# Supplementary material for: METTL16 is Required for Meiotic Sex Chromosome Inactivation and DSB Formation and Recombination during Male Meiosis
Source: Adv Sci (Weinh). 2024 Nov 28;12(3):2406332. doi: 10.1002/advs.202406332 (PMC11744674; doi:10.1002/advs.202406332)
Supplement: Supplementary file 2 — Supporting Information [file ADVS-12-2406332-s002.zip › Table S1.xlsx]

## Sheet: protein-ipms
Supplementary Table 1. A total of 855 METTL16 interacting proteins were identified by IP/MS.
Protein IDs	Majority protein IDs	Protein names	Gene names	Fasta headers	Number of proteins	Peptides	Razor + unique peptides	Unique peptides	Peptides IP1	Peptides IP2	Razor + unique peptides IP1	Razor + unique peptides IP2	Unique peptides IP1	Unique peptides IP2	Sequence coverage [%]	Mol. weight [kDa]	Sequence length	Score	Sequence coverage IP1 [%]	Sequence coverage IP2 [%]	Intensity	Intensity IP1	Intensity IP2	iBAQ	iBAQ IP1	iBAQ IP2	Reverse
E9Q0C6	E9Q0C6		Gm14569	sp|E9Q0C6|K1210_MOUSE Acrosomal protein KIAA1210 OS=Mus musculus OX=10090 GN=Kiaa1210 PE=1 SV=1	1	60	60	59	48	49	48	49	48	49	44.9	181.03	1637	323.31	35.4	38.1	4337200000	2305600000	2031600000	19945000	11792000	8153000
E9QAT4;F7BPW6;F6T8X6	E9QAT4;F7BPW6		Sec16a	sp|E9QAT4|SC16A_MOUSE Protein transport protein Sec16A OS=Mus musculus OX=10090 GN=Sec16a PE=1 SV=1;tr|F7BPW6|F7BPW6_MOUSE Protein transport protein sec16 (Fragment) OS=Mus musculus OX=10090 GN=Sec16a PE=1 SV=1	3	62	62	62	58	57	58	57	58	57	38.1	254.2	2357	323.31	36.7	33.9	10031000000	4789600000	5241800000	35013000	15356000	19657000
E9QPE7;A0A338P6K2	E9QPE7;A0A338P6K2		Myh11	tr|E9QPE7|E9QPE7_MOUSE Myosin, heavy polypeptide 11, smooth muscle OS=Mus musculus OX=10090 GN=Myh11 PE=1 SV=2;tr|A0A338P6K2|A0A338P6K2_MOUSE Myosin, heavy polypeptide 11, smooth muscle OS=Mus musculus OX=10090 GN=Myh11 PE=1 SV=1	2	233	233	0	212	214	212	214	0	0	73.6	227.12	1972	323.31	70.4	70.6	139490000000	67992000000	71499000000	624490000	303180000	321320000
G5E896;Q3UJB9;D6RE33	G5E896;Q3UJB9;D6RE33	Enhancer of mRNA-decapping protein 4	Edc4	tr|G5E896|G5E896_MOUSE Enhancer of mRNA-decapping protein 4 OS=Mus musculus OX=10090 GN=Edc4 PE=1 SV=1;sp|Q3UJB9|EDC4_MOUSE Enhancer of mRNA-decapping protein 4 OS=Mus musculus OX=10090 GN=Edc4 PE=1 SV=2;tr|D6RE33|D6RE33_MOUSE Enhancer of mRNA-decapping pr	3	44	44	2	38	42	38	42	2	2	45.9	152.48	1406	323.31	40.3	43.9	13292000000	6026400000	7265500000	93553000	42965000	50588000
P05214	P05214	Tubulin alpha-3 chain	Tuba3a	sp|P05214|TBA3_MOUSE Tubulin alpha-3 chain OS=Mus musculus OX=10090 GN=Tuba3a PE=1 SV=1	1	26	26	2	24	24	24	24	2	2	62.9	49.959	450	323.31	56.7	59.1	9778200000	4668500000	5109600000	217850000	104340000	113510000
P17156;P16627;Q61696;P17879	P17156	Heat shock-related 70 kDa protein 2	Hspa2	sp|P17156|HSP72_MOUSE Heat shock-related 70 kDa protein 2 OS=Mus musculus OX=10090 GN=Hspa2 PE=1 SV=2	4	35	35	22	29	34	29	34	19	21	54.8	69.641	633	323.31	46.3	51.5	16569000000	8350500000	8218000000	260600000	129650000	130950000
P19096;A0A0U1RNJ1	P19096;A0A0U1RNJ1	Fatty acid synthase;[Acyl-carrier-protein] S-acetyltransferase;[Acyl-carrier-protein] S-malonyltransferase;3-oxoacyl-[acyl-carrier-protein] synthase;3-oxoacyl-[acyl-carrier-protein] reductase;3-hydroxyacyl-[acyl-carrier-protein] dehydratase;Enoyl-[acyl-carrier-protein] reductase;Oleoyl-[acyl-carrier-protein] hydrolase	Fasn	sp|P19096|FAS_MOUSE Fatty acid synthase OS=Mus musculus OX=10090 GN=Fasn PE=1 SV=2;tr|A0A0U1RNJ1|A0A0U1RNJ1_MOUSE Fatty acid synthase OS=Mus musculus OX=10090 GN=Fasn PE=1 SV=1	2	40	40	40	29	30	29	30	29	30	23	272.43	2504	323.31	16.6	17.1	1943100000	952420000	990700000	6872300	3332800	3539500
P20152;A0A0A6YWC8;A2AKJ2;G5E846;A0A2R8W6R6;G3X981;P15331;D3YZ35;A0A0R4J036;P46660;P08553;P08551	P20152;A0A0A6YWC8	Vimentin	Vim	sp|P20152|VIME_MOUSE Vimentin OS=Mus musculus OX=10090 GN=Vim PE=1 SV=3;tr|A0A0A6YWC8|A0A0A6YWC8_MOUSE Vimentin OS=Mus musculus OX=10090 GN=Vim PE=1 SV=1	12	58	58	52	57	48	57	48	51	42	88.8	53.687	466	323.31	88.8	84.3	49712000000	24267000000	25445000000	828700000	414610000	414090000
P29341;Q9D4E6;Q62029;Q91YZ8;A3KFU5;A3KFU8;Q6PHQ9;A0A2I3BR37;V9GXG3;F6ZAX1;Q8C7D3;A2A5N3	P29341	Polyadenylate-binding protein 1	Pabpc1	sp|P29341|PABP1_MOUSE Polyadenylate-binding protein 1 OS=Mus musculus OX=10090 GN=Pabpc1 PE=1 SV=2	12	28	28	28	23	26	23	26	23	26	42.9	70.67	636	323.31	38.8	39.9	2672200000	1276200000	1396000000	37230000	17917000	19313000
P60710;E9Q1F2;E9Q5F4;G3UZ07;F8WGM8;E9Q2D1;F6WX90	P60710;E9Q1F2;E9Q5F4	Actin, cytoplasmic 1;Actin, cytoplasmic 1, N-terminally processed	Actb	sp|P60710|ACTB_MOUSE Actin, cytoplasmic 1 OS=Mus musculus OX=10090 GN=Actb PE=1 SV=1;tr|E9Q1F2|E9Q1F2_MOUSE Actin, beta OS=Mus musculus OX=10090 GN=Actb PE=1 SV=1;tr|E9Q5F4|E9Q5F4_MOUSE Actin, beta (Fragment) OS=Mus musculus OX=10090 GN=Actb PE=1 SV=1	7	32	32	1	31	28	31	28	1	1	78.4	41.736	375	323.31	78.4	76.8	41646000000	20728000000	20919000000	939870000	460900000	478970000
P68372;A2AQ07;G3UZR1	P68372	Tubulin beta-4B chain	Tubb4b	sp|P68372|TBB4B_MOUSE Tubulin beta-4B chain OS=Mus musculus OX=10090 GN=Tubb4b PE=1 SV=1	3	31	31	2	28	26	28	26	2	2	73.5	49.83	445	323.31	70.8	70.6	10252000000	5018900000	5232900000	237330000	111940000	125380000
Q61879;Q3UH59;Q5SV64;Q8BXF2;E9Q264;G3UW82;B1AR69;REV__B2RW38;REV__Q8BX05;REV__E9PV98;A0A140LHX1;Q91Z83;P13542;Q02566;Q5SX39;P13541;A2AQP0;Q5SX40;REV__D3YYU4	Q61879;Q3UH59;Q5SV64	Myosin-10	Myh10	sp|Q61879|MYH10_MOUSE Myosin-10 OS=Mus musculus OX=10090 GN=Myh10 PE=1 SV=2;tr|Q3UH59|Q3UH59_MOUSE Myosin, heavy polypeptide 10, non-muscle OS=Mus musculus OX=10090 GN=Myh10 PE=1 SV=1;tr|Q5SV64|Q5SV64_MOUSE Myosin, heavy polypeptide 10, non-muscle OS=Mus m	19	190	154	153	167	162	138	129	137	128	70.2	228.99	1976	323.31	64.8	65.7	36637000000	17204000000	19433000000	140420000	69529000	70890000
Q3UJB0;A0A494B9S9	Q3UJB0;A0A494B9S9		Sf3b2	tr|Q3UJB0|Q3UJB0_MOUSE Splicing factor 3b, subunit 2 OS=Mus musculus OX=10090 GN=Sf3b2 PE=1 SV=1;tr|A0A494B9S9|A0A494B9S9_MOUSE Splicing factor 3b, subunit 2 (Fragment) OS=Mus musculus OX=10090 GN=Sf3b2 PE=1 SV=1	2	27	27	27	24	21	24	21	24	21	36.7	98.197	878	323.31	34.3	30	2255800000	1244600000	1011200000	21576000	12505000	9071300
Q68FD5;Q5SXR6;F6Z1R4	Q68FD5;Q5SXR6	Clathrin heavy chain 1;Clathrin heavy chain	Cltc	sp|Q68FD5|CLH1_MOUSE Clathrin heavy chain 1 OS=Mus musculus OX=10090 GN=Cltc PE=1 SV=3;tr|Q5SXR6|Q5SXR6_MOUSE Clathrin heavy chain OS=Mus musculus OX=10090 GN=Cltc PE=1 SV=1	3	43	43	43	32	37	32	37	32	37	30.2	191.55	1675	323.31	23.9	26.3	3473300000	1576500000	1896800000	14627000	6674400	7952900
Q61584;A0A0G2JEP0;A0A0H2UH27;A0A0G2JGL6	Q61584;A0A0G2JEP0;A0A0H2UH27	Fragile X mental retardation syndrome-related protein 1	Fxr1	sp|Q61584|FXR1_MOUSE RNA-binding protein FXR1 OS=Mus musculus OX=10090 GN=Fxr1 PE=1 SV=2;tr|A0A0G2JEP0|A0A0G2JEP0_MOUSE FMR1 autosomal homolog 1 OS=Mus musculus OX=10090 GN=Fxr1 PE=1 SV=1;tr|A0A0H2UH27|A0A0H2UH27_MOUSE FMR1 autosomal homolog 1 OS=Mus muscu	4	35	35	32	30	29	30	29	27	26	52.7	76.221	677	323.31	45.9	48.4	6461000000	3122700000	3338300000	74393000	33388000	41004000
Q8BTI8;A0A3B2W3Z4;A0A087WRX8;A0A087WPS9	Q8BTI8	Serine/arginine repetitive matrix protein 2	Srrm2	sp|Q8BTI8|SRRM2_MOUSE Serine/arginine repetitive matrix protein 2 OS=Mus musculus OX=10090 GN=Srrm2 PE=1 SV=3	4	40	40	40	32	31	32	31	32	31	20.3	294.84	2703	323.31	16.5	15.5	2591400000	1423700000	1167600000	10521000	6066100	4455100
Q8VDD5;A0A2R8VKI5;F2Z494;A0A2R8W6V7	Q8VDD5	Myosin-9	Myh9	sp|Q8VDD5|MYH9_MOUSE Myosin-9 OS=Mus musculus OX=10090 GN=Myh9 PE=1 SV=4	4	194	166	154	177	172	154	147	143	137	75.7	226.37	1960	323.31	72	71.1	47448000000	23366000000	24082000000	182370000	89006000	93361000
Q8VEK3	Q8VEK3	Heterogeneous nuclear ribonucleoprotein U	Hnrnpu	sp|Q8VEK3|HNRPU_MOUSE Heterogeneous nuclear ribonucleoprotein U OS=Mus musculus OX=10090 GN=Hnrnpu PE=1 SV=1	1	40	40	40	39	32	39	32	39	32	51.6	87.917	800	323.31	50.8	44.1	12128000000	6769800000	5358300000	118010000	66459000	51554000
Q91VR5;A0A1Y7VM48	Q91VR5	ATP-dependent RNA helicase DDX1	Ddx1	sp|Q91VR5|DDX1_MOUSE ATP-dependent RNA helicase DDX1 OS=Mus musculus OX=10090 GN=Ddx1 PE=1 SV=1	2	44	44	44	37	33	37	33	37	33	61.2	82.499	740	323.31	56.8	52.3	5660000000	2730100000	2929900000	69748000	36060000	33687000
Q9CQG2;Q5SW15;F8WHZ7	Q9CQG2;Q5SW15	Methyltransferase-like protein 16;Methyltransferase-like protein	Mettl16	sp|Q9CQG2|MET16_MOUSE RNA N6-adenosine-methyltransferase METTL16 OS=Mus musculus OX=10090 GN=Mettl16 PE=1 SV=1;tr|Q5SW15|Q5SW15_MOUSE U6 small nuclear RNA (adenine-(43)-N(6))-methyltransferase OS=Mus musculus OX=10090 GN=Mettl16 PE=1 SV=1	3	29	29	29	24	23	24	23	24	23	58.2	62.34	553	323.31	53	46.5	5533700000	2750300000	2783500000	88489000	47509000	40980000
Q9D8E6	Q9D8E6	60S ribosomal protein L4	Rpl4	sp|Q9D8E6|RL4_MOUSE 60S ribosomal protein L4 OS=Mus musculus OX=10090 GN=Rpl4 PE=1 SV=3	1	37	37	37	33	33	33	33	33	33	62.3	47.153	419	323.31	62.3	60.1	18427000000	9108300000	9318900000	379480000	190520000	188960000
P07901;B7ZC50;A2A6A2;B7ZC49;A0A668KLD0;Q6DFZ1	P07901	Heat shock protein HSP 90-alpha	Hsp90aa1	sp|P07901|HS90A_MOUSE Heat shock protein HSP 90-alpha OS=Mus musculus OX=10090 GN=Hsp90aa1 PE=1 SV=4	6	29	29	22	21	28	21	28	15	21	40.1	84.787	733	315.49	33.4	39.8	3702600000	1440200000	2262300000	57171000	23368000	33803000
Q9D0E1;B8JK33;B8JK32;A0A3Q4EH91;F6W322;F7C9U3;A0A3Q4L2X3;G3X924;Q91VC4	Q9D0E1;B8JK33;B8JK32	Heterogeneous nuclear ribonucleoprotein M	Hnrnpm	sp|Q9D0E1|HNRPM_MOUSE Heterogeneous nuclear ribonucleoprotein M OS=Mus musculus OX=10090 GN=Hnrnpm PE=1 SV=3;tr|B8JK33|B8JK33_MOUSE Heterogeneous nuclear ribonucleoprotein M OS=Mus musculus OX=10090 GN=Hnrnpm PE=1 SV=1;tr|B8JK32|B8JK32_MOUSE Heterogeneous	9	36	36	36	29	31	29	31	29	31	53.1	77.648	729	313.06	46.5	46.1	4629300000	2190900000	2438400000	60462000	27011000	33451000
P20029	P20029	78 kDa glucose-regulated protein	Hspa5	sp|P20029|BIP_MOUSE Endoplasmic reticulum chaperone BiP OS=Mus musculus OX=10090 GN=Hspa5 PE=1 SV=3	1	32	30	30	26	29	24	27	24	27	47.2	72.421	655	306	40.6	44.4	3925600000	1518400000	2407300000	54066000	24567000	29498000
P62918	P62918	60S ribosomal protein L8	Rpl8	sp|P62918|RL8_MOUSE 60S ribosomal protein L8 OS=Mus musculus OX=10090 GN=Rpl8 PE=1 SV=2	1	21	21	21	18	20	18	20	18	20	68.9	28.024	257	305.94	65.4	68.9	9703000000	4065700000	5637200000	309500000	136690000	172810000
Q3U3T8	Q3U3T8	WD repeat-containing protein 62	Wdr62	sp|Q3U3T8|WDR62_MOUSE WD repeat-containing protein 62 OS=Mus musculus OX=10090 GN=Wdr62 PE=1 SV=2	1	30	30	1	25	26	25	26	1	1	26.3	167.28	1523	299.25	21.5	23.2	2478800000	1154500000	1324200000	17360000	8060500	9299700
P62754;Q9JJN0	P62754	40S ribosomal protein S6	Rps6	sp|P62754|RS6_MOUSE 40S ribosomal protein S6 OS=Mus musculus OX=10090 GN=Rps6 PE=1 SV=1	2	21	21	21	18	19	18	19	18	19	56.2	28.68	249	283.7	55.8	53.4	6945000000	3505500000	3439500000	340480000	170040000	170440000
P62242	P62242	40S ribosomal protein S8	Rps8	sp|P62242|RS8_MOUSE 40S ribosomal protein S8 OS=Mus musculus OX=10090 GN=Rps8 PE=1 SV=2	1	17	17	17	16	17	16	17	16	17	61.5	24.205	208	281.26	60.1	61.5	15291000000	7413900000	7877400000	809180000	367370000	441810000
P62806	P62806	Histone H4	Hist1h4a	sp|P62806|H4_MOUSE Histone H4 OS=Mus musculus OX=10090 GN=H4c1 PE=1 SV=2	1	18	18	18	18	16	18	16	18	16	70.9	11.367	103	274.87	70.9	62.1	122570000000	58374000000	64193000000	12253000000	5775100000	6477900000
P47911;A0A0J9YU32;REV__A0A0G2JEV1;REV__Q7TMG8;REV__O55126	P47911	60S ribosomal protein L6	Rpl6	sp|P47911|RL6_MOUSE 60S ribosomal protein L6 OS=Mus musculus OX=10090 GN=Rpl6 PE=1 SV=3	5	29	29	29	28	25	28	25	28	25	63.9	33.509	296	274.64	59.8	61.8	13049000000	6540400000	6508200000	452810000	221310000	231500000
A2AVJ7;Q99PL5	A2AVJ7;Q99PL5	Ribosome-binding protein 1	Rrbp1	tr|A2AVJ7|A2AVJ7_MOUSE Ribosome binding protein 1 OS=Mus musculus OX=10090 GN=Rrbp1 PE=1 SV=1;sp|Q99PL5|RRBP1_MOUSE Ribosome-binding protein 1 OS=Mus musculus OX=10090 GN=Rrbp1 PE=1 SV=2	2	29	29	29	22	22	22	22	22	22	25.8	158.39	1464	270.66	20.6	20.5	1563900000	727680000	836190000	8245600	3704900	4540700
Q8BG05;A2AL12;A2AL13	Q8BG05;A2AL12	Heterogeneous nuclear ribonucleoprotein A3	Hnrnpa3	sp|Q8BG05|ROA3_MOUSE Heterogeneous nuclear ribonucleoprotein A3 OS=Mus musculus OX=10090 GN=Hnrnpa3 PE=1 SV=1;tr|A2AL12|A2AL12_MOUSE Heterogeneous nuclear ribonucleoprotein A3 OS=Mus musculus OX=10090 GN=Hnrnpa3 PE=1 SV=1	3	23	23	23	22	20	22	20	22	20	53	39.652	379	268.34	52.8	53	4353300000	2119800000	2233500000	46448000	24126000	22322000
Q91X78	Q91X78	Erlin-1	Erlin1	sp|Q91X78|ERLN1_MOUSE Erlin-1 OS=Mus musculus OX=10090 GN=Erlin1 PE=1 SV=2	1	27	27	21	22	27	22	27	16	21	44.3	39.182	348	268.1	41.7	44.3	6247400000	2888000000	3359400000	183210000	80371000	102840000
K3W4R2;Q6URW6;A0A140LI60;REV__Q8R326;A0A0B4J1L6;REV__E9Q5G1;REV__F8VQB6;Q9Z0G2;Q8CDK2	K3W4R2;Q6URW6;A0A140LI60	Myosin-14	Myh14	tr|K3W4R2|K3W4R2_MOUSE Myosin, heavy polypeptide 14 OS=Mus musculus OX=10090 GN=Myh14 PE=1 SV=1;sp|Q6URW6|MYH14_MOUSE Myosin-14 OS=Mus musculus OX=10090 GN=Myh14 PE=1 SV=1;tr|A0A140LI60|A0A140LI60_MOUSE Myosin, heavy polypeptide 14 (Fragment) OS=Mus muscul	9	46	25	25	32	39	16	20	16	20	22.4	228.56	2000	267.86	16.9	18.6	628570000	246210000	382360000	3415700	1072700	2342900
Q60668;F6ZV59;G5E8G0;G3X9W0;E9Q5B6;F6SHF3;A0A0G2JFL4;F7A465	Q60668;F6ZV59;G5E8G0;G3X9W0;E9Q5B6	Heterogeneous nuclear ribonucleoprotein D0	Hnrnpd	sp|Q60668|HNRPD_MOUSE Heterogeneous nuclear ribonucleoprotein D0 OS=Mus musculus OX=10090 GN=Hnrnpd PE=1 SV=2;tr|F6ZV59|F6ZV59_MOUSE Heterogeneous nuclear ribonucleoprotein D (Fragment) OS=Mus musculus OX=10090 GN=Hnrnpd PE=1 SV=1;tr|G5E8G0|G5E8G0_MOUSE He	8	22	22	21	20	20	20	20	19	19	44.5	38.354	355	267.08	44.5	44.5	9492000000	3883500000	5608400000	371080000	163840000	207250000
Q01320;Q64511	Q01320	DNA topoisomerase 2-alpha	Top2a	sp|Q01320|TOP2A_MOUSE DNA topoisomerase 2-alpha OS=Mus musculus OX=10090 GN=Top2a PE=1 SV=2	2	25	25	25	19	19	19	19	19	19	20.7	172.79	1528	265.71	17.3	15.4	1464900000	756050000	708870000	10446000	5525400	4921000
P31001	P31001	Desmin	Des	sp|P31001|DESM_MOUSE Desmin OS=Mus musculus OX=10090 GN=Des PE=1 SV=3	1	20	14	14	17	18	11	12	11	12	43.9	53.497	469	264.67	41.8	40.7	924520000	452470000	472050000	19256000	9912900	9343500
Q9JIK5	Q9JIK5	Nucleolar RNA helicase 2	Ddx21	sp|Q9JIK5|DDX21_MOUSE Nucleolar RNA helicase 2 OS=Mus musculus OX=10090 GN=Ddx21 PE=1 SV=3	1	24	24	24	20	14	20	14	20	14	34.4	93.55	851	263.12	28.9	20.9	1227300000	676030000	551260000	12044000	6907200	5136800
A0A1L1STE4;Q9Z1X4;Q45VK5;A0A1L1SQR7;A0A1L1SU19;A0A1L1SR62;A0A1L1SQ69;A0A1L1SSU8;A0A1L1ST48	A0A1L1STE4;Q9Z1X4;Q45VK5	Interleukin enhancer-binding factor 3	Ilf3	tr|A0A1L1STE4|A0A1L1STE4_MOUSE Interleukin enhancer binding factor 3 OS=Mus musculus OX=10090 GN=Ilf3 PE=1 SV=1;sp|Q9Z1X4|ILF3_MOUSE Interleukin enhancer-binding factor 3 OS=Mus musculus OX=10090 GN=Ilf3 PE=1 SV=2;tr|Q45VK5|Q45VK5_MOUSE Interleukin enhance	9	29	29	27	24	24	24	24	22	22	36.5	97.452	908	261.37	31.4	32.5	2982800000	1522300000	1460400000	20319000	10264000	10055000
P97351	P97351	40S ribosomal protein S3a	Rps3a	sp|P97351|RS3A_MOUSE 40S ribosomal protein S3a OS=Mus musculus OX=10090 GN=Rps3a PE=1 SV=3	1	23	23	23	21	21	21	21	21	21	65.2	29.885	264	259.11	65.2	59.8	7153600000	3189900000	3963700000	188710000	93960000	94753000
Q9JMB7;A0A0G2JEK6	Q9JMB7;A0A0G2JEK6	Piwi-like protein 1	Piwil1	sp|Q9JMB7|PIWL1_MOUSE Piwi-like protein 1 OS=Mus musculus OX=10090 GN=Piwil1 PE=1 SV=1;tr|A0A0G2JEK6|A0A0G2JEK6_MOUSE Piwi-like RNA-mediated gene silencing 1 (Fragment) OS=Mus musculus OX=10090 GN=Piwil1 PE=1 SV=1	2	24	24	24	18	20	18	20	18	20	36.4	98.573	862	256.01	29.6	31.9	1415000000	679530000	735480000	6632900	3142900	3490100
Q8VIG3;A0A494B9F6;Q3YEA0	Q8VIG3;A0A494B9F6;Q3YEA0	Radial spoke head 1 homolog	Rsph1	sp|Q8VIG3|RSPH1_MOUSE Radial spoke head 1 homolog OS=Mus musculus OX=10090 GN=Rsph1 PE=1 SV=2;tr|A0A494B9F6|A0A494B9F6_MOUSE Radial spoke head 1 homolog (Chlamydomonas) OS=Mus musculus OX=10090 GN=Rsph1 PE=1 SV=1;tr|Q3YEA0|Q3YEA0_MOUSE Radial spoke head 1	3	10	10	10	9	10	9	10	9	10	51.2	34.181	301	254.35	45.2	51.2	1495800000	687040000	808720000	23782000	9175800	14606000
P12970	P12970	60S ribosomal protein L7a	Rpl7a	sp|P12970|RL7A_MOUSE 60S ribosomal protein L7a OS=Mus musculus OX=10090 GN=Rpl7a PE=1 SV=2	1	30	30	30	24	26	24	26	24	26	63.9	29.976	266	254.34	55.3	59.4	19431000000	8909700000	10521000000	854230000	365060000	489170000
Q8CFQ9;P56959;G3UXT7;G3UZD2;Q91VQ2	Q8CFQ9;P56959;G3UXT7	RNA-binding protein FUS	Fus	tr|Q8CFQ9|Q8CFQ9_MOUSE Fused in sarcoma OS=Mus musculus OX=10090 GN=Fus PE=1 SV=1;sp|P56959|FUS_MOUSE RNA-binding protein FUS OS=Mus musculus OX=10090 GN=Fus PE=1 SV=1;tr|G3UXT7|G3UXT7_MOUSE Fused in sarcoma (Fragment) OS=Mus musculus OX=10090 GN=Fus PE=1	5	19	19	17	17	18	17	18	15	16	28.8	52.601	517	253.34	26.9	27.9	6534800000	2829800000	3705100000	114470000	60383000	54083000
P27659;A0A087WQK0;A0A2R8VHN4;A0A087WNS0;Q9CQ09;E9PWZ3	P27659	60S ribosomal protein L3	Rpl3	sp|P27659|RL3_MOUSE 60S ribosomal protein L3 OS=Mus musculus OX=10090 GN=Rpl3 PE=1 SV=3	6	26	26	26	22	20	22	20	22	20	52.9	46.109	403	246.81	49.9	46.4	6620600000	3300800000	3319700000	158940000	74052000	84885000
Q8BTS0;Q61656;S4R1I6;B1ARB9;B1ARC0;S4R1E3	Q8BTS0;Q61656;S4R1I6	Probable ATP-dependent RNA helicase DDX5	Ddx5	tr|Q8BTS0|Q8BTS0_MOUSE Probable ATP-dependent RNA helicase DDX5 OS=Mus musculus OX=10090 GN=Ddx5 PE=1 SV=1;sp|Q61656|DDX5_MOUSE Probable ATP-dependent RNA helicase DDX5 OS=Mus musculus OX=10090 GN=Ddx5 PE=1 SV=2;tr|S4R1I6|S4R1I6_MOUSE RNA helicase OS=Mus m	6	27	27	19	23	23	23	23	16	16	45.4	69.265	615	243.62	42.6	38	3185000000	1645200000	1539800000	52724000	26356000	26368000
Q99LF4	Q99LF4	tRNA-splicing ligase RtcB homolog	Rtcb	sp|Q99LF4|RTCB_MOUSE RNA-splicing ligase RtcB homolog OS=Mus musculus OX=10090 GN=Rtcb PE=1 SV=1	1	26	26	26	23	25	23	25	23	25	57.2	55.249	505	243.52	54.1	55.4	5699300000	2756900000	2942400000	74458000	34889000	39569000
Q99MV7	Q99MV7	RING finger protein 17	Rnf17	sp|Q99MV7|RNF17_MOUSE RING finger protein 17 OS=Mus musculus OX=10090 GN=Rnf17 PE=1 SV=2	1	31	31	31	22	26	22	26	22	26	23.3	185.6	1640	243.37	15.2	20.2	1590100000	663860000	926200000	16509000	7362900	9146200
P10126;D3Z3I8;D3YZ68;P62631	P10126;D3Z3I8;D3YZ68	Elongation factor 1-alpha 1	Eef1a1	sp|P10126|EF1A1_MOUSE Elongation factor 1-alpha 1 OS=Mus musculus OX=10090 GN=Eef1a1 PE=1 SV=3;tr|D3Z3I8|D3Z3I8_MOUSE Eukaryotic translation elongation factor 1 alpha 1 (Fragment) OS=Mus musculus OX=10090 GN=Eef1a1 PE=1 SV=1;tr|D3YZ68|D3YZ68_MOUSE Eukaryot	4	22	22	22	18	21	18	21	18	21	52.6	50.113	462	241.85	39.6	52.6	11940000000	5002100000	6938200000	215090000	85440000	129650000
P14148;F6XI62	P14148;F6XI62	60S ribosomal protein L7	Rpl7	sp|P14148|RL7_MOUSE 60S ribosomal protein L7 OS=Mus musculus OX=10090 GN=Rpl7 PE=1 SV=2;tr|F6XI62|F6XI62_MOUSE Ribosomal protein L7 (Fragment) OS=Mus musculus OX=10090 GN=Rpl7 PE=1 SV=1	2	26	26	26	21	24	21	24	21	24	66.3	31.419	270	239.33	56.7	63.3	8544200000	3875300000	4668900000	269050000	108390000	160660000
E9Q7G0;A0A1B0GSW3;A0A1B0GT61;F6ZQA3	E9Q7G0;A0A1B0GSW3		Numa1	sp|E9Q7G0|NUMA1_MOUSE Nuclear mitotic apparatus protein 1 OS=Mus musculus OX=10090 GN=Numa1 PE=1 SV=1;tr|A0A1B0GSW3|A0A1B0GSW3_MOUSE Nuclear mitotic apparatus protein 1 (Fragment) OS=Mus musculus OX=10090 GN=Numa1 PE=1 SV=1	4	28	28	28	17	18	17	18	17	18	17.4	235.63	2094	233.5	10	11.4	768420000	358500000	409910000	2455900	1302200	1153700
P16381;Q62095;Q62167	P16381;Q62095;Q62167	Putative ATP-dependent RNA helicase Pl10;ATP-dependent RNA helicase DDX3Y;ATP-dependent RNA helicase DDX3X	D1Pas1;Ddx3y;Ddx3x	sp|P16381|DDX3L_MOUSE Putative ATP-dependent RNA helicase Pl10 OS=Mus musculus OX=10090 GN=D1Pas1 PE=1 SV=1;sp|Q62095|DDX3Y_MOUSE ATP-dependent RNA helicase DDX3Y OS=Mus musculus OX=10090 GN=Ddx3y PE=1 SV=2;sp|Q62167|DDX3X_MOUSE ATP-dependent RNA helicase	3	25	24	22	20	21	19	20	17	18	36.2	73.14	660	232.96	28.8	33.8	1281600000	545090000	736540000	19687000	8640900	11047000
D3Z6F5;Q03265;D6RJ16;REV__A0A0G2JE71;REV__P54729;REV__A0A0G2JGQ4;REV__A0A0G2JGG7;REV__Q6S5J6	D3Z6F5;Q03265	ATP synthase subunit alpha;ATP synthase subunit alpha, mitochondrial	Atp5a1	tr|D3Z6F5|D3Z6F5_MOUSE ATP synthase subunit alpha OS=Mus musculus OX=10090 GN=Atp5a1 PE=1 SV=1;sp|Q03265|ATPA_MOUSE ATP synthase subunit alpha, mitochondrial OS=Mus musculus OX=10090 GN=Atp5f1a PE=1 SV=1	8	23	23	23	21	17	21	17	21	17	48.1	54.594	503	230.89	45.3	34.4	2212900000	1051100000	1161700000	35682000	16209000	19473000
P38647	P38647	Stress-70 protein, mitochondrial	Hspa9	sp|P38647|GRP75_MOUSE Stress-70 protein, mitochondrial OS=Mus musculus OX=10090 GN=Hspa9 PE=1 SV=3	1	20	20	20	13	20	13	20	13	20	35.5	73.46	679	230.56	21.2	35.5	1267600000	441700000	825850000	17557000	6843600	10714000
Q6ZWV3;I7HLV2;A0A1B0GXC3	Q6ZWV3;I7HLV2	60S ribosomal protein L10	Rpl10	sp|Q6ZWV3|RL10_MOUSE 60S ribosomal protein L10 OS=Mus musculus OX=10090 GN=Rpl10 PE=1 SV=3;tr|I7HLV2|I7HLV2_MOUSE Ribosomal protein 10 (Fragment) OS=Mus musculus OX=10090 GN=Rpl10 PE=1 SV=1	3	24	24	4	18	22	18	22	4	4	77.1	24.604	214	230.48	64	71.5	5871100000	2661500000	3209500000	222720000	91962000	130760000
P15864	P15864	Histone H1.2	Hist1h1c	sp|P15864|H12_MOUSE Histone H1.2 OS=Mus musculus OX=10090 GN=H1-2 PE=1 SV=2	1	25	25	9	23	23	23	23	8	9	58.5	21.266	212	223.97	57.1	54.2	113410000000	57158000000	56254000000	6232800000	3120900000	3111900000
P43275	P43275	Histone H1.1	Hist1h1a	sp|P43275|H11_MOUSE Histone H1.1 OS=Mus musculus OX=10090 GN=H1-1 PE=1 SV=2	1	20	16	16	20	13	16	10	16	10	48.4	21.785	213	223.2	48.4	44.1	163860000000	79900000000	83955000000	9505900000	4689800000	4816200000
Q99NB9;G5E866;A0A087WNS2	Q99NB9;G5E866	Splicing factor 3B subunit 1	Sf3b1	sp|Q99NB9|SF3B1_MOUSE Splicing factor 3B subunit 1 OS=Mus musculus OX=10090 GN=Sf3b1 PE=1 SV=1;tr|G5E866|G5E866_MOUSE Splicing factor 3b, subunit 1 OS=Mus musculus OX=10090 GN=Sf3b1 PE=1 SV=1	3	26	26	26	23	21	23	21	23	21	26.5	145.81	1304	222.41	25.6	22.2	1635000000	841700000	793320000	5885600	2891800	2993900
O35286;Q497W9;A0A0G2JG10;A0A0G2JGQ5	O35286;Q497W9;A0A0G2JG10	Pre-mRNA-splicing factor ATP-dependent RNA helicase DHX15	Dhx15	sp|O35286|DHX15_MOUSE ATP-dependent RNA helicase DHX15 OS=Mus musculus OX=10090 GN=Dhx15 PE=1 SV=2;tr|Q497W9|Q497W9_MOUSE RNA helicase OS=Mus musculus OX=10090 GN=Dhx15 PE=1 SV=1;tr|A0A0G2JG10|A0A0G2JG10_MOUSE RNA helicase OS=Mus musculus OX=10090 GN=Dhx15	4	27	27	27	23	21	23	21	23	21	37.1	91.006	795	219.94	32.3	29.9	2685500000	1275100000	1410400000	40103000	20633000	19470000
P35980;A0A1B0GQU8;A0A1B0GSS8;A0A1B0GSF7;A0A1B0GSA8;A0A1B0GS28;A0A1B0GRZ3	P35980;A0A1B0GQU8;A0A1B0GSS8;A0A1B0GSF7;A0A1B0GSA8	60S ribosomal protein L18	Rpl18	sp|P35980|RL18_MOUSE 60S ribosomal protein L18 OS=Mus musculus OX=10090 GN=Rpl18 PE=1 SV=3;tr|A0A1B0GQU8|A0A1B0GQU8_MOUSE Ribosomal protein L18 OS=Mus musculus OX=10090 GN=Rpl18 PE=1 SV=1;tr|A0A1B0GSS8|A0A1B0GSS8_MOUSE Ribosomal protein L18 OS=Mus musculus	7	17	17	17	16	16	16	16	16	16	56.9	21.644	188	218.5	54.3	56.9	10421000000	4931400000	5489400000	534370000	247550000	286820000
Q6P5B5;Q9WVR4	Q6P5B5;Q9WVR4	Fragile X mental retardation syndrome-related protein 2	Fxr2	tr|Q6P5B5|Q6P5B5_MOUSE FMR1 autosomal homolog 2 OS=Mus musculus OX=10090 GN=Fxr2 PE=1 SV=1;sp|Q9WVR4|FXR2_MOUSE RNA-binding protein FXR2 OS=Mus musculus OX=10090 GN=Fxr2 PE=1 SV=1	2	20	17	16	17	16	14	13	13	12	39	74.252	674	212.75	33.4	32.8	1430300000	614580000	815730000	15521000	6624500	8896800
Q60605;A0A1W2P7Q9;A0A1W2P6F6	Q60605;A0A1W2P7Q9;A0A1W2P6F6	Myosin light polypeptide 6	Myl6	sp|Q60605|MYL6_MOUSE Myosin light polypeptide 6 OS=Mus musculus OX=10090 GN=Myl6 PE=1 SV=3;tr|A0A1W2P7Q9|A0A1W2P7Q9_MOUSE Myosin, light polypeptide 6, alkali, smooth muscle and non-muscle OS=Mus musculus OX=10090 GN=Myl6 PE=1 SV=1;tr|A0A1W2P6F6|A0A1W2P6F6_	3	11	11	4	8	10	8	10	3	3	78.1	16.93	151	203.25	64.9	60.3	11443000000	5140600000	6301900000	929460000	385930000	543530000
D3Z6I8;E9Q7Q3	D3Z6I8;E9Q7Q3		Tpm3	tr|D3Z6I8|D3Z6I8_MOUSE Tropomyosin 3, gamma OS=Mus musculus OX=10090 GN=Tpm3 PE=1 SV=1;tr|E9Q7Q3|E9Q7Q3_MOUSE Tropomyosin 3, gamma OS=Mus musculus OX=10090 GN=Tpm3 PE=1 SV=1	2	15	15	3	12	13	12	13	2	3	40.9	28.723	247	201.49	35.2	38.1	1400200000	607940000	792230000	50584000	21921000	28663000
Q3TJZ6;A0A3Q4EBV4;REV__A2AF73	Q3TJZ6;A0A3Q4EBV4	Protein FAM98A	Fam98a	sp|Q3TJZ6|FA98A_MOUSE Protein FAM98A OS=Mus musculus OX=10090 GN=Fam98a PE=1 SV=1;tr|A0A3Q4EBV4|A0A3Q4EBV4_MOUSE Family with sequence similarity 98, member A OS=Mus musculus OX=10090 GN=Fam98a PE=1 SV=1	3	14	14	11	11	9	11	9	9	6	25.6	55.055	515	197.73	21	20.8	1352300000	606600000	745670000	34324000	16221000	18103000
Q8CAQ8;E9Q800;E9QAY6;A0A0U1RP81;A0A1B0GX08;A0A0U1RQ14;E9PVS5	Q8CAQ8;E9Q800;E9QAY6;A0A0U1RP81	MICOS complex subunit Mic60	Immt	sp|Q8CAQ8|MIC60_MOUSE MICOS complex subunit Mic60 OS=Mus musculus OX=10090 GN=Immt PE=1 SV=1;tr|E9Q800|E9Q800_MOUSE MICOS complex subunit MIC60 OS=Mus musculus OX=10090 GN=Immt PE=1 SV=1;tr|E9QAY6|E9QAY6_MOUSE MICOS complex subunit MIC60 OS=Mus musculus OX	7	24	24	24	21	11	21	11	21	11	35.8	83.899	757	197.34	31.3	18.4	1003600000	625020000	378610000	8474400	4631200	3843200
Q08288;D3Z5X8;D3Z7N3;D3Z345;D3YU83;D6RDT2;D3Z009	Q08288	Cell growth-regulating nucleolar protein	Lyar	sp|Q08288|LYAR_MOUSE Cell growth-regulating nucleolar protein OS=Mus musculus OX=10090 GN=Lyar PE=1 SV=2	7	18	18	18	14	16	14	16	14	16	45.6	43.735	388	187.5	36.9	45.6	2917800000	1269200000	1648600000	38567000	17298000	21269000
P47963	P47963	60S ribosomal protein L13	Rpl13	sp|P47963|RL13_MOUSE 60S ribosomal protein L13 OS=Mus musculus OX=10090 GN=Rpl13 PE=1 SV=3	1	19	19	19	16	17	16	17	16	17	58.8	24.305	211	187.27	57.8	55	8729300000	3953800000	4775500000	323320000	146360000	176950000
Q8R2K3;Q9CYR0;D3Z3Y3	Q8R2K3;Q9CYR0	Single-stranded DNA-binding protein;Single-stranded DNA-binding protein, mitochondrial	Ssbp1	tr|Q8R2K3|Q8R2K3_MOUSE Single-stranded DNA-binding protein OS=Mus musculus OX=10090 GN=Ssbp1 PE=1 SV=1;sp|Q9CYR0|SSBP_MOUSE Single-stranded DNA-binding protein, mitochondrial OS=Mus musculus OX=10090 GN=Ssbp1 PE=1 SV=1	3	10	10	10	10	10	10	10	10	10	62.8	17.156	148	187.19	62.8	62.8	1326800000	690550000	636260000	80463000	42953000	37510000
O88569;A0A0N4SUM2	O88569	Heterogeneous nuclear ribonucleoproteins A2/B1	Hnrnpa2b1	sp|O88569|ROA2_MOUSE Heterogeneous nuclear ribonucleoproteins A2/B1 OS=Mus musculus OX=10090 GN=Hnrnpa2b1 PE=1 SV=2	2	18	18	18	18	14	18	14	18	14	50.4	37.402	353	185.18	50.4	47.3	2143100000	1166900000	976210000	44127000	22818000	21309000
P62717;A0A1D5RM85;A0A1D5RLW5;A0A1D5RM79;A0A1D5RME4;A0A1D5RMC7	P62717;A0A1D5RM85;A0A1D5RLW5;A0A1D5RM79;A0A1D5RME4	60S ribosomal protein L18a	Rpl18a	sp|P62717|RL18A_MOUSE 60S ribosomal protein L18a OS=Mus musculus OX=10090 GN=Rpl18a PE=1 SV=1;tr|A0A1D5RM85|A0A1D5RM85_MOUSE Ribosomal protein L18A (Fragment) OS=Mus musculus OX=10090 GN=Rpl18a PE=1 SV=1;tr|A0A1D5RLW5|A0A1D5RLW5_MOUSE 60S ribosomal protein	6	23	23	23	20	18	20	18	20	18	73.3	20.732	176	183.13	73.3	64.2	6097100000	3356500000	2740600000	299010000	167200000	131810000
Q9DAE2	Q9DAE2		Rbmxl2	tr|Q9DAE2|Q9DAE2_MOUSE RNA binding motif protein, X-linked-like 2 OS=Mus musculus OX=10090 GN=Rbmxl2 PE=1 SV=1	1	17	17	16	16	12	16	12	15	11	39.2	41.912	385	181.41	35.3	33.5	2429000000	1259900000	1169100000	41867000	22809000	19058000
A0A0G2JGL8;Q99PU8;A0A0G2JE53;A0A0G2JGL1;A0A0G2JFR1;A0A0G2JEY7;A0A0G2JGY7	A0A0G2JGL8;Q99PU8	Putative ATP-dependent RNA helicase DHX30	Dhx30	tr|A0A0G2JGL8|A0A0G2JGL8_MOUSE RNA helicase OS=Mus musculus OX=10090 GN=Dhx30 PE=1 SV=1;sp|Q99PU8|DHX30_MOUSE ATP-dependent RNA helicase DHX30 OS=Mus musculus OX=10090 GN=Dhx30 PE=1 SV=1	7	21	21	21	16	18	16	18	16	18	21.8	133.03	1186	179.97	15.1	18.9	857750000	326180000	531570000	5824200	2441700	3382500
Q9CQ19	Q9CQ19	Myosin regulatory light polypeptide 9	Myl9	sp|Q9CQ19|MYL9_MOUSE Myosin regulatory light polypeptide 9 OS=Mus musculus OX=10090 GN=Myl9 PE=1 SV=3	1	9	9	5	7	9	7	9	4	5	52.3	19.854	172	178.12	45.9	52.3	2743700000	1051700000	1692100000	175760000	52867000	122890000
P61979;B2M1R6;H3BLL4;A0A286YDM3;H3BK96;H3BKD0;H3BKI8;A0A286YCM2;H3BLP7;A0A286YEC4;A0A286YDH1;H3BJS9;Q8BT23	P61979;B2M1R6;H3BLL4;A0A286YDM3;H3BK96;H3BKD0	Heterogeneous nuclear ribonucleoprotein K	Hnrnpk	sp|P61979|HNRPK_MOUSE Heterogeneous nuclear ribonucleoprotein K OS=Mus musculus OX=10090 GN=Hnrnpk PE=1 SV=1;tr|B2M1R6|B2M1R6_MOUSE Heterogeneous nuclear ribonucleoprotein K OS=Mus musculus OX=10090 GN=Hnrnpk PE=1 SV=1;tr|H3BLL4|H3BLL4_MOUSE Heterogeneous	13	17	17	17	13	13	13	13	13	13	40.4	50.976	463	176.42	38.4	28.5	1204100000	721200000	482900000	21117000	14240000	6877500
P48722;E0CY23;A0A0N4SVU2	P48722;E0CY23	Heat shock 70 kDa protein 4L	Hspa4l	sp|P48722|HS74L_MOUSE Heat shock 70 kDa protein 4L OS=Mus musculus OX=10090 GN=Hspa4l PE=1 SV=2;tr|E0CY23|E0CY23_MOUSE Heat shock protein 4 like (Fragment) OS=Mus musculus OX=10090 GN=Hspa4l PE=1 SV=1	3	20	20	20	18	14	18	14	18	14	30.5	94.381	838	175.06	27.8	22.1	757530000	408610000	348920000	9273600	5209400	4064200
Q9CQE8	Q9CQE8	UPF0568 protein C14orf166 homolog		sp|Q9CQE8|RTRAF_MOUSE RNA transcription, translation and transport factor protein OS=Mus musculus OX=10090 GN=RTRAF PE=1 SV=1	1	11	11	11	10	9	10	9	10	9	60.2	28.152	244	174.67	56.6	52.9	1345200000	689870000	655380000	45352000	23081000	22271000
P62264;D3YVF4;D3Z7I1	P62264;D3YVF4;D3Z7I1	40S ribosomal protein S14	Rps14	sp|P62264|RS14_MOUSE 40S ribosomal protein S14 OS=Mus musculus OX=10090 GN=Rps14 PE=1 SV=3;tr|D3YVF4|D3YVF4_MOUSE Ribosomal protein S14 (Fragment) OS=Mus musculus OX=10090 GN=Rps14 PE=1 SV=1;tr|D3Z7I1|D3Z7I1_MOUSE Ribosomal protein S14 (Fragment) OS=Mus mu	3	10	10	10	8	9	8	9	8	9	46.4	16.273	151	174.01	39.7	46.4	3006900000	1397100000	1609700000	233210000	108890000	124320000
P19253;A0A1B0GS68;A0A1B0GSQ6;A0A1B0GSB2;A0A1B0GTA1;A0A1B0GSC2;A0A1B0GT00;A0A1B0GRH1;A0A1B0GQW6;A0A1B0GSJ2;A0A1B0GSF0;A0A1B0GSL5	P19253;A0A1B0GS68;A0A1B0GSQ6;A0A1B0GSB2;A0A1B0GTA1;A0A1B0GSC2;A0A1B0GT00	60S ribosomal protein L13a	Rpl13a	sp|P19253|RL13A_MOUSE 60S ribosomal protein L13a OS=Mus musculus OX=10090 GN=Rpl13a PE=1 SV=4;tr|A0A1B0GS68|A0A1B0GS68_MOUSE 60S ribosomal protein L13a OS=Mus musculus OX=10090 GN=Gm45713 PE=2 SV=1;tr|A0A1B0GSQ6|A0A1B0GSQ6_MOUSE 60S ribosomal protein L13a	12	20	20	20	18	18	18	18	18	18	60.1	23.464	203	173.16	60.1	56.7	6717000000	3228300000	3488700000	331720000	159560000	172160000
A2A8V8;A2A8V9;E9PUK6;E9QKA4;Q52KI8;F6UK16;A2A983;F6T4M4;F7BWM1	A2A8V8;A2A8V9;E9PUK6;E9QKA4;Q52KI8	Serine/arginine repetitive matrix protein 1	Srrm1	tr|A2A8V8|A2A8V8_MOUSE Serine/arginine repetitive matrix 1 OS=Mus musculus OX=10090 GN=Srrm1 PE=1 SV=1;tr|A2A8V9|A2A8V9_MOUSE Serine/arginine repetitive matrix 1 OS=Mus musculus OX=10090 GN=Srrm1 PE=1 SV=1;tr|E9PUK6|E9PUK6_MOUSE Serine/arginine repetitive	9	15	15	15	13	10	13	10	13	10	15.1	102.66	909	172.18	12.1	10.8	1138400000	561200000	577240000	11863000	7078600	4784100
Q3V086;Q61496	Q3V086;Q61496	Probable ATP-dependent RNA helicase DDX4	Ddx4	tr|Q3V086|Q3V086_MOUSE RNA helicase OS=Mus musculus OX=10090 GN=Ddx4 PE=1 SV=1;sp|Q61496|DDX4_MOUSE ATP-dependent RNA helicase DDX4 OS=Mus musculus OX=10090 GN=Ddx4 PE=1 SV=2	2	20	18	18	11	19	9	17	9	17	34.2	79.282	728	171.74	22	33.5	736340000	261620000	474720000	7652400	2104800	5547600
Q64475	Q64475	Histone H2B type 1-B	Hist1h2bb	sp|Q64475|H2B1B_MOUSE Histone H2B type 1-B OS=Mus musculus OX=10090 GN=H2bc3 PE=1 SV=3	1	17	17	1	14	13	14	13	1	0	83.3	13.952	126	169.35	83.3	69.8	90264000000	38560000000	51704000000	5592000000	2300200000	3291800000
P63017;Q504P4;D3Z5E2	P63017;Q504P4	Heat shock cognate 71 kDa protein	Hspa8	sp|P63017|HSP7C_MOUSE Heat shock cognate 71 kDa protein OS=Mus musculus OX=10090 GN=Hspa8 PE=1 SV=1;tr|Q504P4|Q504P4_MOUSE Heat shock protein 8 OS=Mus musculus OX=10090 GN=Hspa8 PE=1 SV=1	3	28	15	15	24	28	14	15	14	15	42.1	70.87	646	167.49	37.8	42.1	1270700000	627610000	643120000	21747000	10825000	10923000
Q8C2Q7;O35737;P70333;D3Z6Y3	Q8C2Q7;O35737;P70333	Heterogeneous nuclear ribonucleoprotein H;Heterogeneous nuclear ribonucleoprotein H, N-terminally processed;Heterogeneous nuclear ribonucleoprotein H2	Hnrnph1;Hnrnph2	tr|Q8C2Q7|Q8C2Q7_MOUSE Heterogeneous nuclear ribonucleoprotein H1 OS=Mus musculus OX=10090 GN=Hnrnph1 PE=1 SV=1;sp|O35737|HNRH1_MOUSE Heterogeneous nuclear ribonucleoprotein H OS=Mus musculus OX=10090 GN=Hnrnph1 PE=1 SV=3;sp|P70333|HNRH2_MOUSE Heterogeneou	4	12	12	9	12	11	12	11	9	8	36.9	51.217	472	163.61	36.9	35	1634500000	905060000	729450000	35672000	21465000	14207000
Q62318	Q62318	Transcription intermediary factor 1-beta	Trim28	sp|Q62318|TIF1B_MOUSE Transcription intermediary factor 1-beta OS=Mus musculus OX=10090 GN=Trim28 PE=1 SV=3	1	19	19	19	14	14	14	14	14	14	27.8	88.846	834	163.47	18.3	19.3	1346800000	655560000	691220000	15319000	7549300	7769400
Q9EPU0;Q6ZQJ5	Q9EPU0	Regulator of nonsense transcripts 1	Upf1	sp|Q9EPU0|RENT1_MOUSE Regulator of nonsense transcripts 1 OS=Mus musculus OX=10090 GN=Upf1 PE=1 SV=2	2	20	20	20	17	14	17	14	17	14	23.1	123.97	1124	161.76	20.6	16.5	880700000	501220000	379470000	6862800	4005400	2857300
Q9CZM2;B8JKK2	Q9CZM2	60S ribosomal protein L15	Rpl15	sp|Q9CZM2|RL15_MOUSE 60S ribosomal protein L15 OS=Mus musculus OX=10090 GN=Rpl15 PE=1 SV=4	2	22	22	22	18	21	18	21	18	21	73.5	24.146	204	160.89	69.6	71.6	8326600000	3713300000	4613300000	317240000	139120000	178120000
A2A547;P84099	A2A547;P84099	Ribosomal protein L19;60S ribosomal protein L19	Rpl19	tr|A2A547|A2A547_MOUSE Ribosomal protein L19 OS=Mus musculus OX=10090 GN=Rpl19 PE=1 SV=1;sp|P84099|RL19_MOUSE 60S ribosomal protein L19 OS=Mus musculus OX=10090 GN=Rpl19 PE=1 SV=1	2	18	18	18	14	15	14	15	14	15	48.5	23.247	194	159.1	43.3	47.4	4582900000	2421500000	2161400000	282710000	168950000	113760000
Q921K2;P11103	Q921K2;P11103	Poly [ADP-ribose] polymerase 1	Parp1	tr|Q921K2|Q921K2_MOUSE Poly [ADP-ribose] polymerase OS=Mus musculus OX=10090 GN=Parp1 PE=1 SV=1;sp|P11103|PARP1_MOUSE Poly [ADP-ribose] polymerase 1 OS=Mus musculus OX=10090 GN=Parp1 PE=1 SV=3	2	18	18	18	15	13	15	13	15	13	22.3	112.72	1014	158.52	20	16.5	855670000	450810000	404850000	5997200	3107300	2889900
O35691;Q3TUQ5;A0A1W2P6S1	O35691;Q3TUQ5	Pinin	Pnn	sp|O35691|PININ_MOUSE Pinin OS=Mus musculus OX=10090 GN=Pnn PE=1 SV=4;tr|Q3TUQ5|Q3TUQ5_MOUSE Pinin OS=Mus musculus OX=10090 GN=Pnn PE=1 SV=1	3	19	19	19	13	17	13	17	13	17	24.6	82.435	725	155.6	21.1	21.1	1185400000	483000000	702400000	13794000	5428900	8364900
Q20BD0;Q80XR6;Q99020	Q20BD0;Q80XR6;Q99020	Heterogeneous nuclear ribonucleoprotein A/B	Hnrnpab	tr|Q20BD0|Q20BD0_MOUSE Heterogeneous nuclear ribonucleoprotein A/B OS=Mus musculus OX=10090 GN=Hnrnpab PE=1 SV=1;tr|Q80XR6|Q80XR6_MOUSE Heterogeneous nuclear ribonucleoprotein A/B OS=Mus musculus OX=10090 GN=Hnrnpab PE=1 SV=1;sp|Q99020|ROAA_MOUSE Heterogen	3	16	16	16	12	12	12	12	12	12	39.8	36.21	332	155.15	34.6	35.5	1881400000	812160000	1069200000	92160000	39446000	52714000
Q6ZWN5;F7CJS8;D3YWH9;Q9CXW7;D3Z673;D3YUV6	Q6ZWN5;F7CJS8;D3YWH9;Q9CXW7	40S ribosomal protein S9	Rps9	sp|Q6ZWN5|RS9_MOUSE 40S ribosomal protein S9 OS=Mus musculus OX=10090 GN=Rps9 PE=1 SV=3;tr|F7CJS8|F7CJS8_MOUSE 40S ribosomal protein S9 (Fragment) OS=Mus musculus OX=10090 GN=Rps9 PE=1 SV=1;tr|D3YWH9|D3YWH9_MOUSE 40S ribosomal protein S9 OS=Mus musculus OX	6	19	19	19	18	17	18	17	18	17	57.2	22.591	194	154.42	54.1	53.1	5969300000	2955900000	3013400000	349130000	178590000	170540000
H7BX21;A0A3B2W416;Q6P902	H7BX21;A0A3B2W416;Q6P902	Thioredoxin domain-containing protein 2	Txndc2	tr|H7BX21|H7BX21_MOUSE Thioredoxin domain containing 2 (spermatozoa) OS=Mus musculus OX=10090 GN=Txndc2 PE=1 SV=1;tr|A0A3B2W416|A0A3B2W416_MOUSE Thioredoxin domain containing 2 (spermatozoa) OS=Mus musculus OX=10090 GN=Txndc2 PE=1 SV=1;sp|Q6P902|TXND2_MOUS	3	16	16	16	13	13	13	13	13	13	45.1	61.69	550	153.7	39.1	36.4	1955800000	894350000	1061500000	32629000	13488000	19141000
Q8BFR5;A0A0U1RNQ6;A0A0U1RPC4	Q8BFR5	Elongation factor Tu, mitochondrial	Tufm	sp|Q8BFR5|EFTU_MOUSE Elongation factor Tu, mitochondrial OS=Mus musculus OX=10090 GN=Tufm PE=1 SV=1	3	16	16	16	12	13	12	13	12	13	46.2	49.508	452	152.43	31.6	40.7	940410000	430070000	510340000	10206000	4615900	5590400
C0HKE9;C0HKE8;C0HKE7;C0HKE6;C0HKE5;C0HKE4;C0HKE3;C0HKE2;C0HKE1;Q8CGP6;Q8CGP7;Q8CGP5;Q8BFU2;Q8CGP4;G3UWL7	C0HKE9;C0HKE8;C0HKE7;C0HKE6;C0HKE5;C0HKE4;C0HKE3;C0HKE2;C0HKE1;Q8CGP6;Q8CGP7;Q8CGP5;Q8BFU2;Q8CGP4	Histone H2A type 1-H;Histone H2A type 1-K;Histone H2A type 1-F;Histone H2A type 3;Histone H2A	Hist1h2ah;Hist1h2ak;Hist1h2af;Hist3h2a;Hist1h2aa	sp|C0HKE9|H2A1P_MOUSE Histone H2A type 1-P OS=Mus musculus OX=10090 GN=Hist1h2ap PE=1 SV=1;sp|C0HKE8|H2A1O_MOUSE Histone H2A type 1-O OS=Mus musculus OX=10090 GN=Hist1h2ao PE=1 SV=1;sp|C0HKE7|H2A1N_MOUSE Histone H2A type 1-N OS=Mus musculus OX=10090 GN=His	15	9	3	1	7	9	3	3	1	1	41.5	14.135	130	152.38	41.5	41.5	16778000000	9049700000	7728200000	748910000	394330000	354590000
Q9Z130;D3YTQ3;F6VQH5	Q9Z130;D3YTQ3;F6VQH5	Heterogeneous nuclear ribonucleoprotein D-like	Hnrnpdl	sp|Q9Z130|HNRDL_MOUSE Heterogeneous nuclear ribonucleoprotein D-like OS=Mus musculus OX=10090 GN=Hnrnpdl PE=1 SV=1;tr|D3YTQ3|D3YTQ3_MOUSE Heterogeneous nuclear ribonucleoprotein D-like OS=Mus musculus OX=10090 GN=Hnrnpdl PE=1 SV=1;tr|F6VQH5|F6VQH5_MOUSE He	3	16	15	15	15	13	14	12	14	12	44.5	33.558	301	151.19	44.5	42.9	3689400000	1907100000	1782400000	65437000	35196000	30241000
P14115	P14115	60S ribosomal protein L27a	Rpl27a	sp|P14115|RL27A_MOUSE 60S ribosomal protein L27a OS=Mus musculus OX=10090 GN=Rpl27a PE=1 SV=5	1	10	10	10	7	10	7	10	7	10	51.4	16.605	148	150.97	33.1	51.4	4728500000	2041600000	2686900000	288110000	131750000	156360000
Q8JZX4;A2AP40	Q8JZX4	Splicing factor 45	Rbm17	sp|Q8JZX4|SPF45_MOUSE Splicing factor 45 OS=Mus musculus OX=10090 GN=Rbm17 PE=1 SV=1	2	17	17	17	10	16	10	16	10	16	43.2	45.303	405	150.13	30.6	41.2	521320000	169770000	351550000	10351000	3434200	6916700
Q8VDW0;Q9Z1N5;D6RHT5;G3UXI6	Q8VDW0;Q9Z1N5	ATP-dependent RNA helicase DDX39A;Spliceosome RNA helicase Ddx39b	Ddx39a;Ddx39b	sp|Q8VDW0|DX39A_MOUSE ATP-dependent RNA helicase DDX39A OS=Mus musculus OX=10090 GN=Ddx39a PE=1 SV=1;sp|Q9Z1N5|DX39B_MOUSE Spliceosome RNA helicase Ddx39b OS=Mus musculus OX=10090 GN=Ddx39b PE=1 SV=1	4	15	15	15	10	12	10	12	10	12	39.1	49.067	427	148.2	23.7	34.7	587760000	273190000	314570000	18370000	9251600	9118000
Q501J6;Q3U741;Q3TU25	Q501J6;Q3U741;Q3TU25	Probable ATP-dependent RNA helicase DDX17	Ddx17	sp|Q501J6|DDX17_MOUSE Probable ATP-dependent RNA helicase DDX17 OS=Mus musculus OX=10090 GN=Ddx17 PE=1 SV=1;tr|Q3U741|Q3U741_MOUSE RNA helicase OS=Mus musculus OX=10090 GN=Ddx17 PE=1 SV=1;tr|Q3TU25|Q3TU25_MOUSE RNA helicase OS=Mus musculus OX=10090 GN=Ddx1	3	23	15	15	20	17	13	10	13	10	39.1	72.399	650	147.71	34.2	31.1	869970000	424050000	445920000	14890000	7195200	7694900
Q6NV83;A0A087WRG2;A0A087WR93;A0A087WQT2	Q6NV83;A0A087WRG2	U2 snRNP-associated SURP motif-containing protein	U2surp	sp|Q6NV83|SR140_MOUSE U2 snRNP-associated SURP motif-containing protein OS=Mus musculus OX=10090 GN=U2surp PE=1 SV=3;tr|A0A087WRG2|A0A087WRG2_MOUSE U2 snRNP-associated SURP domain containing OS=Mus musculus OX=10090 GN=U2surp PE=1 SV=1	4	17	17	17	10	15	10	15	10	15	22.4	118.26	1029	147.37	12.1	20.3	998450000	371780000	626680000	7710500	4414900	3295500
Q9D1M0	Q9D1M0	Protein SEC13 homolog	Sec13	sp|Q9D1M0|SEC13_MOUSE Protein SEC13 homolog OS=Mus musculus OX=10090 GN=Sec13 PE=1 SV=3	1	10	10	10	7	9	7	9	7	9	58.1	35.565	322	147.25	40.1	54.7	1107800000	633560000	474290000	37058000	26666000	10393000
P62908;A0A140LI77;D3YV43	P62908;A0A140LI77;D3YV43	40S ribosomal protein S3	Rps3	sp|P62908|RS3_MOUSE 40S ribosomal protein S3 OS=Mus musculus OX=10090 GN=Rps3 PE=1 SV=1;tr|A0A140LI77|A0A140LI77_MOUSE Ribosomal protein S3 OS=Mus musculus OX=10090 GN=Rps3 PE=1 SV=1;tr|D3YV43|D3YV43_MOUSE 40S ribosomal protein S3 OS=Mus musculus OX=10090	3	15	15	15	13	13	13	13	13	13	59.3	26.674	243	145.34	59.3	56.4	1431400000	645680000	785720000	50708000	20464000	30244000
Q91Z49;D3Z591	Q91Z49	UAP56-interacting factor	Fyttd1	sp|Q91Z49|UIF_MOUSE UAP56-interacting factor OS=Mus musculus OX=10090 GN=Fyttd1 PE=1 SV=1	2	16	16	16	13	10	13	10	13	10	49.8	35.887	317	144.93	42.3	28.4	993200000	665950000	327250000	27081000	16978000	10103000
Q3U0I3;P80318;E9Q133;F6Q609;F6ZVG8	Q3U0I3;P80318;E9Q133	T-complex protein 1 subunit gamma	Cct3	tr|Q3U0I3|Q3U0I3_MOUSE T-complex protein 1 subunit gamma OS=Mus musculus OX=10090 GN=Cct3 PE=1 SV=1;sp|P80318|TCPG_MOUSE T-complex protein 1 subunit gamma OS=Mus musculus OX=10090 GN=Cct3 PE=1 SV=1;tr|E9Q133|E9Q133_MOUSE T-complex protein 1 subunit gamma O	5	19	19	19	14	10	14	10	14	10	47.2	58.278	521	144.68	36.7	22.8	601460000	312570000	288880000	10354000	5305200	5049200
P62702	P62702	40S ribosomal protein S4, X isoform	Rps4x	sp|P62702|RS4X_MOUSE 40S ribosomal protein S4, X isoform OS=Mus musculus OX=10090 GN=Rps4x PE=1 SV=2	1	16	16	16	15	12	15	12	15	12	56.3	29.597	263	142.06	52.5	40.7	3600900000	1888500000	1712400000	113040000	65140000	47895000
A0A8I4SYN6	A0A8I4SYN6			tr|A0A8I4SYN6|A0A8I4SYN6_MOUSE Histone H3 OS=Mus musculus OX=10090 GN=H3f4 PE=3 SV=1	1	11	11	4	9	10	9	10	2	4	61.8	15.429	136	141.37	38.2	61.8	40628000000	17059000000	23568000000	5204700000	2276400000	2928300000
Q8BFZ9;A0A1B0GT70;A0A1B0GSD8;A0A1B0GQZ0;A0A1B0GRG7;A0A1B0GT43;E9PUH5;A0A1B0GRQ1	Q8BFZ9;A0A1B0GT70	Erlin-2	Erlin2	sp|Q8BFZ9|ERLN2_MOUSE Erlin-2 OS=Mus musculus OX=10090 GN=Erlin2 PE=1 SV=1;tr|A0A1B0GT70|A0A1B0GT70_MOUSE Erlin (Fragment) OS=Mus musculus OX=10090 GN=Erlin2 PE=1 SV=1	8	22	16	16	20	20	14	14	14	14	51.2	37.872	340	140.4	48.2	43.5	3072500000	1389300000	1683200000	97893000	47283000	50610000
P27661	P27661	Histone H2AX	H2afx	sp|P27661|H2AX_MOUSE Histone H2AX OS=Mus musculus OX=10090 GN=H2ax PE=1 SV=2	1	13	13	6	8	12	8	12	5	5	49	15.142	143	139.52	49	49	31631000000	8712600000	22918000000	2447800000	620650000	1827200000
P16858;S4R1W1;A0A1D5RLD8;A0A0A0MQF6;S4R257;A0A0R4J0X7;S4R2G5;Q64467;S4R1N5	P16858;S4R1W1;A0A1D5RLD8;A0A0A0MQF6;S4R257	Glyceraldehyde-3-phosphate dehydrogenase	Gapdh;Gm3839	sp|P16858|G3P_MOUSE Glyceraldehyde-3-phosphate dehydrogenase OS=Mus musculus OX=10090 GN=Gapdh PE=1 SV=2;tr|S4R1W1|S4R1W1_MOUSE Glyceraldehyde-3-phosphate dehydrogenase OS=Mus musculus OX=10090 GN=Gm3839 PE=1 SV=1;tr|A0A1D5RLD8|A0A1D5RLD8_MOUSE Glyceraldeh	9	12	12	12	10	10	10	10	10	10	43.5	35.81	333	137.62	40.5	37.5	2490200000	1050100000	1440100000	47735000	19651000	28084000
I7HFT9;Q07133	I7HFT9;Q07133	Histone H1t	Hist1h1t	tr|I7HFT9|I7HFT9_MOUSE H1.6 linker histone, cluster member OS=Mus musculus OX=10090 GN=H1f6 PE=1 SV=1;sp|Q07133|H1T_MOUSE Histone H1t OS=Mus musculus OX=10090 GN=H1-6 PE=1 SV=4	2	19	13	13	17	19	12	13	12	13	51.7	21.669	209	137.29	48.8	51.7	26056000000	13102000000	12954000000	1506200000	762950000	743290000
P25444;D3YVC1;D3YWJ3	P25444;D3YVC1;D3YWJ3	40S ribosomal protein S2	Rps2	sp|P25444|RS2_MOUSE 40S ribosomal protein S2 OS=Mus musculus OX=10090 GN=Rps2 PE=1 SV=3;tr|D3YVC1|D3YVC1_MOUSE 40S ribosomal protein S2 (Fragment) OS=Mus musculus OX=10090 GN=Rps2 PE=1 SV=1;tr|D3YWJ3|D3YWJ3_MOUSE 40S ribosomal protein S2 OS=Mus musculus OX	3	16	16	16	12	14	12	14	12	14	51.5	31.231	293	136.18	42.3	45.4	4672400000	2180100000	2492400000	116980000	55633000	61351000
E9QAT0;Q6AXB7;P35922;D3Z6U8;E9QNF5;E9QAS8;E9QAS9	E9QAT0;Q6AXB7;P35922;D3Z6U8;E9QNF5;E9QAS8;E9QAS9	Fragile X mental retardation protein 1 homolog	Fmr1	tr|E9QAT0|E9QAT0_MOUSE Fragile X messenger ribonucleoprotein 1 OS=Mus musculus OX=10090 GN=Fmr1 PE=1 SV=1;tr|Q6AXB7|Q6AXB7_MOUSE Fragile X mental retardation syndrome 1 homolog OS=Mus musculus OX=10090 GN=Fmr1 PE=1 SV=1;sp|P35922|FMR1_MOUSE Fragile X messe	7	15	13	13	12	11	10	9	10	9	28.5	66.169	589	136.12	25.1	25.5	598790000	281450000	317340000	8275800	2817100	5458800
Q8BX10;A0A0G2JG95	Q8BX10;A0A0G2JG95	Serine/threonine-protein phosphatase PGAM5, mitochondrial	Pgam5	sp|Q8BX10|PGAM5_MOUSE Serine/threonine-protein phosphatase PGAM5, mitochondrial OS=Mus musculus OX=10090 GN=Pgam5 PE=1 SV=1;tr|A0A0G2JG95|A0A0G2JG95_MOUSE Phosphoglycerate mutase family member 5 (Fragment) OS=Mus musculus OX=10090 GN=Pgam5 PE=1 SV=1	2	16	16	16	13	14	13	14	13	14	44.8	31.994	288	135.55	42.7	44.4	3175400000	1541400000	1634000000	74112000	33304000	40808000
G5E8I8;A0A1D5RL92;Q8CGZ0	G5E8I8;A0A1D5RL92;Q8CGZ0	Calcium homeostasis endoplasmic reticulum protein	Cherp	tr|G5E8I8|G5E8I8_MOUSE Calcium homeostasis endoplasmic reticulum protein OS=Mus musculus OX=10090 GN=Cherp PE=1 SV=2;tr|A0A1D5RL92|A0A1D5RL92_MOUSE Calcium homeostasis endoplasmic reticulum protein OS=Mus musculus OX=10090 GN=Cherp PE=1 SV=1;sp|Q8CGZ0|CHER	3	13	13	13	9	11	9	11	9	11	19.1	107.67	949	134.4	15.9	17.8	770690000	348130000	422550000	5479300	2783500	2695800
P80314;A0A1W2P7B7;A0A1W2P828;A0A1W2P6Q3;A0A1W2P871	P80314;A0A1W2P7B7	T-complex protein 1 subunit beta	Cct2	sp|P80314|TCPB_MOUSE T-complex protein 1 subunit beta OS=Mus musculus OX=10090 GN=Cct2 PE=1 SV=4;tr|A0A1W2P7B7|A0A1W2P7B7_MOUSE Chaperonin containing Tcp1, subunit 2 (beta) (Fragment) OS=Mus musculus OX=10090 GN=Cct2 PE=1 SV=1	5	16	16	16	10	14	10	14	10	14	37.8	57.477	535	132.08	23.4	34	934510000	456170000	478340000	11150000	6230700	4919300
P35550;A0A140LIR6	P35550	rRNA 2-O-methyltransferase fibrillarin	Fbl	sp|P35550|FBRL_MOUSE rRNA 2-O-methyltransferase fibrillarin OS=Mus musculus OX=10090 GN=Fbl PE=1 SV=2	2	15	15	13	13	14	13	14	11	12	48.9	34.306	327	131.58	48.6	48.9	1408000000	732220000	675820000	11757000	5678400	6078200
O54962	O54962	Barrier-to-autointegration factor;Barrier-to-autointegration factor, N-terminally processed	Banf1	sp|O54962|BAF_MOUSE Barrier-to-autointegration factor OS=Mus musculus OX=10090 GN=Banf1 PE=1 SV=1	1	11	11	11	9	10	9	10	9	10	77.5	10.102	89	131.31	73	77.5	2912800000	1408500000	1504300000	151680000	72634000	79042000
Q5SUT0;Q5SUS9;Q61545;Q5SUS8	Q5SUT0;Q5SUS9;Q61545	RNA-binding protein EWS	Ewsr1	tr|Q5SUT0|Q5SUT0_MOUSE Ewing sarcoma breakpoint region 1 OS=Mus musculus OX=10090 GN=Ewsr1 PE=1 SV=1;tr|Q5SUS9|Q5SUS9_MOUSE Ewing sarcoma breakpoint region 1 OS=Mus musculus OX=10090 GN=Ewsr1 PE=1 SV=1;sp|Q61545|EWS_MOUSE RNA-binding protein EWS OS=Mus mus	4	8	8	8	8	6	8	6	8	6	18.1	64.988	618	130.27	18.1	12.6	1097300000	628090000	469230000	32765000	19560000	13205000
P41105;F6Z0X0	P41105	60S ribosomal protein L28	Rpl28	sp|P41105|RL28_MOUSE 60S ribosomal protein L28 OS=Mus musculus OX=10090 GN=Rpl28 PE=1 SV=2	2	17	17	16	15	16	15	16	15	16	75.9	15.733	137	130.06	70.8	75.9	8667300000	4261100000	4406300000	652280000	329450000	322830000
Q04750;Q8R4U6	Q04750	DNA topoisomerase 1	Top1	sp|Q04750|TOP1_MOUSE DNA topoisomerase 1 OS=Mus musculus OX=10090 GN=Top1 PE=1 SV=2	2	17	17	17	11	12	11	12	11	12	28.7	90.875	767	129.33	18.6	22.6	645130000	303530000	341600000	8315400	4342500	3972900
Q8BMS1	Q8BMS1	Trifunctional enzyme subunit alpha, mitochondrial;Long-chain enoyl-CoA hydratase;Long chain 3-hydroxyacyl-CoA dehydrogenase	Hadha	sp|Q8BMS1|ECHA_MOUSE Trifunctional enzyme subunit alpha, mitochondrial OS=Mus musculus OX=10090 GN=Hadha PE=1 SV=1	1	16	16	16	12	13	12	13	12	13	28.2	82.669	763	128.57	22.4	22.8	995690000	438970000	556720000	17495000	8339600	9155800
Z4YKB8;Q3TEA8;Z4YKA3;A2AM65;A2AM63;A2AM62;A2AM70;A2AM69	Z4YKB8;Q3TEA8;Z4YKA3;A2AM65	Heterochromatin protein 1-binding protein 3	Hp1bp3	tr|Z4YKB8|Z4YKB8_MOUSE Heterochromatin protein 1, binding protein 3 OS=Mus musculus OX=10090 GN=Hp1bp3 PE=1 SV=1;sp|Q3TEA8|HP1B3_MOUSE Heterochromatin protein 1-binding protein 3 OS=Mus musculus OX=10090 GN=Hp1bp3 PE=1 SV=1;tr|Z4YKA3|Z4YKA3_MOUSE Heterochr	8	18	18	18	16	12	16	12	16	12	31.9	60.85	554	126.94	30.1	22.9	973740000	470320000	503420000	22838000	10924000	11914000
P43276	P43276	Histone H1.5	Hist1h1b	sp|P43276|H15_MOUSE Histone H1.5 OS=Mus musculus OX=10090 GN=H1-5 PE=1 SV=2	1	17	13	13	14	16	10	12	10	12	43	22.576	223	126.87	39	43	10140000000	4968500000	5171700000	681250000	374990000	306260000
Q6ZWZ4;P47964	Q6ZWZ4;P47964	60S ribosomal protein L36	Rpl36	tr|Q6ZWZ4|Q6ZWZ4_MOUSE 60S ribosomal protein L36 OS=Mus musculus OX=10090 GN=Rpl36 PE=1 SV=1;sp|P47964|RL36_MOUSE 60S ribosomal protein L36 OS=Mus musculus OX=10090 GN=Rpl36 PE=1 SV=2	2	11	11	11	8	10	8	10	8	10	48.6	12.254	105	125.06	41	48.6	2554900000	1129100000	1425800000	279830000	100990000	178850000
F6YVP7;P62270;A0A1Y7VKY1;S4R1N6;A0A3Q4EGP3	F6YVP7;P62270;A0A1Y7VKY1;S4R1N6	40S ribosomal protein S18	Gm10260;Rps18	tr|F6YVP7|F6YVP7_MOUSE 40S ribosomal protein S18 OS=Mus musculus OX=10090 GN=Rps18-ps6 PE=3 SV=2;sp|P62270|RS18_MOUSE 40S ribosomal protein S18 OS=Mus musculus OX=10090 GN=Rps18 PE=1 SV=3;tr|A0A1Y7VKY1|A0A1Y7VKY1_MOUSE 40S ribosomal protein S18 OS=Mus musc	5	14	14	14	14	12	14	12	14	12	60.5	17.671	152	124.63	60.5	52.6	1385500000	640050000	745410000	88532000	44345000	44188000
Q6ZWZ7;Q9CPR4;B2RY53	Q6ZWZ7;Q9CPR4	60S ribosomal protein L17	Rpl17	tr|Q6ZWZ7|Q6ZWZ7_MOUSE 60S ribosomal protein L17 OS=Mus musculus OX=10090 GN=Rpl17 PE=1 SV=1;sp|Q9CPR4|RL17_MOUSE 60S ribosomal protein L17 OS=Mus musculus OX=10090 GN=Rpl17 PE=1 SV=3	3	16	16	16	14	12	14	12	14	12	73.9	21.397	184	123.6	66.3	65.8	3395100000	1837600000	1557400000	66523000	36212000	30311000
Q8K019;A0A087WQA0;F8WI22;A0A087WRN1;A0A087WRF8	Q8K019;A0A087WQA0;F8WI22;A0A087WRN1	Bcl-2-associated transcription factor 1	Bclaf1	sp|Q8K019|BCLF1_MOUSE Bcl-2-associated transcription factor 1 OS=Mus musculus OX=10090 GN=Bclaf1 PE=1 SV=2;tr|A0A087WQA0|A0A087WQA0_MOUSE BCL2-associated transcription factor 1 OS=Mus musculus OX=10090 GN=Bclaf1 PE=1 SV=1;tr|F8WI22|F8WI22_MOUSE BCL2-associ	5	18	18	18	15	13	15	13	15	13	22.3	106	919	123.09	19.7	15.2	662900000	358150000	304750000	8692400	4352200	4340200
Q3THE2;D3YV37;D3Z249	Q3THE2	Myosin regulatory light chain 12B	Myl12b	sp|Q3THE2|ML12B_MOUSE Myosin regulatory light chain 12B OS=Mus musculus OX=10090 GN=Myl12b PE=1 SV=2	3	9	5	1	8	8	5	4	1	1	52.3	19.779	172	122.86	45.9	51.7	1411700000	795590000	616090000	100960000	55079000	45884000
S4R1M2;D3YXK2;Q80YR5;F6XJ79;F6Z0Y5;S4R2Q5	S4R1M2;D3YXK2	Scaffold attachment factor B1	Safb	tr|S4R1M2|S4R1M2_MOUSE Scaffold attachment factor B OS=Mus musculus OX=10090 GN=Safb PE=1 SV=1;sp|D3YXK2|SAFB1_MOUSE Scaffold attachment factor B1 OS=Mus musculus OX=10090 GN=Safb PE=1 SV=2	6	15	15	15	12	11	12	11	12	11	19.7	105.32	939	121.87	13.2	15.9	407700000	225420000	182280000	5724700	3572500	2152200
P61255;B1ARA3;B1ARA5	P61255;B1ARA3;B1ARA5	60S ribosomal protein L26	Rpl26	sp|P61255|RL26_MOUSE 60S ribosomal protein L26 OS=Mus musculus OX=10090 GN=Rpl26 PE=1 SV=1;tr|B1ARA3|B1ARA3_MOUSE Ribosomal protein L26 (Fragment) OS=Mus musculus OX=10090 GN=Rpl26 PE=1 SV=1;tr|B1ARA5|B1ARA5_MOUSE Ribosomal protein L26 OS=Mus musculus OX=1	3	16	16	16	15	14	15	14	15	14	64.8	17.258	145	121.81	64.8	64.1	2921200000	1291200000	1630000000	120080000	52436000	67641000
Q99PV0;B7ZC27	Q99PV0	Pre-mRNA-processing-splicing factor 8	Prpf8	sp|Q99PV0|PRP8_MOUSE Pre-mRNA-processing-splicing factor 8 OS=Mus musculus OX=10090 GN=Prpf8 PE=1 SV=2	2	16	16	16	11	11	11	11	11	11	8.9	273.61	2335	120.12	6.2	5.8	315110000	162690000	152410000	939390	598480	340910
Q569Z6;Q8BZN7;F6YSQ2;F7AB07;F6YH92	Q569Z6;Q8BZN7	Thyroid hormone receptor-associated protein 3	Thrap3	sp|Q569Z6|TR150_MOUSE Thyroid hormone receptor-associated protein 3 OS=Mus musculus OX=10090 GN=Thrap3 PE=1 SV=1;tr|Q8BZN7|Q8BZN7_MOUSE Thyroid hormone receptor associated protein 3 OS=Mus musculus OX=10090 GN=Thrap3 PE=1 SV=1	5	14	14	14	10	11	10	11	10	11	18.5	108.18	951	119.69	14.7	14.3	1162600000	598520000	564110000	4360200	3160700	1199500
Q8K310;A0A494BAZ2;A0A494BAZ7;A0A494BAD4;A0A494B9X1;A0A494B9B1;A0A494BAL7;A0A494BAC5	Q8K310;A0A494BAZ2	Matrin-3	Matr3	sp|Q8K310|MATR3_MOUSE Matrin-3 OS=Mus musculus OX=10090 GN=Matr3 PE=1 SV=1;tr|A0A494BAZ2|A0A494BAZ2_MOUSE Matrin 3 (Fragment) OS=Mus musculus OX=10090 GN=Matr3 PE=1 SV=1	8	16	16	16	14	12	14	12	14	12	21.7	94.629	846	117.72	19.3	18.6	1170700000	476020000	694680000	9030000	4171600	4858400
Q99KP6	Q99KP6	Pre-mRNA-processing factor 19	Prpf19	sp|Q99KP6|PRP19_MOUSE Pre-mRNA-processing factor 19 OS=Mus musculus OX=10090 GN=Prpf19 PE=1 SV=1	1	13	13	13	12	13	12	13	12	13	35.7	55.238	504	115.56	33.9	35.7	1499000000	621960000	876990000	23419000	10755000	12665000
Q9CR57;A0A1L1SUF6	Q9CR57	60S ribosomal protein L14	Rpl14	sp|Q9CR57|RL14_MOUSE 60S ribosomal protein L14 OS=Mus musculus OX=10090 GN=Rpl14 PE=1 SV=3	2	14	14	14	12	11	12	11	12	11	53	23.564	217	115.21	48.4	44.7	5587400000	2627400000	2960000000	359540000	172890000	186650000
P11499;E9Q3D6;E9PX27;E9Q0C3;D3Z1R1	P11499	Heat shock protein HSP 90-beta	Hsp90ab1	sp|P11499|HS90B_MOUSE Heat shock protein HSP 90-beta OS=Mus musculus OX=10090 GN=Hsp90ab1 PE=1 SV=3	5	21	14	12	16	20	10	13	9	11	34.7	83.28	724	115.1	26.8	33.6	783230000	424790000	358440000	11578000	6435400	5142400
Q9JHU4;F6ZX84	Q9JHU4	Cytoplasmic dynein 1 heavy chain 1	Dync1h1	sp|Q9JHU4|DYHC1_MOUSE Cytoplasmic dynein 1 heavy chain 1 OS=Mus musculus OX=10090 GN=Dync1h1 PE=1 SV=2	2	16	16	16	9	11	9	11	9	11	4.5	532.04	4644	113.7	2.6	3.4	398120000	178880000	219240000	794170	313490	480680
Q8C2Q3;E9QL13;J3QN51;J3QPT3;B0LM42;F7BGR7	Q8C2Q3;E9QL13	RNA-binding protein 14	Rbm14	sp|Q8C2Q3|RBM14_MOUSE RNA-binding protein 14 OS=Mus musculus OX=10090 GN=Rbm14 PE=1 SV=1;tr|E9QL13|E9QL13_MOUSE RNA binding motif protein 14 OS=Mus musculus OX=10090 GN=Rbm14 PE=1 SV=2	6	13	13	13	11	9	11	9	11	9	23.3	69.448	669	113.01	21.5	17	611250000	379240000	232010000	11227000	5916300	5311000
Q64368;Q3TUC3;A0A3B2WD26	Q64368;Q3TUC3	Deleted in azoospermia-like	Dazl	sp|Q64368|DAZL_MOUSE Deleted in azoospermia-like OS=Mus musculus OX=10090 GN=Dazl PE=1 SV=1;tr|Q3TUC3|Q3TUC3_MOUSE Deleted in azoospermia-like OS=Mus musculus OX=10090 GN=Dazl PE=1 SV=1	3	7	7	7	6	6	6	6	6	6	24.5	33.312	298	112.77	20.8	24.2	168770000	77882000	90893000	16877000	7788200	9089300
P60335	P60335	Poly(rC)-binding protein 1	Pcbp1	sp|P60335|PCBP1_MOUSE Poly(rC)-binding protein 1 OS=Mus musculus OX=10090 GN=Pcbp1 PE=1 SV=1	1	8	8	6	6	8	6	8	4	6	32.6	37.497	356	112.57	28.4	32.6	787750000	344150000	443610000	28368000	13380000	14988000
P56480	P56480	ATP synthase subunit beta, mitochondrial	Atp5b	sp|P56480|ATPB_MOUSE ATP synthase subunit beta, mitochondrial OS=Mus musculus OX=10090 GN=Atp5f1b PE=1 SV=2	1	10	10	10	8	6	8	6	8	6	26.3	56.3	529	111.85	22.1	17	510780000	287560000	223220000	8379100	4525600	3853600
P14131	P14131	40S ribosomal protein S16	Rps16	sp|P14131|RS16_MOUSE 40S ribosomal protein S16 OS=Mus musculus OX=10090 GN=Rps16 PE=1 SV=4	1	15	15	15	13	14	13	14	13	14	71.9	16.445	146	111.25	66.4	71.2	2748300000	1195700000	1552600000	139590000	57539000	82055000
Q8BP67	Q8BP67	60S ribosomal protein L24	Rpl24	sp|Q8BP67|RL24_MOUSE 60S ribosomal protein L24 OS=Mus musculus OX=10090 GN=Rpl24 PE=1 SV=2	1	13	13	13	7	12	7	12	7	12	58	17.779	157	110.93	35	58	2627400000	1143400000	1484000000	247490000	106560000	140940000
Q6ZWV7;F6YXU0;Q3U1U4;A6PWD2	Q6ZWV7	60S ribosomal protein L35	Rpl35	sp|Q6ZWV7|RL35_MOUSE 60S ribosomal protein L35 OS=Mus musculus OX=10090 GN=Rpl35 PE=1 SV=1	4	7	7	7	6	7	6	7	6	7	42.3	14.552	123	109.87	35	42.3	3530200000	1764100000	1766100000	383150000	180840000	202310000
P28740;E0CZ72;F8VQ42	P28740;E0CZ72;F8VQ42	Kinesin-like protein KIF2A;Kinesin-like protein	Kif2a	sp|P28740|KIF2A_MOUSE Kinesin-like protein KIF2A OS=Mus musculus OX=10090 GN=Kif2a PE=1 SV=2;tr|E0CZ72|E0CZ72_MOUSE Kinesin-like protein OS=Mus musculus OX=10090 GN=Kif2a PE=1 SV=1;tr|F8VQ42|F8VQ42_MOUSE Kinesin-like protein (Fragment) OS=Mus musculus OX=1	3	12	12	10	8	8	8	8	6	7	21.1	79.755	705	109.72	13.8	15.6	290830000	127090000	163740000	3905300	2051400	1854000
Q99JY0;D3YXU1	Q99JY0;D3YXU1	Trifunctional enzyme subunit beta, mitochondrial;3-ketoacyl-CoA thiolase	Hadhb	sp|Q99JY0|ECHB_MOUSE Trifunctional enzyme subunit beta, mitochondrial OS=Mus musculus OX=10090 GN=Hadhb PE=1 SV=1;tr|D3YXU1|D3YXU1_MOUSE Hydroxyacyl-CoA dehydrogenase trifunctional multienzyme complex subunit beta (Fragment) OS=Mus musculus OX=10090 GN=Had	2	10	10	10	6	7	6	7	6	7	27.4	51.386	475	108.87	14.3	18.7	429170000	205170000	224000000	11885000	6229700	5655100
Q91VC3;A2AFK7;E9PV04;A0A0N4SVP8;A0A0N4SVM5;D6RJ60;D6RJ11	Q91VC3;A2AFK7;E9PV04;A0A0N4SVP8;A0A0N4SVM5	Eukaryotic initiation factor 4A-III;Eukaryotic initiation factor 4A-III, N-terminally processed	Eif4a3;Gm8994	sp|Q91VC3|IF4A3_MOUSE Eukaryotic initiation factor 4A-III OS=Mus musculus OX=10090 GN=Eif4a3 PE=1 SV=3;tr|A2AFK7|A2AFK7_MOUSE RNA helicase (Fragment) OS=Mus musculus OX=10090 GN=Eif4a3 PE=1 SV=1;tr|E9PV04|E9PV04_MOUSE RNA helicase OS=Mus musculus OX=10090	7	10	10	9	8	8	8	8	7	7	22.6	46.839	411	108.86	19.5	19	1037400000	363990000	673400000	21481000	9079100	12401000
P46471;Q8BVQ9	P46471;Q8BVQ9	26S protease regulatory subunit 7	Psmc2	sp|P46471|PRS7_MOUSE 26S proteasome regulatory subunit 7 OS=Mus musculus OX=10090 GN=Psmc2 PE=1 SV=5;tr|Q8BVQ9|Q8BVQ9_MOUSE 26S proteasome regulatory subunit 7 OS=Mus musculus OX=10090 GN=Psmc2 PE=1 SV=1	2	13	13	13	9	10	9	10	9	10	37.4	48.647	433	108.47	24.9	29.8	296530000	152160000	144370000	7778300	3895800	3882500
P62889;A0A2I3BQF4	P62889;A0A2I3BQF4	60S ribosomal protein L30	Rpl30	sp|P62889|RL30_MOUSE 60S ribosomal protein L30 OS=Mus musculus OX=10090 GN=Rpl30 PE=1 SV=2;tr|A0A2I3BQF4|A0A2I3BQF4_MOUSE Ribosomal protein L30 OS=Mus musculus OX=10090 GN=Rpl30 PE=1 SV=1	2	10	10	10	9	9	9	9	9	9	67.8	12.784	115	108.02	67.8	67.8	2244200000	1132400000	1111800000	190000000	105030000	84976000
P62334	P62334	26S protease regulatory subunit 10B	Psmc6	sp|P62334|PRS10_MOUSE 26S proteasome regulatory subunit 10B OS=Mus musculus OX=10090 GN=Psmc6 PE=1 SV=1	1	11	11	11	9	7	9	7	9	7	34.7	44.172	389	106.24	30.6	23.9	409510000	247320000	162190000	8968800	5312600	3656200
P11983;F2Z483;A0A3B2WDE2	P11983	T-complex protein 1 subunit alpha	Tcp1	sp|P11983|TCPA_MOUSE T-complex protein 1 subunit alpha OS=Mus musculus OX=10090 GN=Tcp1 PE=1 SV=3	3	14	14	14	7	13	7	13	7	13	29.7	60.448	556	106.22	14.9	29.7	581760000	269430000	312330000	9138500	3953300	5185200
P62301;Q921R2;A0A0U1RQ71	P62301;Q921R2	40S ribosomal protein S13	Rps13	sp|P62301|RS13_MOUSE 40S ribosomal protein S13 OS=Mus musculus OX=10090 GN=Rps13 PE=1 SV=2;tr|Q921R2|Q921R2_MOUSE 40S ribosomal protein S13 OS=Mus musculus OX=10090 GN=Rps13 PE=1 SV=1	3	12	12	12	11	12	11	12	11	12	55	17.222	151	106.16	49	55	3536800000	1514800000	2022000000	215260000	88801000	126460000
P61358;A2A4Q0	P61358	60S ribosomal protein L27	Rpl27	sp|P61358|RL27_MOUSE 60S ribosomal protein L27 OS=Mus musculus OX=10090 GN=Rpl27 PE=1 SV=2	2	11	11	11	8	10	8	10	8	10	66.2	15.798	136	104.46	59.6	64.7	6779700000	2948400000	3831200000	301360000	149320000	152030000
Q9JIX8;F6RJ39;B8JJ91;B8JJ92;Q52KR6;F6Q8C0;B8JJ90;B8JJ89	Q9JIX8;F6RJ39;B8JJ91;B8JJ92;Q52KR6	Apoptotic chromatin condensation inducer in the nucleus	Acin1	sp|Q9JIX8|ACINU_MOUSE Apoptotic chromatin condensation inducer in the nucleus OS=Mus musculus OX=10090 GN=Acin1 PE=1 SV=3;tr|F6RJ39|F6RJ39_MOUSE Apoptotic chromatin condensation inducer 1 (Fragment) OS=Mus musculus OX=10090 GN=Acin1 PE=1 SV=1;tr|B8JJ91|B8J	8	14	14	14	10	8	10	8	10	8	14.3	150.72	1338	103.61	10.3	8.3	425120000	203830000	221300000	2533400	1311700	1221700
O09167;REV__O88379;REV__G3UWZ0	O09167	60S ribosomal protein L21	Rpl21	sp|O09167|RL21_MOUSE 60S ribosomal protein L21 OS=Mus musculus OX=10090 GN=Rpl21 PE=1 SV=4	3	14	14	14	11	12	11	12	11	12	63.8	18.579	160	102.64	56.9	55	5287100000	2473100000	2814000000	385680000	165550000	220130000
P62911;P17932	P62911	60S ribosomal protein L32	Rpl32	sp|P62911|RL32_MOUSE 60S ribosomal protein L32 OS=Mus musculus OX=10090 GN=Rpl32 PE=1 SV=2	2	11	11	11	9	11	9	11	9	11	55.6	15.86	135	102.49	54.1	55.6	7519400000	3462200000	4057200000	421130000	181120000	240010000
P62827;Q14AA6;Q61820	P62827;Q14AA6	GTP-binding nuclear protein Ran	Ran;1700009N14Rik	sp|P62827|RAN_MOUSE GTP-binding nuclear protein Ran OS=Mus musculus OX=10090 GN=Ran PE=1 SV=3;tr|Q14AA6|Q14AA6_MOUSE GTP-binding nuclear protein Ran OS=Mus musculus OX=10090 GN=1700009N14Rik PE=1 SV=1	3	11	11	11	7	10	7	10	7	10	53.2	24.423	216	102.11	36.6	48.1	1299300000	621400000	677940000	64677000	35641000	29036000
Q80VD1	Q80VD1	Protein FAM98B	Fam98b	sp|Q80VD1|FA98B_MOUSE Protein FAM98B OS=Mus musculus OX=10090 GN=Fam98b PE=1 SV=1	1	11	8	8	7	10	5	7	5	7	28.4	45.349	429	102.07	21.7	26.8	571240000	280930000	290310000	16026000	7578400	8447900
P10922	P10922	Histone H1.0;Histone H1.0, N-terminally processed	H1f0	sp|P10922|H10_MOUSE Histone H1.0 OS=Mus musculus OX=10090 GN=H1-0 PE=2 SV=4	1	10	10	10	10	9	10	9	10	9	32	20.861	194	101.57	32	30.9	7883200000	3511700000	4371500000	770840000	324920000	445920000
Q8C854;A2ATP5;A2ATP6;G8JL68;F6XJA1	Q8C854;A2ATP5;A2ATP6;G8JL68;F6XJA1	Myelin expression factor 2	Myef2	sp|Q8C854|MYEF2_MOUSE Myelin expression factor 2 OS=Mus musculus OX=10090 GN=Myef2 PE=1 SV=1;tr|A2ATP5|A2ATP5_MOUSE Myelin basic protein expression factor 2, repressor OS=Mus musculus OX=10090 GN=Myef2 PE=1 SV=1;tr|A2ATP6|A2ATP6_MOUSE Myelin basic protein	5	14	14	14	11	10	11	10	11	10	26.7	63.294	591	101.39	20.3	21	732940000	329800000	403150000	8930600	5326100	3604500
E9QAS4;E9QAS5;Q6PDQ2;F6WR45;E9PYU4;E9PYL1;A2A8L1;F7C528;E9Q614;B1AR17	E9QAS4;E9QAS5;Q6PDQ2	Chromodomain-helicase-DNA-binding protein 4	Chd4	tr|E9QAS4|E9QAS4_MOUSE DNA helicase OS=Mus musculus OX=10090 GN=Chd4 PE=1 SV=1;tr|E9QAS5|E9QAS5_MOUSE DNA helicase OS=Mus musculus OX=10090 GN=Chd4 PE=1 SV=1;sp|Q6PDQ2|CHD4_MOUSE Chromodomain-helicase-DNA-binding protein 4 OS=Mus musculus OX=10090 GN=Chd4	10	11	11	11	10	6	10	6	10	6	8.1	216.37	1902	100.33	7.6	4.3	356440000	205530000	150900000	1325100	653790	671340
Q60931;J3QMG3	Q60931;J3QMG3	Voltage-dependent anion-selective channel protein 3	Vdac3	sp|Q60931|VDAC3_MOUSE Voltage-dependent anion-selective channel protein 3 OS=Mus musculus OX=10090 GN=Vdac3 PE=1 SV=1;tr|J3QMG3|J3QMG3_MOUSE Voltage-dependent anion channel 3 OS=Mus musculus OX=10090 GN=Vdac3 PE=1 SV=1	2	9	9	9	8	7	8	7	8	7	45.6	30.752	283	100.12	37.5	36	2061900000	1023700000	1038200000	46961000	25049000	21912000
P62281;A0A1B0GRR3;A0A1B0GSE8	P62281;A0A1B0GRR3;A0A1B0GSE8	40S ribosomal protein S11	Rps11	sp|P62281|RS11_MOUSE 40S ribosomal protein S11 OS=Mus musculus OX=10090 GN=Rps11 PE=1 SV=3;tr|A0A1B0GRR3|A0A1B0GRR3_MOUSE Ribosomal protein S11 OS=Mus musculus OX=10090 GN=Rps11 PE=1 SV=1;tr|A0A1B0GSE8|A0A1B0GSE8_MOUSE 40S ribosomal protein S11 (Fragment)	3	13	13	13	13	12	13	12	13	12	68.4	18.431	158	100.09	68.4	65.2	3521200000	2248400000	1272800000	185840000	122070000	63767000
Q6P4T2	Q6P4T2	U5 small nuclear ribonucleoprotein 200 kDa helicase	Snrnp200	sp|Q6P4T2|U520_MOUSE U5 small nuclear ribonucleoprotein 200 kDa helicase OS=Mus musculus OX=10090 GN=Snrnp200 PE=1 SV=1	1	12	12	12	9	6	9	6	9	6	6.8	244.54	2136	99.557	5	3.6	138070000	79401000	58671000	992930	538110	454810
Q9Z2X1;J3QM80;J3QMT0;J3QNH2;J3QMV8;J3QP45	Q9Z2X1;J3QM80	Heterogeneous nuclear ribonucleoprotein F;Heterogeneous nuclear ribonucleoprotein F, N-terminally processed	Hnrnpf	sp|Q9Z2X1|HNRPF_MOUSE Heterogeneous nuclear ribonucleoprotein F OS=Mus musculus OX=10090 GN=Hnrnpf PE=1 SV=3;tr|J3QM80|J3QM80_MOUSE Heterogeneous nuclear ribonucleoprotein F (Fragment) OS=Mus musculus OX=10090 GN=Hnrnpf PE=1 SV=8	6	10	8	8	9	9	7	7	7	7	32.3	45.729	415	99.273	29.2	31.1	1228900000	529280000	699650000	24316000	10679000	13637000
Q921M3	Q921M3	Splicing factor 3B subunit 3	Sf3b3	sp|Q921M3|SF3B3_MOUSE Splicing factor 3B subunit 3 OS=Mus musculus OX=10090 GN=Sf3b3 PE=1 SV=1	1	11	11	11	10	8	10	8	10	8	10.1	135.55	1217	98.906	9.4	7.5	434940000	255860000	179080000	5890200	3623500	2266700
P84104	P84104	Serine/arginine-rich splicing factor 3	Srsf3	sp|P84104|SRSF3_MOUSE Serine/arginine-rich splicing factor 3 OS=Mus musculus OX=10090 GN=Srsf3 PE=1 SV=1	1	10	10	9	9	9	9	9	8	8	46.3	19.329	164	97.879	46.3	40.2	1780800000	867260000	913550000	114140000	54963000	59175000
Q9D6Z1;F7CHQ7;A2APD7;F6U250;F6V095;E0CXZ0;F6USW7;F7CHP9	Q9D6Z1;F7CHQ7;A2APD7	Nucleolar protein 56	Nop56	sp|Q9D6Z1|NOP56_MOUSE Nucleolar protein 56 OS=Mus musculus OX=10090 GN=Nop56 PE=1 SV=2;tr|F7CHQ7|F7CHQ7_MOUSE NOP56 ribonucleoprotein (Fragment) OS=Mus musculus OX=10090 GN=Nop56 PE=1 SV=1;tr|A2APD7|A2APD7_MOUSE NOP56 ribonucleoprotein (Fragment) OS=Mus mu	8	13	13	13	8	12	8	12	8	12	28.3	64.464	580	96.521	17.1	26.9	530890000	273500000	257390000	10920000	4799300	6120500
Q9WU78	Q9WU78	Programmed cell death 6-interacting protein	Pdcd6ip	sp|Q9WU78|PDC6I_MOUSE Programmed cell death 6-interacting protein OS=Mus musculus OX=10090 GN=Pdcd6ip PE=1 SV=3	1	12	12	12	7	10	7	10	7	10	18.1	96.023	869	96.157	12	13.5	300430000	93818000	206610000	5166500	1737400	3429100
Q9QZQ8;Q8CCK0	Q9QZQ8	Core histone macro-H2A.1	H2afy	sp|Q9QZQ8|H2AY_MOUSE Core histone macro-H2A.1 OS=Mus musculus OX=10090 GN=Macroh2a1 PE=1 SV=4	2	9	9	9	6	9	6	9	6	9	32.8	39.289	369	94.266	27.9	32.8	726000000	346720000	379280000	18747000	9366700	9380000
Q9CX86	Q9CX86	Heterogeneous nuclear ribonucleoprotein A0	Hnrnpa0	sp|Q9CX86|ROA0_MOUSE Heterogeneous nuclear ribonucleoprotein A0 OS=Mus musculus OX=10090 GN=Hnrnpa0 PE=1 SV=1	1	10	10	10	8	8	8	8	8	8	37.4	30.53	305	94.182	29.8	33.1	1038800000	522930000	515840000	24706000	13179000	11527000
P47757;A2AMW0;F7CAZ6;A0A0A0MQI9;F6YHZ8	P47757;A2AMW0;F7CAZ6	F-actin-capping protein subunit beta	Capzb	sp|P47757|CAPZB_MOUSE F-actin-capping protein subunit beta OS=Mus musculus OX=10090 GN=Capzb PE=1 SV=3;tr|A2AMW0|A2AMW0_MOUSE F-actin-capping protein subunit beta OS=Mus musculus OX=10090 GN=Capzb PE=1 SV=1;tr|F7CAZ6|F7CAZ6_MOUSE F-actin-capping protein su	5	11	11	11	8	7	8	7	8	7	44.8	31.345	277	93.138	32.9	32.9	336120000	186840000	149280000	10348000	6266100	4081800
G5E924;Q8R081;G3UY38;G3UY56	G5E924;Q8R081;G3UY38	Heterogeneous nuclear ribonucleoprotein L	Hnrnpl	tr|G5E924|G5E924_MOUSE Heterogeneous nuclear ribonucleoprotein L (Fragment) OS=Mus musculus OX=10090 GN=Hnrnpl PE=1 SV=1;sp|Q8R081|HNRPL_MOUSE Heterogeneous nuclear ribonucleoprotein L OS=Mus musculus OX=10090 GN=Hnrnpl PE=1 SV=2;tr|G3UY38|G3UY38_MOUSE Het	4	14	14	14	10	11	10	11	10	11	27.8	66.821	615	93.065	18.7	24.1	893990000	465050000	428940000	19619000	10858000	8761500
Q922U2;Q3UV11;P50446;Q9Z331;Q8BGZ7;E9Q1Z0;P07744;Q8VED5;Q99M73	Q922U2;Q3UV11;P50446;Q9Z331	Keratin, type II cytoskeletal 5;Keratin, type II cytoskeletal 6A;Keratin, type II cytoskeletal 6B	Krt5;Krt6b;Krt6a	sp|Q922U2|K2C5_MOUSE Keratin, type II cytoskeletal 5 OS=Mus musculus OX=10090 GN=Krt5 PE=1 SV=1;tr|Q3UV11|Q3UV11_MOUSE Keratin 6B OS=Mus musculus OX=10090 GN=Krt6b PE=1 SV=1;sp|P50446|K2C6A_MOUSE Keratin, type II cytoskeletal 6A OS=Mus musculus OX=10090 GN	9	11	11	5	10	7	10	7	5	2	15.7	61.766	580	92.097	14.1	10.3	1311000000	787990000	522970000	22904000	12318000	10586000
B1AVB4;E9Q796;B1AVB5;B1AVB3	B1AVB4;E9Q796;B1AVB5;B1AVB3		Scml2	tr|B1AVB4|B1AVB4_MOUSE Scm polycomb group protein like 2 OS=Mus musculus OX=10090 GN=Scml2 PE=1 SV=1;tr|E9Q796|E9Q796_MOUSE Scm polycomb group protein like 2 OS=Mus musculus OX=10090 GN=Scml2 PE=1 SV=1;tr|B1AVB5|B1AVB5_MOUSE Scm polycomb group protein like	4	13	13	1	11	10	11	10	1	1	29.2	92.858	845	91.85	26.4	24.9	1274000000	552800000	721180000	22377000	10197000	12179000
P54116	P54116	Erythrocyte band 7 integral membrane protein	Stom	sp|P54116|STOM_MOUSE Stomatin OS=Mus musculus OX=10090 GN=Stom PE=1 SV=3	1	9	9	9	7	6	7	6	7	6	41.2	31.375	284	91.532	24.6	37	437440000	258990000	178450000	18385000	12940000	5445600
H7BX95;Q6PDM2;F7AI47;F6QXN3	H7BX95;Q6PDM2	Serine/arginine-rich splicing factor 1	Srsf1	tr|H7BX95|H7BX95_MOUSE Serine/arginine-rich splicing factor 1 OS=Mus musculus OX=10090 GN=Srsf1 PE=1 SV=1;sp|Q6PDM2|SRSF1_MOUSE Serine/arginine-rich splicing factor 1 OS=Mus musculus OX=10090 GN=Srsf1 PE=1 SV=3	4	11	11	10	11	10	11	10	10	10	49	28.329	253	91.407	49	47	1105200000	529510000	575720000	55797000	26462000	29336000
Q5PSV9;E9QK89;G3UX64	Q5PSV9;E9QK89	Mediator of DNA damage checkpoint protein 1	Mdc1	sp|Q5PSV9|MDC1_MOUSE Mediator of DNA damage checkpoint protein 1 OS=Mus musculus OX=10090 GN=Mdc1 PE=1 SV=1;tr|E9QK89|E9QK89_MOUSE Mediator of DNA damage checkpoint protein 1 OS=Mus musculus OX=10090 GN=Mdc1 PE=1 SV=1	3	12	12	12	7	11	7	11	7	11	12.7	184.67	1707	91.255	7.7	11.4	535570000	241620000	293950000	2647500	1083300	1564200
Q3UHU5;H3BL83;B8JJI7;Q6NZL0	Q3UHU5;H3BL83;B8JJI7	Microtubule cross-linking factor 1	Mtcl1	sp|Q3UHU5|MTCL1_MOUSE Microtubule cross-linking factor 1 OS=Mus musculus OX=10090 GN=Mtcl1 PE=1 SV=1;tr|H3BL83|H3BL83_MOUSE Microtubule crosslinking factor 1 OS=Mus musculus OX=10090 GN=Mtcl1 PE=1 SV=1;tr|B8JJI7|B8JJI7_MOUSE Microtubule crosslinking factor	4	13	13	13	9	7	9	7	9	7	8.3	213.86	1945	91.189	6	5	311290000	148260000	163030000	1045400	622310	423130
Q9D5P4	Q9D5P4	Adenosine deaminase domain-containing protein 2	Adad2	sp|Q9D5P4|ADAD2_MOUSE Adenosine deaminase domain-containing protein 2 OS=Mus musculus OX=10090 GN=Adad2 PE=1 SV=2	1	8	8	8	6	5	6	5	6	5	16.8	59.298	561	90.228	14.6	9.8	206970000	149840000	57131000	2510800	1418200	1092600
P35979	P35979	60S ribosomal protein L12	Rpl12	sp|P35979|RL12_MOUSE 60S ribosomal protein L12 OS=Mus musculus OX=10090 GN=Rpl12 PE=1 SV=2	1	8	8	8	6	5	6	5	6	5	64.2	17.804	165	89.768	52.7	44.8	547440000	290760000	256690000	27121000	18028000	9093000
P62751	P62751	60S ribosomal protein L23a	Rpl23a	sp|P62751|RL23A_MOUSE 60S ribosomal protein L23a OS=Mus musculus OX=10090 GN=Rpl23a PE=1 SV=1	1	10	10	10	8	9	8	9	8	9	50	17.695	156	88.818	49.4	49.4	2704700000	1361200000	1343400000	147370000	85986000	61383000
Q9D1R9;A0A0G2JGY8;A0A0G2JEY6	Q9D1R9;A0A0G2JGY8;A0A0G2JEY6	60S ribosomal protein L34	Rpl34	sp|Q9D1R9|RL34_MOUSE 60S ribosomal protein L34 OS=Mus musculus OX=10090 GN=Rpl34 PE=1 SV=2;tr|A0A0G2JGY8|A0A0G2JGY8_MOUSE 60S ribosomal protein L34 (Fragment) OS=Mus musculus OX=10090 GN=Rpl34 PE=1 SV=4;tr|A0A0G2JEY6|A0A0G2JEY6_MOUSE 60S ribosomal protein	3	11	11	11	8	10	8	10	8	10	47	13.293	117	88.597	35.9	45.3	1521700000	536690000	985000000	227190000	82042000	145150000
P83882;A0A2I3BPG9;A0A0A6YW33;E9Q131	P83882;A0A2I3BPG9	60S ribosomal protein L36a	Rpl36a	sp|P83882|RL36A_MOUSE 60S ribosomal protein L36a OS=Mus musculus OX=10090 GN=Rpl36a PE=1 SV=2;tr|A0A2I3BPG9|A0A2I3BPG9_MOUSE Ribosomal protein L36A, pseudogene 1 OS=Mus musculus OX=10090 GN=Rpl36a-ps1 PE=3 SV=1	4	12	12	12	9	8	9	8	9	8	46.2	12.441	106	88.51	46.2	45.3	1664600000	907580000	757040000	260090000	143370000	116720000
P35487	P35487	Pyruvate dehydrogenase E1 component subunit alpha, testis-specific form, mitochondrial	Pdha2	sp|P35487|ODPAT_MOUSE Pyruvate dehydrogenase E1 component subunit alpha, testis-specific form, mitochondrial OS=Mus musculus OX=10090 GN=Pdha2 PE=1 SV=1	1	12	12	12	10	11	10	11	10	11	31.5	43.412	391	87.485	27.1	28.9	845260000	352210000	493050000	22358000	9801100	12557000
P62983	P62983	Ubiquitin-40S ribosomal protein S27a;Ubiquitin;40S ribosomal protein S27a	Rps27a	sp|P62983|RS27A_MOUSE Ubiquitin-40S ribosomal protein S27a OS=Mus musculus OX=10090 GN=Rps27a PE=1 SV=2	1	9	9	4	7	8	7	8	3	4	58.3	17.951	156	87.443	46.8	57.1	2045600000	927870000	1117700000	76974000	33030000	43944000
O54887;Q147V4;A0A140LIA8	O54887;Q147V4	Testis-specific serine kinase substrate	Tsks	sp|O54887|TSKS_MOUSE Testis-specific serine kinase substrate OS=Mus musculus OX=10090 GN=Tsks PE=1 SV=4;tr|Q147V4|Q147V4_MOUSE Serine/threonine kinase 22 substrate 1 OS=Mus musculus OX=10090 GN=Tsks PE=1 SV=1	3	10	10	10	6	8	6	8	6	8	24.1	63.504	585	87.374	13	20.3	298820000	107840000	190970000	3514000	1719800	1794100
Q9D051	Q9D051	Pyruvate dehydrogenase E1 component subunit beta, mitochondrial	Pdhb	sp|Q9D051|ODPB_MOUSE Pyruvate dehydrogenase E1 component subunit beta, mitochondrial OS=Mus musculus OX=10090 GN=Pdhb PE=1 SV=1	1	9	9	9	8	8	8	8	8	8	28.1	38.937	359	87.355	28.1	27.3	555930000	245910000	310020000	21637000	9351600	12285000
Q05CL8;A2AMD0;A0A0G2JFW4	Q05CL8;A2AMD0	La-related protein 7	Larp7;Gm12666	sp|Q05CL8|LARP7_MOUSE La-related protein 7 OS=Mus musculus OX=10090 GN=Larp7 PE=1 SV=2;tr|A2AMD0|A2AMD0_MOUSE Predicted gene 12666 (Fragment) OS=Mus musculus OX=10090 GN=Gm12666 PE=1 SV=1	3	13	13	13	10	7	10	7	10	7	24	64.802	570	87.235	20	14	426030000	218710000	207320000	8469000	4808800	3660200
P47962;D3YYV8	P47962;D3YYV8	60S ribosomal protein L5	Rpl5	sp|P47962|RL5_MOUSE 60S ribosomal protein L5 OS=Mus musculus OX=10090 GN=Rpl5 PE=1 SV=3;tr|D3YYV8|D3YYV8_MOUSE Ribosomal protein L5 (Fragment) OS=Mus musculus OX=10090 GN=Rpl5 PE=1 SV=1	2	9	9	9	9	5	9	5	9	5	38	34.4	297	85.579	38	21.5	879220000	419840000	459380000	30982000	17883000	13099000
Q9DBN5;Q8BK80	Q9DBN5	Lon protease homolog 2, peroxisomal	Lonp2	sp|Q9DBN5|LONP2_MOUSE Lon protease homolog 2, peroxisomal OS=Mus musculus OX=10090 GN=Lonp2 PE=1 SV=1	2	7	7	7	4	5	4	5	4	5	11.9	94.525	852	85.429	8	9.5	80066000	31372000	48695000	342810	118590	224220
P70372	P70372	ELAV-like protein 1	Elavl1	sp|P70372|ELAV1_MOUSE ELAV-like protein 1 OS=Mus musculus OX=10090 GN=Elavl1 PE=1 SV=2	1	9	9	9	6	8	6	8	6	8	34.7	36.169	326	85.201	22.7	27	507650000	272460000	235190000	18812000	9596800	9215400
Q64523;Q6GSS7	Q64523;Q6GSS7	Histone H2A type 2-C;Histone H2A type 2-A	Hist2h2ac;Hist2h2aa1	sp|Q64523|H2A2C_MOUSE Histone H2A type 2-C OS=Mus musculus OX=10090 GN=H2ac20 PE=1 SV=3;sp|Q6GSS7|H2A2A_MOUSE Histone H2A type 2-A OS=Mus musculus OX=10090 GN=Hist2h2aa1 PE=1 SV=3	2	11	7	4	8	11	6	7	4	4	41.9	13.988	129	84.292	36.4	41.9	19056000000	9893700000	9162800000	2409500000	1255200000	1154300000
Q80ZM5	Q80ZM5		H1fx	tr|Q80ZM5|Q80ZM5_MOUSE H1 histone family, member X OS=Mus musculus OX=10090 GN=H1f10 PE=1 SV=1	1	10	10	10	9	8	9	8	9	8	47.9	20.151	188	84.244	41.5	41.5	1213300000	596110000	617230000	84722000	40704000	44018000
P62196;Q8K1K2	P62196;Q8K1K2	26S protease regulatory subunit 8	Psmc5	sp|P62196|PRS8_MOUSE 26S proteasome regulatory subunit 8 OS=Mus musculus OX=10090 GN=Psmc5 PE=1 SV=1;tr|Q8K1K2|Q8K1K2_MOUSE Protease (prosome, macropain) 26S subunit, ATPase 5 OS=Mus musculus OX=10090 GN=Psmc5 PE=1 SV=1	2	10	10	10	8	9	8	9	8	9	31	45.626	406	83.783	24.1	28.3	361490000	150720000	210770000	7186800	3195100	3991700
O55142	O55142	60S ribosomal protein L35a	Rpl35a	sp|O55142|RL35A_MOUSE 60S ribosomal protein L35a OS=Mus musculus OX=10090 GN=Rpl35a PE=1 SV=2	1	13	13	13	10	13	10	13	10	13	64.5	12.554	110	83.483	60.9	64.5	4011400000	2048600000	1962800000	298380000	169040000	129330000
P14869;D3YVM5;S4R1N1	P14869;D3YVM5;S4R1N1	60S acidic ribosomal protein P0	Rplp0	sp|P14869|RLA0_MOUSE 60S acidic ribosomal protein P0 OS=Mus musculus OX=10090 GN=Rplp0 PE=1 SV=3;tr|D3YVM5|D3YVM5_MOUSE Ribosomal protein, large, P0 (Fragment) OS=Mus musculus OX=10090 GN=Rplp0 PE=1 SV=1;tr|S4R1N1|S4R1N1_MOUSE Ribosomal protein, large, P0	3	8	8	8	7	8	7	8	7	8	30.3	34.216	317	83.403	30.3	30.3	1083200000	566340000	516840000	45049000	24742000	20307000
Q60865;F6YLI0;A2BH47;F6YP03	Q60865	Caprin-1	Caprin1	sp|Q60865|CAPR1_MOUSE Caprin-1 OS=Mus musculus OX=10090 GN=Caprin1 PE=1 SV=2	4	12	12	12	8	11	8	11	8	11	21.5	78.168	707	83.131	13.3	20.7	1259900000	561140000	698800000	49763000	22470000	27294000
Q7TNC4;Q05CX5;E9Q715	Q7TNC4;Q05CX5;E9Q715	Putative RNA-binding protein Luc7-like 2	Luc7l2	sp|Q7TNC4|LC7L2_MOUSE Putative RNA-binding protein Luc7-like 2 OS=Mus musculus OX=10090 GN=Luc7l2 PE=1 SV=1;tr|Q05CX5|Q05CX5_MOUSE LUC7-like 2 (S. cerevisiae) OS=Mus musculus OX=10090 GN=Luc7l2 PE=1 SV=1;tr|E9Q715|E9Q715_MOUSE LUC7-like 2 (S. cerevisiae) O	3	8	8	6	7	6	7	6	5	5	25.8	46.582	392	81.924	23.5	17.6	315200000	165450000	149750000	9569300	4367300	5202000
Q00PI9	Q00PI9	Heterogeneous nuclear ribonucleoprotein U-like protein 2	Hnrnpul2	sp|Q00PI9|HNRL2_MOUSE Heterogeneous nuclear ribonucleoprotein U-like protein 2 OS=Mus musculus OX=10090 GN=Hnrnpul2 PE=1 SV=2	1	7	7	7	6	7	6	7	6	7	14.1	84.939	745	81.38	12.1	14.1	359270000	156950000	202320000	4293200	1943200	2350100
P35700;B1AXW5;B1AXW6;B1AXW4;B1AZS9;O08807	P35700;B1AXW5;B1AXW6;B1AXW4	Peroxiredoxin-1	Prdx1	sp|P35700|PRDX1_MOUSE Peroxiredoxin-1 OS=Mus musculus OX=10090 GN=Prdx1 PE=1 SV=1;tr|B1AXW5|B1AXW5_MOUSE Peroxiredoxin 1 (Fragment) OS=Mus musculus OX=10090 GN=Prdx1 PE=1 SV=8;tr|B1AXW6|B1AXW6_MOUSE Peroxiredoxin 1 (Fragment) OS=Mus musculus OX=10090 GN=Pr	6	11	11	11	9	7	9	7	9	7	56.8	22.176	199	81.339	49.2	43.2	671450000	322280000	349170000	31208000	13018000	18190000
P70696	P70696	Histone H2B type 1-A	Hist1h2ba	sp|P70696|H2B1A_MOUSE Histone H2B type 1-A OS=Mus musculus OX=10090 GN=H2bc1 PE=1 SV=3	1	16	3	3	13	13	3	3	3	3	74	14.236	127	80.041	74	69.3	4340200000	1828200000	2512100000	304040000	127600000	176440000
Q8BMF4	Q8BMF4	Dihydrolipoyllysine-residue acetyltransferase component of pyruvate dehydrogenase complex, mitochondrial	Dlat	sp|Q8BMF4|ODP2_MOUSE Dihydrolipoyllysine-residue acetyltransferase component of pyruvate dehydrogenase complex, mitochondrial OS=Mus musculus OX=10090 GN=Dlat PE=1 SV=2	1	8	8	8	5	7	5	7	5	7	15	67.941	642	79.802	12.1	12.5	680140000	273970000	406180000	15516000	6696600	8819800
A0A3B2WBL1;Q5XJF6;A0A3B2WDD2;P53026;A0A3B2W824;A0A3B2W820;A0A3B2WCA5;D6RE43	A0A3B2WBL1;Q5XJF6;A0A3B2WDD2;P53026;A0A3B2W824;A0A3B2W820	Ribosomal protein;60S ribosomal protein L10a	Rpl10a	tr|A0A3B2WBL1|A0A3B2WBL1_MOUSE Ribosomal protein OS=Mus musculus OX=10090 GN=Rpl10a PE=1 SV=1;tr|Q5XJF6|Q5XJF6_MOUSE Ribosomal protein OS=Mus musculus OX=10090 GN=Rpl10a PE=1 SV=1;tr|A0A3B2WDD2|A0A3B2WDD2_MOUSE Ribosomal protein OS=Mus musculus OX=10090 GN	8	12	12	12	10	11	10	11	10	11	53.7	24.744	216	79.719	45.8	51.4	5064400000	1924500000	3139900000	185550000	67796000	117760000
Q9D3R3;A0A1Y7VNL4;A0A1Y7VJU1	Q9D3R3;A0A1Y7VNL4;A0A1Y7VJU1	Centrosomal protein of 72 kDa	Cep72	sp|Q9D3R3|CEP72_MOUSE Centrosomal protein of 72 kDa OS=Mus musculus OX=10090 GN=Cep72 PE=1 SV=3;tr|A0A1Y7VNL4|A0A1Y7VNL4_MOUSE Centrosomal protein 72 (Fragment) OS=Mus musculus OX=10090 GN=Cep72 PE=1 SV=1;tr|A0A1Y7VJU1|A0A1Y7VJU1_MOUSE Centrosomal protein	3	10	10	10	9	5	9	5	9	5	18.1	72.433	646	79.16	16.1	8.7	382010000	226620000	155380000	3867400	2042900	1824500
P68033;P68134;A0A1D5RM20	P68033;P68134;A0A1D5RM20	Actin, alpha cardiac muscle 1;Actin, alpha skeletal muscle	Actc1;Acta1	sp|P68033|ACTC_MOUSE Actin, alpha cardiac muscle 1 OS=Mus musculus OX=10090 GN=Actc1 PE=1 SV=1;sp|P68134|ACTS_MOUSE Actin, alpha skeletal muscle OS=Mus musculus OX=10090 GN=Acta1 PE=1 SV=1;tr|A0A1D5RM20|A0A1D5RM20_MOUSE Actin alpha 1, skeletal muscle (Frag	3	26	7	1	26	21	7	5	1	1	55.7	42.019	377	79.069	55.7	41.9	2927700000	1326000000	1601700000	27284000	14189000	13094000
O08583;G3X9I4;Q9JJW6	O08583;G3X9I4;Q9JJW6	THO complex subunit 4;Aly/REF export factor 2	Alyref;Alyref2	sp|O08583|THOC4_MOUSE THO complex subunit 4 OS=Mus musculus OX=10090 GN=Alyref PE=1 SV=3;tr|G3X9I4|G3X9I4_MOUSE Aly/REF export factor 2 OS=Mus musculus OX=10090 GN=Alyref2 PE=1 SV=1;sp|Q9JJW6|ALRF2_MOUSE Aly/REF export factor 2 OS=Mus musculus OX=10090 GN=	3	6	6	6	6	6	6	6	6	6	31.8	26.94	255	78.955	31.8	31.8	925740000	422700000	503040000	10533000	4036600	6496300
P62874;H3BKR2;H3BLF7	P62874;H3BKR2;H3BLF7	Guanine nucleotide-binding protein G(I)/G(S)/G(T) subunit beta-1	Gnb1	sp|P62874|GBB1_MOUSE Guanine nucleotide-binding protein G(I)/G(S)/G(T) subunit beta-1 OS=Mus musculus OX=10090 GN=Gnb1 PE=1 SV=3;tr|H3BKR2|H3BKR2_MOUSE Guanine nucleotide binding protein (G protein), beta 1 (Fragment) OS=Mus musculus OX=10090 GN=Gnb1 PE=1	3	7	7	3	5	5	5	5	3	2	25	37.377	340	78.081	18.8	16.5	258580000	85045000	173530000	17225000	5219100	12006000
P62996;F8WJG3;A0A0R4J1X8	P62996;F8WJG3	Transformer-2 protein homolog beta	Tra2b	sp|P62996|TRA2B_MOUSE Transformer-2 protein homolog beta OS=Mus musculus OX=10090 GN=Tra2b PE=1 SV=1;tr|F8WJG3|F8WJG3_MOUSE Transformer 2 beta OS=Mus musculus OX=10090 GN=Tra2b PE=1 SV=1	3	9	9	8	8	8	8	8	7	7	37.5	33.665	288	77.633	30.6	34.7	595140000	303910000	291240000	31937000	16993000	14943000
P68040	P68040	Guanine nucleotide-binding protein subunit beta-2-like 1;Guanine nucleotide-binding protein subunit beta-2-like 1, N-terminally processed	Gnb2l1	sp|P68040|RACK1_MOUSE Receptor of activated protein C kinase 1 OS=Mus musculus OX=10090 GN=Rack1 PE=1 SV=3	1	7	7	7	7	5	7	5	7	5	27.4	35.076	317	77.623	27.4	19.9	346560000	166250000	180300000	9825000	4522500	5302400
Q99MV1	Q99MV1	Tudor domain-containing protein 1	Tdrd1	sp|Q99MV1|TDRD1_MOUSE Tudor domain-containing protein 1 OS=Mus musculus OX=10090 GN=Tdrd1 PE=1 SV=2	1	9	9	9	6	7	6	7	6	7	11	129.69	1172	76.852	8.1	7.9	214940000	106180000	108760000	1594500	739230	855220
P97315	P97315	Cysteine and glycine-rich protein 1	Csrp1	sp|P97315|CSRP1_MOUSE Cysteine and glycine-rich protein 1 OS=Mus musculus OX=10090 GN=Csrp1 PE=1 SV=3	1	5	5	5	4	5	4	5	4	5	43	20.583	193	76.828	37.8	43	879870000	417590000	462280000	15024000	6702800	8321300
Q9WUM5;A0A0N4SVU4	Q9WUM5	Succinyl-CoA ligase [ADP/GDP-forming] subunit alpha, mitochondrial	Suclg1	sp|Q9WUM5|SUCA_MOUSE Succinate--CoA ligase [ADP/GDP-forming] subunit alpha, mitochondrial OS=Mus musculus OX=10090 GN=Suclg1 PE=1 SV=4	2	9	9	9	9	8	9	8	9	8	30.1	36.154	346	76.675	30.1	27.2	688510000	350590000	337920000	34599000	14246000	20352000
Q9WV02;Q91VM5;A2AFI3;A0A2I3BRL8;S4R1F6;A2AFI4;A0A2I3BQC0	Q9WV02;Q91VM5;A2AFI3;A0A2I3BRL8;S4R1F6	RNA-binding motif protein, X chromosome;RNA-binding motif protein, X chromosome, N-terminally processed;RNA binding motif protein, X-linked-like-1	Rbmx;Rbmxl1	sp|Q9WV02|RBMX_MOUSE RNA-binding motif protein, X chromosome OS=Mus musculus OX=10090 GN=Rbmx PE=1 SV=1;sp|Q91VM5|RMXL1_MOUSE RNA binding motif protein, X-linked-like-1 OS=Mus musculus OX=10090 GN=Rbmxl1 PE=2 SV=1;tr|A2AFI3|A2AFI3_MOUSE RNA binding motif p	7	9	8	8	6	8	5	7	5	7	27.6	42.3	391	76.099	19.2	25.6	565420000	204270000	361140000	7650100	3454700	4195300
A0A0R4J260;B2RRE7	A0A0R4J260;B2RRE7	OTU domain-containing protein 4	Otud4	tr|A0A0R4J260|A0A0R4J260_MOUSE ubiquitinyl hydrolase 1 OS=Mus musculus OX=10090 GN=Otud4 PE=1 SV=1;sp|B2RRE7|OTUD4_MOUSE OTU domain-containing protein 4 OS=Mus musculus OX=10090 GN=Otud4 PE=1 SV=1	2	5	5	5	4	4	4	4	4	4	5.6	122.93	1106	74.783	4.5	4.9	134660000	81589000	53068000	1294500	793660	500800
O35129;F6QPR1;F6Q8V7	O35129;F6QPR1	Prohibitin-2	Phb2	sp|O35129|PHB2_MOUSE Prohibitin-2 OS=Mus musculus OX=10090 GN=Phb2 PE=1 SV=1;tr|F6QPR1|F6QPR1_MOUSE Prohibitin (Fragment) OS=Mus musculus OX=10090 GN=Phb2 PE=1 SV=1	3	8	8	8	4	8	4	8	4	8	27.1	33.296	299	73.738	14.7	27.1	217930000	83153000	134780000	6434700	2012700	4422100
P60843;Q8BTU6;P10630;E9Q561;A0A338P6X5	P60843;Q8BTU6;P10630	Eukaryotic initiation factor 4A-I;Eukaryotic initiation factor 4A-II;Eukaryotic initiation factor 4A-II, N-terminally processed	Eif4a1;Eif4a2	sp|P60843|IF4A1_MOUSE Eukaryotic initiation factor 4A-I OS=Mus musculus OX=10090 GN=Eif4a1 PE=1 SV=1;tr|Q8BTU6|Q8BTU6_MOUSE ATP-dependent RNA helicase OS=Mus musculus OX=10090 GN=Eif4a2 PE=1 SV=1;sp|P10630|IF4A2_MOUSE Eukaryotic initiation factor 4A-II OS=	5	10	9	9	6	8	5	7	5	7	35	46.153	406	73.49	20.9	27.6	178590000	83289000	95300000	4427900	2193400	2234500
H3BL49;P42932;H3BJB6;H3BKR8;H3BLL1;H3BKG2	H3BL49;P42932	T-complex protein 1 subunit theta	Cct8	tr|H3BL49|H3BL49_MOUSE T-complex protein 1 subunit theta OS=Mus musculus OX=10090 GN=Cct8 PE=1 SV=1;sp|P42932|TCPQ_MOUSE T-complex protein 1 subunit theta OS=Mus musculus OX=10090 GN=Cct8 PE=1 SV=3	6	11	11	11	7	8	7	8	7	8	23.7	53.082	489	73.028	16.4	18.8	433170000	129100000	304070000	10720000	3402500	7317700
Q62158;A0A1Y7VKW0;A0A1Y7VJ13;F6U3T5	Q62158;A0A1Y7VKW0;A0A1Y7VJ13	Zinc finger protein RFP	Trim27	sp|Q62158|TRI27_MOUSE Zinc finger protein RFP OS=Mus musculus OX=10090 GN=Trim27 PE=1 SV=2;tr|A0A1Y7VKW0|A0A1Y7VKW0_MOUSE RING-type E3 ubiquitin transferase OS=Mus musculus OX=10090 GN=Trim27 PE=1 SV=1;tr|A0A1Y7VJ13|A0A1Y7VJ13_MOUSE Tripartite motif-contai	4	8	8	8	6	7	6	7	6	7	23	58.512	513	72.339	15.6	19.9	406010000	180500000	225510000	12893000	5618400	7275000
Q9R0L6;A0A1B0GT33	Q9R0L6	Pericentriolar material 1 protein	Pcm1	sp|Q9R0L6|PCM1_MOUSE Pericentriolar material 1 protein OS=Mus musculus OX=10090 GN=Pcm1 PE=1 SV=2	2	11	11	11	6	9	6	9	6	9	7.3	228.84	2025	71.334	3.3	6.4	212480000	93904000	118570000	987260	633570	353690
Q60749;Q9WU01;A0A087WSL3;A0A087WR32	Q60749	KH domain-containing, RNA-binding, signal transduction-associated protein 1	Khdrbs1	sp|Q60749|KHDR1_MOUSE KH domain-containing, RNA-binding, signal transduction-associated protein 1 OS=Mus musculus OX=10090 GN=Khdrbs1 PE=1 SV=2	4	8	8	8	7	6	7	6	7	6	20.1	48.37	443	71.268	18.3	14.2	895260000	506190000	389070000	16942000	9468700	7473200
A0A3Q4EH04;A0A3Q4L335;A0A3Q4L393;Q8BL97;A0A3Q4EGP0	A0A3Q4EH04;A0A3Q4L335;A0A3Q4L393;Q8BL97	Serine/arginine-rich splicing factor 7	Srsf7	tr|A0A3Q4EH04|A0A3Q4EH04_MOUSE Serine and arginine-rich splicing factor 7 OS=Mus musculus OX=10090 GN=Srsf7 PE=1 SV=1;tr|A0A3Q4L335|A0A3Q4L335_MOUSE Serine and arginine-rich splicing factor 7 OS=Mus musculus OX=10090 GN=Srsf7 PE=1 SV=1;tr|A0A3Q4L393|A0A3Q4	5	9	8	8	8	9	7	8	7	8	61.3	15.763	137	70.398	54.7	61.3	487780000	243970000	243810000	33030000	15569000	17461000
A0A0U1RPX7;A0A0R4J113;Q5MJ56;P97479;D3YUT5;A0A571BEN3;A0A571BE72	A0A0U1RPX7;A0A0R4J113;Q5MJ56;P97479	Unconventional myosin-VIIa	Myo7a	tr|A0A0U1RPX7|A0A0U1RPX7_MOUSE Myosin VIIA OS=Mus musculus OX=10090 GN=Myo7a PE=1 SV=1;tr|A0A0R4J113|A0A0R4J113_MOUSE Myosin VIIA OS=Mus musculus OX=10090 GN=Myo7a PE=1 SV=1;tr|Q5MJ56|Q5MJ56_MOUSE Myosin VIIA OS=Mus musculus OX=10090 GN=Myo7a PE=1 SV=1;sp|	7	11	11	11	5	7	5	7	5	7	6.5	249.53	2164	70.176	2.8	4.2	231900000	85317000	146590000	982500	366000	616490
Q91YD3;A0A286YDC8;A0A286YCN4	Q91YD3;A0A286YDC8;A0A286YCN4	mRNA-decapping enzyme 1A	Dcp1a	sp|Q91YD3|DCP1A_MOUSE mRNA-decapping enzyme 1A OS=Mus musculus OX=10090 GN=Dcp1a PE=1 SV=1;tr|A0A286YDC8|A0A286YDC8_MOUSE 5-(N(7)-methylguanosine 5-triphospho)-[mRNA] hydrolase (Fragment) OS=Mus musculus OX=10090 GN=Dcp1a PE=1 SV=1;tr|A0A286YCN4|A0A286YC	3	9	9	9	7	6	7	6	7	6	16.4	65.218	602	69.572	13	13.8	330600000	143110000	187490000	4996300	2564700	2431600
P62192	P62192	26S protease regulatory subunit 4	Psmc1	sp|P62192|PRS4_MOUSE 26S proteasome regulatory subunit 4 OS=Mus musculus OX=10090 GN=Psmc1 PE=1 SV=1	1	8	8	8	4	8	4	8	4	8	20.5	49.184	440	69.565	10.5	20.5	196170000	57435000	138730000	4952400	1413500	3538900
E9PW20;Q9CY57;D3YZA1;D3Z7T7	E9PW20;Q9CY57;D3YZA1;D3Z7T7	Chromatin target of PRMT1 protein	Chtop	tr|E9PW20|E9PW20_MOUSE Chromatin target of PRMT1 OS=Mus musculus OX=10090 GN=Chtop PE=1 SV=1;sp|Q9CY57|CHTOP_MOUSE Chromatin target of PRMT1 protein OS=Mus musculus OX=10090 GN=Chtop PE=1 SV=2;tr|D3YZA1|D3YZA1_MOUSE Chromatin target of PRMT1 (Fragment) OS=	4	8	8	8	6	7	6	7	6	7	44.3	22.106	203	68.697	30.5	39.9	1929100000	1002100000	927060000	67159000	35418000	31741000
P62267	P62267	40S ribosomal protein S23	Rps23	sp|P62267|RS23_MOUSE 40S ribosomal protein S23 OS=Mus musculus OX=10090 GN=Rps23 PE=1 SV=3	1	9	9	9	8	9	8	9	8	9	49.7	15.807	143	68.513	30.1	49.7	2946100000	1615400000	1330700000	156720000	95376000	61346000
Q6DFW4;A0A087WQ46;A0A0A0MQ76;A0A087WP00;A0A087WSU5;A0A087WSL8	Q6DFW4;A0A087WQ46;A0A0A0MQ76;A0A087WP00	Nucleolar protein 58	Nop58	sp|Q6DFW4|NOP58_MOUSE Nucleolar protein 58 OS=Mus musculus OX=10090 GN=Nop58 PE=1 SV=1;tr|A0A087WQ46|A0A087WQ46_MOUSE NOP58 ribonucleoprotein (Fragment) OS=Mus musculus OX=10090 GN=Nop58 PE=1 SV=1;tr|A0A0A0MQ76|A0A0A0MQ76_MOUSE NOP58 ribonucleoprotein OS=M	6	7	7	7	5	5	5	5	5	5	16.8	60.342	536	68.413	11.8	12.7	247040000	152210000	94834000	6159400	3086500	3072900
P84089;G3UW85;A0A1W2P7H9;A0A1W2P7T3	P84089;G3UW85;A0A1W2P7H9;A0A1W2P7T3	Enhancer of rudimentary homolog	Erh	sp|P84089|ERH_MOUSE Enhancer of rudimentary homolog OS=Mus musculus OX=10090 GN=Erh PE=1 SV=1;tr|G3UW85|G3UW85_MOUSE Enhancer of rudimentary homolog OS=Mus musculus OX=10090 GN=Erh PE=1 SV=1;tr|A0A1W2P7H9|A0A1W2P7H9_MOUSE Enhancer of rudimentary homolog OS	4	7	7	7	7	7	7	7	7	7	62.5	12.259	104	68.298	62.5	62.5	2643500000	894080000	1749400000	144640000	72082000	72562000
A2A513;P02535;Q9Z2K1;B1ATJ5;Q61897;Q62168;Q61765;P05784;Q6IFX3;Q8VCW2;Q9Z320;Q497I4;A6BLY7;B1AQ75;A1L317	A2A513;P02535	Keratin, type I cytoskeletal 10	Krt10	tr|A2A513|A2A513_MOUSE Keratin 10 OS=Mus musculus OX=10090 GN=Krt10 PE=1 SV=1;sp|P02535|K1C10_MOUSE Keratin, type I cytoskeletal 10 OS=Mus musculus OX=10090 GN=Krt10 PE=1 SV=3	15	9	9	5	7	7	7	7	3	3	13.7	57.04	561	68.216	10.9	10	1910800000	1096400000	814410000	60517000	34754000	25764000
G3UX48;Q7TSC1	G3UX48;Q7TSC1	Protein PRRC2A	Prrc2a	tr|G3UX48|G3UX48_MOUSE Proline-rich coiled-coil 2A OS=Mus musculus OX=10090 GN=Prrc2a PE=1 SV=1;sp|Q7TSC1|PRC2A_MOUSE Protein PRRC2A OS=Mus musculus OX=10090 GN=Prrc2a PE=1 SV=1	2	9	9	9	4	7	4	7	4	7	8	219.46	2069	67.646	3.1	6.3	167160000	53752000	113410000	577330	195630	381700
G3UX26;Q60930;D3YZT5;A0A286YCR8;D3YUN8	G3UX26;Q60930;D3YZT5;A0A286YCR8	Voltage-dependent anion-selective channel protein 2	Vdac2	tr|G3UX26|G3UX26_MOUSE Voltage-dependent anion channel 2 OS=Mus musculus OX=10090 GN=Vdac2 PE=1 SV=1;sp|Q60930|VDAC2_MOUSE Voltage-dependent anion-selective channel protein 2 OS=Mus musculus OX=10090 GN=Vdac2 PE=1 SV=2;tr|D3YZT5|D3YZT5_MOUSE Voltage-depend	5	7	7	7	6	7	6	7	6	7	31.8	30.446	283	67.645	29	31.8	1887500000	878980000	1008500000	60223000	29650000	30573000
A0A0R4J0X8;Q9ES28;D3Z0V2;A0A1B0GRS3;H3BJ53;F6WMJ3;Q8K4I3	A0A0R4J0X8;Q9ES28;D3Z0V2	Rho guanine nucleotide exchange factor 7	Arhgef7	tr|A0A0R4J0X8|A0A0R4J0X8_MOUSE Rho guanine nucleotide exchange factor (GEF7) OS=Mus musculus OX=10090 GN=Arhgef7 PE=1 SV=1;sp|Q9ES28|ARHG7_MOUSE Rho guanine nucleotide exchange factor 7 OS=Mus musculus OX=10090 GN=Arhgef7 PE=1 SV=2;tr|D3Z0V2|D3Z0V2_MOUSE R	7	7	7	7	4	5	4	5	4	5	15.9	73.029	646	67.358	9.8	9.9	206540000	134510000	72030000	2010700	971570	1039100
P47754;D6RCW7;A0A0N4SVM0	P47754;D6RCW7;A0A0N4SVM0	F-actin-capping protein subunit alpha-2	Capza2	sp|P47754|CAZA2_MOUSE F-actin-capping protein subunit alpha-2 OS=Mus musculus OX=10090 GN=Capza2 PE=1 SV=3;tr|D6RCW7|D6RCW7_MOUSE F-actin-capping protein subunit alpha OS=Mus musculus OX=10090 GN=Capza2 PE=1 SV=1;tr|A0A0N4SVM0|A0A0N4SVM0_MOUSE F-actin-capp	3	6	6	4	4	4	4	4	3	2	25.9	32.967	286	67.314	20.6	13.6	263260000	139270000	123990000	14563000	6813400	7749200
G3X956;Q920B9	G3X956;Q920B9	FACT complex subunit SPT16	Supt16;Supt16h	tr|G3X956|G3X956_MOUSE FACT complex subunit OS=Mus musculus OX=10090 GN=Supt16 PE=1 SV=1;sp|Q920B9|SP16H_MOUSE FACT complex subunit SPT16 OS=Mus musculus OX=10090 GN=Supt16h PE=1 SV=2	2	10	10	10	7	7	7	7	7	7	12.1	119.84	1047	67.107	7.5	10	255430000	132190000	123230000	1886300	1046900	839360
E9Q4K7;A0A286YCV9;A0A286YD28;A0A286YDX6;F8VQ75;Q9EQW7	E9Q4K7;A0A286YCV9	Kinesin-like protein	Kif13b	tr|E9Q4K7|E9Q4K7_MOUSE Kinesin family member 13B OS=Mus musculus OX=10090 GN=Kif13b PE=1 SV=1;tr|A0A286YCV9|A0A286YCV9_MOUSE Kinesin family member 13B OS=Mus musculus OX=10090 GN=Kif13b PE=1 SV=1	6	9	9	9	2	9	2	9	2	9	6.1	204.57	1843	67.004	1.3	6.1	154500000	23163000	131340000	1200100	236350	963790
B2RR83;A0A0J9YV44	B2RR83	Probable ATP-dependent RNA helicase YTHDC2	Ythdc2	sp|B2RR83|YTDC2_MOUSE 3-5 RNA helicase YTHDC2 OS=Mus musculus OX=10090 GN=Ythdc2 PE=1 SV=1	2	6	6	6	4	4	4	4	4	4	5.1	161.09	1445	66.051	3.5	3.2	154550000	77362000	77189000	1403400	724490	678940
Q5F258;Q68FF6	Q5F258;Q68FF6	ARF GTPase-activating protein GIT1	Git1	tr|Q5F258|Q5F258_MOUSE GIT ArfGAP 1 OS=Mus musculus OX=10090 GN=Git1 PE=1 SV=1;sp|Q68FF6|GIT1_MOUSE ARF GTPase-activating protein GIT1 OS=Mus musculus OX=10090 GN=Git1 PE=1 SV=1	2	7	7	7	5	7	5	7	5	7	13.4	84.194	761	65.836	10.4	13.4	328780000	153110000	175670000	4848100	2144800	2703300
Q8K0P3	Q8K0P3	TLD domain-containing protein 1	Tldc1	sp|Q8K0P3|MEAK7_MOUSE MTOR-associated protein MEAK7 OS=Mus musculus OX=10090 GN=Meak7 PE=2 SV=1	1	7	7	7	7	4	7	4	7	4	20.9	50.844	455	65.716	20.9	13.8	381230000	190230000	191010000	11558000	5584200	5974000
G5E839;P80315;G3UXF3;G3UXG2;G3UYW5	G5E839;P80315	T-complex protein 1 subunit delta	Cct4	tr|G5E839|G5E839_MOUSE T-complex protein 1 subunit delta OS=Mus musculus OX=10090 GN=Cct4 PE=1 SV=1;sp|P80315|TCPD_MOUSE T-complex protein 1 subunit delta OS=Mus musculus OX=10090 GN=Cct4 PE=1 SV=3	5	9	9	9	6	5	6	5	6	5	23	54.861	509	64.578	15.3	12.4	206330000	109600000	96731000	3144600	1265400	1879200
Q9JMB0;A0A286YDG2;A0A286YDZ9;A0A286YD22;A0A286YDT9	Q9JMB0	G kinase-anchoring protein 1	Gkap1	sp|Q9JMB0|GKAP1_MOUSE G kinase-anchoring protein 1 OS=Mus musculus OX=10090 GN=Gkap1 PE=1 SV=1	5	6	6	6	3	5	3	5	3	5	23	41.762	366	64.432	12.6	17.2	113600000	21343000	92252000	2363000	889270	1473800
A2A9R3	A2A9R3		Mageb4	sp|A2A9R3|MAGB4_MOUSE Melanoma-associated antigen B4 OS=Mus musculus OX=10090 GN=Mageb4 PE=1 SV=1	1	6	6	6	5	3	5	3	5	3	27.2	60.922	556	63.83	22.5	20.7	257890000	154770000	103120000	3895800	2770500	1125300
P47915;A0A1L1SS27;W4VSN7;A0A1L1STJ3;A0A1L1SUN1	P47915;A0A1L1SS27;W4VSN7;A0A1L1STJ3	60S ribosomal protein L29	Rpl29;Gm3550	sp|P47915|RL29_MOUSE 60S ribosomal protein L29 OS=Mus musculus OX=10090 GN=Rpl29 PE=1 SV=2;tr|A0A1L1SS27|A0A1L1SS27_MOUSE 60S ribosomal protein L29 (Fragment) OS=Mus musculus OX=10090 GN=Rpl29 PE=1 SV=1;tr|W4VSN7|W4VSN7_MOUSE 60S ribosomal protein L29 OS=M	5	8	8	8	6	8	6	8	6	8	36.9	17.587	160	63.344	32.5	36.9	2904600000	1530300000	1374200000	72095000	49044000	23052000
Q52KG9;P80317;B1AT05;Q61390	Q52KG9;P80317	T-complex protein 1 subunit zeta	Cct6a	tr|Q52KG9|Q52KG9_MOUSE chaperonin containing Tcp1, subunit 6A (Zeta) OS=Mus musculus OX=10090 GN=Cct6a PE=1 SV=1;sp|P80317|TCPZ_MOUSE T-complex protein 1 subunit zeta OS=Mus musculus OX=10090 GN=Cct6a PE=1 SV=3	4	10	10	10	5	10	5	10	5	10	21.7	58.076	531	63.201	10.7	21.7	313520000	103690000	209840000	3866300	1076700	2789600
Q9CXW4;A2BH06	Q9CXW4;A2BH06	60S ribosomal protein L11	Rpl11	sp|Q9CXW4|RL11_MOUSE 60S ribosomal protein L11 OS=Mus musculus OX=10090 GN=Rpl11 PE=1 SV=4;tr|A2BH06|A2BH06_MOUSE 60S ribosomal protein L11 (Fragment) OS=Mus musculus OX=10090 GN=Rpl11 PE=1 SV=1	2	8	8	8	6	5	6	5	6	5	42.1	20.252	178	63.168	36.5	25.8	566310000	305200000	261110000	49380000	27513000	21867000
P80316;E0CZA1	P80316	T-complex protein 1 subunit epsilon	Cct5	sp|P80316|TCPE_MOUSE T-complex protein 1 subunit epsilon OS=Mus musculus OX=10090 GN=Cct5 PE=1 SV=1	2	9	9	9	3	9	3	9	3	9	17.6	59.623	541	62.943	7.4	17.6	180730000	50271000	130460000	3544000	1358700	2185300
P55096;A0A0G2JDI9	P55096;A0A0G2JDI9	ATP-binding cassette sub-family D member 3	Abcd3	sp|P55096|ABCD3_MOUSE ATP-binding cassette sub-family D member 3 OS=Mus musculus OX=10090 GN=Abcd3 PE=1 SV=2;tr|A0A0G2JDI9|A0A0G2JDI9_MOUSE ATP-binding cassette, sub-family D (ALD), member 3 OS=Mus musculus OX=10090 GN=Abcd3 PE=1 SV=1	2	6	6	6	3	6	3	6	3	6	14.4	75.474	659	62.51	7.9	14.4	247330000	99385000	147950000	1017300	415860	601420
Q9Z321;A0A338P7E0;A0A338P6A6;A0A338P6C0;A0A338P6M7;A0A338P6J7;A0A338P7C6;A0A338P6F5;B0QZI1;Q5NCT0;Q3V3P1;O70157	Q9Z321;A0A338P7E0	DNA topoisomerase 3-beta-1	Top3b	sp|Q9Z321|TOP3B_MOUSE DNA topoisomerase 3-beta-1 OS=Mus musculus OX=10090 GN=Top3b PE=1 SV=1;tr|A0A338P7E0|A0A338P7E0_MOUSE DNA topoisomerase (Fragment) OS=Mus musculus OX=10090 GN=Top3b PE=1 SV=1	12	8	8	8	3	8	3	8	3	8	11.7	96.948	862	61.807	4.5	11.7	254230000	78511000	175720000	1563100	666760	896300
Q8CH25;A0A1L1STF9;A0A1L1SRL0	Q8CH25;A0A1L1STF9	SAFB-like transcription modulator	Sltm	sp|Q8CH25|SLTM_MOUSE SAFB-like transcription modulator OS=Mus musculus OX=10090 GN=Sltm PE=1 SV=1;tr|A0A1L1STF9|A0A1L1STF9_MOUSE SAFB-like, transcription modulator OS=Mus musculus OX=10090 GN=Sltm PE=1 SV=1	3	6	6	6	3	5	3	5	3	5	7.5	116.92	1031	60.708	4.6	7.4	158950000	69842000	89107000	2533000	1154200	1378700
E9PWQ6;E9Q260;Q99MW1;F6QH34	E9PWQ6;E9Q260;Q99MW1	Serine/threonine-protein kinase 31	Stk31	tr|E9PWQ6|E9PWQ6_MOUSE Serine threonine kinase 31 OS=Mus musculus OX=10090 GN=Stk31 PE=1 SV=1;tr|E9Q260|E9Q260_MOUSE Serine threonine kinase 31 OS=Mus musculus OX=10090 GN=Stk31 PE=1 SV=1;sp|Q99MW1|STK31_MOUSE Serine/threonine-protein kinase 31 OS=Mus musc	4	7	7	7	4	6	4	6	4	6	9.7	109.82	973	60.12	6.2	8.5	242420000	103530000	138890000	3001200	1259300	1741900
P32067;F6SXM5;A2AR07;D6RI87	P32067;F6SXM5	Lupus La protein homolog	Ssb	sp|P32067|LA_MOUSE Lupus La protein homolog OS=Mus musculus OX=10090 GN=Ssb PE=1 SV=1;tr|F6SXM5|F6SXM5_MOUSE Sjogren syndrome antigen B (Fragment) OS=Mus musculus OX=10090 GN=Ssb PE=1 SV=1	4	7	7	7	6	4	6	4	6	4	21	47.756	415	60.088	18.3	10.8	307140000	189050000	118100000	7271700	5177200	2094500
O55143;B1ATS4;B1ATS5;E9Q559;Q8R429;Q64518	O55143	Sarcoplasmic/endoplasmic reticulum calcium ATPase 2	Atp2a2	sp|O55143|AT2A2_MOUSE Sarcoplasmic/endoplasmic reticulum calcium ATPase 2 OS=Mus musculus OX=10090 GN=Atp2a2 PE=1 SV=2	6	6	6	6	5	4	5	4	5	4	7.7	114.86	1044	59.857	6.4	5.6	100350000	59028000	41322000	1232800	453130	779670
Q61771;O35066	Q61771	Kinesin-like protein KIF3B;Kinesin-like protein KIF3B, N-terminally processed	Kif3b	sp|Q61771|KIF3B_MOUSE Kinesin-like protein KIF3B OS=Mus musculus OX=10090 GN=Kif3b PE=1 SV=1	2	6	6	5	5	5	5	5	4	4	9.9	85.287	747	59.851	8.6	8	81900000	42088000	39812000	1351100	504040	847070
P60867	P60867	40S ribosomal protein S20	Rps20	sp|P60867|RS20_MOUSE 40S ribosomal protein S20 OS=Mus musculus OX=10090 GN=Rps20 PE=1 SV=1	1	7	7	7	5	6	5	6	5	6	37.8	13.373	119	59.351	37.8	31.9	1409900000	747750000	662180000	58517000	44746000	13771000
Q61033;Q61029	Q61033	Lamina-associated polypeptide 2, isoforms alpha/zeta	Tmpo	sp|Q61033|LAP2A_MOUSE Lamina-associated polypeptide 2, isoforms alpha/zeta OS=Mus musculus OX=10090 GN=Tmpo PE=1 SV=4	2	7	7	7	5	5	5	5	5	5	14.6	75.167	693	59.073	9.8	10.5	162020000	72866000	89151000	2767200	1243300	1523800
P62849;A0A286YEB7	P62849;A0A286YEB7	40S ribosomal protein S24	Rps24	sp|P62849|RS24_MOUSE 40S ribosomal protein S24 OS=Mus musculus OX=10090 GN=Rps24 PE=1 SV=1;tr|A0A286YEB7|A0A286YEB7_MOUSE 40S ribosomal protein S24 OS=Mus musculus OX=10090 GN=Rps24 PE=1 SV=1	2	7	7	7	7	6	7	6	7	6	39.8	15.423	133	58.776	39.8	36.1	1364700000	691510000	673160000	137850000	64518000	73330000
O08547;E9Q6R3;A0A0G2JF08	O08547;E9Q6R3	Vesicle-trafficking protein SEC22b	Sec22b	sp|O08547|SC22B_MOUSE Vesicle-trafficking protein SEC22b OS=Mus musculus OX=10090 GN=Sec22b PE=1 SV=3;tr|E9Q6R3|E9Q6R3_MOUSE SEC22 homolog B, vesicle trafficking protein OS=Mus musculus OX=10090 GN=Sec22b PE=1 SV=1	3	5	5	5	4	4	4	4	4	4	30.7	24.74	215	58.241	26	26	198020000	91096000	106920000	12349000	5728600	6620000
E9Q317;D3YY73;D3YY55;D3Z2N9;O55128	E9Q317;D3YY73;D3YY55;D3Z2N9;O55128	Histone deacetylase complex subunit SAP18	Gm10094;Sap18	tr|E9Q317|E9Q317_MOUSE Histone deacetylase complex subunit SAP18 OS=Mus musculus OX=10090 GN=Sap18b PE=1 SV=1;tr|D3YY73|D3YY73_MOUSE Sin3-associated polypeptide 18 OS=Mus musculus OX=10090 GN=Sap18 PE=1 SV=1;tr|D3YY55|D3YY55_MOUSE Sin3-associated polypepti	5	4	4	4	3	4	3	4	3	4	23.8	19.586	172	57.983	23.3	23.8	326950000	78055000	248890000	13319000	3024200	10295000
H9KV00;H9KV01;H9KV15;Q9QX47;H9KV02;F7CU80	H9KV00;H9KV01;H9KV15;Q9QX47	Protein SON	Son	tr|H9KV00|H9KV00_MOUSE Son DNA binding protein OS=Mus musculus OX=10090 GN=Son PE=1 SV=1;tr|H9KV01|H9KV01_MOUSE Son DNA binding protein OS=Mus musculus OX=10090 GN=Son PE=1 SV=1;tr|H9KV15|H9KV15_MOUSE Son DNA binding protein OS=Mus musculus OX=10090 GN=Son	6	8	8	8	5	5	5	5	5	5	5.2	268.82	2477	57.79	3.1	3.6	192580000	69416000	123160000	1528400	788820	739560
A2AH85;O08810;G3UZ34;G3UXK8	A2AH85;O08810;G3UZ34	116 kDa U5 small nuclear ribonucleoprotein component	Eftud2	tr|A2AH85|A2AH85_MOUSE 116 kDa U5 small nuclear ribonucleoprotein component OS=Mus musculus OX=10090 GN=Eftud2 PE=1 SV=1;sp|O08810|U5S1_MOUSE 116 kDa U5 small nuclear ribonucleoprotein component OS=Mus musculus OX=10090 GN=Eftud2 PE=1 SV=1;tr|G3UZ34|G3UZ34	4	9	9	8	5	7	5	7	5	6	11.2	109.49	972	57.534	6.8	8.8	257140000	104000000	153140000	3228900	1333200	1895700
P43274	P43274	Histone H1.4	Hist1h1e	sp|P43274|H14_MOUSE Histone H1.4 OS=Mus musculus OX=10090 GN=H1-4 PE=1 SV=2	1	21	6	6	19	20	6	6	6	6	47.5	21.977	219	57.246	42.5	47.5	24530000000	12188000000	12341000000	908590000	454630000	453970000
Q9D8B3;Q9D7F7	Q9D8B3	Charged multivesicular body protein 4b	Chmp4b	sp|Q9D8B3|CHM4B_MOUSE Charged multivesicular body protein 4b OS=Mus musculus OX=10090 GN=Chmp4b PE=1 SV=2	2	7	7	7	7	4	7	4	7	4	31.2	24.936	224	57.1	31.2	20.5	414760000	226730000	188020000	22285000	11962000	10323000
B1AT03;Q3UC82;Q80ZH7;K4DI59;P97386;Q3TJN5	B1AT03;Q3UC82;Q80ZH7;K4DI59;P97386;Q3TJN5	DNA ligase;DNA ligase 3	Lig3	tr|B1AT03|B1AT03_MOUSE DNA ligase OS=Mus musculus OX=10090 GN=Lig3 PE=1 SV=1;tr|Q3UC82|Q3UC82_MOUSE DNA ligase OS=Mus musculus OX=10090 GN=Lig3 PE=1 SV=1;tr|Q80ZH7|Q80ZH7_MOUSE DNA ligase OS=Mus musculus OX=10090 GN=Lig3 PE=1 SV=1;tr|K4DI59|K4DI59_MOUSE DN	6	6	6	6	5	3	5	3	5	3	8.7	106.14	953	55.752	7.5	3.8	178560000	105590000	72975000	392000	201060	190940
A0A087WPL5;E9QNN1;O70133;Q3UR42;A0A0R4J2C3	A0A087WPL5;E9QNN1;O70133;Q3UR42;A0A0R4J2C3	ATP-dependent RNA helicase A	Dhx9	tr|A0A087WPL5|A0A087WPL5_MOUSE RNA helicase OS=Mus musculus OX=10090 GN=Dhx9 PE=1 SV=1;tr|E9QNN1|E9QNN1_MOUSE RNA helicase OS=Mus musculus OX=10090 GN=Dhx9 PE=1 SV=1;sp|O70133|DHX9_MOUSE ATP-dependent RNA helicase A OS=Mus musculus OX=10090 GN=Dhx9 PE=1 SV	5	8	8	8	5	7	5	7	5	7	6.6	149.62	1383	55.356	3.8	5.7	198100000	75019000	123090000	1708300	447870	1260400
Q9JHJ0;A0A1L1SQ12;A0A1L1SR42;E9QMD3;Q61329	Q9JHJ0	Tropomodulin-3	Tmod3	sp|Q9JHJ0|TMOD3_MOUSE Tropomodulin-3 OS=Mus musculus OX=10090 GN=Tmod3 PE=1 SV=1	5	9	9	9	7	5	7	5	7	5	26.7	39.502	352	55.241	20.2	15.3	313690000	173180000	140510000	13070000	7215800	5854700
O88685;A2AGN7;B7ZCF1;A0A087WPH7;F6Q2E3	O88685;A2AGN7;B7ZCF1;A0A087WPH7;F6Q2E3	26S protease regulatory subunit 6A	Psmc3	sp|O88685|PRS6A_MOUSE 26S proteasome regulatory subunit 6A OS=Mus musculus OX=10090 GN=Psmc3 PE=1 SV=2;tr|A2AGN7|A2AGN7_MOUSE Proteasome (prosome, macropain) 26S subunit, ATPase 3 OS=Mus musculus OX=10090 GN=Psmc3 PE=1 SV=1;tr|B7ZCF1|B7ZCF1_MOUSE Proteasom	5	8	8	8	6	5	6	5	6	5	27.1	49.548	442	54.682	18.3	16.7	180160000	111780000	68378000	3860300	2540100	1320200
Q3TFP0;Q9R0U0;A3KG57	Q3TFP0;Q9R0U0	Serine/arginine-rich splicing factor 10	Srsf10	tr|Q3TFP0|Q3TFP0_MOUSE Serine and arginine-rich splicing factor 10 OS=Mus musculus OX=10090 GN=Srsf10 PE=1 SV=1;sp|Q9R0U0|SRS10_MOUSE Serine/arginine-rich splicing factor 10 OS=Mus musculus OX=10090 GN=Srsf10 PE=1 SV=2	3	6	6	6	5	4	5	4	5	4	38.5	22.135	182	54.413	32.4	25.3	323770000	188290000	135490000	16033000	9861700	6170800
P61514;A0A1D5RL86	P61514	60S ribosomal protein L37a	Rpl37a	sp|P61514|RL37A_MOUSE 60S ribosomal protein L37a OS=Mus musculus OX=10090 GN=Rpl37a PE=1 SV=2	2	7	7	7	5	7	5	7	5	7	67.4	10.275	92	54.133	51.1	67.4	3174900000	1057100000	2117800000	284120000	87911000	196210000
P54775;A0A140LIZ5	P54775;A0A140LIZ5	26S protease regulatory subunit 6B	Psmc4	sp|P54775|PRS6B_MOUSE 26S proteasome regulatory subunit 6B OS=Mus musculus OX=10090 GN=Psmc4 PE=1 SV=2;tr|A0A140LIZ5|A0A140LIZ5_MOUSE Proteasome (prosome, macropain) 26S subunit, ATPase, 4 OS=Mus musculus OX=10090 GN=Psmc4 PE=1 SV=1	2	7	7	7	4	5	4	5	4	5	26.1	47.408	418	54.042	13.6	20.1	272280000	152240000	120040000	2227500	505210	1722300
D3YZ62;D3Z4J3;Q99104;B8JK05;F6Z2S4;F6TDE5	D3YZ62;D3Z4J3;Q99104	Unconventional myosin-Va	Myo5a	tr|D3YZ62|D3YZ62_MOUSE Myosin VA OS=Mus musculus OX=10090 GN=Myo5a PE=1 SV=1;tr|D3Z4J3|D3Z4J3_MOUSE Myosin VA OS=Mus musculus OX=10090 GN=Myo5a PE=1 SV=1;sp|Q99104|MYO5A_MOUSE Unconventional myosin-Va OS=Mus musculus OX=10090 GN=Myo5a PE=1 SV=2	6	7	7	7	7	4	7	4	7	4	5.5	212.33	1828	53.843	5.5	2.8	187470000	112530000	74931000	1044000	599870	444080
D3Z3E8;E9PW39;D3YVL0;P23249	D3Z3E8;E9PW39;D3YVL0;P23249	Putative helicase MOV-10	Mov10	tr|D3Z3E8|D3Z3E8_MOUSE RNA helicase OS=Mus musculus OX=10090 GN=Mov10 PE=1 SV=1;tr|E9PW39|E9PW39_MOUSE RNA helicase OS=Mus musculus OX=10090 GN=Mov10 PE=1 SV=1;tr|D3YVL0|D3YVL0_MOUSE RNA helicase OS=Mus musculus OX=10090 GN=Mov10 PE=1 SV=2;sp|P23249|MOV10_	4	6	6	6	3	5	3	5	3	5	5.3	113.6	1004	53.749	3.4	4	66052000	15337000	50715000	1048400	243450	805000
D3Z7C6;Q9R0Q7	D3Z7C6;Q9R0Q7	Prostaglandin E synthase 3	Ptges3	tr|D3Z7C6|D3Z7C6_MOUSE Prostaglandin E synthase 3 OS=Mus musculus OX=10090 GN=Ptges3 PE=1 SV=1;sp|Q9R0Q7|TEBP_MOUSE Prostaglandin E synthase 3 OS=Mus musculus OX=10090 GN=Ptges3 PE=1 SV=1	2	4	4	4	2	4	2	4	2	4	30	14.982	130	53.732	24.6	30	332880000	103300000	229570000	21068000	3456000	17612000
Q91W18;F6ZI20	Q91W18	Tudor domain-containing protein 3	Tdrd3	sp|Q91W18|TDRD3_MOUSE Tudor domain-containing protein 3 OS=Mus musculus OX=10090 GN=Tdrd3 PE=1 SV=4	2	9	9	9	7	6	7	6	7	6	13.6	82.252	743	53.691	10.8	8.7	163820000	106550000	57274000	2820100	1991700	828400
P67984;Q9D7S7	P67984	60S ribosomal protein L22	Rpl22	sp|P67984|RL22_MOUSE 60S ribosomal protein L22 OS=Mus musculus OX=10090 GN=Rpl22 PE=1 SV=2	2	4	4	4	1	4	1	4	1	4	37.5	14.759	128	53.492	8.6	37.5	92984000	11472000	81512000	6903300	1912000	4991400
P47738;A0A0G2JF60;A0A0G2JEU1;A0A0G2JFQ0	P47738;A0A0G2JF60;A0A0G2JEU1	Aldehyde dehydrogenase, mitochondrial	Aldh2	sp|P47738|ALDH2_MOUSE Aldehyde dehydrogenase, mitochondrial OS=Mus musculus OX=10090 GN=Aldh2 PE=1 SV=1;tr|A0A0G2JF60|A0A0G2JF60_MOUSE Aldehyde dehydrogenase 2, mitochondrial (Fragment) OS=Mus musculus OX=10090 GN=Aldh2 PE=1 SV=1;tr|A0A0G2JEU1|A0A0G2JEU1_M	4	6	6	6	5	6	5	6	5	6	16.2	56.537	519	53.245	14.1	16.2	342770000	133140000	209630000	9823000	3561500	6261500
P14206;A0A1L1SRW0;A0A1L1SUK3	P14206;A0A1L1SRW0	40S ribosomal protein SA	Rpsa	sp|P14206|RSSA_MOUSE 40S ribosomal protein SA OS=Mus musculus OX=10090 GN=Rpsa PE=1 SV=4;tr|A0A1L1SRW0|A0A1L1SRW0_MOUSE Ribosomal protein SA (Fragment) OS=Mus musculus OX=10090 GN=Rpsa PE=1 SV=1	3	3	3	3	3	3	3	3	3	3	16.3	32.838	295	53.069	16.3	16.3	94837000	55824000	39013000	4287700	2642100	1645600
Q921N6;H3BLJ6	Q921N6;H3BLJ6	Probable ATP-dependent RNA helicase DDX27	Ddx27	sp|Q921N6|DDX27_MOUSE Probable ATP-dependent RNA helicase DDX27 OS=Mus musculus OX=10090 GN=Ddx27 PE=1 SV=3;tr|H3BLJ6|H3BLJ6_MOUSE RNA helicase (Fragment) OS=Mus musculus OX=10090 GN=Ddx27 PE=1 SV=1	2	8	8	8	6	7	6	7	6	7	11.8	85.938	760	52.845	9.1	10.8	187040000	82852000	104180000	1813200	545220	1268000
Q9WTX2	Q9WTX2	Interferon-inducible double-stranded RNA-dependent protein kinase activator A	Prkra	sp|Q9WTX2|PRKRA_MOUSE Interferon-inducible double-stranded RNA-dependent protein kinase activator A OS=Mus musculus OX=10090 GN=Prkra PE=1 SV=1	1	6	6	6	4	6	4	6	4	6	25.2	34.371	313	52.778	20.1	25.2	177070000	61531000	115540000	5836900	1334300	4502600
Q921F2;Q6VYI4;Q6VYI5;Q8BLD4;Q8R0B4;A0A087WRZ5;A0A087WR97;A0A087WQA5;A0A087WSH7;H3BJV1;A0A087WRP4;A0A087WQX8;A0A087WSE4;A0A087WS74;A0A087WNY6;A0A087WSC6;A0A087WS17	Q921F2;Q6VYI4;Q6VYI5;Q8BLD4;Q8R0B4;A0A087WRZ5;A0A087WR97;A0A087WQA5;A0A087WSH7;H3BJV1;A0A087WRP4	TAR DNA-binding protein 43	Tardbp	sp|Q921F2|TADBP_MOUSE TAR DNA-binding protein 43 OS=Mus musculus OX=10090 GN=Tardbp PE=1 SV=1;tr|Q6VYI4|Q6VYI4_MOUSE TAR DNA-binding protein 43 OS=Mus musculus OX=10090 GN=Tardbp PE=1 SV=1;tr|Q6VYI5|Q6VYI5_MOUSE TAR DNA-binding protein 43 OS=Mus musculus O	17	6	6	6	3	6	3	6	3	6	21.3	44.547	414	52.718	10.1	21.3	199170000	77848000	121330000	9805300	4579300	5226000
P62315;A0A3Q4L381;A0A3Q4L2W0	P62315	Small nuclear ribonucleoprotein Sm D1	Snrpd1	sp|P62315|SMD1_MOUSE Small nuclear ribonucleoprotein Sm D1 OS=Mus musculus OX=10090 GN=Snrpd1 PE=1 SV=1	3	3	3	3	2	3	2	3	2	3	37.8	13.281	119	52.084	20.2	37.8	380250000	166330000	213930000	20884000	13999000	6885200
Q8VDM6	Q8VDM6	Heterogeneous nuclear ribonucleoprotein U-like protein 1	Hnrnpul1	sp|Q8VDM6|HNRL1_MOUSE Heterogeneous nuclear ribonucleoprotein U-like protein 1 OS=Mus musculus OX=10090 GN=Hnrnpul1 PE=1 SV=1	1	6	6	6	4	6	4	6	4	6	9.4	96.001	859	51.267	7.3	9.4	266800000	107390000	159410000	1749700	1073800	675880
P62830;A2A6F8	P62830	60S ribosomal protein L23	Rpl23	sp|P62830|RL23_MOUSE 60S ribosomal protein L23 OS=Mus musculus OX=10090 GN=Rpl23 PE=1 SV=1	2	5	5	5	4	4	4	4	4	4	47.1	14.865	140	50.984	40	41.4	1320800000	680540000	640220000	102590000	57315000	45272000
Q8BVY0;A0A2R8VHW2	Q8BVY0	Ribosomal L1 domain-containing protein 1	Rsl1d1	sp|Q8BVY0|RL1D1_MOUSE Ribosomal L1 domain-containing protein 1 OS=Mus musculus OX=10090 GN=Rsl1d1 PE=1 SV=1	2	6	6	6	2	6	2	6	2	6	16.8	50.421	452	50.838	6.9	16.8	238550000	51643000	186910000	6083900	2459200	3624700
A0A0N4SUQ1;A0A0N4SUN8;A0A0N4SWH2;A0A0N4SV32;Q3UMP4;Q9CY58;A0A0N4SVK5;A0A0N4SV40	A0A0N4SUQ1;A0A0N4SUN8;A0A0N4SWH2;A0A0N4SV32;Q3UMP4;Q9CY58;A0A0N4SVK5;A0A0N4SV40	Plasminogen activator inhibitor 1 RNA-binding protein	Serbp1	tr|A0A0N4SUQ1|A0A0N4SUQ1_MOUSE Serpine1 mRNA binding protein 1 OS=Mus musculus OX=10090 GN=Serbp1 PE=1 SV=1;tr|A0A0N4SUN8|A0A0N4SUN8_MOUSE Serpine1 mRNA binding protein 1 OS=Mus musculus OX=10090 GN=Serbp1 PE=1 SV=1;tr|A0A0N4SWH2|A0A0N4SWH2_MOUSE Serpine1	8	4	4	4	2	4	2	4	2	4	26.5	16.078	147	50.748	15.6	26.5	390580000	178920000	211660000	24201000	9945900	14255000
Q61990;B2M1R7;A0A2R8VHP9;Q3TT81;A0A2R8VI25;A0A2R8VI71;A0A2R8VI12;A0A2R8W6L5;A0A2R8VHY9;A0A2R8VHN3;A0A2R8VI73;A0A2R8VKN0;A0A2R8VHZ0;A0A2R8VHL8;A0A2R8VJY1;A0A2R8VKF0;A0A2R8VHG2;A0A2R8W6U6;E9Q7D8;A0A2R8VI15;A0A2R8VI92;A0A2R8VHI3;A0A2R8W6H3	Q61990;B2M1R7;A0A2R8VHP9;Q3TT81;A0A2R8VI25;A0A2R8VI71;A0A2R8VI12;A0A2R8W6L5;A0A2R8VHY9;A0A2R8VHN3;A0A2R8VI73;A0A2R8VKN0;A0A2R8VHZ0;A0A2R8VHL8;A0A2R8VJY1;A0A2R8VKF0;A0A2R8VHG2;A0A2R8W6U6	Poly(rC)-binding protein 2	Pcbp2	sp|Q61990|PCBP2_MOUSE Poly(rC)-binding protein 2 OS=Mus musculus OX=10090 GN=Pcbp2 PE=1 SV=1;tr|B2M1R7|B2M1R7_MOUSE Poly(RC) binding protein 2 OS=Mus musculus OX=10090 GN=Pcbp2 PE=1 SV=1;tr|A0A2R8VHP9|A0A2R8VHP9_MOUSE Poly(rC) binding protein 2 OS=Mus musc	23	7	5	4	5	7	3	5	2	4	32.9	38.221	362	50.746	26.2	32.9	410530000	136760000	273770000	18851000	6263100	12587000
P97379;A0A0J9YUY8;A0A0J9YTQ8	P97379	Ras GTPase-activating protein-binding protein 2	G3bp2	sp|P97379|G3BP2_MOUSE Ras GTPase-activating protein-binding protein 2 OS=Mus musculus OX=10090 GN=G3bp2 PE=1 SV=2	3	7	7	7	5	5	5	5	5	5	19.7	54.087	482	50.72	9.3	17.2	254490000	89616000	164870000	4404900	1401400	3003500
P17742;A0A1L1SST0;A0A1L1SRX5	P17742;A0A1L1SST0	Peptidyl-prolyl cis-trans isomerase A;Peptidyl-prolyl cis-trans isomerase A, N-terminally processed	Ppia	sp|P17742|PPIA_MOUSE Peptidyl-prolyl cis-trans isomerase A OS=Mus musculus OX=10090 GN=Ppia PE=1 SV=2;tr|A0A1L1SST0|A0A1L1SST0_MOUSE Peptidyl-prolyl cis-trans isomerase OS=Mus musculus OX=10090 GN=Ppia PE=1 SV=1	3	6	6	6	5	6	5	6	5	6	42.1	17.971	164	50.641	31.1	42.1	155860000	46959000	108900000	7407800	3354200	4053500
E9QAI5;G3UWN2;B2RQC6;E9QAT6	E9QAI5;G3UWN2;B2RQC6;E9QAT6	CAD protein;Glutamine-dependent carbamoyl-phosphate synthase;Aspartate carbamoyltransferase;Dihydroorotase	Cad	tr|E9QAI5|E9QAI5_MOUSE CAD protein OS=Mus musculus OX=10090 GN=Cad PE=1 SV=1;tr|G3UWN2|G3UWN2_MOUSE Carbamoyl-phosphate synthetase 2, aspartate transcarbamylase, and dihydroorotase OS=Mus musculus OX=10090 GN=Cad PE=1 SV=1;sp|B2RQC6|PYR1_MOUSE CAD protein	4	5	5	5	4	3	4	3	4	3	2.8	236.25	2162	50.562	2.2	1.7	102850000	50301000	52552000	665370	227440	437930
P51410;D3Z629;A0A140T8T4;D3YZT0;A0A0G2JES3;A0A0G2JFQ3	P51410;D3Z629;A0A140T8T4;D3YZT0;A0A0G2JES3	60S ribosomal protein L9	Rpl9	sp|P51410|RL9_MOUSE 60S ribosomal protein L9 OS=Mus musculus OX=10090 GN=Rpl9 PE=1 SV=2;tr|D3Z629|D3Z629_MOUSE 60S ribosomal protein L9 OS=Mus musculus OX=10090 GN=Rpl9 PE=1 SV=1;tr|A0A140T8T4|A0A140T8T4_MOUSE 60S ribosomal protein L9 OS=Mus musculus OX=10	6	7	7	7	6	7	6	7	6	7	38.5	21.881	192	50.475	30.2	38.5	1121800000	558080000	563710000	70715000	37470000	33246000
Q9D8S5;O35326	Q9D8S5;O35326	Serine/arginine-rich splicing factor 5	Srsf5	tr|Q9D8S5|Q9D8S5_MOUSE Serine and arginine-rich splicing factor 5 OS=Mus musculus OX=10090 GN=Srsf5 PE=1 SV=1;sp|O35326|SRSF5_MOUSE Serine/arginine-rich splicing factor 5 OS=Mus musculus OX=10090 GN=Srsf5 PE=1 SV=2	2	7	7	6	4	6	4	6	3	5	27.8	30.978	270	50.308	16.7	22.6	639370000	362970000	276400000	40167000	20424000	19743000
Q3TTY5	Q3TTY5	Keratin, type II cytoskeletal 2 epidermal	Krt2	sp|Q3TTY5|K22E_MOUSE Keratin, type II cytoskeletal 2 epidermal OS=Mus musculus OX=10090 GN=Krt2 PE=1 SV=1	1	10	6	6	7	8	4	5	4	5	8.9	70.922	707	49.988	6.2	8.8	444020000	224230000	219790000	7258400	3624200	3634200
P63163;P27048;A0A0G2JGN4	P63163;P27048;A0A0G2JGN4	Small nuclear ribonucleoprotein-associated protein N;Small nuclear ribonucleoprotein-associated protein B	Snrpn;Snrpb	sp|P63163|RSMN_MOUSE Small nuclear ribonucleoprotein-associated protein N OS=Mus musculus OX=10090 GN=Snrpn PE=1 SV=1;sp|P27048|RSMB_MOUSE Small nuclear ribonucleoprotein-associated protein B OS=Mus musculus OX=10090 GN=Snrpb PE=1 SV=1;tr|A0A0G2JGN4|A0A0G2	3	6	6	6	5	5	5	5	5	5	26.2	24.614	240	49.591	23.3	22.9	492920000	245350000	247570000	15093000	6277400	8815800
Q8VIJ6	Q8VIJ6	Splicing factor, proline- and glutamine-rich	Sfpq	sp|Q8VIJ6|SFPQ_MOUSE Splicing factor, proline- and glutamine-rich OS=Mus musculus OX=10090 GN=Sfpq PE=1 SV=1	1	6	6	5	6	6	6	6	5	5	10.2	75.441	699	49.087	10.2	10.2	270530000	142950000	127580000	3312600	1941200	1371500
Q9DBC7;A2AI69;D3Z4L4;D3YTM5;D3Z068;D3Z0V6;P12849	Q9DBC7;A2AI69	cAMP-dependent protein kinase type I-alpha regulatory subunit;cAMP-dependent protein kinase type I-alpha regulatory subunit, N-terminally processed	Prkar1a	sp|Q9DBC7|KAP0_MOUSE cAMP-dependent protein kinase type I-alpha regulatory subunit OS=Mus musculus OX=10090 GN=Prkar1a PE=1 SV=3;tr|A2AI69|A2AI69_MOUSE Protein kinase, cAMP dependent regulatory, type I, alpha OS=Mus musculus OX=10090 GN=Prkar1a PE=1 SV=1	7	5	5	5	4	4	4	4	4	4	15.7	43.185	381	48.682	11	12.9	286220000	165400000	120820000	7610700	3681500	3929200
Q9QYJ0	Q9QYJ0	DnaJ homolog subfamily A member 2	Dnaja2	sp|Q9QYJ0|DNJA2_MOUSE DnaJ homolog subfamily A member 2 OS=Mus musculus OX=10090 GN=Dnaja2 PE=1 SV=1	1	5	5	5	3	3	3	3	3	3	18.9	45.745	412	48.669	8.7	13.3	172000000	66272000	105730000	5820300	2650900	3169400
P45376;D3YVJ7	P45376;D3YVJ7	Aldose reductase	Akr1b1;Akr1b3	sp|P45376|ALDR_MOUSE Aldo-keto reductase family 1 member B1 OS=Mus musculus OX=10090 GN=Akr1b1 PE=1 SV=3;tr|D3YVJ7|D3YVJ7_MOUSE Aldo-keto reductase family 1, member B3 (aldose reductase) (Fragment) OS=Mus musculus OX=10090 GN=Akr1b3 PE=1 SV=1	2	8	8	8	5	6	5	6	5	6	32.6	35.732	316	48.593	23.7	20.6	216080000	71507000	144570000	3525000	478020	3047000
D3YWT1;D3Z3N4	D3YWT1;D3Z3N4		Hnrnph3	tr|D3YWT1|D3YWT1_MOUSE Heterogeneous nuclear ribonucleoprotein H3 OS=Mus musculus OX=10090 GN=Hnrnph3 PE=1 SV=1;tr|D3Z3N4|D3Z3N4_MOUSE Heterogeneous nuclear ribonucleoprotein H3 OS=Mus musculus OX=10090 GN=Hnrnph3 PE=1 SV=1	2	5	4	4	5	4	4	3	4	3	23.9	35.181	331	48.153	23.9	16	140140000	62811000	77330000	5179800	1829700	3350100
Q9CQN1	Q9CQN1	Heat shock protein 75 kDa, mitochondrial	Trap1	sp|Q9CQN1|TRAP1_MOUSE Heat shock protein 75 kDa, mitochondrial OS=Mus musculus OX=10090 GN=Trap1 PE=1 SV=1	1	5	5	5	1	5	1	5	1	5	8.9	80.208	706	47.576	1.4	8.9	98999000	49922000	49077000	664780	960040	664780
A0A1W2P6G5	A0A1W2P6G5			tr|A0A1W2P6G5|A0A1W2P6G5_MOUSE Myosin, light polypeptide 6, alkali, smooth muscle and non-muscle OS=Mus musculus OX=10090 GN=Myl6 PE=1 SV=1	1	8	1	1	6	8	1	1	1	1	70.5	15.448	139	47.3	56.1	70.5	92057000	39413000	52644000	7553500	3941300	3612200
Q922B2;Q8BJY7	Q922B2	Aspartate--tRNA ligase, cytoplasmic	Dars	sp|Q922B2|SYDC_MOUSE Aspartate--tRNA ligase, cytoplasmic OS=Mus musculus OX=10090 GN=Dars1 PE=1 SV=2	2	7	7	7	7	3	7	3	7	3	16.2	57.147	501	47.239	16.2	6.6	394110000	239800000	154310000	5787500	3585500	2202000
Q9DB20;A0A338P776;F6XVM5;F7D3P8;A0A338P7G3	Q9DB20;A0A338P776;F6XVM5;F7D3P8	ATP synthase subunit O, mitochondrial	Atp5o	sp|Q9DB20|ATPO_MOUSE ATP synthase subunit O, mitochondrial OS=Mus musculus OX=10090 GN=Atp5po PE=1 SV=1;tr|A0A338P776|A0A338P776_MOUSE ATP synthase subunit O, mitochondrial (Fragment) OS=Mus musculus OX=10090 GN=Atp5o PE=1 SV=1;tr|F6XVM5|F6XVM5_MOUSE ATP s	5	4	4	4	4	3	4	3	4	3	25.8	23.363	213	47.038	25.8	19.2	201310000	103560000	97749000	10347000	5212400	5135000
Q62093	Q62093	Serine/arginine-rich splicing factor 2	Srsf2	sp|Q62093|SRSF2_MOUSE Serine/arginine-rich splicing factor 2 OS=Mus musculus OX=10090 GN=Srsf2 PE=1 SV=4	1	3	3	3	3	3	3	3	3	3	21.7	25.476	221	47.009	21.7	21.7	284290000	148240000	136050000	19897000	10247000	9650500
P99024;A0A1D5RM76	P99024	Tubulin beta-5 chain	Tubb5	sp|P99024|TBB5_MOUSE Tubulin beta-5 chain OS=Mus musculus OX=10090 GN=Tubb5 PE=1 SV=1	2	28	5	4	24	23	4	5	3	4	65.3	49.67	444	46.842	59.2	62.4	689650000	314890000	374750000	19000000	7511900	11489000
Q8VDM4	Q8VDM4	26S proteasome non-ATPase regulatory subunit 2	Psmd2	sp|Q8VDM4|PSMD2_MOUSE 26S proteasome non-ATPase regulatory subunit 2 OS=Mus musculus OX=10090 GN=Psmd2 PE=1 SV=1	1	5	5	5	4	4	4	4	4	4	7.8	100.2	908	46.81	5.7	5.9	209110000	84696000	124420000	2270800	979510	1291300
Q9CRB9;Q9D9P1;D3Z0L4;S4R238;F6QFL0	Q9CRB9;Q9D9P1;D3Z0L4	MICOS complex subunit Mic19	Chchd3	sp|Q9CRB9|MIC19_MOUSE MICOS complex subunit Mic19 OS=Mus musculus OX=10090 GN=Chchd3 PE=1 SV=1;tr|Q9D9P1|Q9D9P1_MOUSE Coiled-coil-helix-coiled-coil-helix domain containing 3 OS=Mus musculus OX=10090 GN=Chchd3 PE=1 SV=1;tr|D3Z0L4|D3Z0L4_MOUSE Coiled-coil-he	5	7	7	7	5	7	5	7	5	7	40.5	26.334	227	46.662	25.1	40.5	271280000	112130000	159140000	11914000	6596200	5318200
Q6A068;A0A1W2P7S8;A0A1W2P855;A0A1W2P7Z8;A0A1W2P7H4;A0A1W2P6Q8	Q6A068;A0A1W2P7S8;A0A1W2P855;A0A1W2P7Z8;A0A1W2P7H4;A0A1W2P6Q8	Cell division cycle 5-like protein	Cdc5l	sp|Q6A068|CDC5L_MOUSE Cell division cycle 5-like protein OS=Mus musculus OX=10090 GN=Cdc5l PE=1 SV=2;tr|A0A1W2P7S8|A0A1W2P7S8_MOUSE Predicted gene, 32717 OS=Mus musculus OX=10090 GN=Gm32717 PE=1 SV=1;tr|A0A1W2P855|A0A1W2P855_MOUSE Predicted gene 9046 OS=Mu	6	6	6	6	1	6	1	6	1	6	8.9	92.188	802	46.414	1	8.9	167910000	11781000	156130000	1379800	245430	1134400
P08752;A0A0A6YWA9;B2RSH2	P08752;A0A0A6YWA9	Guanine nucleotide-binding protein G(i) subunit alpha-2	Gnai2	sp|P08752|GNAI2_MOUSE Guanine nucleotide-binding protein G(i) subunit alpha-2 OS=Mus musculus OX=10090 GN=Gnai2 PE=1 SV=5;tr|A0A0A6YWA9|A0A0A6YWA9_MOUSE Guanine nucleotide binding protein (G protein), alpha inhibiting 2 (Fragment) OS=Mus musculus OX=10090	3	6	6	5	4	5	4	5	3	4	24.2	40.489	355	46.252	16.6	18.9	264510000	125030000	139480000	9439200	4879200	4560000
A2AL50;Q8C0I1;A2AL49;H3BKN2;H3BIY5	A2AL50;Q8C0I1;A2AL49;H3BKN2	Alkyldihydroxyacetonephosphate synthase, peroxisomal	Agps	tr|A2AL50|A2AL50_MOUSE Alkylglycerone-phosphate synthase OS=Mus musculus OX=10090 GN=Agps PE=1 SV=1;sp|Q8C0I1|ADAS_MOUSE Alkyldihydroxyacetonephosphate synthase, peroxisomal OS=Mus musculus OX=10090 GN=Agps PE=1 SV=1;tr|A2AL49|A2AL49_MOUSE Alkylglycerone-p	5	5	5	5	5	2	5	2	5	2	11	74.342	671	45.899	11	4.2	118940000	78972000	39966000	1244500	701510	542990
P43277	P43277	Histone H1.3	Hist1h1d	sp|P43277|H13_MOUSE Histone H1.3 OS=Mus musculus OX=10090 GN=H1-3 PE=1 SV=2	1	21	5	3	19	19	4	5	3	3	51.1	22.099	221	45.222	46.2	47.1	9395300000	5620400000	3774900000	556610000	339320000	217280000
F8WJ41;P62245;D3Z712;D3YVB4	F8WJ41;P62245;D3Z712;D3YVB4	40S ribosomal protein S15a	Rps15a	tr|F8WJ41|F8WJ41_MOUSE 40S ribosomal protein S15a (Fragment) OS=Mus musculus OX=10090 GN=Rps15a PE=1 SV=1;sp|P62245|RS15A_MOUSE 40S ribosomal protein S15a OS=Mus musculus OX=10090 GN=Rps15a PE=1 SV=2;tr|D3Z712|D3Z712_MOUSE 40S ribosomal protein S15a (Fragm	4	6	6	6	6	6	6	6	6	6	48.1	12.31	108	45.052	48.1	48.1	570550000	240580000	329970000	23226000	8446300	14780000
Q61937;Q9DAY9;Q5SQB0;Q5SQB5	Q61937;Q9DAY9;Q5SQB0;Q5SQB5	Nucleophosmin	Npm1	sp|Q61937|NPM_MOUSE Nucleophosmin OS=Mus musculus OX=10090 GN=Npm1 PE=1 SV=1;tr|Q9DAY9|Q9DAY9_MOUSE Nucleophosmin 1 OS=Mus musculus OX=10090 GN=Npm1 PE=1 SV=1;tr|Q5SQB0|Q5SQB0_MOUSE Nucleophosmin OS=Mus musculus OX=10090 GN=Npm1 PE=1 SV=1;tr|Q5SQB5|Q5SQB5_	4	4	4	4	1	4	1	4	1	4	21.2	32.56	292	44.796	7.2	21.2	123780000	34456000	89322000	2433300	2153500	2433300
Q9Z2I9	Q9Z2I9	Succinyl-CoA ligase [ADP-forming] subunit beta, mitochondrial	Sucla2	sp|Q9Z2I9|SUCB1_MOUSE Succinate--CoA ligase [ADP-forming] subunit beta, mitochondrial OS=Mus musculus OX=10090 GN=Sucla2 PE=1 SV=2	1	6	6	6	6	5	6	5	6	5	12.1	50.113	463	44.748	12.1	9.9	331310000	166830000	164480000	10687000	5381600	5305700
Q8K2B3;A0A1Y7VJ55	Q8K2B3	Succinate dehydrogenase [ubiquinone] flavoprotein subunit, mitochondrial	Sdha	sp|Q8K2B3|SDHA_MOUSE Succinate dehydrogenase [ubiquinone] flavoprotein subunit, mitochondrial OS=Mus musculus OX=10090 GN=Sdha PE=1 SV=1	2	6	6	6	4	6	4	6	4	6	12	72.585	664	44.505	7.8	12	191440000	69633000	121810000	1550900	822850	728080
E9QA74;E9Q405;A0A1C7ZN10;K3W4L0;B2RRE2;E9QAX2;Q9JMH9	E9QA74;E9Q405;A0A1C7ZN10;K3W4L0;B2RRE2;E9QAX2;Q9JMH9	Unconventional myosin-XVIIIa	Myo18a	tr|E9QA74|E9QA74_MOUSE Myosin XVIIIA OS=Mus musculus OX=10090 GN=Myo18a PE=1 SV=1;tr|E9Q405|E9Q405_MOUSE Myosin XVIIIA OS=Mus musculus OX=10090 GN=Myo18a PE=1 SV=1;tr|A0A1C7ZN10|A0A1C7ZN10_MOUSE Myosin XVIIIA OS=Mus musculus OX=10090 GN=Myo18a PE=1 SV=1;tr	7	5	5	5	4	3	4	3	4	3	3.7	186.53	1642	44.476	3	2.3	121540000	65117000	56423000	885620	512320	373300
Q8K1N4;A0A2R8W6T4;A0A2R8W6M8;A0A2R8VJY7;A0A2R8VJN7	Q8K1N4;A0A2R8W6T4;A0A2R8W6M8;A0A2R8VJY7;A0A2R8VJN7	Spermatogenesis-associated serine-rich protein 2	Spats2	sp|Q8K1N4|SPAS2_MOUSE Spermatogenesis-associated serine-rich protein 2 OS=Mus musculus OX=10090 GN=Spats2 PE=1 SV=1;tr|A0A2R8W6T4|A0A2R8W6T4_MOUSE Spermatogenesis associated, serine-rich 2 (Fragment) OS=Mus musculus OX=10090 GN=Spats2 PE=1 SV=1;tr|A0A2R8W6	5	4	4	4	2	4	2	4	2	4	10.3	58.955	545	44.408	4.4	10.3	154820000	52181000	102640000	3646900	1534700	2112200
Q9CYG7	Q9CYG7	Mitochondrial import receptor subunit TOM34	Tomm34	sp|Q9CYG7|TOM34_MOUSE Mitochondrial import receptor subunit TOM34 OS=Mus musculus OX=10090 GN=Tomm34 PE=1 SV=1	1	5	5	5	3	4	3	4	3	4	18.4	34.278	309	44.02	11.7	15.2	198170000	82824000	115350000	7586200	3134700	4451500
Q99JF8;F6RB63;A2BI12	Q99JF8;F6RB63;A2BI12	PC4 and SFRS1-interacting protein	Psip1	sp|Q99JF8|PSIP1_MOUSE PC4 and SFRS1-interacting protein OS=Mus musculus OX=10090 GN=Psip1 PE=1 SV=1;tr|F6RB63|F6RB63_MOUSE PC4 and SFRS1 interacting protein 1 (Fragment) OS=Mus musculus OX=10090 GN=Psip1 PE=1 SV=1;tr|A2BI12|A2BI12_MOUSE PC4 and SFRS1 inter	3	6	6	6	4	5	4	5	4	5	15	59.696	528	43.491	10.2	15	167940000	43961000	123980000	1394200	556050	838140
P62274	P62274	40S ribosomal protein S29	Rps29	sp|P62274|RS29_MOUSE 40S ribosomal protein S29 OS=Mus musculus OX=10090 GN=Rps29 PE=1 SV=2	1	5	5	5	3	5	3	5	3	5	55.4	6.6767	56	43.452	42.9	55.4	3144700000	1567200000	1577400000	385420000	174140000	211280000
P63276	P63276	40S ribosomal protein S17	Rps17	sp|P63276|RS17_MOUSE 40S ribosomal protein S17 OS=Mus musculus OX=10090 GN=Rps17 PE=1 SV=2	1	6	6	6	4	6	4	6	4	6	42.2	15.524	135	43.096	32.6	42.2	577690000	246120000	331570000	55126000	27844000	27282000
Q3U7K7;Q62191	Q3U7K7;Q62191	E3 ubiquitin-protein ligase TRIM21	Trim21	tr|Q3U7K7|Q3U7K7_MOUSE RING-type E3 ubiquitin transferase OS=Mus musculus OX=10090 GN=Trim21 PE=1 SV=1;sp|Q62191|RO52_MOUSE E3 ubiquitin-protein ligase TRIM21 OS=Mus musculus OX=10090 GN=Trim21 PE=1 SV=1	2	5	5	5	4	3	4	3	4	3	13.6	53.327	462	42.714	10.6	7.8	195560000	106840000	88716000	7848700	4451700	3396900
Q9JJI8	Q9JJI8	60S ribosomal protein L38	Rpl38	sp|Q9JJI8|RL38_MOUSE 60S ribosomal protein L38 OS=Mus musculus OX=10090 GN=Rpl38 PE=1 SV=3	1	3	3	3	2	2	2	2	2	2	35.7	8.2038	70	42.606	35.7	18.6	178130000	108120000	70012000	18742000	18742000	23337000
E9Q8I7;E9PZN0;E9Q3K1	E9Q8I7;E9PZN0		Nfxl1	tr|E9Q8I7|E9Q8I7_MOUSE Nuclear transcription factor, X-box binding-like 1 OS=Mus musculus OX=10090 GN=Nfxl1 PE=1 SV=1;tr|E9PZN0|E9PZN0_MOUSE Nuclear transcription factor, X-box binding-like 1 OS=Mus musculus OX=10090 GN=Nfxl1 PE=1 SV=1	3	6	6	6	3	4	3	4	3	4	8.1	101.51	918	42.112	3.7	5.9	74753000	18290000	56463000	467100	338710	467100
Z4YJT3;Q6ZQ58	Z4YJT3;Q6ZQ58	La-related protein 1	Larp1	tr|Z4YJT3|Z4YJT3_MOUSE La ribonucleoprotein domain family, member 1 OS=Mus musculus OX=10090 GN=Larp1 PE=1 SV=1;sp|Q6ZQ58|LARP1_MOUSE La-related protein 1 OS=Mus musculus OX=10090 GN=Larp1 PE=1 SV=3	2	6	6	6	4	4	4	4	4	4	7.2	121.15	1072	42.068	4.3	5.2	126480000	43138000	83339000	962210	389770	572440
Q8VDP4	Q8VDP4	Cell cycle and apoptosis regulator protein 2	Ccar2	sp|Q8VDP4|CCAR2_MOUSE Cell cycle and apoptosis regulator protein 2 OS=Mus musculus OX=10090 GN=Ccar2 PE=1 SV=2	1	5	5	5	4	2	4	2	4	2	5.7	103	922	41.927	4.7	2.6	71585000	37195000	34390000	1128100	491300	636850
Q60596	Q60596	DNA repair protein XRCC1	Xrcc1	sp|Q60596|XRCC1_MOUSE DNA repair protein XRCC1 OS=Mus musculus OX=10090 GN=Xrcc1 PE=1 SV=2	1	4	4	4	1	4	1	4	1	4	10	68.97	631	41.891	2.1	10	77125000	22802000	54324000	1766100	690970	1075200
Q9D883;G3UW94;A0A494B947;E9PWX6;A0A494BA95;E9PWM2;A0A494B9X9;E9Q809;F8WH71;E9Q5Y2;E9PUZ3;E9Q1I7;E9Q5J3;Q8BGJ9	Q9D883;G3UW94;A0A494B947	Splicing factor U2AF 35 kDa subunit	U2af1	sp|Q9D883|U2AF1_MOUSE Splicing factor U2AF 35 kDa subunit OS=Mus musculus OX=10090 GN=U2af1 PE=1 SV=4;tr|G3UW94|G3UW94_MOUSE U2 small nuclear ribonucleoprotein auxiliary factor (U2AF) 1 OS=Mus musculus OX=10090 GN=U2af1 PE=1 SV=1;tr|A0A494B947|A0A494B947_M	14	5	5	5	3	5	3	5	3	5	28	27.815	239	41.658	16.7	28	416460000	178930000	237520000	12142000	4397800	7743900
Q8VHM5;F7B5B5;A2AW41	Q8VHM5;F7B5B5;A2AW41		Hnrnpr	tr|Q8VHM5|Q8VHM5_MOUSE Heterogeneous nuclear ribonucleoprotein R OS=Mus musculus OX=10090 GN=Hnrnpr PE=1 SV=1;tr|F7B5B5|F7B5B5_MOUSE Heterogeneous nuclear ribonucleoprotein R OS=Mus musculus OX=10090 GN=Hnrnpr PE=1 SV=1;tr|A2AW41|A2AW41_MOUSE Heterogeneous	3	4	4	3	4	4	4	4	3	3	7.8	70.887	632	41.546	7.8	7.8	241890000	112660000	129220000	5899700	2747900	3151800
Q80UE5;O70318;Q80UE4;A0A1W2P6I5;Q8C928;A0A1W2P896;A0A1W2P7H7;A0A1W2P7I4;A0A1W2P7I2	Q80UE5;O70318;Q80UE4;A0A1W2P6I5;Q8C928	Band 4.1-like protein 2	Epb4.1l2;Epb41l2	tr|Q80UE5|Q80UE5_MOUSE Epb4.1l2 protein OS=Mus musculus OX=10090 GN=Epb41l2 PE=1 SV=1;sp|O70318|E41L2_MOUSE Band 4.1-like protein 2 OS=Mus musculus OX=10090 GN=Epb41l2 PE=1 SV=2;tr|Q80UE4|Q80UE4_MOUSE Epb4.1l2 protein OS=Mus musculus OX=10090 GN=Epb41l2 PE	9	6	6	6	4	4	4	4	4	4	8.1	101.81	918	41.541	5	5.8	207390000	84306000	123090000	948670	458500	490170
Q3V132	Q3V132	ADP/ATP translocase 4;ADP/ATP translocase 4, N-terminally processed	Slc25a31	sp|Q3V132|ADT4_MOUSE ADP/ATP translocase 4 OS=Mus musculus OX=10090 GN=Slc25a31 PE=1 SV=1	1	6	6	4	3	5	3	5	1	4	12.8	35.257	320	40.814	8.8	10.3	297480000	187020000	110460000	9915000	7231800	2683100
Q99M28	Q99M28	RNA-binding protein with serine-rich domain 1	Rnps1	sp|Q99M28|RNPS1_MOUSE RNA-binding protein with serine-rich domain 1 OS=Mus musculus OX=10090 GN=Rnps1 PE=1 SV=1	1	5	5	5	4	4	4	4	4	4	15.7	34.208	305	40.776	15.7	12.8	546870000	197290000	349590000	27090000	11511000	15579000
B1AWE0;Q6PFA2;B1AWE1;B1AWD8;B1AWD9;O08585	B1AWE0;Q6PFA2;B1AWE1;B1AWD8;B1AWD9;O08585	Clathrin light chain A	Clta	tr|B1AWE0|B1AWE0_MOUSE Clathrin light chain OS=Mus musculus OX=10090 GN=Clta PE=1 SV=1;tr|Q6PFA2|Q6PFA2_MOUSE Clathrin light chain OS=Mus musculus OX=10090 GN=Clta PE=1 SV=1;tr|B1AWE1|B1AWE1_MOUSE Clathrin light chain OS=Mus musculus OX=10090 GN=Clta PE=1	6	4	4	4	2	3	2	3	2	3	22.7	23.478	216	40.665	8.3	19.4	51129000	7243600	43886000	1399400	724360	1399400
P83870	P83870	PHD finger-like domain-containing protein 5A	Phf5a	sp|P83870|PHF5A_MOUSE PHD finger-like domain-containing protein 5A OS=Mus musculus OX=10090 GN=Phf5a PE=1 SV=1	1	5	5	5	5	4	5	4	5	4	41.8	12.405	110	40.084	41.8	34.5	254620000	135490000	119130000	19534000	8805900	10728000
Q8CDG1;A0A2I3BRK1	Q8CDG1;A0A2I3BRK1	Piwi-like protein 2	Piwil2	sp|Q8CDG1|PIWL2_MOUSE Piwi-like protein 2 OS=Mus musculus OX=10090 GN=Piwil2 PE=1 SV=2;tr|A0A2I3BRK1|A0A2I3BRK1_MOUSE Piwi-like RNA-mediated gene silencing 2 (Fragment) OS=Mus musculus OX=10090 GN=Piwil2 PE=1 SV=1	2	4	4	4	3	3	3	3	3	3	5.5	109.49	971	40.061	4	4	102600000	35119000	67485000	1091100	363510	727600
Q9D287;D6RGA5	Q9D287	Pre-mRNA-splicing factor SPF27	Bcas2	sp|Q9D287|SPF27_MOUSE Pre-mRNA-splicing factor SPF27 OS=Mus musculus OX=10090 GN=Bcas2 PE=1 SV=1	2	3	3	3	1	2	1	2	1	2	20.4	26.131	225	39.973	5.8	14.7	46956000	0	46956000	3354000	0	3354000
A2AW05;Q08943	A2AW05;Q08943	FACT complex subunit SSRP1	Ssrp1	tr|A2AW05|A2AW05_MOUSE FACT complex subunit SSRP1 (Fragment) OS=Mus musculus OX=10090 GN=Ssrp1 PE=1 SV=1;sp|Q08943|SSRP1_MOUSE FACT complex subunit SSRP1 OS=Mus musculus OX=10090 GN=Ssrp1 PE=1 SV=2	2	6	6	6	2	5	2	5	2	5	10.6	71.527	623	39.947	5.1	10.6	77410000	26758000	50653000	965170	310180	654990
A0A0N4SVC2;E9QP00;Q6PFR5;A0A0N4SV13	A0A0N4SVC2;E9QP00;Q6PFR5	Transformer-2 protein homolog alpha	Tra2a	tr|A0A0N4SVC2|A0A0N4SVC2_MOUSE Transformer 2 alpha OS=Mus musculus OX=10090 GN=Tra2a PE=1 SV=1;tr|E9QP00|E9QP00_MOUSE Transformer 2 alpha OS=Mus musculus OX=10090 GN=Tra2a PE=1 SV=1;sp|Q6PFR5|TRA2A_MOUSE Transformer-2 protein homolog alpha OS=Mus musculus	4	6	5	5	1	6	0	5	0	5	22.9	32.259	280	39.798	3.6	22.9	40608000	0	40608000	1106900	0	1106900
A0A0R4J169;E9QN52;A0A0G2JEP4;A0A0G2JFV5;A0A1L1SSC0;A0A668KLE1;A0A0G2JDR6;A0A1L1SVG1;A0A1L1SQW1;Q91WK0;A0A0G2JEF6;A0A0G2JGZ1	A0A0R4J169;E9QN52;A0A0G2JEP4;A0A0G2JFV5;A0A1L1SSC0;A0A668KLE1;A0A0G2JDR6;A0A1L1SVG1;A0A1L1SQW1;Q91WK0	Leucine-rich repeat flightless-interacting protein 2	Lrrfip2	tr|A0A0R4J169|A0A0R4J169_MOUSE Leucine rich repeat (in FLII) interacting protein 2 OS=Mus musculus OX=10090 GN=Lrrfip2 PE=1 SV=1;tr|E9QN52|E9QN52_MOUSE Leucine rich repeat (in FLII) interacting protein 2 OS=Mus musculus OX=10090 GN=Lrrfip2 PE=1 SV=1;tr|A0A	12	3	3	3	1	3	1	3	1	3	10.5	45.524	400	39.721	3.2	10.5	87140000	37285000	49855000	4149500	1775500	2374100
A0A0U1RPL0;Q7TQH0;Q3TGG2;E9Q5Q0;J3QP59	A0A0U1RPL0;Q7TQH0;Q3TGG2;E9Q5Q0	Ataxin-2-like protein	Atxn2l	tr|A0A0U1RPL0|A0A0U1RPL0_MOUSE Ataxin 2-like OS=Mus musculus OX=10090 GN=Atxn2l PE=1 SV=1;sp|Q7TQH0|ATX2L_MOUSE Ataxin-2-like protein OS=Mus musculus OX=10090 GN=Atxn2l PE=1 SV=1;tr|Q3TGG2|Q3TGG2_MOUSE Ataxin 2-like OS=Mus musculus OX=10090 GN=Atxn2l PE=1	5	5	5	5	3	2	3	2	3	2	8	115.26	1096	39.675	6	2	57740000	46692000	11048000	256930	652720	256930
P60122;D3YW60	P60122	RuvB-like 1	Ruvbl1	sp|P60122|RUVB1_MOUSE RuvB-like 1 OS=Mus musculus OX=10090 GN=Ruvbl1 PE=1 SV=1	2	5	5	5	3	4	3	4	3	4	14.7	50.213	456	39.49	7.7	12.5	136950000	52467000	84486000	4633400	2186100	2447300
A0A140LIY9	A0A140LIY9			tr|A0A140LIY9|A0A140LIY9_MOUSE Glutamine rich 2 OS=Mus musculus OX=10090 GN=Qrich2 PE=1 SV=1	1	5	5	5	1	4	1	4	1	4	2.7	252.13	2337	39.467	0.6	2.1	78622000	19455000	59167000	734780	181820	552960
Q5SUF2	Q5SUF2	Luc7-like protein 3	Luc7l3	sp|Q5SUF2|LC7L3_MOUSE Luc7-like protein 3 OS=Mus musculus OX=10090 GN=Luc7l3 PE=1 SV=1	1	4	4	4	2	2	2	2	2	2	13	51.45	432	39.179	8.8	4.2	70903000	24049000	46854000	1207000	498040	709010
Q9Z2C8;B2RUF0;A0A0A0MQD2	Q9Z2C8;B2RUF0	Y-box-binding protein 2	Ybx2	sp|Q9Z2C8|YBOX2_MOUSE Y-box-binding protein 2 OS=Mus musculus OX=10090 GN=Ybx2 PE=1 SV=1;tr|B2RUF0|B2RUF0_MOUSE Y box protein 2 OS=Mus musculus OX=10090 GN=Ybx2 PE=1 SV=1	3	3	3	3	3	3	3	3	3	3	14.2	38.27	360	39.052	14.2	14.2	128840000	62322000	66521000	3559300	2019200	1540100
A0A3B2W3Z0;E9PZ50;F2Z429;P61407	A0A3B2W3Z0;E9PZ50;F2Z429;P61407	Tudor domain-containing protein 6	Tdrd6	tr|A0A3B2W3Z0|A0A3B2W3Z0_MOUSE Tudor domain containing 6 OS=Mus musculus OX=10090 GN=Tdrd6 PE=1 SV=1;tr|E9PZ50|E9PZ50_MOUSE Tudor domain containing 6 OS=Mus musculus OX=10090 GN=Tdrd6 PE=1 SV=2;tr|F2Z429|F2Z429_MOUSE Tudor domain containing 6 OS=Mus muscul	4	4	4	4	4	3	4	3	4	3	3	216.1	1941	39.016	3	2.2	87771000	45339000	42431000	790730	408460	382260
P63168;Q80ZS7;Q9D0M5	P63168;Q80ZS7;Q9D0M5	Dynein light chain 1, cytoplasmic;Dynein light chain 2, cytoplasmic	Dynll1;BC048507;Dynll2	sp|P63168|DYL1_MOUSE Dynein light chain 1, cytoplasmic OS=Mus musculus OX=10090 GN=Dynll1 PE=1 SV=1;tr|Q80ZS7|Q80ZS7_MOUSE Dynein light chain OS=Mus musculus OX=10090 GN=BC048507 PE=1 SV=1;sp|Q9D0M5|DYL2_MOUSE Dynein light chain 2, cytoplasmic OS=Mus muscu	3	4	4	4	3	3	3	3	3	3	51.7	10.366	89	38.966	27	50.6	583910000	251480000	332430000	39986000	16267000	23720000
P35279;D3YV69;P61294;A0A1L1SRS6;Q8BHD0	P35279;D3YV69;P61294;A0A1L1SRS6	Ras-related protein Rab-6A;Ras-related protein Rab-6B	Rab6a;Rab6b	sp|P35279|RAB6A_MOUSE Ras-related protein Rab-6A OS=Mus musculus OX=10090 GN=Rab6a PE=1 SV=4;tr|D3YV69|D3YV69_MOUSE RAB6A, member RAS oncogene family OS=Mus musculus OX=10090 GN=Rab6a PE=1 SV=1;sp|P61294|RAB6B_MOUSE Ras-related protein Rab-6B OS=Mus muscul	5	4	4	4	2	4	2	4	2	4	26.4	23.59	208	38.952	12	26.4	218970000	104570000	114400000	11786000	6151000	5634600
E9Q175;E9PVU0;E9Q174;V9GXM4;V9GX76;Q64331	E9Q175;E9PVU0;E9Q174;V9GXM4;V9GX76;Q64331	Unconventional myosin-VI	Myo6	tr|E9Q175|E9Q175_MOUSE Unconventional myosin-VI OS=Mus musculus OX=10090 GN=Myo6 PE=1 SV=1;tr|E9PVU0|E9PVU0_MOUSE Unconventional myosin-VI OS=Mus musculus OX=10090 GN=Myo6 PE=1 SV=1;tr|E9Q174|E9Q174_MOUSE Unconventional myosin-VI OS=Mus musculus OX=10090 G	6	5	5	5	2	4	2	4	2	4	6.4	144.77	1253	38.605	2	5.6	66169000	10838000	55331000	335170	144500	190670
Q6PE01	Q6PE01	U5 small nuclear ribonucleoprotein 40 kDa protein	Snrnp40	sp|Q6PE01|SNR40_MOUSE U5 small nuclear ribonucleoprotein 40 kDa protein OS=Mus musculus OX=10090 GN=Snrnp40 PE=1 SV=1	1	4	4	4	2	3	2	3	2	3	19.6	39.275	358	37.959	11.7	16.5	112120000	69743000	42373000	1684600	972440	712110
D3Z3F1;Q9D824	D3Z3F1;Q9D824	Pre-mRNA 3-end-processing factor FIP1	Fip1l1	tr|D3Z3F1|D3Z3F1_MOUSE Pre-mRNA 3-end-processing factor FIP1 (Fragment) OS=Mus musculus OX=10090 GN=Fip1l1 PE=1 SV=2;sp|Q9D824|FIP1_MOUSE Pre-mRNA 3-end-processing factor FIP1 OS=Mus musculus OX=10090 GN=Fip1l1 PE=1 SV=1	2	4	4	4	3	4	3	4	3	4	14.3	46.449	434	37.819	9.9	14.3	179770000	90744000	89030000	4051900	2009500	2042400
Q9CYC6	Q9CYC6	m7GpppN-mRNA hydrolase	Dcp2	sp|Q9CYC6|DCP2_MOUSE m7GpppN-mRNA hydrolase OS=Mus musculus OX=10090 GN=Dcp2 PE=1 SV=2	1	4	4	4	3	3	3	3	3	3	12.3	48.379	422	37.318	8.8	10.7	109380000	46846000	62537000	3416900	1801800	1615200
Q9Z1Z0;A0A0J9YUG0	Q9Z1Z0	General vesicular transport factor p115	Uso1	sp|Q9Z1Z0|USO1_MOUSE General vesicular transport factor p115 OS=Mus musculus OX=10090 GN=Uso1 PE=1 SV=2	2	5	5	5	3	3	3	3	3	3	6	106.98	959	36.874	4	3.3	94802000	56122000	38681000	980590	222150	758440
E9PVK4;Q0HA38	E9PVK4;Q0HA38	Tetratricopeptide repeat protein 21B	Ttc21b	tr|E9PVK4|E9PVK4_MOUSE Tetratricopeptide repeat domain 21B OS=Mus musculus OX=10090 GN=Ttc21b PE=1 SV=1;sp|Q0HA38|TT21B_MOUSE Tetratricopeptide repeat protein 21B OS=Mus musculus OX=10090 GN=Ttc21b PE=1 SV=1	2	6	6	6	2	6	2	6	2	6	5.2	145.37	1269	36.795	1.7	5.2	128240000	34855000	93389000	1252400	452660	799720
P52825;A2A8E7;A2A8E8	P52825	Carnitine O-palmitoyltransferase 2, mitochondrial	Cpt2	sp|P52825|CPT2_MOUSE Carnitine O-palmitoyltransferase 2, mitochondrial OS=Mus musculus OX=10090 GN=Cpt2 PE=1 SV=2	3	5	5	5	3	4	3	4	3	4	9	73.98	658	36.768	5.5	6.7	121570000	57087000	64481000	1084100	278160	805980
Q9DBY8	Q9DBY8	Nuclear valosin-containing protein-like	Nvl	sp|Q9DBY8|NVL_MOUSE Nuclear valosin-containing protein-like OS=Mus musculus OX=10090 GN=Nvl PE=1 SV=1	1	4	4	4	2	4	2	4	2	4	6.2	94.475	855	36.594	3.2	6.2	92077000	36725000	55352000	1737300	692920	1044400
G5E8R0;E9Q453;G5E8R2;G5E8R1;E9Q456;E9Q455;S4R261	G5E8R0;E9Q453;G5E8R2;G5E8R1;E9Q456;E9Q455		Tpm1	tr|G5E8R0|G5E8R0_MOUSE Tropomyosin 1, alpha OS=Mus musculus OX=10090 GN=Tpm1 PE=1 SV=1;tr|E9Q453|E9Q453_MOUSE Tropomyosin 1, alpha OS=Mus musculus OX=10090 GN=Tpm1 PE=1 SV=1;tr|G5E8R2|G5E8R2_MOUSE Tropomyosin 1, alpha OS=Mus musculus OX=10090 GN=Tpm1 PE=1	7	10	4	3	7	9	2	4	1	3	35.9	28.343	245	36.54	24.5	33.1	232470000	41437000	191040000	8551100	1883500	6667600
Q02053	Q02053	Ubiquitin-like modifier-activating enzyme 1	Uba1	sp|Q02053|UBA1_MOUSE Ubiquitin-like modifier-activating enzyme 1 OS=Mus musculus OX=10090 GN=Uba1 PE=1 SV=1	1	5	5	3	2	5	2	5	1	3	6.4	117.81	1058	36.479	2.4	6.4	107480000	35107000	72376000	1679700	605290	1074400
Q91W39;B7ZC24;B7ZC23	Q91W39;B7ZC24;B7ZC23	Nuclear receptor coactivator 5	Ncoa5	sp|Q91W39|NCOA5_MOUSE Nuclear receptor coactivator 5 OS=Mus musculus OX=10090 GN=Ncoa5 PE=1 SV=1;tr|B7ZC24|B7ZC24_MOUSE Nuclear receptor coactivator 5 OS=Mus musculus OX=10090 GN=Ncoa5 PE=1 SV=1;tr|B7ZC23|B7ZC23_MOUSE Nuclear receptor coactivator 5 OS=Mus	3	4	4	4	0	4	0	4	0	4	9.5	65.318	579	36.463	0	9.5	37183000	0	37183000	1328000	0	1328000
A0A0G2JDW7;Q6ZWU9;A0A0G2JG29;A0A0G2JEX7	A0A0G2JDW7;Q6ZWU9;A0A0G2JG29	40S ribosomal protein S27	Rps27	tr|A0A0G2JDW7|A0A0G2JDW7_MOUSE 40S ribosomal protein S27 (Fragment) OS=Mus musculus OX=10090 GN=Rps27 PE=1 SV=1;sp|Q6ZWU9|RS27_MOUSE 40S ribosomal protein S27 OS=Mus musculus OX=10090 GN=Rps27 PE=1 SV=3;tr|A0A0G2JG29|A0A0G2JG29_MOUSE 40S ribosomal protein	4	5	5	3	5	4	5	4	3	2	41.5	9.2327	82	36.401	41.5	41.5	275570000	123150000	152410000	35329000	16253000	19077000
A0A2I3BQ03;P63101;D3YXF4;D3YXN6;D3YW45	A0A2I3BQ03;P63101;D3YXF4;D3YXN6	14-3-3 protein zeta/delta	Ywhaz	tr|A0A2I3BQ03|A0A2I3BQ03_MOUSE Tyrosine 3-monooxygenase/tryptophan 5-monooxygenase activation protein, zeta polypeptide (Fragment) OS=Mus musculus OX=10090 GN=Ywhaz PE=1 SV=1;sp|P63101|1433Z_MOUSE 14-3-3 protein zeta/delta OS=Mus musculus OX=10090 GN=Ywhaz	5	4	4	4	3	3	3	3	3	3	28.3	19.064	166	36.204	21.1	22.9	124060000	59389000	64673000	8861500	4242100	4619500
Z4YKC4;A0A0R4J112;A2AMI2;A0A0N4SVL0;Q80XI3;A2AMI7	Z4YKC4;A0A0R4J112;A2AMI2;A0A0N4SVL0;Q80XI3;A2AMI7	Eukaryotic translation initiation factor 4 gamma 3	Eif4g3	tr|Z4YKC4|Z4YKC4_MOUSE Eukaryotic translation initiation factor 4 gamma, 3 OS=Mus musculus OX=10090 GN=Eif4g3 PE=1 SV=1;tr|A0A0R4J112|A0A0R4J112_MOUSE Eukaryotic translation initiation factor 4 gamma, 3 OS=Mus musculus OX=10090 GN=Eif4g3 PE=1 SV=1;tr|A2AMI	6	4	4	4	4	2	4	2	4	2	3.2	173.55	1567	36.169	3.2	1.7	36597000	29725000	6871800	256070	188700	67371
A0A140LHA2;Q9WVA3;A0A140LIM5;A0A140LJ21	A0A140LHA2;Q9WVA3;A0A140LIM5;A0A140LJ21	Mitotic checkpoint protein BUB3	Bub3	tr|A0A140LHA2|A0A140LHA2_MOUSE BUB3 mitotic checkpoint protein OS=Mus musculus OX=10090 GN=Bub3 PE=1 SV=1;sp|Q9WVA3|BUB3_MOUSE Mitotic checkpoint protein BUB3 OS=Mus musculus OX=10090 GN=Bub3 PE=1 SV=2;tr|A0A140LIM5|A0A140LIM5_MOUSE BUB3 mitotic checkpoint	4	4	4	4	4	3	4	3	4	3	17.6	36.766	324	35.938	17.6	13.3	81654000	45117000	36536000	3246100	2013200	1232800
Q9CQ69;I7HPX6	Q9CQ69	Cytochrome b-c1 complex subunit 8	Uqcrq	sp|Q9CQ69|QCR8_MOUSE Cytochrome b-c1 complex subunit 8 OS=Mus musculus OX=10090 GN=Uqcrq PE=1 SV=3	2	3	3	3	3	3	3	3	3	3	31.7	9.7681	82	35.834	31.7	31.7	171670000	93369000	78296000	10249000	5161700	5086900
Q3TWW8;A0A0A6YXX6	Q3TWW8	Serine/arginine-rich splicing factor 6	Srsf6	sp|Q3TWW8|SRSF6_MOUSE Serine/arginine-rich splicing factor 6 OS=Mus musculus OX=10090 GN=Srsf6 PE=1 SV=1	2	6	5	5	6	5	5	4	5	4	18.3	39.025	339	35.481	18.3	16.2	265410000	143840000	121570000	10985000	6011800	4973100
A0A0G2JDL9;Q99JI6;P62835;A0A0G2JE52;A0A1W2P777;A0A0G2JED9	A0A0G2JDL9;Q99JI6;P62835;A0A0G2JE52	Ras-related protein Rap-1b;Ras-related protein Rap-1A	Rap1b;Rap1a	tr|A0A0G2JDL9|A0A0G2JDL9_MOUSE RAS-related protein 1a OS=Mus musculus OX=10090 GN=Rap1a PE=1 SV=1;sp|Q99JI6|RAP1B_MOUSE Ras-related protein Rap-1b OS=Mus musculus OX=10090 GN=Rap1b PE=1 SV=2;sp|P62835|RAP1A_MOUSE Ras-related protein Rap-1A OS=Mus musculus	6	3	3	3	2	2	2	2	2	2	30.5	13.426	118	35.471	22	18.6	54229000	29835000	24394000	2819700	1237700	1582000
P68369	P68369	Tubulin alpha-1A chain	Tuba1a	sp|P68369|TBA1A_MOUSE Tubulin alpha-1A chain OS=Mus musculus OX=10090 GN=Tuba1a PE=1 SV=1	1	24	3	0	22	23	3	3	0	0	60.8	50.135	451	35.023	54.5	57.6	342250000	172820000	169420000	14880000	7514000	7366200
A0A494B9A7;F8WGL3;P18760;P45591	A0A494B9A7;F8WGL3;P18760	Cofilin-1	Cfl1	tr|A0A494B9A7|A0A494B9A7_MOUSE Cofilin 1, non-muscle OS=Mus musculus OX=10090 GN=Cfl1 PE=1 SV=1;tr|F8WGL3|F8WGL3_MOUSE Cofilin 1, non-muscle OS=Mus musculus OX=10090 GN=Cfl1 PE=1 SV=1;sp|P18760|COF1_MOUSE Cofilin-1 OS=Mus musculus OX=10090 GN=Cfl1 PE=1 SV=	4	5	5	5	4	4	4	4	4	4	44.4	19.714	178	34.95	38.2	34.8	239070000	122650000	116420000	18670000	9486900	9183500
Q9JJY4	Q9JJY4	Probable ATP-dependent RNA helicase DDX20	Ddx20	sp|Q9JJY4|DDX20_MOUSE Probable ATP-dependent RNA helicase DDX20 OS=Mus musculus OX=10090 GN=Ddx20 PE=1 SV=2	1	5	5	5	4	4	4	4	4	4	6.1	91.709	825	34.807	4.8	5.1	2381100000	2322700000	58341000	45982000	45237000	744180
Q91ZW3;F6Z6F4;Q6PGB8	Q91ZW3	SWI/SNF-related matrix-associated actin-dependent regulator of chromatin subfamily A member 5	Smarca5	sp|Q91ZW3|SMCA5_MOUSE SWI/SNF-related matrix-associated actin-dependent regulator of chromatin subfamily A member 5 OS=Mus musculus OX=10090 GN=Smarca5 PE=1 SV=1	3	5	5	5	4	4	4	4	4	4	5.5	121.63	1051	34.754	4.5	4.5	104470000	41642000	62828000	1092800	650660	442120
E9Q0F0	E9Q0F0		Krt78	tr|E9Q0F0|E9Q0F0_MOUSE Keratin 78 OS=Mus musculus OX=10090 GN=Krt78 PE=1 SV=1	1	2	2	2	2	1	2	1	2	1	1.3	112.26	1068	34.717	1.3	1.3	621050000	502660000	118400000	4694500	3970700	723800
Q9R1R8;Q9QYF1	Q9R1R8;Q9QYF1	Retinol dehydrogenase 11	Rdh11	tr|Q9R1R8|Q9R1R8_MOUSE Retinol dehydrogenase 11 OS=Mus musculus OX=10090 GN=Rdh11 PE=1 SV=1;sp|Q9QYF1|RDH11_MOUSE Retinol dehydrogenase 11 OS=Mus musculus OX=10090 GN=Rdh11 PE=1 SV=2	2	4	4	4	2	3	2	3	2	3	15.7	33.24	300	34.716	8	12.3	130710000	57797000	72910000	5241700	2351500	2890200
P67778;Q5SQG5	P67778;Q5SQG5	Prohibitin	Phb	sp|P67778|PHB1_MOUSE Prohibitin 1 OS=Mus musculus OX=10090 GN=Phb1 PE=1 SV=1;tr|Q5SQG5|Q5SQG5_MOUSE Prohibitin (Fragment) OS=Mus musculus OX=10090 GN=Phb PE=1 SV=1	2	4	4	4	2	4	2	4	2	4	16.5	29.82	272	34.699	8.1	16.5	174050000	49809000	124240000	7004700	1616800	5387900
A0A1B0GRW3;Q9WTM5;A0A1B0GSR4;A0A1B0GT54	A0A1B0GRW3;Q9WTM5;A0A1B0GSR4	RuvB-like 2	Ruvbl2	tr|A0A1B0GRW3|A0A1B0GRW3_MOUSE RuvB-like helicase (Fragment) OS=Mus musculus OX=10090 GN=Ruvbl2 PE=1 SV=1;sp|Q9WTM5|RUVB2_MOUSE RuvB-like 2 OS=Mus musculus OX=10090 GN=Ruvbl2 PE=1 SV=3;tr|A0A1B0GSR4|A0A1B0GSR4_MOUSE RuvB-like helicase (Fragment) OS=Mus mus	4	3	3	3	3	2	3	2	3	2	17.3	25.682	237	34.61	17.3	10.1	125630000	79856000	45778000	8691300	5169900	3521400
A0A338P6N4;A0A384DV78;Q80W49;A0A338P723	A0A338P6N4;A0A384DV78;Q80W49	Beta/gamma crystallin domain-containing protein 3	Crybg3	tr|A0A338P6N4|A0A338P6N4_MOUSE Beta-gamma crystallin domain containing 3 OS=Mus musculus OX=10090 GN=Crybg3 PE=1 SV=1;tr|A0A384DV78|A0A384DV78_MOUSE Beta-gamma crystallin domain containing 3 OS=Mus musculus OX=10090 GN=Crybg3 PE=1 SV=1;sp|Q80W49|CRBG3_MOUS	4	4	4	4	1	3	1	3	1	3	1.8	325.52	2952	34.608	0.5	1.3	55654000	10140000	45515000	310920	56646	254270
Q8K2D3	Q8K2D3	Enhancer of mRNA-decapping protein 3	Edc3	sp|Q8K2D3|EDC3_MOUSE Enhancer of mRNA-decapping protein 3 OS=Mus musculus OX=10090 GN=Edc3 PE=1 SV=1	1	5	5	5	1	4	1	4	1	4	11.6	55.957	508	34.317	1.4	10.2	125450000	30369000	95082000	2233200	979640	1253600
D3YYM6;D3Z1S8;Q91V55;P97461	D3YYM6;D3Z1S8;Q91V55;P97461	40S ribosomal protein S5;40S ribosomal protein S5, N-terminally processed	Rps5	tr|D3YYM6|D3YYM6_MOUSE Ribosomal protein S5 (Fragment) OS=Mus musculus OX=10090 GN=Rps5 PE=1 SV=1;tr|D3Z1S8|D3Z1S8_MOUSE Ribosomal protein S5 (Fragment) OS=Mus musculus OX=10090 GN=Rps5 PE=1 SV=1;tr|Q91V55|Q91V55_MOUSE Ribosomal protein S5 OS=Mus musculus	4	4	4	4	3	3	3	3	3	3	24.7	20.413	182	34.061	20.3	17.6	129370000	68060000	61306000	13125000	6313000	6811800
A0A075B5P3;A0A0A6YVP0;P01867	A0A075B5P3;A0A0A6YVP0;P01867	Ig gamma-2B chain C region	Ighg2b;Igh-3	tr|A0A075B5P3|A0A075B5P3_MOUSE Immunoglobulin heavy constant gamma 2B (Fragment) OS=Mus musculus OX=10090 GN=Ighg2b PE=1 SV=1;tr|A0A0A6YVP0|A0A0A6YVP0_MOUSE Immunoglobulin heavy constant gamma 2B (Fragment) OS=Mus musculus OX=10090 GN=Ighg2b PE=1 SV=2;sp|P	3	4	4	2	3	3	3	3	1	2	13.1	36.568	336	33.997	10.4	12.2	147510000	70124000	77382000	5082500	2039800	3042700
Q3TDN2;D6RE51;D3YUP4;D3Z2H4	Q3TDN2	FAS-associated factor 2	Faf2	sp|Q3TDN2|FAF2_MOUSE FAS-associated factor 2 OS=Mus musculus OX=10090 GN=Faf2 PE=1 SV=2	4	3	3	3	2	3	2	3	2	3	13.7	52.471	445	33.977	7.6	13.7	128260000	43863000	84397000	1631000	637170	993790
P62843;D3YTQ9	P62843;D3YTQ9	40S ribosomal protein S15	Rps15	sp|P62843|RS15_MOUSE 40S ribosomal protein S15 OS=Mus musculus OX=10090 GN=Rps15 PE=1 SV=2;tr|D3YTQ9|D3YTQ9_MOUSE 40S ribosomal protein S15 OS=Mus musculus OX=10090 GN=Rps15 PE=1 SV=1	2	5	5	5	4	5	4	5	4	5	41.4	17.04	145	33.715	36.6	41.4	1057900000	517780000	540150000	23192000	12717000	10475000
P47753;Q5RKN9;A0A0G2JE27	P47753;Q5RKN9	F-actin-capping protein subunit alpha-1	Capza1	sp|P47753|CAZA1_MOUSE F-actin-capping protein subunit alpha-1 OS=Mus musculus OX=10090 GN=Capza1 PE=1 SV=4;tr|Q5RKN9|Q5RKN9_MOUSE F-actin-capping protein subunit alpha OS=Mus musculus OX=10090 GN=Capza1 PE=1 SV=1	3	6	4	4	4	5	3	3	3	3	29.7	32.939	286	33.604	22	24.5	169300000	83810000	85487000	2462600	1319000	1143600
Q91YE7;A0A0A6YX44;S4R1U7;S4R1V5;S4R184;S4R1N4	Q91YE7;A0A0A6YX44;S4R1U7	RNA-binding protein 5	Rbm5	sp|Q91YE7|RBM5_MOUSE RNA-binding protein 5 OS=Mus musculus OX=10090 GN=Rbm5 PE=1 SV=1;tr|A0A0A6YX44|A0A0A6YX44_MOUSE RNA binding motif protein 5 (Fragment) OS=Mus musculus OX=10090 GN=Rbm5 PE=1 SV=1;tr|S4R1U7|S4R1U7_MOUSE RNA binding motif protein 5 (Fragm	6	5	5	5	3	3	3	3	3	3	8.1	92.31	815	33.526	5.4	4.8	123310000	49629000	73683000	2362000	422960	1939000
Q9CXS4;F6SS03	Q9CXS4	Centromere protein V	Cenpv	sp|Q9CXS4|CENPV_MOUSE Centromere protein V OS=Mus musculus OX=10090 GN=Cenpv PE=1 SV=2	2	5	5	5	2	4	2	4	2	4	31.7	27.541	252	33.173	13.1	26.2	95408000	44665000	50744000	2977600	2977600	3382900
Q9Z204;A0A2I3BQH3;A0A2I3BRM6	Q9Z204;A0A2I3BQH3;A0A2I3BRM6	Heterogeneous nuclear ribonucleoproteins C1/C2	Hnrnpc	sp|Q9Z204|HNRPC_MOUSE Heterogeneous nuclear ribonucleoproteins C1/C2 OS=Mus musculus OX=10090 GN=Hnrnpc PE=1 SV=1;tr|A0A2I3BQH3|A0A2I3BQH3_MOUSE Heterogeneous nuclear ribonucleoprotein C (Fragment) OS=Mus musculus OX=10090 GN=Hnrnpc PE=1 SV=1;tr|A0A2I3BRM6	3	4	4	4	3	4	3	4	3	4	13.1	34.384	313	32.959	10.9	13.1	478390000	227590000	250800000	13703000	6152600	7550000
P61027	P61027	Ras-related protein Rab-10	Rab10	sp|P61027|RAB10_MOUSE Ras-related protein Rab-10 OS=Mus musculus OX=10090 GN=Rab10 PE=1 SV=1	1	4	4	3	3	4	3	4	2	3	22	22.541	200	32.86	16	22	123040000	28388000	94651000	5497700	1669900	3827800
O08749	O08749	Dihydrolipoyl dehydrogenase, mitochondrial	Dld	sp|O08749|DLDH_MOUSE Dihydrolipoyl dehydrogenase, mitochondrial OS=Mus musculus OX=10090 GN=Dld PE=1 SV=2	1	5	5	5	3	5	3	5	3	5	13.4	54.272	509	32.467	7.3	13.4	137550000	55412000	82135000	2962300	916480	2045900
Q8CI43	Q8CI43	Myosin light chain 6B	Myl6b	sp|Q8CI43|MYL6B_MOUSE Myosin light chain 6B OS=Mus musculus OX=10090 GN=Myl6b PE=1 SV=1	1	4	3	3	2	4	2	3	2	3	25.1	22.749	207	32.381	12.1	25.1	165190000	62997000	102190000	7075500	3520800	3554600
Q9D554	Q9D554	Splicing factor 3A subunit 3	Sf3a3	sp|Q9D554|SF3A3_MOUSE Splicing factor 3A subunit 3 OS=Mus musculus OX=10090 GN=Sf3a3 PE=1 SV=2	1	5	5	5	4	4	4	4	4	4	12.6	58.841	501	32.284	10.8	10	144340000	59577000	84767000	1352800	602410	750410
S4R1E5;O70325	S4R1E5;O70325	Glutathione peroxidase;Phospholipid hydroperoxide glutathione peroxidase, mitochondrial	Gpx4	tr|S4R1E5|S4R1E5_MOUSE Glutathione peroxidase OS=Mus musculus OX=10090 GN=Gpx4 PE=1 SV=1;sp|O70325|GPX4_MOUSE Phospholipid hydroperoxide glutathione peroxidase OS=Mus musculus OX=10090 GN=Gpx4 PE=1 SV=4	2	5	5	5	5	3	5	3	5	3	29.9	17.937	157	32.258	29.9	24.8	236460000	122290000	114170000	8024400	4541000	3483400
P63037;B1AXY0;B1AXY1;B1AXX9	P63037;B1AXY0;B1AXY1	DnaJ homolog subfamily A member 1	Dnaja1	sp|P63037|DNJA1_MOUSE DnaJ homolog subfamily A member 1 OS=Mus musculus OX=10090 GN=Dnaja1 PE=1 SV=1;tr|B1AXY0|B1AXY0_MOUSE DnaJ heat shock protein family (Hsp40) member A1 (Fragment) OS=Mus musculus OX=10090 GN=Dnaja1 PE=1 SV=1;tr|B1AXY1|B1AXY1_MOUSE DnaJ	4	4	4	4	3	2	3	2	3	2	16.6	44.868	397	32.013	13.4	9.6	226200000	139940000	86265000	4802900	3817900	985030
Q91VA7;A0A668KL51;V9GXV0	Q91VA7;A0A668KL51	Isocitrate dehydrogenase [NAD] subunit, mitochondrial	Idh3b	tr|Q91VA7|Q91VA7_MOUSE Isocitrate dehydrogenase [NAD] subunit, mitochondrial OS=Mus musculus OX=10090 GN=Idh3b PE=1 SV=1;tr|A0A668KL51|A0A668KL51_MOUSE Isocitrate dehydrogenase [NAD] subunit, mitochondrial OS=Mus musculus OX=10090 GN=Idh3b PE=1 SV=1	3	5	5	5	2	3	2	3	2	3	15.6	42.194	384	31.806	6.8	8.9	61387000	19248000	42140000	2158000	801980	1356000
G5E8G6;P21271;G3X9Y9	G5E8G6;P21271;G3X9Y9	Unconventional myosin-Vb	Myo5b	tr|G5E8G6|G5E8G6_MOUSE Myosin VB OS=Mus musculus OX=10090 GN=Myo5b PE=1 SV=1;sp|P21271|MYO5B_MOUSE Unconventional myosin-Vb OS=Mus musculus OX=10090 GN=Myo5b PE=1 SV=2;tr|G3X9Y9|G3X9Y9_MOUSE Myosin VB OS=Mus musculus OX=10090 GN=Myo5b PE=1 SV=1	3	5	5	5	4	2	4	2	4	2	3.9	210.54	1818	31.337	3.4	1.5	81988000	53933000	28055000	66071	66071	255040
P62320;A0A1W2P7K5	P62320;A0A1W2P7K5	Small nuclear ribonucleoprotein Sm D3	Snrpd3	sp|P62320|SMD3_MOUSE Small nuclear ribonucleoprotein Sm D3 OS=Mus musculus OX=10090 GN=Snrpd3 PE=1 SV=1;tr|A0A1W2P7K5|A0A1W2P7K5_MOUSE Small nuclear ribonucleoprotein Sm D3 OS=Mus musculus OX=10090 GN=Snrpd3 PE=1 SV=1	2	4	4	4	2	4	2	4	2	4	37.3	13.916	126	31.318	29.4	37.3	252300000	49616000	202680000	15687000	2798600	12888000
Q31125	Q31125	Zinc transporter SLC39A7	Slc39a7	sp|Q31125|S39A7_MOUSE Zinc transporter SLC39A7 OS=Mus musculus OX=10090 GN=Slc39a7 PE=1 SV=2	1	3	3	3	3	3	3	3	3	3	7.1	50.656	476	31.248	7.1	7.1	677640000	339630000	338010000	6701400	3477600	3223800
P68254	P68254	14-3-3 protein theta	Ywhaq	sp|P68254|1433T_MOUSE 14-3-3 protein theta OS=Mus musculus OX=10090 GN=Ywhaq PE=1 SV=1	1	3	3	3	3	2	3	2	3	2	13.5	27.778	245	31.115	13.5	10.2	96084000	45026000	51058000	5338000	2501400	2836600
Q3THK7	Q3THK7	GMP synthase [glutamine-hydrolyzing]	Gmps	sp|Q3THK7|GUAA_MOUSE GMP synthase [glutamine-hydrolyzing] OS=Mus musculus OX=10090 GN=Gmps PE=1 SV=2	1	3	3	3	3	1	3	1	3	1	7.1	76.723	693	31.027	7.1	1.4	57496000	42014000	15482000	721440	405490	315950
A2A6Q8;Q9CZ19;P09541	A2A6Q8;Q9CZ19;P09541	Myosin light chain 4	Myl4	tr|A2A6Q8|A2A6Q8_MOUSE Myosin, light polypeptide 4 (Fragment) OS=Mus musculus OX=10090 GN=Myl4 PE=1 SV=8;tr|Q9CZ19|Q9CZ19_MOUSE Myosin, light polypeptide 4 OS=Mus musculus OX=10090 GN=Myl4 PE=1 SV=1;sp|P09541|MYL4_MOUSE Myosin light chain 4 OS=Mus musculus	3	4	4	2	3	4	3	4	2	2	24.1	21.045	191	30.57	19.4	24.1	354410000	127050000	227360000	17234000	5495300	11738000
P63038;D3Z7J9;D3Z2F2	P63038;D3Z7J9;D3Z2F2	60 kDa heat shock protein, mitochondrial	Hspd1	sp|P63038|CH60_MOUSE 60 kDa heat shock protein, mitochondrial OS=Mus musculus OX=10090 GN=Hspd1 PE=1 SV=1;tr|D3Z7J9|D3Z7J9_MOUSE Heat shock protein 1 (chaperonin) (Fragment) OS=Mus musculus OX=10090 GN=Hspd1 PE=1 SV=1;tr|D3Z2F2|D3Z2F2_MOUSE Heat shock prot	3	4	4	4	3	3	3	3	3	3	9.6	60.955	573	30.425	7.5	8	130560000	68817000	61741000	1835000	903100	931890
P01819	P01819	Ig heavy chain V region MOPC 141		sp|P01819|HVM43_MOUSE Ig heavy chain V region MOPC 141 OS=Mus musculus OX=10090 PE=4 SV=1	1	3	3	3	3	3	3	3	3	3	7.6	15.759	144	30.372	7.6	7.6	477200000	231840000	245350000	74264000	38641000	35623000
A2AU61;A2AU62;Q64012;A2AU60	A2AU61;A2AU62;Q64012;A2AU60	RNA-binding protein Raly	Raly	tr|A2AU61|A2AU61_MOUSE HnRNP-associated with lethal yellow (Fragment) OS=Mus musculus OX=10090 GN=Raly PE=1 SV=1;tr|A2AU62|A2AU62_MOUSE HnRNP-associated with lethal yellow (Fragment) OS=Mus musculus OX=10090 GN=Raly PE=1 SV=1;sp|Q64012|RALY_MOUSE RNA-bindi	4	5	5	5	3	3	3	3	3	3	26.5	23.12	211	30.129	16.6	15.2	1008900000	436840000	572080000	3206400	2349500	856910
Q3UTZ4;Q8VC30	Q3UTZ4;Q8VC30	Bifunctional ATP-dependent dihydroxyacetone kinase/FAD-AMP lyase (cyclizing);ATP-dependent dihydroxyacetone kinase;FAD-AMP lyase (cyclizing)	Dak	tr|Q3UTZ4|Q3UTZ4_MOUSE Triokinase/FMN cyclase OS=Mus musculus OX=10090 GN=Tkfc PE=1 SV=1;sp|Q8VC30|TKFC_MOUSE Triokinase/FMN cyclase OS=Mus musculus OX=10090 GN=Tkfc PE=1 SV=1	2	3	3	3	3	2	3	2	3	2	9.9	54.763	527	29.631	9.9	6.6	79774000	28275000	51499000	1775800	974990	1775800
Q8BK67;A2AWQ2	Q8BK67	Protein RCC2	Rcc2	sp|Q8BK67|RCC2_MOUSE Protein RCC2 OS=Mus musculus OX=10090 GN=Rcc2 PE=1 SV=1	2	5	5	5	0	5	0	5	0	5	13.3	55.983	520	29.59	0	13.3	114960000	0	114960000	700410	0	700410
Q9QWL7	Q9QWL7	Keratin, type I cytoskeletal 17	Krt17	sp|Q9QWL7|K1C17_MOUSE Keratin, type I cytoskeletal 17 OS=Mus musculus OX=10090 GN=Krt17 PE=1 SV=3	1	5	4	0	5	3	4	2	0	0	12.5	48.161	433	29.428	12.5	5.8	370910000	240720000	130180000	7009500	4258600	2750900
Q6NV99	Q6NV99		Haus6	tr|Q6NV99|Q6NV99_MOUSE HAUS augmin-like complex, subunit 6 OS=Mus musculus OX=10090 GN=Haus6 PE=1 SV=1	1	4	4	4	2	4	2	4	2	4	5	105.6	933	29.376	2.6	5	77113000	17569000	59544000	857350	274520	582830
A0A087WQ02;A0A087WP92;A0A0B4J1N9;A0A087WNZ7;G5E870;A0A087WS65;Q3TP48	A0A087WQ02;A0A087WP92;A0A0B4J1N9;A0A087WNZ7;G5E870;A0A087WS65;Q3TP48	E3 ubiquitin-protein ligase TRIP12	Trip12	tr|A0A087WQ02|A0A087WQ02_MOUSE Thyroid hormone receptor interactor 12 OS=Mus musculus OX=10090 GN=Trip12 PE=1 SV=1;tr|A0A087WP92|A0A087WP92_MOUSE Thyroid hormone receptor interactor 12 (Fragment) OS=Mus musculus OX=10090 GN=Trip12 PE=1 SV=1;tr|A0A0B4J1N9|A	7	4	4	4	2	3	2	3	2	3	12.4	36.816	346	28.988	8.1	12.1	92025000	46730000	45295000	916950	2124100	916950
Q9D0T1	Q9D0T1	NHP2-like protein 1;NHP2-like protein 1, N-terminally processed	Nhp2l1	sp|Q9D0T1|NH2L1_MOUSE NHP2-like protein 1 OS=Mus musculus OX=10090 GN=Snu13 PE=1 SV=4	1	3	3	3	3	3	3	3	3	3	31.2	14.173	128	28.985	31.2	31.2	111510000	42631000	68874000	7708600	4263100	3445500
Q8CB58;P17225;F7DCW4;E9QMW9	Q8CB58;P17225	Polypyrimidine tract-binding protein 1	Ptbp1	tr|Q8CB58|Q8CB58_MOUSE Polypyrimidine tract binding protein 1 OS=Mus musculus OX=10090 GN=Ptbp1 PE=1 SV=1;sp|P17225|PTBP1_MOUSE Polypyrimidine tract-binding protein 1 OS=Mus musculus OX=10090 GN=Ptbp1 PE=1 SV=3	4	3	3	3	1	3	1	3	1	3	8.8	52.63	489	28.761	2.5	8.8	58451000	12917000	45534000	1442900	645830	797100
Q3UL36;A0A140LIS5	Q3UL36;A0A140LIS5	Arginine and glutamate-rich protein 1	Arglu1	sp|Q3UL36|ARGL1_MOUSE Arginine and glutamate-rich protein 1 OS=Mus musculus OX=10090 GN=Arglu1 PE=1 SV=2;tr|A0A140LIS5|A0A140LIS5_MOUSE Arginine and glutamate rich 1 (Fragment) OS=Mus musculus OX=10090 GN=Arglu1 PE=1 SV=1	2	5	5	5	3	4	3	4	3	4	14.8	32.887	271	28.6	9.2	11.8	270950000	149970000	120980000	14962000	8629900	6331700
E9PYD1;F6ZXW2;D3Z100;F6S0H0	E9PYD1;F6ZXW2;D3Z100;F6S0H0		Fam98c	tr|E9PYD1|E9PYD1_MOUSE Family with sequence similarity 98, member C OS=Mus musculus OX=10090 GN=Fam98c PE=1 SV=1;tr|F6ZXW2|F6ZXW2_MOUSE Family with sequence similarity 98, member C (Fragment) OS=Mus musculus OX=10090 GN=Fam98c PE=1 SV=1;tr|D3Z100|D3Z100_MO	4	4	4	4	2	2	2	2	2	2	17.4	37.271	344	28.355	9.3	8.1	71862000	29100000	42762000	1909600	703130	1206500
P61965;F6Q3W0	P61965;F6Q3W0	WD repeat-containing protein 5	Wdr5	sp|P61965|WDR5_MOUSE WD repeat-containing protein 5 OS=Mus musculus OX=10090 GN=Wdr5 PE=1 SV=1;tr|F6Q3W0|F6Q3W0_MOUSE WD repeat domain 5 (Fragment) OS=Mus musculus OX=10090 GN=Wdr5 PE=1 SV=1	2	4	4	4	3	3	3	3	3	3	19.5	36.588	334	28.27	15.6	12.3	123420000	60405000	63017000	2304600	212750	2091800
Q9D0D5	Q9D0D5	General transcription factor IIE subunit 1	Gtf2e1	sp|Q9D0D5|T2EA_MOUSE General transcription factor IIE subunit 1 OS=Mus musculus OX=10090 GN=Gtf2e1 PE=1 SV=1	1	3	3	3	2	1	2	1	2	1	10	49.593	440	28.235	6.6	3.4	18745000	18745000	0	781040	781040	0
Q9D0B0;F6RTE1	Q9D0B0;F6RTE1	Serine/arginine-rich splicing factor 9	Srsf9	sp|Q9D0B0|SRSF9_MOUSE Serine/arginine-rich splicing factor 9 OS=Mus musculus OX=10090 GN=Srsf9 PE=1 SV=1;tr|F6RTE1|F6RTE1_MOUSE Serine and arginine-rich splicing factor 9 (Fragment) OS=Mus musculus OX=10090 GN=Srsf9 PE=1 SV=1	2	5	4	4	4	3	3	3	3	3	22.1	25.661	222	28.15	17.1	14.9	69038000	19762000	49276000	4314900	1235100	3079700
A0A0A6YXI2;O08716;A0A0A6YW05;A0A0A6YXB9	A0A0A6YXI2;O08716;A0A0A6YW05;A0A0A6YXB9	Fatty acid-binding protein 9	Fabp9;Gm37389	tr|A0A0A6YXI2|A0A0A6YXI2_MOUSE Fatty acid binding protein 9, testis OS=Mus musculus OX=10090 GN=Fabp9 PE=1 SV=1;sp|O08716|FABP9_MOUSE Fatty acid-binding protein 9 OS=Mus musculus OX=10090 GN=Fabp9 PE=1 SV=2;tr|A0A0A6YW05|A0A0A6YW05_MOUSE Predicted gene, 37	4	2	2	2	1	1	1	1	1	1	18.3	16.115	142	28.065	9.9	8.5	13394000	13394000	0	1217600	1217600	0
P04104;Q6IFZ9;Q9R0H5	P04104	Keratin, type II cytoskeletal 1	Krt1	sp|P04104|K2C1_MOUSE Keratin, type II cytoskeletal 1 OS=Mus musculus OX=10090 GN=Krt1 PE=1 SV=4	3	6	4	3	5	4	4	3	3	2	6.4	65.605	637	27.978	5	5.2	3054100000	1916000000	1138100000	74840000	47313000	27527000
P62962;Q5SX49	P62962;Q5SX49	Profilin-1;Profilin	Pfn1	sp|P62962|PROF1_MOUSE Profilin-1 OS=Mus musculus OX=10090 GN=Pfn1 PE=1 SV=2;tr|Q5SX49|Q5SX49_MOUSE Profilin OS=Mus musculus OX=10090 GN=Pfn1 PE=1 SV=1	2	3	3	3	3	3	3	3	3	3	30.7	14.957	140	27.754	30.7	30.7	76571000	40784000	35787000	8507800	4531500	3976300
Q8QZY9	Q8QZY9	Splicing factor 3B subunit 4	Sf3b4	sp|Q8QZY9|SF3B4_MOUSE Splicing factor 3B subunit 4 OS=Mus musculus OX=10090 GN=Sf3b4 PE=1 SV=1	1	4	4	4	3	4	3	4	3	4	13.4	44.355	424	27.554	7.5	13.4	508220000	250970000	257250000	18953000	9209300	9744000
P62900;A0A0A6YX26;A0A0A6YXL3	P62900;A0A0A6YX26;A0A0A6YXL3	60S ribosomal protein L31	Rpl31	sp|P62900|RL31_MOUSE 60S ribosomal protein L31 OS=Mus musculus OX=10090 GN=Rpl31 PE=1 SV=1;tr|A0A0A6YX26|A0A0A6YX26_MOUSE 60S ribosomal protein L31 OS=Mus musculus OX=10090 GN=Rpl31 PE=1 SV=1;tr|A0A0A6YXL3|A0A0A6YXL3_MOUSE 60S ribosomal protein L31 OS=Mus	3	4	4	4	3	1	3	1	3	1	39.2	14.463	125	27.125	32	7.2	665350000	309660000	355690000	69120000	18307000	50813000
P53994;Q3TEG7;P59279;A0A1D5RMH1;S4R232	P53994;Q3TEG7;P59279	Ras-related protein Rab-2A;Ras-related protein Rab-2B	Rab2a;Rab2b	sp|P53994|RAB2A_MOUSE Ras-related protein Rab-2A OS=Mus musculus OX=10090 GN=Rab2a PE=1 SV=1;tr|Q3TEG7|Q3TEG7_MOUSE RAB2B, member RAS oncogene family OS=Mus musculus OX=10090 GN=Rab2b PE=1 SV=1;sp|P59279|RAB2B_MOUSE Ras-related protein Rab-2B OS=Mus muscul	5	3	3	3	3	3	3	3	3	3	18.4	23.547	212	27.056	18.4	18.4	116970000	50910000	66058000	7341100	2937200	4403900
P59708;A0A1W2P7L7	P59708;A0A1W2P7L7	Splicing factor 3B subunit 6	Sf3b6	sp|P59708|SF3B6_MOUSE Splicing factor 3B subunit 6 OS=Mus musculus OX=10090 GN=Sf3b6 PE=1 SV=1;tr|A0A1W2P7L7|A0A1W2P7L7_MOUSE Splicing factor 3B, subunit 6 (Fragment) OS=Mus musculus OX=10090 GN=Sf3b6 PE=1 SV=1	2	4	4	4	2	3	2	3	2	3	34.4	14.585	125	27.024	20.8	24.8	55606000	23387000	32220000	4821700	2923400	1898300
B7ZCL7;Q9ESX5;A2AN81;F6YUI5;F6S1S5	B7ZCL7;Q9ESX5;A2AN81;F6YUI5	H/ACA ribonucleoprotein complex subunit 4	Dkc1	tr|B7ZCL7|B7ZCL7_MOUSE Dyskeratosis congenita 1, dyskerin (Fragment) OS=Mus musculus OX=10090 GN=Dkc1 PE=1 SV=1;sp|Q9ESX5|DKC1_MOUSE H/ACA ribonucleoprotein complex subunit DKC1 OS=Mus musculus OX=10090 GN=Dkc1 PE=1 SV=4;tr|A2AN81|A2AN81_MOUSE Dyskeratosis	5	4	4	4	4	3	4	3	4	3	19.2	29.965	260	27.008	19.2	14.2	174410000	65028000	109380000	2047100	1359700	687430
Q91W50;Q8JZN2;A0A0G2JF72	Q91W50;Q8JZN2;A0A0G2JF72	Cold shock domain-containing protein E1	Csde1	sp|Q91W50|CSDE1_MOUSE Cold shock domain-containing protein E1 OS=Mus musculus OX=10090 GN=Csde1 PE=1 SV=1;tr|Q8JZN2|Q8JZN2_MOUSE Cold shock domain containing E1, RNA binding OS=Mus musculus OX=10090 GN=Csde1 PE=1 SV=1;tr|A0A0G2JF72|A0A0G2JF72_MOUSE Cold sh	3	4	4	4	3	2	3	2	3	2	5.6	88.79	798	26.975	4	2.9	70761000	43804000	26956000	369250	369250	508610
A2AFQ9;E9PUU4;Q8BX17	A2AFQ9;E9PUU4;Q8BX17	Gem-associated protein 5	Gemin5	tr|A2AFQ9|A2AFQ9_MOUSE Gem nuclear organelle associated protein 5 OS=Mus musculus OX=10090 GN=Gemin5 PE=1 SV=1;tr|E9PUU4|E9PUU4_MOUSE Gem nuclear organelle associated protein 5 OS=Mus musculus OX=10090 GN=Gemin5 PE=1 SV=1;sp|Q8BX17|GEMI5_MOUSE Gem-associat	3	4	4	4	2	3	2	3	2	3	2.9	166.52	1501	26.955	1.5	2.1	122870000	0	122870000	911540	0	911540
G3UY29;E9Q3P9;F8WGS1;G3UZD3;P62492;P46638;G3UZL4;D3YYB3;Q9WTL2	G3UY29;E9Q3P9;F8WGS1;G3UZD3;P62492;P46638;G3UZL4	Ras-related protein Rab-11A;Ras-related protein Rab-11B	Rab11b;Rab11a	tr|G3UY29|G3UY29_MOUSE RAB11B, member RAS oncogene family OS=Mus musculus OX=10090 GN=Rab11b PE=4 SV=1;tr|E9Q3P9|E9Q3P9_MOUSE RAB11A, member RAS oncogene family OS=Mus musculus OX=10090 GN=Rab11a PE=4 SV=1;tr|F8WGS1|F8WGS1_MOUSE RAB11A, member RAS oncogene	9	4	4	4	4	1	4	1	4	1	28.2	16.924	149	26.923	28.2	8.7	83180000	83180000	0	6398500	6398500	0
P60824;D3YU80;K4DI65	P60824;D3YU80;K4DI65	Cold-inducible RNA-binding protein	Cirbp	sp|P60824|CIRBP_MOUSE Cold-inducible RNA-binding protein OS=Mus musculus OX=10090 GN=Cirbp PE=1 SV=1;tr|D3YU80|D3YU80_MOUSE Cold-inducible RNA-binding protein (Fragment) OS=Mus musculus OX=10090 GN=Cirbp PE=1 SV=1;tr|K4DI65|K4DI65_MOUSE Cold-inducible RNA-	3	3	3	3	3	3	3	3	3	3	16.3	18.607	172	26.904	16.3	16.3	190750000	131250000	59501000	3855000	2659700	1195300
A0A6I8MWZ1;A2A5E1;A0A6I8MX00;A0A6I8MWX8;Q9QYI3;F7BTP8;A0A6I8MWZ9;A0A6I8MWY7;A0A6I8MWZ5;A0A6I8MWW2;A0A6I8MX31	A0A6I8MWZ1;A2A5E1;A0A6I8MX00;A0A6I8MWX8;Q9QYI3;F7BTP8;A0A6I8MWZ9;A0A6I8MWY7	DnaJ homolog subfamily C member 7	Dnajc7	tr|A0A6I8MWZ1|A0A6I8MWZ1_MOUSE DnaJ heat shock protein family (Hsp40) member C7 OS=Mus musculus OX=10090 GN=Dnajc7 PE=1 SV=1;tr|A2A5E1|A2A5E1_MOUSE DnaJ heat shock protein family (Hsp40) member C7 OS=Mus musculus OX=10090 GN=Dnajc7 PE=1 SV=2;tr|A0A6I8MX00|	11	3	3	3	2	3	2	3	2	3	8.7	50.114	438	26.807	6.4	8.7	84364000	37300000	47064000	1113400	599370	514030
Q9WV55;A0A3B2W837	Q9WV55;A0A3B2W837	Vesicle-associated membrane protein-associated protein A	Vapa	sp|Q9WV55|VAPA_MOUSE Vesicle-associated membrane protein-associated protein A OS=Mus musculus OX=10090 GN=Vapa PE=1 SV=2;tr|A0A3B2W837|A0A3B2W837_MOUSE Vesicle-associated membrane protein, associated protein A (Fragment) OS=Mus musculus OX=10090 GN=Vapa PE	2	4	4	4	3	2	3	2	3	2	18.9	27.855	249	26.275	13.3	10	157390000	112510000	44881000	5188200	3593400	1594800
Q6ZWQ9	Q6ZWQ9		Myl12a	tr|Q6ZWQ9|Q6ZWQ9_MOUSE Myosin, light chain 12A, regulatory, non-sarcomeric OS=Mus musculus OX=10090 GN=Myl12a PE=1 SV=1	1	9	1	1	8	8	1	1	1	1	52.3	19.895	172	26.09	45.9	51.7	72754000	19276000	53478000	1785500	1752300	1785500
P17182;B1ARR7;Q6PHC1	P17182;B1ARR7;Q6PHC1	Alpha-enolase	Eno1	sp|P17182|ENOA_MOUSE Alpha-enolase OS=Mus musculus OX=10090 GN=Eno1 PE=1 SV=3;tr|B1ARR7|B1ARR7_MOUSE Enolase 1, alpha non-neuron (Fragment) OS=Mus musculus OX=10090 GN=Eno1 PE=1 SV=1;tr|Q6PHC1|Q6PHC1_MOUSE phosphopyruvate hydratase OS=Mus musculus OX=10090	3	4	4	4	3	3	3	3	3	3	10.6	47.14	434	26.017	7.8	8.8	117960000	47156000	70806000	3382300	1684100	1698200
Q9R226;A0A2R8VHM1;A0A2R8VJR4	Q9R226;A0A2R8VHM1;A0A2R8VJR4	KH domain-containing, RNA-binding, signal transduction-associated protein 3	Khdrbs3	sp|Q9R226|KHDR3_MOUSE KH domain-containing, RNA-binding, signal transduction-associated protein 3 OS=Mus musculus OX=10090 GN=Khdrbs3 PE=1 SV=1;tr|A0A2R8VHM1|A0A2R8VHM1_MOUSE KH domain containing, RNA binding, signal transduction associated 3 (Fragment) OS	3	4	4	4	2	4	2	4	2	4	12.4	38.807	346	25.622	5.8	12.4	80295000	18294000	62001000	3070000	404370	2665700
Q3TET1;Q3UI47;B1AQZ2;P28741;B1AQZ5;E9PX57;P33174	Q3TET1;Q3UI47;B1AQZ2;P28741	Kinesin-like protein;Kinesin-like protein KIF3A	Kif3a	tr|Q3TET1|Q3TET1_MOUSE Kinesin-like protein OS=Mus musculus OX=10090 GN=Kif3a PE=1 SV=1;tr|Q3UI47|Q3UI47_MOUSE Kinesin-like protein OS=Mus musculus OX=10090 GN=Kif3a PE=1 SV=1;tr|B1AQZ2|B1AQZ2_MOUSE Kinesin-like protein OS=Mus musculus OX=10090 GN=Kif3a PE	7	5	4	4	3	4	2	3	2	3	8.6	79.444	694	25.553	5.2	7.1	87359000	42333000	45026000	1424200	690700	733520
Q62376;A0A1B0GSX5;A0A1B0GR50;A0A1B0GR44;A0A1B0GRR8;A0A1B0GR69;A0A1B0GRV8	Q62376;A0A1B0GSX5;A0A1B0GR50;A0A1B0GR44;A0A1B0GRR8	U1 small nuclear ribonucleoprotein 70 kDa	Snrnp70	sp|Q62376|RU17_MOUSE U1 small nuclear ribonucleoprotein 70 kDa OS=Mus musculus OX=10090 GN=Snrnp70 PE=1 SV=2;tr|A0A1B0GSX5|A0A1B0GSX5_MOUSE Small nuclear ribonucleoprotein 70 (U1) (Fragment) OS=Mus musculus OX=10090 GN=Snrnp70 PE=1 SV=1;tr|A0A1B0GR50|A0A1B	7	4	4	4	2	3	2	3	2	3	8.9	51.991	448	25.549	4.2	6.7	45306000	32577000	12729000	2384500	1714600	669960
Q61263;A0A087WNN8;A0A087WSJ5	Q61263;A0A087WNN8	Sterol O-acyltransferase 1	Soat1	sp|Q61263|SOAT1_MOUSE Sterol O-acyltransferase 1 OS=Mus musculus OX=10090 GN=Soat1 PE=1 SV=2;tr|A0A087WNN8|A0A087WNN8_MOUSE Sterol O-acyltransferase 1 (Fragment) OS=Mus musculus OX=10090 GN=Soat1 PE=1 SV=1	3	3	3	3	3	2	3	2	3	2	9.3	63.798	540	25.548	9.3	5.7	92328000	48251000	44077000	464190	1930000	464190
P09405	P09405	Nucleolin	Ncl	sp|P09405|NUCL_MOUSE Nucleolin OS=Mus musculus OX=10090 GN=Ncl PE=1 SV=2	1	3	3	3	2	2	2	2	2	2	4.8	76.722	707	25.4	3.5	3.1	40926000	21471000	19456000	870770	456820	413950
Q9Z1F9;H3BLM2;H3BLR3	Q9Z1F9	SUMO-activating enzyme subunit 2	Uba2	sp|Q9Z1F9|SAE2_MOUSE SUMO-activating enzyme subunit 2 OS=Mus musculus OX=10090 GN=Uba2 PE=1 SV=1	3	3	3	3	3	2	3	2	3	2	6.3	70.568	638	25.322	6.3	4.7	98953000	53887000	45066000	1046400	598150	448270
B1AU25;Q9Z0X1	B1AU25;Q9Z0X1	Apoptosis-inducing factor 1, mitochondrial	Aifm1	tr|B1AU25|B1AU25_MOUSE Apoptosis-inducing factor, mitochondrion-associated 1 OS=Mus musculus OX=10090 GN=Aifm1 PE=1 SV=1;sp|Q9Z0X1|AIFM1_MOUSE Apoptosis-inducing factor 1, mitochondrial OS=Mus musculus OX=10090 GN=Aifm1 PE=1 SV=1	2	4	4	4	2	3	2	3	2	3	10.2	66.113	608	25.211	5.9	7.4	16758000	11776000	4981900	507810	356840	150970
H3BJA3;O09172;A0A0G2JDI4;F6VNW5	H3BJA3;O09172;A0A0G2JDI4;F6VNW5	Glutamate--cysteine ligase regulatory subunit	Gclm	tr|H3BJA3|H3BJA3_MOUSE GCS light chain (Fragment) OS=Mus musculus OX=10090 GN=Gclm PE=1 SV=1;sp|O09172|GSH0_MOUSE Glutamate--cysteine ligase regulatory subunit OS=Mus musculus OX=10090 GN=Gclm PE=1 SV=1;tr|A0A0G2JDI4|A0A0G2JDI4_MOUSE Glutamate-cysteine lig	4	2	2	2	2	1	2	1	2	1	14.1	21.95	199	25	14.1	6.5	19994000	8321900	11673000	1999400	832190	1167300
Q3THW5;P0C0S6;Q8R029;Q3UA95	Q3THW5;P0C0S6;Q8R029;Q3UA95	Histone H2A.V;Histone H2A.Z;Histone H2A	H2afv;H2afz	sp|Q3THW5|H2AV_MOUSE Histone H2A.V OS=Mus musculus OX=10090 GN=H2az2 PE=1 SV=3;sp|P0C0S6|H2AZ_MOUSE Histone H2A.Z OS=Mus musculus OX=10090 GN=H2az1 PE=1 SV=2;tr|Q8R029|Q8R029_MOUSE Histone H2A OS=Mus musculus OX=10090 GN=H2az2 PE=2 SV=1;tr|Q3UA95|Q3UA95_MO	4	5	3	3	4	5	3	3	3	3	31.2	13.509	128	24.922	31.2	31.2	2036300000	860520000	1175700000	177360000	70436000	106920000
Q9QY15	Q9QY15	ATP-dependent RNA helicase DDX25	Ddx25	sp|Q9QY15|DDX25_MOUSE ATP-dependent RNA helicase DDX25 OS=Mus musculus OX=10090 GN=Ddx25 PE=1 SV=2	1	4	4	4	1	4	1	4	1	4	9.9	54.876	484	24.853	2.5	9.9	70956000	25560000	45396000	599410	912870	599410
E9PWQ7;O88799	E9PWQ7;O88799	Zonadhesin	Zan	tr|E9PWQ7|E9PWQ7_MOUSE Zonadhesin OS=Mus musculus OX=10090 GN=Zan PE=1 SV=1;sp|O88799|ZAN_MOUSE Zonadhesin OS=Mus musculus OX=10090 GN=Zan PE=1 SV=1	2	4	4	4	1	3	1	3	1	3	1.2	584.65	5420	24.851	0.4	0.8	26117000	0	26117000	22379	0	22379
D3Z7N2;D3YUQ9;D3YZT9;E9QN08;A0A0R4J1L2;Q91VK2;Q80T06;P57776;F6ZFU0;A0A0R4J1E2;D3YY68	D3Z7N2;D3YUQ9;D3YZT9;E9QN08;A0A0R4J1L2;Q91VK2;Q80T06;P57776;F6ZFU0;A0A0R4J1E2	Elongation factor 1-delta	Eef1d	tr|D3Z7N2|D3Z7N2_MOUSE Eukaryotic translation elongation factor 1 delta (guanine nucleotide exchange protein) (Fragment) OS=Mus musculus OX=10090 GN=Eef1d PE=1 SV=1;tr|D3YUQ9|D3YUQ9_MOUSE Eukaryotic translation elongation factor 1 delta (guanine nucleotide	11	4	4	4	3	2	3	2	3	2	34.1	14.182	129	24.73	27.1	14.7	75082000	40926000	34156000	3264600	1264200	2000400
P18872;D3Z2M7;F7BLT7	P18872;D3Z2M7	Guanine nucleotide-binding protein G(o) subunit alpha	Gnao1	sp|P18872|GNAO_MOUSE Guanine nucleotide-binding protein G(o) subunit alpha OS=Mus musculus OX=10090 GN=Gnao1 PE=1 SV=3;tr|D3Z2M7|D3Z2M7_MOUSE Guanine nucleotide binding protein, alpha O (Fragment) OS=Mus musculus OX=10090 GN=Gnao1 PE=1 SV=1	3	3	2	2	2	2	1	1	1	1	11	40.084	354	24.254	7.3	6.8	31630000	31630000	0	1757200	1757200	0
Q91YR7	Q91YR7	Pre-mRNA-processing factor 6	Prpf6	sp|Q91YR7|PRP6_MOUSE Pre-mRNA-processing factor 6 OS=Mus musculus OX=10090 GN=Prpf6 PE=1 SV=1	1	4	4	4	2	2	2	2	2	2	4.6	106.72	941	24.074	1.8	2.8	79618000	43810000	35808000	1284200	706610	577550
F8WHW3;E0CYE6;Q3TWL2;E0CZF6;E0CZ18;Q9CZX7	F8WHW3;E0CYE6;Q3TWL2;E0CZF6;E0CZ18;Q9CZX7	Type 1 phosphatidylinositol 4,5-bisphosphate 4-phosphatase;Type 2 phosphatidylinositol 4,5-bisphosphate 4-phosphatase	Tmem55b;Tmem55a	tr|F8WHW3|F8WHW3_MOUSE Phosphatidylinositol-4,5-bisphosphate 4-phosphatase OS=Mus musculus OX=10090 GN=Pip4p1 PE=1 SV=1;tr|E0CYE6|E0CYE6_MOUSE Phosphatidylinositol-4,5-bisphosphate 4-phosphatase (Fragment) OS=Mus musculus OX=10090 GN=Pip4p1 PE=1 SV=1;sp|Q3	6	2	2	2	0	2	0	2	0	2	11.6	29.331	277	24.045	0	11.6	30951000	0	30951000	830240	0	830240
Q9D823	Q9D823	60S ribosomal protein L37	Rpl37	sp|Q9D823|RL37_MOUSE 60S ribosomal protein L37 OS=Mus musculus OX=10090 GN=Rpl37 PE=1 SV=3	1	4	4	4	1	3	1	3	1	3	32	11.078	97	24.044	10.3	21.6	108950000	14468000	94479000	4505600	1808500	2697100
P63325;A0A338P731;Q3UW83;A0A338P7K4;A0A3B2W864	P63325;A0A338P731;Q3UW83;A0A338P7K4;A0A3B2W864	40S ribosomal protein S10	Rps10	sp|P63325|RS10_MOUSE 40S ribosomal protein S10 OS=Mus musculus OX=10090 GN=Rps10 PE=1 SV=1;tr|A0A338P731|A0A338P731_MOUSE Ribosomal protein S10 (Fragment) OS=Mus musculus OX=10090 GN=Rps10 PE=1 SV=1;tr|Q3UW83|Q3UW83_MOUSE Ribosomal protein S10 OS=Mus muscu	5	3	3	3	3	2	3	2	3	2	20.6	18.916	165	23.854	20.6	14.5	64721000	23176000	41545000	2435500	1419300	1016200
Q5F2E7	Q5F2E7	Nuclear fragile X mental retardation-interacting protein 2	Nufip2	sp|Q5F2E7|NUFP2_MOUSE FMR1-interacting protein NUFIP2 OS=Mus musculus OX=10090 GN=Nufip2 PE=1 SV=1	1	2	2	2	1	2	1	2	1	2	3.5	75.656	692	23.744	1.9	3.5	136950000	45790000	91158000	3111500	1526300	1585100
A0A0A0MQM0;P63242;Q8BGY2;J3QPS8	A0A0A0MQM0;P63242;Q8BGY2	Eukaryotic translation initiation factor 5A;Eukaryotic translation initiation factor 5A-1;Eukaryotic translation initiation factor 5A-2	Eif5a;Eif5a2	tr|A0A0A0MQM0|A0A0A0MQM0_MOUSE Eukaryotic translation initiation factor 5A (Fragment) OS=Mus musculus OX=10090 GN=Eif5a PE=1 SV=1;sp|P63242|IF5A1_MOUSE Eukaryotic translation initiation factor 5A-1 OS=Mus musculus OX=10090 GN=Eif5a PE=1 SV=2;sp|Q8BGY2|IF5A	4	3	3	3	2	2	2	2	2	2	24.8	16.302	149	23.679	16.8	19.5	103940000	59214000	44727000	1138500	4791900	1138500
Q99MR6;A0A0G2JDF8;A0A0G2JDF1;A0A0G2JG65;A0A0G2JDN3	Q99MR6;A0A0G2JDF8	Serrate RNA effector molecule homolog	Srrt	sp|Q99MR6|SRRT_MOUSE Serrate RNA effector molecule homolog OS=Mus musculus OX=10090 GN=Srrt PE=1 SV=1;tr|A0A0G2JDF8|A0A0G2JDF8_MOUSE Arsenite-resistance protein 2 (Fragment) OS=Mus musculus OX=10090 GN=Srrt PE=1 SV=1	5	4	4	4	3	2	3	2	3	2	3.9	100.45	875	23.678	2.7	2.1	46109000	21453000	24656000	886710	412560	474160
P49718	P49718	DNA replication licensing factor MCM5	Mcm5	sp|P49718|MCM5_MOUSE DNA replication licensing factor MCM5 OS=Mus musculus OX=10090 GN=Mcm5 PE=1 SV=2	1	1	1	1	1	1	1	1	1	1	1.6	82.406	734	23.542	1.6	1.6	9009900	9009900	0	183870	183870	0
Q9Z0N2;Q9Z0N1	Q9Z0N2;Q9Z0N1	Eukaryotic translation initiation factor 2 subunit 3, Y-linked;Eukaryotic translation initiation factor 2 subunit 3, X-linked	Eif2s3y;Eif2s3x	sp|Q9Z0N2|IF2H_MOUSE Eukaryotic translation initiation factor 2 subunit 3, Y-linked OS=Mus musculus OX=10090 GN=Eif2s3y PE=1 SV=2;sp|Q9Z0N1|IF2G_MOUSE Eukaryotic translation initiation factor 2 subunit 3, X-linked OS=Mus musculus OX=10090 GN=Eif2s3x PE=1 S	2	2	2	2	2	2	2	2	2	2	6.4	51.13	472	23.473	6.4	6.4	74039000	38996000	35043000	2961600	1559800	1401700
Q3TUU5;D3Z094;D3Z1S9	Q3TUU5;D3Z094	Testis-expressed sequence 30 protein	Tex30	sp|Q3TUU5|TEX30_MOUSE Testis-expressed protein 30 OS=Mus musculus OX=10090 GN=Tex30 PE=1 SV=1;tr|D3Z094|D3Z094_MOUSE Testis expressed 30 (Fragment) OS=Mus musculus OX=10090 GN=Tex30 PE=1 SV=8	3	3	3	3	2	2	2	2	2	2	20	25.263	225	23.348	11.6	12	99088000	46555000	52533000	3972400	2032700	1939700
P61222	P61222	ATP-binding cassette sub-family E member 1	Abce1	sp|P61222|ABCE1_MOUSE ATP-binding cassette sub-family E member 1 OS=Mus musculus OX=10090 GN=Abce1 PE=1 SV=1	1	4	4	4	4	1	4	1	4	1	7.3	67.314	599	23.328	7.3	2	60161000	43220000	16942000	1016400	811550	204840
A0A3Q4EI12;P35293;A0A452J8C1;A0A3Q4EIF7	A0A3Q4EI12;P35293;A0A452J8C1	Ras-related protein Rab-18	Rab18	tr|A0A3Q4EI12|A0A3Q4EI12_MOUSE Ras-related protein Rab-18 OS=Mus musculus OX=10090 GN=Rab18 PE=1 SV=1;sp|P35293|RAB18_MOUSE Ras-related protein Rab-18 OS=Mus musculus OX=10090 GN=Rab18 PE=1 SV=2;tr|A0A452J8C1|A0A452J8C1_MOUSE Ras-related protein Rab-18 OS=	4	3	3	3	2	3	2	3	2	3	14.6	23.787	212	23.117	10.4	14.6	108500000	55597000	52907000	7750300	3971200	3779100
Q5SYD0	Q5SYD0	Unconventional myosin-Id	Myo1d	sp|Q5SYD0|MYO1D_MOUSE Unconventional myosin-Id OS=Mus musculus OX=10090 GN=Myo1d PE=1 SV=1	1	4	4	4	3	2	3	2	3	2	4.3	116.08	1006	23.1	3	2.4	44446000	44446000	0	600620	600620	0
Q791V5;A2AFW6;Q9D050	Q791V5;A2AFW6;Q9D050	Mitochondrial carrier homolog 2	Mtch2	sp|Q791V5|MTCH2_MOUSE Mitochondrial carrier homolog 2 OS=Mus musculus OX=10090 GN=Mtch2 PE=1 SV=1;tr|A2AFW6|A2AFW6_MOUSE Mitochondrial carrier 2 OS=Mus musculus OX=10090 GN=Mtch2 PE=1 SV=1;tr|Q9D050|Q9D050_MOUSE Mitochondrial carrier 2 OS=Mus musculus OX=1	3	3	3	3	1	3	1	3	1	3	18.2	33.499	303	23.075	4.3	18.2	156850000	67792000	89063000	3030700	1413200	1617500
P86048	P86048	60S ribosomal protein L10-like	Rpl10l	sp|P86048|RL10L_MOUSE 60S ribosomal protein L10-like OS=Mus musculus OX=10090 GN=Rpl10l PE=1 SV=1	1	23	3	3	16	21	2	3	2	3	77.1	24.558	214	22.957	64	71.5	317080000	162750000	154330000	6946500	3758800	3187700
Q80XR5;P26369;A0A140LJ08;Q3KQM4	Q80XR5;P26369	Splicing factor U2AF 65 kDa subunit	U2af2	tr|Q80XR5|Q80XR5_MOUSE Splicing factor U2AF subunit OS=Mus musculus OX=10090 GN=U2af2 PE=1 SV=1;sp|P26369|U2AF2_MOUSE Splicing factor U2AF 65 kDa subunit OS=Mus musculus OX=10090 GN=U2af2 PE=1 SV=3	4	3	3	3	2	3	2	3	2	3	7.4	53.12	471	22.845	5.7	7.4	215620000	100200000	115420000	8184300	4624100	3560200
A0A0N4SV00;P80313	A0A0N4SV00;P80313	T-complex protein 1 subunit eta	Cct7	tr|A0A0N4SV00|A0A0N4SV00_MOUSE T-complex protein 1 subunit eta OS=Mus musculus OX=10090 GN=Cct7 PE=1 SV=1;sp|P80313|TCPH_MOUSE T-complex protein 1 subunit eta OS=Mus musculus OX=10090 GN=Cct7 PE=1 SV=1	2	3	3	3	3	2	3	2	3	2	5.2	55.057	502	22.828	5.2	3.8	45740000	23455000	22285000	1475500	756600	718880
E0CY81;Q62511	E0CY81;Q62511	E3 ubiquitin-protein ligase ZFP91	Zfp91	tr|E0CY81|E0CY81_MOUSE Predicted readthrough transcript (NMD candidate), 44505 OS=Mus musculus OX=10090 GN=Gm44505 PE=1 SV=1;sp|Q62511|ZFP91_MOUSE E3 ubiquitin-protein ligase ZFP91 OS=Mus musculus OX=10090 GN=Zfp91 PE=1 SV=3	2	3	3	3	2	3	2	3	2	3	6	59.203	529	22.797	4.3	6	80983000	43588000	37395000	2195700	860210	1335500
Q8BVP2	Q8BVP2	L-lactate dehydrogenase	Ldhal6b	tr|Q8BVP2|Q8BVP2_MOUSE L-lactate dehydrogenase OS=Mus musculus OX=10090 GN=Ldhal6b PE=1 SV=1	1	2	2	2	2	2	2	2	2	2	7.1	42.048	382	22.737	7.1	7.1	112190000	65768000	46422000	4487600	2630700	1856900
A0A1W2P768;P84228;P68433;F8WI35;P84244;P02301;E0CZ27;E0CYR7;E0CYN1	A0A1W2P768;P84228;P68433;F8WI35;P84244;P02301;E0CZ27	Histone H3.2;Histone H3.1;Histone H3;Histone H3.3;Histone H3.3C	Hist1h3b;Hist1h3a;H3f3a;H3f3c	tr|A0A1W2P768|A0A1W2P768_MOUSE H3 clustered histone 14 OS=Mus musculus OX=10090 GN=H3c14 PE=1 SV=1;sp|P84228|H32_MOUSE Histone H3.2 OS=Mus musculus OX=10090 GN=H3c2 PE=1 SV=2;sp|P68433|H31_MOUSE Histone H3.1 OS=Mus musculus OX=10090 GN=H3c1 PE=1 SV=2;tr|F8	9	9	2	2	9	8	2	2	2	2	28.7	20.246	181	22.72	28.7	28.7	12294000000	6963100000	5330500000	1192300000	676010000	516260000
A0A1B0GSR9;A0A1B0GSX0;P06151;A0A1B0GT41;A0A1B0GQX5;D3YVR7;D3YZQ9;D3YZE4;A0A1B0GSL7;A0A1B0GSR2;A0A0N4SVV8;D3Z7F0;A0A6I8MX27;P16125	A0A1B0GSR9;A0A1B0GSX0;P06151;A0A1B0GT41;A0A1B0GQX5;D3YVR7;D3YZQ9;D3YZE4	L-lactate dehydrogenase A chain;L-lactate dehydrogenase	Ldha;Ldhc	tr|A0A1B0GSR9|A0A1B0GSR9_MOUSE L-lactate dehydrogenase OS=Mus musculus OX=10090 GN=Ldha PE=1 SV=1;tr|A0A1B0GSX0|A0A1B0GSX0_MOUSE L-lactate dehydrogenase OS=Mus musculus OX=10090 GN=Ldha PE=1 SV=1;sp|P06151|LDHA_MOUSE L-lactate dehydrogenase A chain OS=Mus	14	3	3	1	2	2	2	2	1	0	9.8	34.599	315	22.581	6	6.7	92220000	40231000	51990000	4191800	1828700	2363200
Q07417	Q07417	Short-chain specific acyl-CoA dehydrogenase, mitochondrial	Acads	sp|Q07417|ACADS_MOUSE Short-chain specific acyl-CoA dehydrogenase, mitochondrial OS=Mus musculus OX=10090 GN=Acads PE=1 SV=2	1	2	2	2	2	1	2	1	2	1	6.1	44.889	412	22.554	6.1	3.2	38014000	17498000	20516000	1810200	833250	976940
Q61768;E9QAK5;P28738;P33175	Q61768;E9QAK5;P28738;P33175	Kinesin-1 heavy chain;Kinesin-like protein;Kinesin heavy chain isoform 5C;Kinesin heavy chain isoform 5A	Kif5b;Kif5c;Kif5a	sp|Q61768|KINH_MOUSE Kinesin-1 heavy chain OS=Mus musculus OX=10090 GN=Kif5b PE=1 SV=3;tr|E9QAK5|E9QAK5_MOUSE Kinesin-like protein (Fragment) OS=Mus musculus OX=10090 GN=Kif5b PE=1 SV=1;sp|P28738|KIF5C_MOUSE Kinesin heavy chain isoform 5C OS=Mus musculus O	4	2	2	2	2	1	2	1	2	1	2.5	109.55	963	22.48	2.5	1.3	42961000	34680000	8281100	641210	517620	123600
D3YUB9;D3Z055;G3UWS5;G3UY42;D3Z5F7;Q8CCS6;B7ZP52;Q5XFR0	D3YUB9;D3Z055;G3UWS5;G3UY42;D3Z5F7;Q8CCS6;B7ZP52;Q5XFR0	Polyadenylate-binding protein 2;Embryonic polyadenylate-binding protein 2	Pabpn1;Gm20521;Pabpn1l	tr|D3YUB9|D3YUB9_MOUSE Poly(A) binding protein, nuclear 1 (Fragment) OS=Mus musculus OX=10090 GN=Pabpn1 PE=1 SV=2;tr|D3Z055|D3Z055_MOUSE Poly(A) binding protein, nuclear 1 OS=Mus musculus OX=10090 GN=Pabpn1 PE=1 SV=1;tr|G3UWS5|G3UWS5_MOUSE Poly(A) binding	8	2	2	2	2	2	2	2	2	2	14.6	18.225	164	22.401	14.6	14.6	59814000	33210000	26604000	2331000	1154300	1176700
Q8K3W3	Q8K3W3	Protein CASC3	Casc3	sp|Q8K3W3|CASC3_MOUSE Protein CASC3 OS=Mus musculus OX=10090 GN=Casc3 PE=1 SV=3	1	3	3	3	3	2	3	2	3	2	5.6	75.769	698	22.374	5.6	3.9	81003000	44221000	36782000	370640	370640	288840
Q9D2U9;Q8CGP0	Q9D2U9;Q8CGP0	Histone H2B type 3-A;Histone H2B type 3-B	Hist3h2ba;Hist3h2bb	sp|Q9D2U9|H2B3A_MOUSE H2B.U histone 2 OS=Mus musculus OX=10090 GN=H2bu2 PE=1 SV=3;sp|Q8CGP0|H2B3B_MOUSE Histone H2B type 3-B OS=Mus musculus OX=10090 GN=H2bc26 PE=1 SV=3	2	15	3	2	12	13	3	3	2	2	74.6	13.994	126	22.213	74.6	69.8	929710000	293650000	636050000	55551000	7554900	47996000
A0A0U1RNK7;E9PX48;A2A9M5;A2A9M4;Q8R1A4;A2AW79;F6ZJ55;A0A0U1RNY4	A0A0U1RNK7;E9PX48;A2A9M5;A2A9M4;Q8R1A4	Dedicator of cytokinesis protein 7	Dock7	tr|A0A0U1RNK7|A0A0U1RNK7_MOUSE Dedicator of cytokinesis 7 OS=Mus musculus OX=10090 GN=Dock7 PE=1 SV=1;tr|E9PX48|E9PX48_MOUSE Dedicator of cytokinesis 7 OS=Mus musculus OX=10090 GN=Dock7 PE=1 SV=2;tr|A2A9M5|A2A9M5_MOUSE Dedicator of cytokinesis 7 OS=Mus mus	8	3	3	3	2	2	2	2	2	2	2	238.09	2098	22.12	1.5	1.1	56277000	36850000	19426000	168450	91963	76490
A2A5R8;Q9DBE7;A2A5S3;V9GX87;Q9Z108	A2A5R8;Q9DBE7;A2A5S3;V9GX87;Q9Z108	Double-stranded RNA-binding protein Staufen homolog 1	Stau1	tr|A2A5R8|A2A5R8_MOUSE Staufen double-stranded RNA binding protein 1 OS=Mus musculus OX=10090 GN=Stau1 PE=1 SV=1;tr|Q9DBE7|Q9DBE7_MOUSE Staufen (RNA binding protein) homolog 1 (Drosophila) OS=Mus musculus OX=10090 GN=Stau1 PE=1 SV=1;tr|A2A5S3|A2A5S3_MOUSE	5	3	3	3	1	3	1	3	1	3	8.7	53.746	485	22.07	3.3	8.7	51962000	18617000	33345000	1072000	564150	507860
A0A0A0MQD1;Q8K1H1	A0A0A0MQD1;Q8K1H1	Tudor domain-containing protein 7	Tdrd7	tr|A0A0A0MQD1|A0A0A0MQD1_MOUSE Tudor domain-containing protein 7 OS=Mus musculus OX=10090 GN=Tdrd7 PE=1 SV=1;sp|Q8K1H1|TDRD7_MOUSE Tudor domain-containing protein 7 OS=Mus musculus OX=10090 GN=Tdrd7 PE=1 SV=1	2	4	4	4	1	4	1	4	1	4	5.7	125.84	1119	21.917	1.2	5.7	82066000	14055000	68011000	155930	187400	155930
Q9R0P5	Q9R0P5	Destrin	Dstn	sp|Q9R0P5|DEST_MOUSE Destrin OS=Mus musculus OX=10090 GN=Dstn PE=1 SV=3	1	3	3	3	3	2	3	2	3	2	24.2	18.521	165	21.586	24.2	17.6	80685000	52417000	28268000	4878600	3369200	1509400
P62855	P62855	40S ribosomal protein S26	Rps26	sp|P62855|RS26_MOUSE 40S ribosomal protein S26 OS=Mus musculus OX=10090 GN=Rps26 PE=1 SV=3	1	3	3	3	1	3	1	3	1	3	24.3	13.015	115	21.24	10.4	24.3	1462200000	205330000	1256800000	174650000	8318500	166330000
P07724	P07724	Serum albumin	Alb	sp|P07724|ALBU_MOUSE Albumin OS=Mus musculus OX=10090 GN=Alb PE=1 SV=3	1	2	2	2	1	1	1	1	1	1	4.4	68.692	608	21.188	2.1	2.3	464720000	448530000	16187000	10483000	10106000	376450
Q3TRH2;Q9D8W5;B1AT36	Q3TRH2;Q9D8W5;B1AT36	26S proteasome non-ATPase regulatory subunit 12	Psmd12	tr|Q3TRH2|Q3TRH2_MOUSE Proteasome (prosome, macropain) 26S subunit, non-ATPase, 12 OS=Mus musculus OX=10090 GN=Psmd12 PE=1 SV=1;sp|Q9D8W5|PSD12_MOUSE 26S proteasome non-ATPase regulatory subunit 12 OS=Mus musculus OX=10090 GN=Psmd12 PE=1 SV=4;tr|B1AT36|B1A	3	3	3	3	2	2	2	2	2	2	7.9	48.328	418	21.156	5.3	5.7	46834000	11594000	35240000	1510800	374010	1136800
A0A1D9BZF0	A0A1D9BZF0			sp|A0A1D9BZF0|GCNA_MOUSE Germ cell nuclear acidic protein OS=Mus musculus OX=10090 GN=Gcna PE=1 SV=1	1	3	3	3	3	2	3	2	3	2	21.3	53.393	507	21.036	21.3	5.5	124340000	62138000	62198000	2833900	1217100	1616900
A0A1L1STE6;Q9D6R2	A0A1L1STE6;Q9D6R2	Isocitrate dehydrogenase [NAD] subunit alpha, mitochondrial	Idh3a	tr|A0A1L1STE6|A0A1L1STE6_MOUSE Isocitrate dehydrogenase [NAD] subunit, mitochondrial OS=Mus musculus OX=10090 GN=Idh3a PE=1 SV=1;sp|Q9D6R2|IDH3A_MOUSE Isocitrate dehydrogenase [NAD] subunit alpha, mitochondrial OS=Mus musculus OX=10090 GN=Idh3a PE=1 SV=1	2	3	3	3	3	2	3	2	3	2	7.8	41.52	384	20.923	7.8	4.9	97964000	56526000	41438000	4259300	2457700	1801700
A0A3B2WCD8;Q3U0V1	A0A3B2WCD8;Q3U0V1	Far upstream element-binding protein 2	Khsrp	tr|A0A3B2WCD8|A0A3B2WCD8_MOUSE KH-type splicing regulatory protein OS=Mus musculus OX=10090 GN=Khsrp PE=1 SV=1;sp|Q3U0V1|FUBP2_MOUSE Far upstream element-binding protein 2 OS=Mus musculus OX=10090 GN=Khsrp PE=1 SV=2	2	3	3	3	3	2	3	2	3	2	5.3	74.252	721	20.835	5.3	3.7	58249000	22747000	35503000	365010	583250	365010
B1AR28;P50544	B1AR28;P50544	Very long-chain specific acyl-CoA dehydrogenase, mitochondrial	Acadvl	tr|B1AR28|B1AR28_MOUSE Acyl-Coenzyme A dehydrogenase, very long chain OS=Mus musculus OX=10090 GN=Acadvl PE=1 SV=1;sp|P50544|ACADV_MOUSE Very long-chain specific acyl-CoA dehydrogenase, mitochondrial OS=Mus musculus OX=10090 GN=Acadvl PE=1 SV=3	2	2	2	2	1	2	1	2	1	2	4.3	68.55	634	20.769	1.3	4.3	16944000	0	16944000	385100	0	385100
Q8VEH6;A0A494BB09;A0A494B9Q0	Q8VEH6	COBW domain-containing protein 1	Cbwd1	sp|Q8VEH6|ZNG1_MOUSE Zinc-regulated GTPase metalloprotein activator 1 OS=Mus musculus OX=10090 GN=Zng1 PE=1 SV=1	3	3	3	3	1	2	1	2	1	2	9.4	43.771	393	20.692	4.1	5.3	30917000	15678000	15239000	634970	653260	634970
P62309	P62309	Small nuclear ribonucleoprotein G	Snrpg	sp|P62309|RUXG_MOUSE Small nuclear ribonucleoprotein G OS=Mus musculus OX=10090 GN=Snrpg PE=1 SV=1	1	3	3	3	2	2	2	2	2	2	26.3	8.496	76	20.282	26.3	17.1	89670000	76706000	12964000	29890000	25569000	4321300
A0A0J9YV40;Q3V2L1;Q8K2W7;P97440	A0A0J9YV40;Q3V2L1;Q8K2W7;P97440	Histone RNA hairpin-binding protein	Slbp	tr|A0A0J9YV40|A0A0J9YV40_MOUSE Stem-loop binding protein OS=Mus musculus OX=10090 GN=Slbp PE=1 SV=1;tr|Q3V2L1|Q3V2L1_MOUSE Stem-loop binding protein OS=Mus musculus OX=10090 GN=Slbp PE=1 SV=1;tr|Q8K2W7|Q8K2W7_MOUSE Slbp protein OS=Mus musculus OX=10090 GN=	4	1	1	1	1	0	1	0	1	0	4.6	25.513	219	20.252	4.6	0	10711000	10711000	0	823890	823890	0
Q9QYS9;A0A3B2WCH2	Q9QYS9	Protein quaking	Qki	sp|Q9QYS9|QKI_MOUSE KH domain-containing RNA-binding protein QKI OS=Mus musculus OX=10090 GN=Qki PE=1 SV=1	2	3	3	3	2	2	2	2	2	2	11.1	37.67	341	20.236	7	6.5	77581000	45178000	32403000	1895100	941860	953200
Q569Z5;F8WHR6;A0A2R8VHK2	Q569Z5;F8WHR6	Probable ATP-dependent RNA helicase DDX46	Ddx46	sp|Q569Z5|DDX46_MOUSE Probable ATP-dependent RNA helicase DDX46 OS=Mus musculus OX=10090 GN=Ddx46 PE=1 SV=2;tr|F8WHR6|F8WHR6_MOUSE ATP-dependent RNA helicase OS=Mus musculus OX=10090 GN=Ddx46 PE=1 SV=1	3	3	3	3	3	0	3	0	3	0	3.4	117.45	1032	20.12	3.4	0	9651700	9651700	0	163590	163590	0
E9PWY9;Q8C0C7	E9PWY9;Q8C0C7	Phenylalanine--tRNA ligase alpha subunit	Farsa	tr|E9PWY9|E9PWY9_MOUSE Phenylalanine--tRNA ligase alpha subunit OS=Mus musculus OX=10090 GN=Farsa PE=1 SV=1;sp|Q8C0C7|SYFA_MOUSE Phenylalanine--tRNA ligase alpha subunit OS=Mus musculus OX=10090 GN=Farsa PE=1 SV=1	2	3	3	3	2	3	2	3	2	3	6.9	57.47	507	19.962	4.7	6.9	44554000	21373000	23181000	772680	712440	772680
A0A023T778;Q9CQL1;P61327;G3UZW7	A0A023T778;Q9CQL1;P61327	Protein mago nashi homolog 2;Protein mago nashi homolog	Magohb;Magoh	tr|A0A023T778|A0A023T778_MOUSE Mago homolog B, exon junction complex core component OS=Mus musculus OX=10090 GN=Magohb PE=1 SV=1;sp|Q9CQL1|MGN2_MOUSE Protein mago nashi homolog 2 OS=Mus musculus OX=10090 GN=Magohb PE=2 SV=1;sp|P61327|MGN_MOUSE Protein mago	4	3	3	3	3	0	3	0	3	0	27	17.31	148	19.837	27	0	54742000	54742000	0	1364300	1364300	0
Q9JJ28	Q9JJ28	Protein flightless-1 homolog	Flii	sp|Q9JJ28|FLII_MOUSE Protein flightless-1 homolog OS=Mus musculus OX=10090 GN=Flii PE=1 SV=1	1	3	3	3	1	3	1	3	1	3	3.6	144.8	1271	19.788	0.9	3.6	66568000	12436000	54131000	525030	182890	342140
P63260;B1ATY1;G3UYG0;E9Q606	P63260	Actin, cytoplasmic 2;Actin, cytoplasmic 2, N-terminally processed	Actg1	sp|P63260|ACTG_MOUSE Actin, cytoplasmic 2 OS=Mus musculus OX=10090 GN=Actg1 PE=1 SV=1	4	32	1	1	30	28	0	1	0	1	78.4	41.792	375	19.778	73.9	76.8	83972000	0	83972000	3650900	0	3650900
Q61753;F6ZSB7	Q61753;F6ZSB7	D-3-phosphoglycerate dehydrogenase	Phgdh	sp|Q61753|SERA_MOUSE D-3-phosphoglycerate dehydrogenase OS=Mus musculus OX=10090 GN=Phgdh PE=1 SV=3;tr|F6ZSB7|F6ZSB7_MOUSE 3-phosphoglycerate dehydrogenase (Fragment) OS=Mus musculus OX=10090 GN=Phgdh PE=1 SV=1	2	3	3	3	1	2	1	2	1	2	6.9	56.585	533	19.772	2.1	4.9	57346000	22551000	34795000	2293800	902050	1391800
F6VVY4;Q8JZU2	F6VVY4;Q8JZU2	Tricarboxylate transport protein, mitochondrial	Slc25a1	tr|F6VVY4|F6VVY4_MOUSE Solute carrier family 25 (mitochondrial carrier, citrate transporter), member 1 (Fragment) OS=Mus musculus OX=10090 GN=Slc25a1 PE=1 SV=1;sp|Q8JZU2|TXTP_MOUSE Tricarboxylate transport protein, mitochondrial OS=Mus musculus OX=10090 GN	2	2	2	2	1	2	1	2	1	2	10.7	21.442	197	19.699	5.1	10.7	41424000	9862900	31561000	1465500	896630	1465500
Q8K124	Q8K124	Pleckstrin homology domain-containing family O member 2	Plekho2	sp|Q8K124|PKHO2_MOUSE Pleckstrin homology domain-containing family O member 2 OS=Mus musculus OX=10090 GN=Plekho2 PE=1 SV=1	1	2	2	2	2	1	2	1	2	1	8.7	53.872	495	19.683	8.7	3	76212000	43712000	32500000	2142700	892720	1250000
D3Z4N4;P09535;J3QJZ9	D3Z4N4;P09535;J3QJZ9	Insulin-like growth factor II;Insulin-like growth factor II;Preptin	Igf2	tr|D3Z4N4|D3Z4N4_MOUSE Insulin-like growth factor II (Fragment) OS=Mus musculus OX=10090 GN=Igf2 PE=1 SV=2;sp|P09535|IGF2_MOUSE Insulin-like growth factor II OS=Mus musculus OX=10090 GN=Igf2 PE=1 SV=1;tr|J3QJZ9|J3QJZ9_MOUSE Insulin-like growth factor 2 (Fr	3	2	2	2	2	2	2	2	2	2	24.3	11.107	103	19.571	24.3	24.3	119190000	53667000	65518000	23837000	10733000	13104000
A2AR02;A2AR01	A2AR02;A2AR01	Peptidyl-prolyl cis-trans isomerase G;Peptidyl-prolyl cis-trans isomerase	Ppig	sp|A2AR02|PPIG_MOUSE Peptidyl-prolyl cis-trans isomerase G OS=Mus musculus OX=10090 GN=Ppig PE=1 SV=1;tr|A2AR01|A2AR01_MOUSE Peptidyl-prolyl cis-trans isomerase (Fragment) OS=Mus musculus OX=10090 GN=Ppig PE=1 SV=1	2	3	3	3	3	1	3	1	3	1	6.4	88.324	752	19.53	6.4	2.4	99664000	55672000	43992000	3114500	1739800	1374700
P51660	P51660	Peroxisomal multifunctional enzyme type 2;(3R)-hydroxyacyl-CoA dehydrogenase;Enoyl-CoA hydratase 2	Hsd17b4	sp|P51660|DHB4_MOUSE Peroxisomal multifunctional enzyme type 2 OS=Mus musculus OX=10090 GN=Hsd17b4 PE=1 SV=3	1	3	3	3	2	1	2	1	2	1	5.3	79.481	735	19.505	3.5	1.8	27996000	27996000	0	622130	622130	0
A2AKV1;A2AKV2;A2AKV3;Q8C2Q8;A2AKU9;Q91VR2;A2AKV0	A2AKV1;A2AKV2;A2AKV3;Q8C2Q8;A2AKU9;Q91VR2;A2AKV0	ATP synthase subunit gamma;ATP synthase subunit gamma, mitochondrial	Atp5c1	tr|A2AKV1|A2AKV1_MOUSE ATP synthase, H+ transporting, mitochondrial F1 complex, gamma polypeptide 1 (Fragment) OS=Mus musculus OX=10090 GN=Atp5c1 PE=1 SV=1;tr|A2AKV2|A2AKV2_MOUSE ATP synthase, H+ transporting, mitochondrial F1 complex, gamma polypeptide 1	7	3	3	3	3	2	3	2	3	2	21.4	16.762	154	19.399	21.4	14.3	154750000	83867000	70881000	19344000	10483000	8860100
Q8BJ71;A0A1D5RLQ0	Q8BJ71;A0A1D5RLQ0	Nuclear pore complex protein Nup93	Nup93	sp|Q8BJ71|NUP93_MOUSE Nuclear pore complex protein Nup93 OS=Mus musculus OX=10090 GN=Nup93 PE=1 SV=1;tr|A0A1D5RLQ0|A0A1D5RLQ0_MOUSE Nuclear pore complex protein Nup93 OS=Mus musculus OX=10090 GN=Nup93 PE=1 SV=1	2	3	3	3	3	1	3	1	3	1	4.9	93.28	819	19.376	4.9	1.3	49786000	24790000	24996000	688480	242130	446350
P52293;F2Z431;A2A602;A2A600;A2A601	P52293;F2Z431;A2A602;A2A600;A2A601	Importin subunit alpha-1	Kpna2	sp|P52293|IMA1_MOUSE Importin subunit alpha-1 OS=Mus musculus OX=10090 GN=Kpna2 PE=1 SV=2;tr|F2Z431|F2Z431_MOUSE Karyopherin (importin) alpha 2 OS=Mus musculus OX=10090 GN=Kpna2 PE=1 SV=1;tr|A2A602|A2A602_MOUSE Karyopherin (importin) alpha 2 OS=Mus musculu	5	2	2	2	2	0	2	0	2	0	5.1	57.927	529	19.227	5.1	0	12401000	12401000	0	442900	442900	0
A0A1L1SU87;Q62252	A0A1L1SU87;Q62252	Sperm surface protein Sp17	Spa17	tr|A0A1L1SU87|A0A1L1SU87_MOUSE Sperm surface protein Sp17 (Fragment) OS=Mus musculus OX=10090 GN=Spa17 PE=1 SV=1;sp|Q62252|SP17_MOUSE Sperm surface protein Sp17 OS=Mus musculus OX=10090 GN=Spa17 PE=1 SV=1	2	2	2	2	1	2	1	2	1	2	18.5	15.064	130	19.181	10.8	18.5	56458000	19562000	36896000	5645800	1956200	3689600
P68373	P68373	Tubulin alpha-1C chain	Tuba1c	sp|P68373|TBA1C_MOUSE Tubulin alpha-1C chain OS=Mus musculus OX=10090 GN=Tuba1c PE=1 SV=1	1	23	1	0	21	23	1	1	0	0	55.7	49.909	449	19.146	49.4	55.7	43387000	29150000	14237000	1886400	1267400	619000
A0A1L1SQA8;P62852	A0A1L1SQA8;P62852	40S ribosomal protein S25	Rps25	tr|A0A1L1SQA8|A0A1L1SQA8_MOUSE 40S ribosomal protein S25 OS=Mus musculus OX=10090 GN=Rps25 PE=1 SV=1;sp|P62852|RS25_MOUSE 40S ribosomal protein S25 OS=Mus musculus OX=10090 GN=Rps25 PE=1 SV=1	2	3	3	3	3	2	3	2	3	2	30.1	10.309	93	19.119	30.1	20.4	540330000	248430000	291900000	87679000	39029000	48650000
Q9CRB2	Q9CRB2	H/ACA ribonucleoprotein complex subunit 2	Nhp2	sp|Q9CRB2|NHP2_MOUSE H/ACA ribonucleoprotein complex subunit 2 OS=Mus musculus OX=10090 GN=Nhp2 PE=1 SV=1	1	2	2	2	2	1	2	1	2	1	24.2	17.247	153	19.09	24.2	13.1	67713000	39453000	28260000	2513600	2513600	4710000
Q9D8N0	Q9D8N0	Elongation factor 1-gamma	Eef1g	sp|Q9D8N0|EF1G_MOUSE Elongation factor 1-gamma OS=Mus musculus OX=10090 GN=Eef1g PE=1 SV=3	1	3	3	3	1	3	1	3	1	3	10.8	50.06	437	18.983	3.2	10.8	32804000	13684000	19120000	526320	526320	735380
P62307	P62307	Small nuclear ribonucleoprotein F	Snrpf	sp|P62307|RUXF_MOUSE Small nuclear ribonucleoprotein F OS=Mus musculus OX=10090 GN=Snrpf PE=1 SV=1	1	2	2	2	2	2	2	2	2	2	24.4	9.7251	86	18.918	24.4	24.4	55428000	16680000	38748000	11086000	3336000	7749500
D3YYT1;Q922P9	D3YYT1;Q922P9	Putative oxidoreductase GLYR1	Glyr1	tr|D3YYT1|D3YYT1_MOUSE Cytokine-like nuclear factor N-PAC OS=Mus musculus OX=10090 GN=Glyr1 PE=1 SV=1;sp|Q922P9|GLYR1_MOUSE Cytokine-like nuclear factor N-PAC OS=Mus musculus OX=10090 GN=Glyr1 PE=1 SV=1	2	3	3	3	2	1	2	1	2	1	7.6	60.435	552	18.89	5.6	2	32172000	18482000	13691000	316160	316160	414870
A0A494BAJ6;Q9WUL7	A0A494BAJ6;Q9WUL7	ADP-ribosylation factor-like protein 3	Arl3	tr|A0A494BAJ6|A0A494BAJ6_MOUSE ADP-ribosylation factor-like 3 OS=Mus musculus OX=10090 GN=Arl3 PE=1 SV=1;sp|Q9WUL7|ARL3_MOUSE ADP-ribosylation factor-like protein 3 OS=Mus musculus OX=10090 GN=Arl3 PE=1 SV=1	2	2	2	2	2	2	2	2	2	2	16.7	20.227	180	18.848	16.7	16.7	133720000	44251000	89466000	7025400	3687500	3337900
A0A494BA38;A0A494B945;Q9D1G1;A0A494BBL7;Q5SW88;P62821;Q5SW87;Q5SW86;Q3TYH2;Q9DD03;P55258;Q8K386	A0A494BA38;A0A494B945;Q9D1G1;A0A494BBL7;Q5SW88;P62821;Q5SW87	Ras-related protein Rab-1B;Ras-related protein Rab-1A	Rab1b;Rab1;Rab1A	tr|A0A494BA38|A0A494BA38_MOUSE RAB1B, member RAS oncogene family OS=Mus musculus OX=10090 GN=Rab1b PE=1 SV=1;tr|A0A494B945|A0A494B945_MOUSE RAB1B, member RAS oncogene family (Fragment) OS=Mus musculus OX=10090 GN=Rab1b PE=1 SV=1;sp|Q9D1G1|RAB1B_MOUSE Ras-r	12	4	3	3	2	4	1	3	1	3	23.1	20.186	182	18.646	14.3	23.1	79128000	13558000	65569000	5275200	903900	4371300
Q80ZN9;V9GWZ7;S4R1N0;V9GXN3;S4R2Q6	Q80ZN9;V9GWZ7;S4R1N0	Cytochrome c oxidase subunit 6B2	Cox6b2	sp|Q80ZN9|CX6B2_MOUSE Cytochrome c oxidase subunit 6B2 OS=Mus musculus OX=10090 GN=Cox6b2 PE=1 SV=1;tr|V9GWZ7|V9GWZ7_MOUSE Cytochrome c oxidase subunit 6B2 OS=Mus musculus OX=10090 GN=Cox6b2 PE=1 SV=1;tr|S4R1N0|S4R1N0_MOUSE Cytochrome c oxidase subunit 6B2	5	3	3	3	0	3	0	3	0	3	38.6	10.521	88	18.564	0	38.6	54550000	0	54550000	2519600	0	2519600
P62317	P62317	Small nuclear ribonucleoprotein Sm D2	Snrpd2	sp|P62317|SMD2_MOUSE Small nuclear ribonucleoprotein Sm D2 OS=Mus musculus OX=10090 GN=Snrpd2 PE=1 SV=1	1	3	3	3	3	2	3	2	3	2	30.5	13.527	118	18.488	30.5	16.9	137450000	62704000	74746000	17181000	7838000	9343200
Q9CXY6	Q9CXY6	Interleukin enhancer-binding factor 2	Ilf2	sp|Q9CXY6|ILF2_MOUSE Interleukin enhancer-binding factor 2 OS=Mus musculus OX=10090 GN=Ilf2 PE=1 SV=1	1	2	2	2	2	2	2	2	2	2	6.9	43.062	390	18.459	6.9	6.9	98979000	43571000	55408000	904250	379770	524490
Q61136;A0A1Y7VLT3	Q61136;A0A1Y7VLT3	Serine/threonine-protein kinase PRP4 homolog	Prpf4b	sp|Q61136|PRP4B_MOUSE Serine/threonine-protein kinase PRP4 homolog OS=Mus musculus OX=10090 GN=Prpf4b PE=1 SV=3;tr|A0A1Y7VLT3|A0A1Y7VLT3_MOUSE Pre-mRNA processing factor 4B (Fragment) OS=Mus musculus OX=10090 GN=Prpf4b PE=1 SV=1	2	3	3	3	2	2	2	2	2	2	4	116.97	1007	18.406	2.5	2.5	49447000	27044000	22403000	390460	191890	198570
Q8K2C9	Q8K2C9	Very-long-chain (3R)-3-hydroxyacyl-CoA dehydratase 3	Hacd3	sp|Q8K2C9|HACD3_MOUSE Very-long-chain (3R)-3-hydroxyacyl-CoA dehydratase 3 OS=Mus musculus OX=10090 GN=Hacd3 PE=1 SV=2	1	2	2	2	1	1	1	1	1	1	8.8	43.131	362	18.348	5.8	3	20270000	20270000	0	1126100	1126100	0
P54823	P54823	Probable ATP-dependent RNA helicase DDX6	Ddx6	sp|P54823|DDX6_MOUSE Probable ATP-dependent RNA helicase DDX6 OS=Mus musculus OX=10090 GN=Ddx6 PE=1 SV=1	1	3	3	3	1	2	1	2	1	2	8.5	54.191	483	18.309	2.5	6	33794000	0	33794000	521070	0	521070
A0A0R4J047;Q9CYI4;D3Z765;D6RGP6	A0A0R4J047;Q9CYI4;D3Z765	Putative RNA-binding protein Luc7-like 1	Luc7l	tr|A0A0R4J047|A0A0R4J047_MOUSE Luc7-like OS=Mus musculus OX=10090 GN=Luc7l PE=1 SV=1;sp|Q9CYI4|LUC7L_MOUSE Putative RNA-binding protein Luc7-like 1 OS=Mus musculus OX=10090 GN=Luc7l PE=1 SV=2;tr|D3Z765|D3Z765_MOUSE Luc7-like (Fragment) OS=Mus musculus OX=1	4	5	3	3	4	4	2	3	2	3	21.8	38.465	325	18.301	16.9	16.6	42089000	11777000	30312000	1678900	692790	986070
Q8BJ05;A0A1Y7VJD9	Q8BJ05	Zinc finger CCCH domain-containing protein 14	Zc3h14	sp|Q8BJ05|ZC3HE_MOUSE Zinc finger CCCH domain-containing protein 14 OS=Mus musculus OX=10090 GN=Zc3h14 PE=1 SV=1	2	3	3	3	1	2	1	2	1	2	5.4	82.408	735	18.297	2.2	3.3	30338000	0	30338000	606770	0	606770
P47758;A0A1W2P830	P47758	Signal recognition particle receptor subunit beta	Srprb	sp|P47758|SRPRB_MOUSE Signal recognition particle receptor subunit beta OS=Mus musculus OX=10090 GN=Srprb PE=1 SV=1	2	3	3	3	1	2	1	2	1	2	16.4	29.579	269	18.223	5.9	10.4	63089000	13294000	49795000	1436900	664720	1436900
Q9DAR6	Q9DAR6		Cypt12	tr|Q9DAR6|Q9DAR6_MOUSE Cysteine-rich perinuclear theca 12 OS=Mus musculus OX=10090 GN=Cypt12 PE=2 SV=1	1	1	1	1	1	1	1	1	1	1	10.9	13.156	119	18.168	10.9	10.9	136450000	67444000	69005000	45483000	22481000	23002000
E9QPD7;G5E8R3;Q05920	E9QPD7;G5E8R3;Q05920	Pyruvate carboxylase;Pyruvate carboxylase, mitochondrial	Pcx;Pc	tr|E9QPD7|E9QPD7_MOUSE Pyruvate carboxylase OS=Mus musculus OX=10090 GN=Pcx PE=1 SV=1;tr|G5E8R3|G5E8R3_MOUSE Pyruvate carboxylase OS=Mus musculus OX=10090 GN=Pcx PE=1 SV=1;sp|Q05920|PYC_MOUSE Pyruvate carboxylase, mitochondrial OS=Mus musculus OX=10090 GN=	3	3	3	3	1	2	1	2	1	2	2.7	129.83	1179	18.112	0.8	1.9	33449000	15220000	18229000	514600	234150	280450
Q91V41;A0A2R8VHW9;Q50HX3	Q91V41	Ras-related protein Rab-14	Rab14	sp|Q91V41|RAB14_MOUSE Ras-related protein Rab-14 OS=Mus musculus OX=10090 GN=Rab14 PE=1 SV=3	3	3	3	3	1	2	1	2	1	2	18.6	23.897	215	18.082	4.7	14	25061000	10884000	14177000	680220	680220	886080
G3UXL5;G3UYH2;Q8BG32;G3UZ28;G3UWW7	G3UXL5;G3UYH2;Q8BG32;G3UZ28;G3UWW7	26S proteasome non-ATPase regulatory subunit 11	Psmd11	tr|G3UXL5|G3UXL5_MOUSE Proteasome (prosome, macropain) 26S subunit, non-ATPase, 11 (Fragment) OS=Mus musculus OX=10090 GN=Psmd11 PE=1 SV=1;tr|G3UYH2|G3UYH2_MOUSE Proteasome (prosome, macropain) 26S subunit, non-ATPase, 11 (Fragment) OS=Mus musculus OX=1009	5	3	3	3	1	2	1	2	1	2	18.8	17.926	160	18.023	6.9	11.9	12936000	0	12936000	1078000	0	1078000
Q6ZWX6	Q6ZWX6	Eukaryotic translation initiation factor 2 subunit 1	Eif2s1	sp|Q6ZWX6|IF2A_MOUSE Eukaryotic translation initiation factor 2 subunit 1 OS=Mus musculus OX=10090 GN=Eif2s1 PE=1 SV=3	1	2	2	2	2	1	2	1	2	1	10.5	36.108	315	17.951	10.5	3.8	56491000	37517000	18974000	1792800	930320	862460
Q9CY27;G3UWE1;A0A5F8MQC8;Q52L67;A0A1D5RLH3;A0A5F8MPU6	Q9CY27;G3UWE1;A0A5F8MQC8;Q52L67	Very-long-chain enoyl-CoA reductase	Tecr	sp|Q9CY27|TECR_MOUSE Very-long-chain enoyl-CoA reductase OS=Mus musculus OX=10090 GN=Tecr PE=1 SV=1;tr|G3UWE1|G3UWE1_MOUSE Trans-2,3-enoyl-CoA reductase OS=Mus musculus OX=10090 GN=Tecr PE=1 SV=1;tr|A0A5F8MQC8|A0A5F8MQC8_MOUSE very-long-chain enoyl-CoA red	6	3	3	3	2	1	2	1	2	1	11.4	36.09	308	17.444	5.8	5.5	39618000	24968000	14650000	760560	760560	915620
D3Z2H9;E9Q5J9;A0A0R4J1P2;P21107;D3YVR0	D3Z2H9;E9Q5J9;A0A0R4J1P2;P21107	Tropomyosin alpha-3 chain	Tpm3-rs7;Tpm3	tr|D3Z2H9|D3Z2H9_MOUSE Tropomyosin 3, related sequence 7 OS=Mus musculus OX=10090 GN=Tpm3-rs7 PE=3 SV=1;tr|E9Q5J9|E9Q5J9_MOUSE Tropomyosin 3, gamma OS=Mus musculus OX=10090 GN=Tpm3 PE=1 SV=1;tr|A0A0R4J1P2|A0A0R4J1P2_MOUSE Tropomyosin 3, gamma OS=Mus muscul	5	15	3	3	10	13	0	3	0	3	45.6	28.991	248	17.345	30.2	42.7	99125000	0	99125000	3731100	0	3731100
Q6A0A9	Q6A0A9	Constitutive coactivator of PPAR-gamma-like protein 1	FAM120A	sp|Q6A0A9|F120A_MOUSE Constitutive coactivator of PPAR-gamma-like protein 1 OS=Mus musculus OX=10090 GN=FAM120A PE=1 SV=2	1	3	3	3	1	2	1	2	1	2	3.5	121.64	1112	17.33	1.8	1.7	34578000	14737000	19841000	330690	245620	330690
Q8BIZ8;B2RXS3;F8VQ70	Q8BIZ8;B2RXS3;F8VQ70		Scaper	tr|Q8BIZ8|Q8BIZ8_MOUSE S phase cyclin A-associated protein in the ER OS=Mus musculus OX=10090 GN=Scaper PE=1 SV=1;tr|B2RXS3|B2RXS3_MOUSE S phase cyclin A-associated protein in the ER OS=Mus musculus OX=10090 GN=Scaper PE=1 SV=1;tr|F8VQ70|F8VQ70_MOUSE S pha	3	2	2	2	1	2	1	2	1	2	2.5	100.74	905	17.203	1	2.5	46919000	19634000	27285000	599750	400700	199050
Q3TWV4;P84091	Q3TWV4;P84091	AP-2 complex subunit mu	Ap2m1	tr|Q3TWV4|Q3TWV4_MOUSE AP-2 complex subunit mu OS=Mus musculus OX=10090 GN=Ap2m1 PE=1 SV=1;sp|P84091|AP2M1_MOUSE AP-2 complex subunit mu OS=Mus musculus OX=10090 GN=Ap2m1 PE=1 SV=1	2	3	3	3	3	1	3	1	3	1	5.8	49.389	433	17.192	5.8	2.3	64714000	36095000	28618000	2311200	1289100	1022100
Q9CQS2	Q9CQS2	H/ACA ribonucleoprotein complex subunit 3	Nop10	sp|Q9CQS2|NOP10_MOUSE H/ACA ribonucleoprotein complex subunit 3 OS=Mus musculus OX=10090 GN=Nop10 PE=3 SV=1	1	3	3	3	2	1	2	1	2	1	59.4	7.7059	64	17.085	39.1	20.3	53628000	36405000	17223000	7165900	2860100	4305800
P62082	P62082	40S ribosomal protein S7	Rps7	sp|P62082|RS7_MOUSE 40S ribosomal protein S7 OS=Mus musculus OX=10090 GN=Rps7 PE=1 SV=1	1	2	2	2	0	2	0	2	0	2	27.3	22.127	194	17.069	0	27.3	38840000	0	38840000	3884000	0	3884000
Q8R326;F7D909	Q8R326;F7D909	Paraspeckle component 1	Pspc1	sp|Q8R326|PSPC1_MOUSE Paraspeckle component 1 OS=Mus musculus OX=10090 GN=Pspc1 PE=1 SV=1;tr|F7D909|F7D909_MOUSE Paraspeckle protein 1 (Fragment) OS=Mus musculus OX=10090 GN=Pspc1 PE=1 SV=1	2	2	2	2	1	2	1	2	1	2	4.8	58.758	523	17.003	3.3	4.8	33995000	19089000	14906000	1259100	706990	552090
P62071	P62071	Ras-related protein R-Ras2	Rras2	sp|P62071|RRAS2_MOUSE Ras-related protein R-Ras2 OS=Mus musculus OX=10090 GN=Rras2 PE=1 SV=1	1	1	1	1	0	1	0	1	0	1	5.9	23.399	204	16.979	0	5.9	19121000	0	19121000	1274700	0	1274700
Q9DB34;A0A1B0GT75;A0A1B0GR63;A0A1B0GSH4	Q9DB34;A0A1B0GT75;A0A1B0GR63	Charged multivesicular body protein 2a	Chmp2a	sp|Q9DB34|CHM2A_MOUSE Charged multivesicular body protein 2a OS=Mus musculus OX=10090 GN=Chmp2a PE=1 SV=1;tr|A0A1B0GT75|A0A1B0GT75_MOUSE Charged multivesicular body protein 2A OS=Mus musculus OX=10090 GN=Chmp2a PE=1 SV=1;tr|A0A1B0GR63|A0A1B0GR63_MOUSE Char	4	3	3	3	3	2	3	2	3	2	11.7	25.134	222	16.787	11.7	7.2	72350000	54578000	17772000	2277500	2277500	1481000
Q6DID5	Q6DID5	PWWP domain-containing protein MUM1	Mum1	sp|Q6DID5|PWP3A_MOUSE PWWP domain-containing DNA repair factor 3A OS=Mus musculus OX=10090 GN=Pwwp3a PE=1 SV=1	1	3	3	3	2	1	2	1	2	1	4.4	76.068	682	16.739	3.4	1	15442000	15442000	0	367660	367660	0
Q5SW75;A0A0R4J2A0;A0A0A0MQJ2	Q5SW75;A0A0R4J2A0	Protein phosphatase Slingshot homolog 2	Ssh2	sp|Q5SW75|SSH2_MOUSE Protein phosphatase Slingshot homolog 2 OS=Mus musculus OX=10090 GN=Ssh2 PE=1 SV=2;tr|A0A0R4J2A0|A0A0R4J2A0_MOUSE protein-serine/threonine phosphatase OS=Mus musculus OX=10090 GN=Ssh2 PE=1 SV=1	3	3	3	3	1	3	1	3	1	3	3	158.23	1423	16.542	0.6	3	34432000	12433000	21999000	275310	157380	117930
Q9D2H9	Q9D2H9	Dynein assembly factor 1, axonemal	Dnaaf1	sp|Q9D2H9|DAAF1_MOUSE Dynein axonemal assembly factor 1 OS=Mus musculus OX=10090 GN=Dnaaf1 PE=1 SV=1	1	1	1	1	1	1	1	1	1	1	1.7	69.703	634	16.418	1.7	1.7	38005000	16901000	21105000	1407600	625950	781660
Q925I1;H3BK90	Q925I1;H3BK90	ATPase family AAA domain-containing protein 3	Atad3;Atad3a	sp|Q925I1|ATAD3_MOUSE ATPase family AAA domain-containing protein 3 OS=Mus musculus OX=10090 GN=Atad3 PE=1 SV=1;tr|H3BK90|H3BK90_MOUSE ATPase family, AAA domain containing 3A (Fragment) OS=Mus musculus OX=10090 GN=Atad3a PE=1 SV=1	2	2	2	2	2	1	2	1	2	1	3.4	66.741	591	16.327	3.4	1.9	57949000	42089000	15860000	1448700	1052200	396510
Q9JIW9;A0A1Y7VL93;F6QC68;P63321	Q9JIW9;A0A1Y7VL93;F6QC68;P63321	Ras-related protein Ral-B;Ras-related protein Ral-A	Ralb;Rala	sp|Q9JIW9|RALB_MOUSE Ras-related protein Ral-B OS=Mus musculus OX=10090 GN=Ralb PE=1 SV=1;tr|A0A1Y7VL93|A0A1Y7VL93_MOUSE V-ral simian leukemia viral oncogene A (ras related) (Fragment) OS=Mus musculus OX=10090 GN=Rala PE=1 SV=1;tr|F6QC68|F6QC68_MOUSE V-ral	4	2	2	2	1	2	1	2	1	2	9.7	23.349	206	16.079	5.3	9.7	49683000	18389000	31294000	4968300	1838900	3129400
A2AS70;O54826	A2AS70;O54826	Protein AF-10	Mllt10	tr|A2AS70|A2AS70_MOUSE Myeloid/lymphoid or mixed-lineage leukemia; translocated to, 10 OS=Mus musculus OX=10090 GN=Mllt10 PE=1 SV=1;sp|O54826|AF10_MOUSE Protein AF-10 OS=Mus musculus OX=10090 GN=Mllt10 PE=1 SV=2	2	2	2	2	1	1	1	1	1	1	4.4	104.53	990	15.946	2.3	2.1	36150000	18164000	17987000	691800	698600	691800
Q68FL6;E9QB02;F6W0G8	Q68FL6;E9QB02;F6W0G8	Methionine--tRNA ligase, cytoplasmic	Mars	sp|Q68FL6|SYMC_MOUSE Methionine--tRNA ligase, cytoplasmic OS=Mus musculus OX=10090 GN=Mars1 PE=1 SV=1;tr|E9QB02|E9QB02_MOUSE Methionine--tRNA ligase, cytoplasmic OS=Mus musculus OX=10090 GN=Mars1 PE=1 SV=1;tr|F6W0G8|F6W0G8_MOUSE Methionine-tRNA synthetase	3	2	2	2	1	2	1	2	1	2	4.8	101.43	902	15.833	3.1	4.8	63418000	22929000	40489000	1268400	458580	809780
Q8BGQ7	Q8BGQ7	Alanine--tRNA ligase, cytoplasmic	Aars	sp|Q8BGQ7|SYAC_MOUSE Alanine--tRNA ligase, cytoplasmic OS=Mus musculus OX=10090 GN=Aars1 PE=1 SV=1	1	2	2	2	1	1	1	1	1	1	2.7	106.91	968	15.798	1.4	1.2	31110000	11843000	19267000	527290	200720	326570
Q6PB66	Q6PB66	Leucine-rich PPR motif-containing protein, mitochondrial	Lrpprc	sp|Q6PB66|LPPRC_MOUSE Leucine-rich PPR motif-containing protein, mitochondrial OS=Mus musculus OX=10090 GN=Lrpprc PE=1 SV=2	1	2	2	2	2	1	2	1	2	1	1.9	156.61	1392	15.64	1.9	1.1	55227000	32728000	22499000	541440	320860	220580
D3Z061;Q8C7R4	D3Z061;Q8C7R4	Ubiquitin-like modifier-activating enzyme 6	Uba6	tr|D3Z061|D3Z061_MOUSE E1 ubiquitin-activating enzyme OS=Mus musculus OX=10090 GN=Uba6 PE=1 SV=1;sp|Q8C7R4|UBA6_MOUSE Ubiquitin-like modifier-activating enzyme 6 OS=Mus musculus OX=10090 GN=Uba6 PE=1 SV=1	2	2	2	2	1	1	1	1	1	1	2.3	114.77	1022	15.622	1.4	0.9	50608000	14928000	35679000	167730	233250	167730
E9PVA8	E9PVA8		Gcn1l1	sp|E9PVA8|GCN1_MOUSE eIF-2-alpha kinase activator GCN1 OS=Mus musculus OX=10090 GN=Gcn1 PE=1 SV=1	1	2	2	2	1	1	1	1	1	1	1	293.02	2671	15.483	0.4	0.5	0	0	0	0	0	0
E9Q452;Q8BSH3;Q8BP43;E9Q450;E9Q454;F8WID5;P58771;E9Q448;B7ZNL3	E9Q452;Q8BSH3;Q8BP43;E9Q450;E9Q454;F8WID5;P58771;E9Q448;B7ZNL3	Tropomyosin alpha-1 chain	Tpm1	tr|E9Q452|E9Q452_MOUSE Tropomyosin 1, alpha OS=Mus musculus OX=10090 GN=Tpm1 PE=1 SV=1;tr|Q8BSH3|Q8BSH3_MOUSE Tropomyosin 1, alpha OS=Mus musculus OX=10090 GN=Tpm1 PE=1 SV=1;tr|Q8BP43|Q8BP43_MOUSE Tropomyosin 1, alpha OS=Mus musculus OX=10090 GN=Tpm1 PE=1	9	9	2	0	8	7	2	1	0	0	23.8	32.495	281	15.142	22.4	21.4	79504000	35742000	43763000	3312700	1489200	1823400
Q792Z1	Q792Z1		Try10	tr|Q792Z1|Q792Z1_MOUSE Trypsin 10 OS=Mus musculus OX=10090 GN=Try10 PE=1 SV=1	1	2	2	2	2	1	2	1	2	1	8.1	26.221	246	15.039	8.1	8.1	322890000	278930000	43962000	24478000	19593000	4884700
E9PVM7;P48774;E9Q024;E9PV63	E9PVM7;P48774;E9Q024;E9PV63	Glutathione S-transferase Mu 5	Gstm5	tr|E9PVM7|E9PVM7_MOUSE Glutathione S-transferase (Fragment) OS=Mus musculus OX=10090 GN=Gstm5 PE=1 SV=1;sp|P48774|GSTM5_MOUSE Glutathione S-transferase Mu 5 OS=Mus musculus OX=10090 GN=Gstm5 PE=1 SV=1;tr|E9Q024|E9Q024_MOUSE Glutathione S-transferase, mu 5	4	2	2	2	2	2	2	2	2	2	10.2	25.504	215	14.924	10.2	10.2	42763000	18484000	24279000	2515500	1087300	1428200
P09542;A0A0G2JDW2;A0A0G2JDM3	P09542;A0A0G2JDW2;A0A0G2JDM3	Myosin light chain 3	Myl3	sp|P09542|MYL3_MOUSE Myosin light chain 3 OS=Mus musculus OX=10090 GN=Myl3 PE=1 SV=4;tr|A0A0G2JDW2|A0A0G2JDW2_MOUSE Myosin, light polypeptide 3 (Fragment) OS=Mus musculus OX=10090 GN=Myl3 PE=1 SV=1;tr|A0A0G2JDM3|A0A0G2JDM3_MOUSE Myosin, light polypeptide 3	3	3	2	1	3	2	2	1	1	0	18.1	22.421	204	14.92	18.1	13.2	1362400000	699370000	663050000	33477000	22232000	11246000
Q9R1T2	Q9R1T2	SUMO-activating enzyme subunit 1;SUMO-activating enzyme subunit 1, N-terminally processed	Sae1	sp|Q9R1T2|SAE1_MOUSE SUMO-activating enzyme subunit 1 OS=Mus musculus OX=10090 GN=Sae1 PE=1 SV=1	1	1	1	1	1	0	1	0	1	0	2.6	38.62	350	14.883	2.6	0	21577000	21577000	0	899030	899030	0
D3YZ29;D3YVP6;D3YX76;E9QAC8;D3YVP5;Q80W21;P15626;D3YVP9;A2AE91;Q8R5I6;G5E8M7;A2AE89;P19639;O35660;P10649	D3YZ29;D3YVP6;D3YX76;E9QAC8;D3YVP5;Q80W21;P15626;D3YVP9;A2AE91;Q8R5I6;G5E8M7;A2AE89;P19639;O35660;P10649	Glutathione S-transferase Mu 7;Glutathione S-transferase Mu 2;Glutathione S-transferase Mu 3;Glutathione S-transferase Mu 6;Glutathione S-transferase Mu 1	Gstm7;Gstm2;Gstm6;Gstm4;Gstm1;Gstm3	tr|D3YZ29|D3YZ29_MOUSE Glutathione S-transferase, mu 7 (Fragment) OS=Mus musculus OX=10090 GN=Gstm7 PE=1 SV=1;tr|D3YVP6|D3YVP6_MOUSE Glutathione S-transferase, mu 7 OS=Mus musculus OX=10090 GN=Gstm7 PE=1 SV=2;tr|D3YX76|D3YX76_MOUSE Glutathione S-transferas	15	2	2	2	1	2	1	2	1	2	24.4	14.082	119	14.686	14.3	24.4	37328000	7664700	29663000	4666000	958090	3707900
Q8CGC7	Q8CGC7	Bifunctional glutamate/proline--tRNA ligase;Glutamate--tRNA ligase;Proline--tRNA ligase	Eprs	sp|Q8CGC7|SYEP_MOUSE Bifunctional glutamate/proline--tRNA ligase OS=Mus musculus OX=10090 GN=Eprs1 PE=1 SV=4	1	2	2	2	1	1	1	1	1	1	2.1	170.08	1512	14.676	1.5	0.6	50120000	30318000	19802000	196060	300180	196060
A0A075B5Q3;A0A0A6YY69	A0A075B5Q3;A0A0A6YY69		Ighv2-5	tr|A0A075B5Q3|A0A075B5Q3_MOUSE Immunoglobulin heavy variable 2-5 OS=Mus musculus OX=10090 GN=Ighv2-5 PE=4 SV=1;tr|A0A0A6YY69|A0A0A6YY69_MOUSE Immunoglobulin heavy variable 2-5 (Fragment) OS=Mus musculus OX=10090 GN=Ighv2-5 PE=4 SV=1	2	1	1	1	1	1	1	1	1	1	7.8	12.556	115	14.619	7.8	7.8	1581800000	649320000	932470000	316360000	129860000	186490000
P97377	P97377	Cyclin-dependent kinase 2	Cdk2	sp|P97377|CDK2_MOUSE Cyclin-dependent kinase 2 OS=Mus musculus OX=10090 GN=Cdk2 PE=1 SV=2	1	2	2	1	1	2	1	2	0	1	5.2	38.978	346	14.561	2.3	5.2	11373000	0	11373000	494490	0	494490
Q8K4Z5	Q8K4Z5	Splicing factor 3A subunit 1	Sf3a1	sp|Q8K4Z5|SF3A1_MOUSE Splicing factor 3A subunit 1 OS=Mus musculus OX=10090 GN=Sf3a1 PE=1 SV=1	1	2	2	2	2	2	2	2	2	2	2.8	88.544	791	14.536	2.8	2.8	99848000	66883000	32966000	1657400	940740	716650
Q0VBL3	Q0VBL3		Rbm15	sp|Q0VBL3|RBM15_MOUSE RNA-binding protein 15 OS=Mus musculus OX=10090 GN=Rbm15 PE=1 SV=1	1	1	1	1	1	1	1	1	1	1	2	105.72	962	14.48	2	2	28733000	16743000	11989000	471020	274480	196550
B7ZD61;F7AA45;E9Q8F0;Q8VH51	B7ZD61;F7AA45;E9Q8F0;Q8VH51	RNA-binding protein 39	Rbm39	tr|B7ZD61|B7ZD61_MOUSE RNA binding motif protein 39 (Fragment) OS=Mus musculus OX=10090 GN=Rbm39 PE=1 SV=1;tr|F7AA45|F7AA45_MOUSE RNA binding motif protein 39 (Fragment) OS=Mus musculus OX=10090 GN=Rbm39 PE=1 SV=1;tr|E9Q8F0|E9Q8F0_MOUSE RNA binding motif p	4	2	2	2	2	2	2	2	2	2	9.2	31.686	273	14.472	9.2	9.2	67064000	30904000	36160000	4790300	2207400	2582800
Q9DB77	Q9DB77	Cytochrome b-c1 complex subunit 2, mitochondrial	Uqcrc2	sp|Q9DB77|QCR2_MOUSE Cytochrome b-c1 complex subunit 2, mitochondrial OS=Mus musculus OX=10090 GN=Uqcrc2 PE=1 SV=1	1	2	2	2	2	1	2	1	2	1	6.6	48.234	453	14.361	6.6	3.5	74188000	46751000	27436000	2443800	1196700	1247100
D3YZJ1;Q64337	D3YZJ1;Q64337	Sequestosome-1	Sqstm1	tr|D3YZJ1|D3YZJ1_MOUSE Sequestosome 1 OS=Mus musculus OX=10090 GN=Sqstm1 PE=1 SV=1;sp|Q64337|SQSTM_MOUSE Sequestosome-1 OS=Mus musculus OX=10090 GN=Sqstm1 PE=1 SV=1	2	2	2	2	1	1	1	1	1	1	10.2	41.683	382	14.35	6.8	3.4	36549000	13337000	23213000	635080	635080	1105400
Q80U72	Q80U72	Protein scribble homolog	Scrib	sp|Q80U72|SCRIB_MOUSE Protein scribble homolog OS=Mus musculus OX=10090 GN=Scrib PE=1 SV=2	1	2	2	2	0	2	0	2	0	2	1.8	174.06	1612	14.28	0	1.8	8527700	0	8527700	100330	0	100330
Q8BHS3	Q8BHS3	Pre-mRNA-splicing factor RBM22	Rbm22	sp|Q8BHS3|RBM22_MOUSE Pre-mRNA-splicing factor RBM22 OS=Mus musculus OX=10090 GN=Rbm22 PE=1 SV=1	1	2	2	2	1	1	1	1	1	1	5	46.895	420	14.174	2.4	2.6	37538000	28710000	8827300	1063300	1063300	326940
A0A2R8VHF9;REV__Q8BPW0;REV__H3BJN6;REV__Q8BL95;REV__H3BL79;REV__Q6P5U8;REV__A0A088MLT8;REV__Q8CE13;REV__A0A2I3BPW3;REV__Q3TB04;REV__Q8BIE6;REV__H3BIZ7;F8VPK5;A0A1Y7VMN0;Q61035;P70336	A0A2R8VHF9			tr|A0A2R8VHF9|A0A2R8VHF9_MOUSE Myosin, heavy polypeptide 11, smooth muscle OS=Mus musculus OX=10090 GN=Myh11 PE=1 SV=1	16	231	1	1	211	212	1	1	1	1	74	223.35	1938	14.144	70.8	71	62872000	31651000	31221000	507040	255250	251790
E9QN31;Q922K7	E9QN31;Q922K7	Probable 28S rRNA (cytosine-C(5))-methyltransferase	Nop2	tr|E9QN31|E9QN31_MOUSE NOP2 nucleolar protein OS=Mus musculus OX=10090 GN=Nop2 PE=1 SV=1;sp|Q922K7|NOP2_MOUSE Probable 28S rRNA (cytosine-C(5))-methyltransferase OS=Mus musculus OX=10090 GN=Nop2 PE=1 SV=1	2	2	2	2	1	1	1	1	1	1	3.3	86.906	794	14.05	1.4	1.9	25327000	12698000	12629000	633180	317460	315720
Q8BND3	Q8BND3	WD repeat-containing protein 35	Wdr35	sp|Q8BND3|WDR35_MOUSE WD repeat-containing protein 35 OS=Mus musculus OX=10090 GN=Wdr35 PE=1 SV=3	1	1	1	1	1	0	1	0	1	0	1.4	133.99	1181	13.945	1.4	0	16019000	16019000	0	216480	216480	0
P63330;P62715	P63330;P62715	Serine/threonine-protein phosphatase 2A catalytic subunit alpha isoform;Serine/threonine-protein phosphatase 2A catalytic subunit beta isoform	Ppp2ca;Ppp2cb	sp|P63330|PP2AA_MOUSE Serine/threonine-protein phosphatase 2A catalytic subunit alpha isoform OS=Mus musculus OX=10090 GN=Ppp2ca PE=1 SV=1;sp|P62715|PP2AB_MOUSE Serine/threonine-protein phosphatase 2A catalytic subunit beta isoform OS=Mus musculus OX=10090	2	1	1	1	0	1	0	1	0	1	4.5	35.608	309	13.877	0	4.5	0	0	0	0	0	0
A0A2R8VHJ0;P16045	A0A2R8VHJ0;P16045	Galectin-1	Lgals1	tr|A0A2R8VHJ0|A0A2R8VHJ0_MOUSE Lectin, galactose binding, soluble 1 OS=Mus musculus OX=10090 GN=Lgals1 PE=1 SV=1;sp|P16045|LEG1_MOUSE Galectin-1 OS=Mus musculus OX=10090 GN=Lgals1 PE=1 SV=3	2	1	1	1	1	1	1	1	1	1	51.4	3.6553	35	13.835	51.4	51.4	36243000	20893000	15351000	12081000	6964200	5116900
P30681	P30681	High mobility group protein B2	Hmgb2	sp|P30681|HMGB2_MOUSE High mobility group protein B2 OS=Mus musculus OX=10090 GN=Hmgb2 PE=1 SV=3	1	2	2	2	2	1	2	1	2	1	14.8	24.162	210	13.828	14.8	7.1	73555000	25484000	48071000	6686800	2316700	4370100
Q2VPR5	Q2VPR5		Hdgfl1	tr|Q2VPR5|Q2VPR5_MOUSE HDGF like 1 OS=Mus musculus OX=10090 GN=Hdgfl1 PE=1 SV=1	1	2	2	2	2	2	2	2	2	2	9.2	31.682	283	13.824	9.2	9.2	65785000	23829000	41956000	1755600	860080	895560
E9Q682;A0A3B2W3F6;E9PY46	E9Q682;A0A3B2W3F6;E9PY46		Ift140	tr|E9Q682|E9Q682_MOUSE Intraflagellar transport 140 (Fragment) OS=Mus musculus OX=10090 GN=Ift140 PE=1 SV=1;tr|A0A3B2W3F6|A0A3B2W3F6_MOUSE Intraflagellar transport 140 OS=Mus musculus OX=10090 GN=Ift140 PE=1 SV=1;sp|E9PY46|IF140_MOUSE Intraflagellar transp	3	2	2	2	1	1	1	1	1	1	1.4	138.7	1232	13.799	0.8	0.6	7408100	0	7408100	105830	0	105830
A0A494BAW7;Q9Z1M8	A0A494BAW7;Q9Z1M8	Protein Red	Ik	tr|A0A494BAW7|A0A494BAW7_MOUSE IK cytokine (Fragment) OS=Mus musculus OX=10090 GN=Ik PE=1 SV=1;sp|Q9Z1M8|RED_MOUSE Protein Red OS=Mus musculus OX=10090 GN=Ik PE=1 SV=2	2	2	2	2	1	2	1	2	1	2	26.3	15.501	133	13.623	11.3	26.3	43732000	13689000	30043000	1316800	1521000	1316800
P49962	P49962	Signal recognition particle 9 kDa protein	Srp9	sp|P49962|SRP09_MOUSE Signal recognition particle 9 kDa protein OS=Mus musculus OX=10090 GN=Srp9 PE=1 SV=2	1	1	1	1	1	1	1	1	1	1	12.8	10.194	86	13.589	12.8	12.8	10415000	0	10415000	1487900	0	1487900
Q3TTP0;J3QQ47	Q3TTP0;J3QQ47	SHC SH2 domain-binding protein 1-like protein	Shcbp1l	sp|Q3TTP0|SHP1L_MOUSE Testicular spindle-associated protein SHCBP1L OS=Mus musculus OX=10090 GN=Shcbp1l PE=1 SV=1;tr|J3QQ47|J3QQ47_MOUSE Shc SH2-domain binding protein 1-like OS=Mus musculus OX=10090 GN=Shcbp1l PE=1 SV=1	2	2	2	2	1	2	1	2	1	2	4.7	70.947	639	13.573	1.9	4.7	74115000	45074000	29040000	1454000	1454000	936780
P45952;D6RFD7	P45952;D6RFD7	Medium-chain specific acyl-CoA dehydrogenase, mitochondrial	Acadm	sp|P45952|ACADM_MOUSE Medium-chain specific acyl-CoA dehydrogenase, mitochondrial OS=Mus musculus OX=10090 GN=Acadm PE=1 SV=1;tr|D6RFD7|D6RFD7_MOUSE Acyl-Coenzyme A dehydrogenase, medium chain OS=Mus musculus OX=10090 GN=Acadm PE=1 SV=1	2	2	2	2	2	0	2	0	2	0	6.4	46.481	421	13.545	6.4	0	42018000	42018000	0	1050500	1050500	0
P62892	P62892	60S ribosomal protein L39	Rpl39	sp|P62892|RL39_MOUSE 60S ribosomal protein L39 OS=Mus musculus OX=10090 GN=Rpl39 PE=1 SV=2	1	1	1	1	1	1	1	1	1	1	19.6	6.4066	51	13.494	19.6	19.6	53668000	33433000	20235000	53668000	33433000	20235000
Q9CQ75	Q9CQ75	NADH dehydrogenase [ubiquinone] 1 alpha subcomplex subunit 2	Ndufa2	sp|Q9CQ75|NDUA2_MOUSE NADH dehydrogenase [ubiquinone] 1 alpha subcomplex subunit 2 OS=Mus musculus OX=10090 GN=Ndufa2 PE=1 SV=3	1	1	1	1	1	0	1	0	1	0	14.1	10.916	99	13.463	14.1	0	0	0	0	0	0	0
E9Q0W8;E9Q4F4;P62305	E9Q0W8;E9Q4F4;P62305	Small nuclear ribonucleoprotein E	Snrpe	tr|E9Q0W8|E9Q0W8_MOUSE Small nuclear ribonucleoprotein E OS=Mus musculus OX=10090 GN=Snrpe PE=1 SV=1;tr|E9Q4F4|E9Q4F4_MOUSE Small nuclear ribonucleoprotein E OS=Mus musculus OX=10090 GN=Snrpe PE=1 SV=1;sp|P62305|RUXE_MOUSE Small nuclear ribonucleoprotein E	3	1	1	1	1	1	1	1	1	1	21.2	6.1593	52	13.433	21.2	21.2	75102000	31936000	43166000	25034000	10645000	14389000
A0A494BAX5;A0A494BB89;A0A498WGK2;Q8BP47	A0A494BAX5;A0A494BB89;A0A498WGK2;Q8BP47	Asparagine--tRNA ligase, cytoplasmic	Nars	tr|A0A494BAX5|A0A494BAX5_MOUSE asparagine--tRNA ligase (Fragment) OS=Mus musculus OX=10090 GN=Nars PE=1 SV=1;tr|A0A494BB89|A0A494BB89_MOUSE Asparaginyl-tRNA synthetase OS=Mus musculus OX=10090 GN=Nars PE=1 SV=1;tr|A0A498WGK2|A0A498WGK2_MOUSE asparagine--tR	4	1	1	1	1	0	1	0	1	0	2.8	57.222	497	13.379	2.8	0	0	0	0	0	0	0
O35218	O35218	Cleavage and polyadenylation specificity factor subunit 2	Cpsf2	sp|O35218|CPSF2_MOUSE Cleavage and polyadenylation specificity factor subunit 2 OS=Mus musculus OX=10090 GN=Cpsf2 PE=1 SV=1	1	2	2	2	2	1	2	1	2	1	4.2	88.382	782	13.33	4.2	1.7	44205000	24496000	19708000	960970	532530	428440
Q80XP8;A0A1L1SQS5	Q80XP8;A0A1L1SQS5	Protein FAM76B	Fam76b	sp|Q80XP8|FA76B_MOUSE Protein FAM76B OS=Mus musculus OX=10090 GN=Fam76b PE=1 SV=1;tr|A0A1L1SQS5|A0A1L1SQS5_MOUSE Family with sequence similarity 76, member B (Fragment) OS=Mus musculus OX=10090 GN=Fam76b PE=1 SV=1	2	2	2	2	2	1	2	1	2	1	6.8	38.555	339	13.292	6.8	3.2	41540000	26285000	15255000	1177800	591070	586720
Q60972	Q60972	Histone-binding protein RBBP4	Rbbp4	sp|Q60972|RBBP4_MOUSE Histone-binding protein RBBP4 OS=Mus musculus OX=10090 GN=Rbbp4 PE=1 SV=5	1	2	2	2	1	2	1	2	1	2	9.6	47.655	425	13.119	3.3	9.6	103810000	36828000	66985000	4346200	2166300	2179900
Q9D0I9	Q9D0I9	Arginine--tRNA ligase, cytoplasmic	Rars	sp|Q9D0I9|SYRC_MOUSE Arginine--tRNA ligase, cytoplasmic OS=Mus musculus OX=10090 GN=Rars1 PE=1 SV=2	1	2	2	2	1	2	1	2	1	2	3.3	75.673	660	13.113	1.5	3.3	27515000	12977000	14538000	655110	308970	346140
P51881;P48962	P51881;P48962	ADP/ATP translocase 2;ADP/ATP translocase 2, N-terminally processed;ADP/ATP translocase 1	Slc25a5;Slc25a4	sp|P51881|ADT2_MOUSE ADP/ATP translocase 2 OS=Mus musculus OX=10090 GN=Slc25a5 PE=1 SV=3;sp|P48962|ADT1_MOUSE ADP/ATP translocase 1 OS=Mus musculus OX=10090 GN=Slc25a4 PE=1 SV=4	2	4	2	2	3	3	1	2	1	2	12.4	32.931	298	13.094	8.7	9.7	72091000	26787000	45304000	3432900	1275600	2157300
Q8QZT1	Q8QZT1	Acetyl-CoA acetyltransferase, mitochondrial	Acat1	sp|Q8QZT1|THIL_MOUSE Acetyl-CoA acetyltransferase, mitochondrial OS=Mus musculus OX=10090 GN=Acat1 PE=1 SV=1	1	2	2	2	2	2	2	2	2	2	5.9	44.816	424	13.094	5.9	5.9	57413000	20300000	37114000	1677200	524710	1152500
O09106;Q8BQ10;A0A0R4J008;P70288	O09106;Q8BQ10;A0A0R4J008;P70288	Histone deacetylase 1;Histone deacetylase 2	Hdac1;Hdac2	sp|O09106|HDAC1_MOUSE Histone deacetylase 1 OS=Mus musculus OX=10090 GN=Hdac1 PE=1 SV=1;tr|Q8BQ10|Q8BQ10_MOUSE histone deacetylase OS=Mus musculus OX=10090 GN=Hdac2 PE=1 SV=1;tr|A0A0R4J008|A0A0R4J008_MOUSE Histone deacetylase 2 OS=Mus musculus OX=10090 GN=	4	2	2	2	2	1	2	1	2	1	4.6	55.074	482	13.072	4.6	1.9	24496000	24496000	0	425270	425270	0
Q8VEM8;G5E902	Q8VEM8;G5E902	Phosphate carrier protein, mitochondrial	Slc25a3	sp|Q8VEM8|MPCP_MOUSE Phosphate carrier protein, mitochondrial OS=Mus musculus OX=10090 GN=Slc25a3 PE=1 SV=1;tr|G5E902|G5E902_MOUSE Phosphate carrier protein, mitochondrial OS=Mus musculus OX=10090 GN=Slc25a3 PE=1 SV=1	2	2	2	2	1	2	1	2	1	2	10.9	39.632	357	13.066	3.4	10.9	114780000	36962000	77814000	3502400	1848100	1654300
A0A0R4J083;P51174	A0A0R4J083;P51174	Long-chain specific acyl-CoA dehydrogenase, mitochondrial	Acadl	tr|A0A0R4J083|A0A0R4J083_MOUSE Long-chain specific acyl-CoA dehydrogenase, mitochondrial OS=Mus musculus OX=10090 GN=Acadl PE=1 SV=1;sp|P51174|ACADL_MOUSE Long-chain specific acyl-CoA dehydrogenase, mitochondrial OS=Mus musculus OX=10090 GN=Acadl PE=1 SV=2	2	2	2	2	1	1	1	1	1	1	5.6	47.896	430	13.004	3	2.6	51083000	23433000	27650000	1536900	976390	560550
D3Z0J2;H3BKG0;D3Z148;P49817;P51637	D3Z0J2;H3BKG0;D3Z148;P49817;P51637	Caveolin;Caveolin-1;Caveolin-3	Cav1;Cav3	tr|D3Z0J2|D3Z0J2_MOUSE Caveolin (Fragment) OS=Mus musculus OX=10090 GN=Cav1 PE=1 SV=1;tr|H3BKG0|H3BKG0_MOUSE Caveolin 1, caveolae protein OS=Mus musculus OX=10090 GN=Cav1 PE=1 SV=1;tr|D3Z148|D3Z148_MOUSE Caveolin (Fragment) OS=Mus musculus OX=10090 GN=Cav1	5	2	2	2	1	2	1	2	1	2	38.3	5.3828	47	12.896	21.3	38.3	62453000	15914000	46539000	12491000	3182800	9307700
A0A0J9YUJ8;A6PWS5;A0A0J9YUQ8;P13020	A0A0J9YUJ8;A6PWS5;A0A0J9YUQ8;P13020	Gelsolin	Gsn	tr|A0A0J9YUJ8|A0A0J9YUJ8_MOUSE Gelsolin (Fragment) OS=Mus musculus OX=10090 GN=Gsn PE=1 SV=1;tr|A6PWS5|A6PWS5_MOUSE Gelsolin (Fragment) OS=Mus musculus OX=10090 GN=Gsn PE=1 SV=1;tr|A0A0J9YUQ8|A0A0J9YUQ8_MOUSE Gelsolin (Fragment) OS=Mus musculus OX=10090 GN	4	2	2	2	1	2	1	2	1	2	13.3	18.739	166	12.875	6.6	13.3	60688000	26989000	33699000	8669700	3855500	4814200
Q8C6E0	Q8C6E0	Cilia- and flagella-associated protein 36	Cfap36	sp|Q8C6E0|CFA36_MOUSE Cilia- and flagella-associated protein 36 OS=Mus musculus OX=10090 GN=Cfap36 PE=1 SV=1	1	2	2	2	2	1	2	1	2	1	6.1	39.599	343	12.817	6.1	3.8	91801000	45393000	46408000	488430	488430	2209900
Q542V3;Q8VE97	Q542V3;Q8VE97	Serine/arginine-rich splicing factor 4	Srsf4	tr|Q542V3|Q542V3_MOUSE Serine and arginine-rich splicing factor 4 OS=Mus musculus OX=10090 GN=Srsf4 PE=1 SV=1;sp|Q8VE97|SRSF4_MOUSE Serine/arginine-rich splicing factor 4 OS=Mus musculus OX=10090 GN=Srsf4 PE=2 SV=1	2	2	1	1	2	2	1	1	1	1	4.5	56.248	491	12.74	4.5	4.5	31633000	17990000	13643000	1375300	782170	593170
H3BIW0;G3X8T2;Q0P678;H3BKL4;H3BJJ9	H3BIW0;G3X8T2;Q0P678;H3BKL4;H3BJJ9	Zinc finger CCCH domain-containing protein 18	Zc3h18	tr|H3BIW0|H3BIW0_MOUSE Zinc finger CCCH-type containing 18 OS=Mus musculus OX=10090 GN=Zc3h18 PE=1 SV=1;tr|G3X8T2|G3X8T2_MOUSE Zinc finger CCCH-type containing 18 OS=Mus musculus OX=10090 GN=Zc3h18 PE=1 SV=1;sp|Q0P678|ZCH18_MOUSE Zinc finger CCCH domain-co	5	2	2	2	1	2	1	2	1	2	3.1	106.14	950	12.737	1.6	3.1	62466000	20455000	42011000	105410	417450	105410
D3Z5A6;D3YW09;G3UVU2;Q62203	D3Z5A6;D3YW09;G3UVU2;Q62203	Splicing factor 3A subunit 2	Sf3a2	tr|D3Z5A6|D3Z5A6_MOUSE Splicing factor 3a, subunit 2 (Fragment) OS=Mus musculus OX=10090 GN=Sf3a2 PE=1 SV=1;tr|D3YW09|D3YW09_MOUSE Splicing factor 3a, subunit 2 OS=Mus musculus OX=10090 GN=Sf3a2 PE=1 SV=1;tr|G3UVU2|G3UVU2_MOUSE Splicing factor 3a, subunit	4	2	2	2	0	2	0	2	0	2	28.4	7.5804	67	12.68	0	28.4	37513000	0	37513000	4077800	0	4077800
Q8K2F8;A0A0U1RP30;A0A0U1RP90	Q8K2F8;A0A0U1RP30;A0A0U1RP90	Protein LSM14 homolog A	Lsm14a	sp|Q8K2F8|LS14A_MOUSE Protein LSM14 homolog A OS=Mus musculus OX=10090 GN=Lsm14a PE=1 SV=1;tr|A0A0U1RP30|A0A0U1RP30_MOUSE LSM14A mRNA processing body assembly factor (Fragment) OS=Mus musculus OX=10090 GN=Lsm14a PE=1 SV=1;tr|A0A0U1RP90|A0A0U1RP90_MOUSE LSM	3	2	2	2	2	0	2	0	2	0	3.9	50.545	462	12.671	3.9	0	9811000	9811000	0	408790	408790	0
Z4YL78;A0A0R4J0K2;K3W4R5;A2AGT5	Z4YL78;A0A0R4J0K2;K3W4R5;A2AGT5	Cytoskeleton-associated protein 5	Ckap5	tr|Z4YL78|Z4YL78_MOUSE Cytoskeleton associated protein 5 OS=Mus musculus OX=10090 GN=Ckap5 PE=1 SV=1;tr|A0A0R4J0K2|A0A0R4J0K2_MOUSE Cytoskeleton associated protein 5 OS=Mus musculus OX=10090 GN=Ckap5 PE=1 SV=1;tr|K3W4R5|K3W4R5_MOUSE Cytoskeleton associated	4	2	2	2	2	1	2	1	2	1	1.3	218.71	1972	12.596	1.3	0.6	15354000	0	15354000	130110	0	130110
Q9CRC0	Q9CRC0	Vitamin K epoxide reductase complex subunit 1	Vkorc1	sp|Q9CRC0|VKOR1_MOUSE Vitamin K epoxide reductase complex subunit 1 OS=Mus musculus OX=10090 GN=Vkorc1 PE=1 SV=1	1	1	1	1	1	1	1	1	1	1	8.1	17.768	161	12.596	8.1	8.1	26949000	15337000	11612000	6737300	3834200	2903100
D3YZX3;E9QKR0;P62880;D3Z1T4;D3Z1M1;P29387;E9PWM7;Q61011	D3YZX3;E9QKR0;P62880;D3Z1T4;D3Z1M1;P29387	Guanine nucleotide-binding protein G(I)/G(S)/G(T) subunit beta-2;Guanine nucleotide-binding protein subunit beta-4	Gnb2;Gnb4	tr|D3YZX3|D3YZX3_MOUSE Guanine nucleotide binding protein (G protein), beta 2 OS=Mus musculus OX=10090 GN=Gnb2 PE=1 SV=1;tr|E9QKR0|E9QKR0_MOUSE Guanine nucleotide binding protein (G protein), beta 2 OS=Mus musculus OX=10090 GN=Gnb2 PE=1 SV=1;sp|P62880|GBB2	8	5	1	1	3	4	1	1	1	1	18.6	32.408	296	12.572	11.5	14.9	27317000	8383800	18933000	838380	838380	1893300
D3YZ09;Q9CY66	D3YZ09;Q9CY66	H/ACA ribonucleoprotein complex subunit 1	Gar1	tr|D3YZ09|D3YZ09_MOUSE H/ACA ribonucleoprotein complex subunit (Fragment) OS=Mus musculus OX=10090 GN=Gar1 PE=1 SV=1;sp|Q9CY66|GAR1_MOUSE H/ACA ribonucleoprotein complex subunit 1 OS=Mus musculus OX=10090 GN=Gar1 PE=1 SV=1	2	2	2	2	2	1	2	1	2	1	13.6	20.448	198	12.528	13.6	4.5	115050000	72118000	42929000	5529300	2463000	3066300
P58252	P58252	Elongation factor 2	Eef2	sp|P58252|EF2_MOUSE Elongation factor 2 OS=Mus musculus OX=10090 GN=Eef2 PE=1 SV=2	1	3	2	2	2	2	2	1	2	1	3.7	95.313	858	12.458	2.6	2.1	37812000	24345000	13467000	499900	245800	254100
Q921W0	Q921W0	Charged multivesicular body protein 1a	Chmp1a	sp|Q921W0|CHM1A_MOUSE Charged multivesicular body protein 1a OS=Mus musculus OX=10090 GN=Chmp1a PE=1 SV=1	1	2	2	2	2	1	2	1	2	1	9.2	21.607	196	12.453	9.2	4.1	74767000	52292000	22475000	7476700	5229200	2247500
Q8C804	Q8C804	Spindle and centriole-associated protein 1	Spice1	sp|Q8C804|SPICE_MOUSE Spindle and centriole-associated protein 1 OS=Mus musculus OX=10090 GN=Spice1 PE=1 SV=2	1	2	2	2	1	1	1	1	1	1	3.8	95.644	860	12.417	1.7	2.1	5535100	5535100	0	112960	112960	0
H3BJ30;H3BJW3;Q6NVF9;H3BKW0	H3BJ30;H3BJW3;Q6NVF9;H3BKW0	Cleavage and polyadenylation specificity factor subunit 6	Cpsf6	tr|H3BJ30|H3BJ30_MOUSE Cleavage and polyadenylation specificity factor subunit 6 OS=Mus musculus OX=10090 GN=Cpsf6 PE=1 SV=1;tr|H3BJW3|H3BJW3_MOUSE Cleavage and polyadenylation specificity factor subunit 6 OS=Mus musculus OX=10090 GN=Cpsf6 PE=1 SV=1;sp|Q6N	4	2	2	2	2	0	2	0	2	0	4.2	59.308	552	12.413	4.2	0	22649000	22649000	0	984730	984730	0
A0A286YDA2;A0A286YDT3;E9Q5C9;A0A286YDV7;A0A286YDZ1;A0A286YCD1	A0A286YDA2;A0A286YDT3;E9Q5C9;A0A286YDV7;A0A286YDZ1;A0A286YCD1		Nolc1	tr|A0A286YDA2|A0A286YDA2_MOUSE Nucleolar and coiled-body phosphoprotein 1 OS=Mus musculus OX=10090 GN=Nolc1 PE=1 SV=1;tr|A0A286YDT3|A0A286YDT3_MOUSE Nucleolar and coiled-body phosphoprotein 1 OS=Mus musculus OX=10090 GN=Nolc1 PE=1 SV=1;sp|E9Q5C9|NOLC1_MOUS	6	2	2	2	1	1	1	1	1	1	3.7	73.427	700	12.411	1.7	2	16103000	7468200	8634700	402570	186710	215870
E9Q1S3;Q01405	E9Q1S3;Q01405	Protein transport protein Sec23A	Sec23a	tr|E9Q1S3|E9Q1S3_MOUSE Protein transport protein SEC23 OS=Mus musculus OX=10090 GN=Sec23a PE=1 SV=1;sp|Q01405|SC23A_MOUSE Protein transport protein Sec23A OS=Mus musculus OX=10090 GN=Sec23a PE=1 SV=2	2	2	2	2	1	1	1	1	1	1	2.7	82.955	736	12.401	1.1	1.6	12234000	0	12234000	313690	0	313690
Q8R3N6;A0A3Q4EBV8	Q8R3N6;A0A3Q4EBV8	THO complex subunit 1	Thoc1	sp|Q8R3N6|THOC1_MOUSE THO complex subunit 1 OS=Mus musculus OX=10090 GN=Thoc1 PE=1 SV=1;tr|A0A3Q4EBV8|A0A3Q4EBV8_MOUSE THO complex 1 (Fragment) OS=Mus musculus OX=10090 GN=Thoc1 PE=1 SV=1	2	2	2	2	1	1	1	1	1	1	3.7	75.435	657	12.339	1.5	2.1	12904000	12904000	0	322590	322590	0
A0A494B9Z0;A0A494BBA8;Q642K5;P62862	A0A494B9Z0;A0A494BBA8;Q642K5;P62862	40S ribosomal protein S30	Fau	tr|A0A494B9Z0|A0A494B9Z0_MOUSE 40S ribosomal protein S30 OS=Mus musculus OX=10090 GN=Fau PE=1 SV=1;tr|A0A494BBA8|A0A494BBA8_MOUSE Finkel-Biskis-Reilly murine sarcoma virus (FBR-MuSV) ubiquitously expressed (fox derived) OS=Mus musculus OX=10090 GN=Fau PE=1	4	2	2	2	1	2	1	2	1	2	19	7.0062	63	12.316	17.5	19	95936000	42483000	53453000	31979000	14161000	17818000
A0A2R8VJW0;Q99KI0	A0A2R8VJW0;Q99KI0	Aconitate hydratase, mitochondrial	Aco2	tr|A0A2R8VJW0|A0A2R8VJW0_MOUSE Aconitase 2, mitochondrial (Fragment) OS=Mus musculus OX=10090 GN=Aco2 PE=1 SV=1;sp|Q99KI0|ACON_MOUSE Aconitate hydratase, mitochondrial OS=Mus musculus OX=10090 GN=Aco2 PE=1 SV=1	2	1	1	1	1	1	1	1	1	1	25.8	7.5115	62	12.256	25.8	25.8	60993000	31898000	29096000	12199000	6379500	5819200
Q9Z315	Q9Z315	U4/U6.U5 tri-snRNP-associated protein 1	Sart1	sp|Q9Z315|SNUT1_MOUSE U4/U6.U5 tri-snRNP-associated protein 1 OS=Mus musculus OX=10090 GN=Sart1 PE=1 SV=1	1	1	1	1	1	1	1	1	1	1	1.5	90.884	806	12.251	1.5	1.5	27828000	12851000	14977000	662560	305970	356590
E9Q223;A8DUK4;P02104;P02089;P02088	E9Q223;A8DUK4;P02104;P02089;P02088	Hemoglobin subunit epsilon-Y2;Hemoglobin subunit beta-2;Hemoglobin subunit beta-1	Hbb-bs;Hbbt1;Hbb-y;Hbb-b2;Hbb-b1	tr|E9Q223|E9Q223_MOUSE Hemoglobin, beta adult s chain (Fragment) OS=Mus musculus OX=10090 GN=Hbb-bs PE=1 SV=1;tr|A8DUK4|A8DUK4_MOUSE Beta-globin OS=Mus musculus OX=10090 GN=Hbb-bs PE=1 SV=1;sp|P02104|HBE_MOUSE Hemoglobin subunit epsilon-Y2 OS=Mus musculus	5	2	2	2	2	2	2	2	2	2	22.3	11.083	103	12.244	22.3	22.3	55717000	23364000	32353000	6964600	2920500	4044200
P14685;F7B7L8	P14685;F7B7L8	26S proteasome non-ATPase regulatory subunit 3	Psmd3	sp|P14685|PSMD3_MOUSE 26S proteasome non-ATPase regulatory subunit 3 OS=Mus musculus OX=10090 GN=Psmd3 PE=1 SV=3;tr|F7B7L8|F7B7L8_MOUSE Proteasome (prosome, macropain) 26S subunit, non-ATPase, 3 (Fragment) OS=Mus musculus OX=10090 GN=Psmd3 PE=1 SV=1	2	2	2	2	1	1	1	1	1	1	3.8	60.718	530	12.207	1.7	2.1	27032000	16628000	10404000	266760	426370	266760
E9Q226;D3YUJ3	E9Q226;D3YUJ3		Ccnyl1	tr|E9Q226|E9Q226_MOUSE Cyclin Y-like 1 OS=Mus musculus OX=10090 GN=Ccnyl1 PE=1 SV=1;tr|D3YUJ3|D3YUJ3_MOUSE Cyclin Y-like 1 OS=Mus musculus OX=10090 GN=Ccnyl1 PE=1 SV=1	2	1	1	1	0	1	0	1	0	1	4.1	33.709	291	12.187	0	4.1	0	0	0	0	0	0
Q9QY05	Q9QY05	Insulin-like peptide INSL6;Insulin-like peptide INSL6 B chain;Insulin-like peptide INSL6 A chain	Insl6	sp|Q9QY05|INSL6_MOUSE Insulin-like peptide INSL6 OS=Mus musculus OX=10090 GN=Insl6 PE=2 SV=1	1	2	2	2	1	1	1	1	1	1	12.6	22.214	191	12.187	6.3	6.3	14079000	0	14079000	1005700	0	1005700
A0A494BB26;Q8BHX1	A0A494BB26;Q8BHX1	HAUS augmin-like complex subunit 1	Haus1	tr|A0A494BB26|A0A494BB26_MOUSE HAUS augmin-like complex, subunit 1 OS=Mus musculus OX=10090 GN=Haus1 PE=1 SV=1;sp|Q8BHX1|HAUS1_MOUSE HAUS augmin-like complex subunit 1 OS=Mus musculus OX=10090 GN=Haus1 PE=1 SV=2	2	2	2	2	1	1	1	1	1	1	6.8	33.065	293	12.135	3.8	3.1	0	0	0	0	0	0
F6TV20;G3UYE8;Q924M5	F6TV20;G3UYE8;Q924M5	Protein boule-like	Boll	tr|F6TV20|F6TV20_MOUSE Boule homolog, RNA binding protein OS=Mus musculus OX=10090 GN=Boll PE=1 SV=2;tr|G3UYE8|G3UYE8_MOUSE Boule homolog, RNA binding protein (Fragment) OS=Mus musculus OX=10090 GN=Boll PE=1 SV=1;sp|Q924M5|BOLL_MOUSE Protein boule-like OS=	3	2	2	2	2	2	2	2	2	2	21.8	9.5174	87	12.115	21.8	21.8	71766000	40886000	30879000	14353000	8177300	6175900
Q3V2K7	Q3V2K7		1700123L14Rik	tr|Q3V2K7|Q3V2K7_MOUSE RIKEN cDNA 1700123L14 gene OS=Mus musculus OX=10090 GN=1700123L14Rik PE=1 SV=1	1	2	2	2	2	0	2	0	2	0	5.9	48.133	440	12.106	5.9	0	45173000	45173000	0	1882200	1882200	0
A0A0A6YXF6;Q9QUI0;H3BL56;Q62159	A0A0A6YXF6;Q9QUI0;H3BL56;Q62159	Transforming protein RhoA;Rho-related GTP-binding protein RhoC	Rhoa;Rhoc	tr|A0A0A6YXF6|A0A0A6YXF6_MOUSE Ras homolog family member A (Fragment) OS=Mus musculus OX=10090 GN=Rhoa PE=1 SV=1;sp|Q9QUI0|RHOA_MOUSE Transforming protein RhoA OS=Mus musculus OX=10090 GN=Rhoa PE=1 SV=1;tr|H3BL56|H3BL56_MOUSE Ras homolog family member C OS	4	2	2	2	1	1	1	1	1	1	16.4	18.71	165	12.098	7.3	9.1	32829000	19655000	13174000	2183900	2183900	1463700
E9QNP0;P62984;E9Q9J0;A0A0A6YW67;E9Q4P0;E9Q5F6;Q5SX22;P0CG49;P0CG50	E9QNP0;P62984;E9Q9J0;A0A0A6YW67;E9Q4P0;E9Q5F6;Q5SX22;P0CG49;P0CG50	Ubiquitin-60S ribosomal protein L40;Ubiquitin;60S ribosomal protein L40;Polyubiquitin-B;Ubiquitin;Polyubiquitin-C;Ubiquitin;Ubiquitin-related 1;Ubiquitin-related 2	Kxd1;Uba52;Gm8797;Ubc;Ubb	tr|E9QNP0|E9QNP0_MOUSE KxDL motif-containing protein 1 OS=Mus musculus OX=10090 GN=Kxd1 PE=1 SV=1;sp|P62984|RL40_MOUSE Ubiquitin-60S ribosomal protein L40 OS=Mus musculus OX=10090 GN=Uba52 PE=1 SV=2;tr|E9Q9J0|E9Q9J0_MOUSE Ubiquitin-60S ribosomal protein L4	9	7	2	2	4	6	0	2	0	2	29.7	26.856	232	12.067	17.2	28.9	25301000	0	25301000	1581300	0	1581300
A0A0N4SVB8;Q9CQW2;F6QKK2;Q8VEH3	A0A0N4SVB8;Q9CQW2;F6QKK2;Q8VEH3	ADP-ribosylation factor-like protein 8B;ADP-ribosylation factor-like protein 8A	Arl8b;Arl8a	tr|A0A0N4SVB8|A0A0N4SVB8_MOUSE ADP-ribosylation factor-like 8B OS=Mus musculus OX=10090 GN=Arl8b PE=1 SV=1;sp|Q9CQW2|ARL8B_MOUSE ADP-ribosylation factor-like protein 8B OS=Mus musculus OX=10090 GN=Arl8b PE=1 SV=1;tr|F6QKK2|F6QKK2_MOUSE ADP-ribosylation fac	4	2	2	2	0	2	0	2	0	2	23.9	15.985	138	12.011	0	23.9	40277000	0	40277000	2325700	0	2325700
G3UXJ6;G3UZ48;G3UZI2;A0A0R4J259;G3V018;Q7TMK9;G3UXU5;S4R1E9;G3UWM1	G3UXJ6;G3UZ48;G3UZI2;A0A0R4J259;G3V018;Q7TMK9	Heterogeneous nuclear ribonucleoprotein Q	Syncrip	tr|G3UXJ6|G3UXJ6_MOUSE Synaptotagmin binding, cytoplasmic RNA interacting protein OS=Mus musculus OX=10090 GN=Syncrip PE=1 SV=1;tr|G3UZ48|G3UZ48_MOUSE Synaptotagmin binding, cytoplasmic RNA interacting protein OS=Mus musculus OX=10090 GN=Syncrip PE=1 SV=1;	9	3	2	2	3	1	2	0	2	0	6.7	49.704	448	11.995	6.7	2.7	15278000	15278000	0	545640	545640	0
Q9D0R8;A0A0A0MQC9	Q9D0R8;A0A0A0MQC9	Protein LSM12 homolog	Lsm12	sp|Q9D0R8|LSM12_MOUSE Protein LSM12 OS=Mus musculus OX=10090 GN=Lsm12 PE=1 SV=1;tr|A0A0A0MQC9|A0A0A0MQC9_MOUSE LSM12 homolog OS=Mus musculus OX=10090 GN=Lsm12 PE=1 SV=1	2	2	2	2	1	2	1	2	1	2	11.3	21.701	195	11.989	6.7	11.3	49342000	14898000	34444000	2931500	1241500	1690000
A0A0G2JFA6;Q8BLH5	A0A0G2JFA6;Q8BLH5	Probable threonine protease PRSS50	Prss50	tr|A0A0G2JFA6|A0A0G2JFA6_MOUSE Protease, serine 50 (Fragment) OS=Mus musculus OX=10090 GN=Prss50 PE=1 SV=1;sp|Q8BLH5|TSP50_MOUSE Probable threonine protease PRSS50 OS=Mus musculus OX=10090 GN=Prss50 PE=1 SV=1	2	2	2	2	2	1	2	1	2	1	8.1	23.813	221	11.951	8.1	4.5	31329000	9973300	21356000	2669500	1246700	2669500
Q99LC5	Q99LC5	Electron transfer flavoprotein subunit alpha, mitochondrial	Etfa	sp|Q99LC5|ETFA_MOUSE Electron transfer flavoprotein subunit alpha, mitochondrial OS=Mus musculus OX=10090 GN=Etfa PE=1 SV=2	1	2	2	2	2	0	2	0	2	0	6.9	35.009	333	11.945	6.9	0	25476000	25476000	0	804940	804940	0
O08738	O08738	Caspase-6;Caspase-6 subunit p18;Caspase-6 subunit p11	Casp6	sp|O08738|CASP6_MOUSE Caspase-6 OS=Mus musculus OX=10090 GN=Casp6 PE=1 SV=1	1	2	2	2	0	2	0	2	0	2	7.2	31.595	276	11.891	0	7.2	18406000	0	18406000	1082700	0	1082700
Q91VB8;P01942	Q91VB8;P01942	Hemoglobin subunit alpha	haemaglobin alpha 2;Hba	tr|Q91VB8|Q91VB8_MOUSE Alpha globin 1 OS=Mus musculus OX=10090 GN=Hba-a1 PE=1 SV=1;sp|P01942|HBA_MOUSE Hemoglobin subunit alpha OS=Mus musculus OX=10090 GN=Hba PE=1 SV=2	2	1	1	1	1	1	1	1	1	1	10.6	15.112	142	11.889	10.6	10.6	158400000	66231000	92174000	15594000	8278900	7314700
A0A0R4J1Q0;F6ZJ27;F6V5I7	A0A0R4J1Q0			tr|A0A0R4J1Q0|A0A0R4J1Q0_MOUSE Enhancer of mRNA-decapping protein 4 OS=Mus musculus OX=10090 GN=Edc4 PE=1 SV=1	3	43	1	1	37	41	1	1	1	1	45.8	150.65	1390	11.882	40.2	43.8	114990000	78609000	36383000	432040	432040	551260
Q99ME9;A0A217FL53	Q99ME9;A0A217FL53	Nucleolar GTP-binding protein 1	Gtpbp4	sp|Q99ME9|GTPB4_MOUSE GTP-binding protein 4 OS=Mus musculus OX=10090 GN=Gtpbp4 PE=1 SV=3;tr|A0A217FL53|A0A217FL53_MOUSE GTP binding protein 4 OS=Mus musculus OX=10090 GN=Gtpbp4 PE=1 SV=1	2	2	2	2	0	2	0	2	0	2	3.5	74.112	634	11.88	0	3.5	22463000	0	22463000	522390	0	522390
A0A0R4J2D3;Q8BI84	A0A0R4J2D3;Q8BI84	Melanoma inhibitory activity protein 3	Mia3	tr|A0A0R4J2D3|A0A0R4J2D3_MOUSE MIA SH3 domain ER export factor 3 OS=Mus musculus OX=10090 GN=Mia3 PE=1 SV=3;sp|Q8BI84|TGO1_MOUSE Transport and Golgi organization protein 1 homolog OS=Mus musculus OX=10090 GN=Mia3 PE=1 SV=2	2	2	2	2	1	1	1	1	1	1	1.2	213.74	1930	11.817	0.5	0.7	8689000	8689000	0	76219	76219	0
Q3ULG5;P97311	Q3ULG5;P97311	DNA helicase;DNA replication licensing factor MCM6	Mcm6	tr|Q3ULG5|Q3ULG5_MOUSE DNA replication licensing factor MCM6 OS=Mus musculus OX=10090 GN=Mcm6 PE=1 SV=1;sp|P97311|MCM6_MOUSE DNA replication licensing factor MCM6 OS=Mus musculus OX=10090 GN=Mcm6 PE=1 SV=1	2	2	2	2	1	1	1	1	1	1	2.3	89.783	794	11.728	1	1.3	10864000	0	10864000	190600	0	190600
P70404	P70404	Isocitrate dehydrogenase [NAD] subunit gamma 1, mitochondrial	Idh3g	sp|P70404|IDHG1_MOUSE Isocitrate dehydrogenase [NAD] subunit gamma 1, mitochondrial OS=Mus musculus OX=10090 GN=Idh3g PE=1 SV=1	1	2	2	2	2	1	2	1	2	1	8.4	42.785	393	11.714	8.4	5.9	21023000	21023000	0	545140	545140	0
Q8C4M7;A0A1B0GS45	Q8C4M7;A0A1B0GS45	Centromere protein U	Cenpu	sp|Q8C4M7|CENPU_MOUSE Centromere protein U OS=Mus musculus OX=10090 GN=Cenpu PE=1 SV=2;tr|A0A1B0GS45|A0A1B0GS45_MOUSE Centromere protein U (Fragment) OS=Mus musculus OX=10090 GN=Cenpu PE=1 SV=1	2	2	2	2	1	1	1	1	1	1	5.4	46.37	410	11.708	2.4	2.9	15221000	7379600	7841000	351410	351410	373380
Q6P542	Q6P542	ATP-binding cassette sub-family F member 1	Abcf1	sp|Q6P542|ABCF1_MOUSE ATP-binding cassette sub-family F member 1 OS=Mus musculus OX=10090 GN=Abcf1 PE=1 SV=1	1	2	2	2	1	1	1	1	1	1	2.9	94.944	837	11.7	1.2	1.7	16939000	0	16939000	393940	0	393940
E9QP46;Q6ZWQ0;F6W8R9;Q6DFZ2	E9QP46;Q6ZWQ0;F6W8R9;Q6DFZ2	Nesprin-2	Syne2	tr|E9QP46|E9QP46_MOUSE Spectrin repeat containing, nuclear envelope 2 OS=Mus musculus OX=10090 GN=Syne2 PE=1 SV=1;sp|Q6ZWQ0|SYNE2_MOUSE Nesprin-2 OS=Mus musculus OX=10090 GN=Syne2 PE=1 SV=2;tr|F6W8R9|F6W8R9_MOUSE Spectrin repeat containing, nuclear envelop	4	2	2	2	1	1	1	1	1	1	0.3	782.13	6870	11.688	0.2	0.1	146010000	34545000	111460000	319490	75591	243890
A0A0N4SVS6;P53996	A0A0N4SVS6;P53996	Cellular nucleic acid-binding protein	Cnbp	tr|A0A0N4SVS6|A0A0N4SVS6_MOUSE Cellular nucleic acid binding protein OS=Mus musculus OX=10090 GN=Cnbp PE=1 SV=1;sp|P53996|CNBP_MOUSE CCHC-type zinc finger nucleic acid binding protein OS=Mus musculus OX=10090 GN=Cnbp PE=1 SV=2	2	2	2	2	1	2	1	2	1	2	13.5	18.799	171	11.638	8.8	13.5	52658000	19699000	32959000	838830	1313200	838830
Q91WN1	Q91WN1	DnaJ homolog subfamily C member 9	Dnajc9	sp|Q91WN1|DNJC9_MOUSE DnaJ homolog subfamily C member 9 OS=Mus musculus OX=10090 GN=Dnajc9 PE=1 SV=2	1	2	2	2	2	1	2	1	2	1	8.5	30.059	259	11.61	8.5	4.2	21212000	10829000	10383000	1178500	601630	576840
E9Q4M4;Q91VN4	E9Q4M4;Q91VN4	MICOS complex subunit Mic25	Chchd6	tr|E9Q4M4|E9Q4M4_MOUSE Coiled-coil-helix-coiled-coil-helix domain containing 6 OS=Mus musculus OX=10090 GN=Chchd6 PE=1 SV=1;sp|Q91VN4|MIC25_MOUSE MICOS complex subunit Mic25 OS=Mus musculus OX=10090 GN=Chchd6 PE=1 SV=2	2	2	2	2	1	2	1	2	1	2	9	26.388	245	11.597	4.9	9	42815000	17389000	25426000	2337300	1159300	1178100
A0A1W2P7A1;F7AEH4;P63323	A0A1W2P7A1;F7AEH4;P63323	40S ribosomal protein S12	Rps12	tr|A0A1W2P7A1|A0A1W2P7A1_MOUSE 40S ribosomal protein S12 OS=Mus musculus OX=10090 GN=Rps12 PE=1 SV=1;tr|F7AEH4|F7AEH4_MOUSE 40S ribosomal protein S12 OS=Mus musculus OX=10090 GN=Rps12 PE=1 SV=1;sp|P63323|RS12_MOUSE 40S ribosomal protein S12 OS=Mus musculus	3	2	2	2	2	1	2	1	2	1	12.8	15.978	148	11.583	12.8	6.8	57676000	34292000	23384000	1438700	1438700	2923000
B1AWQ3;B1AWQ4;A0A140LJB0;Q9ET47;B1AWQ1	B1AWQ3;B1AWQ4;A0A140LJB0;Q9ET47;B1AWQ1	Espin	Espn	tr|B1AWQ3|B1AWQ3_MOUSE Espin OS=Mus musculus OX=10090 GN=Espn PE=1 SV=1;tr|B1AWQ4|B1AWQ4_MOUSE Espin OS=Mus musculus OX=10090 GN=Espn PE=1 SV=1;tr|A0A140LJB0|A0A140LJB0_MOUSE Espin OS=Mus musculus OX=10090 GN=Espn PE=1 SV=1;sp|Q9ET47|ESPN_MOUSE Espin OS=Mu	5	2	2	2	0	2	0	2	0	2	2.7	91.785	848	11.553	0	2.7	0	0	0	0	0	0
Q9CZW4;D3Z4I4;E9PUC2	Q9CZW4;D3Z4I4;E9PUC2	Long-chain-fatty-acid--CoA ligase 3	Acsl3	sp|Q9CZW4|ACSL3_MOUSE Fatty acid CoA ligase Acsl3 OS=Mus musculus OX=10090 GN=Acsl3 PE=1 SV=2;tr|D3Z4I4|D3Z4I4_MOUSE Acyl-CoA synthetase long-chain family member 3 (Fragment) OS=Mus musculus OX=10090 GN=Acsl3 PE=1 SV=1;tr|E9PUC2|E9PUC2_MOUSE Acyl-CoA synth	3	2	2	2	1	1	1	1	1	1	3.9	80.491	720	11.486	2.1	1.8	0	0	0	0	0	0
Q8CHP8	Q8CHP8	Phosphoglycolate phosphatase	Pgp	sp|Q8CHP8|PGP_MOUSE Glycerol-3-phosphate phosphatase OS=Mus musculus OX=10090 GN=Pgp PE=1 SV=1	1	2	2	2	2	1	2	1	2	1	7.2	34.54	321	11.378	7.2	4	16871000	16871000	0	887960	887960	0
Q9CQC7	Q9CQC7	NADH dehydrogenase [ubiquinone] 1 beta subcomplex subunit 4	Ndufb4	sp|Q9CQC7|NDUB4_MOUSE NADH dehydrogenase [ubiquinone] 1 beta subcomplex subunit 4 OS=Mus musculus OX=10090 GN=Ndufb4 PE=1 SV=3	1	2	2	2	2	0	2	0	2	0	18.6	15.081	129	11.35	18.6	0	19943000	19943000	0	3323900	3323900	0
F2Z456;Q9DCN2	F2Z456;Q9DCN2	NADH-cytochrome b5 reductase;NADH-cytochrome b5 reductase 3;NADH-cytochrome b5 reductase 3 membrane-bound form;NADH-cytochrome b5 reductase 3 soluble form	Cyb5r3	tr|F2Z456|F2Z456_MOUSE NADH-cytochrome b5 reductase OS=Mus musculus OX=10090 GN=Cyb5r3 PE=1 SV=1;sp|Q9DCN2|NB5R3_MOUSE NADH-cytochrome b5 reductase 3 OS=Mus musculus OX=10090 GN=Cyb5r3 PE=1 SV=3	2	1	1	1	1	0	1	0	1	0	6.1	34.929	313	11.297	6.1	0	13576000	13576000	0	565670	565670	0
P08113;F7C312	P08113	Endoplasmin	Hsp90b1	sp|P08113|ENPL_MOUSE Endoplasmin OS=Mus musculus OX=10090 GN=Hsp90b1 PE=1 SV=2	2	4	2	2	2	3	1	1	1	1	4.1	92.475	802	11.29	2.9	3	18796000	7722700	11073000	164310	164310	235600
Q9CQA3	Q9CQA3	Succinate dehydrogenase [ubiquinone] iron-sulfur subunit, mitochondrial	Sdhb	sp|Q9CQA3|SDHB_MOUSE Succinate dehydrogenase [ubiquinone] iron-sulfur subunit, mitochondrial OS=Mus musculus OX=10090 GN=Sdhb PE=1 SV=1	1	2	2	2	1	1	1	1	1	1	6	31.814	282	11.271	2.8	3.2	25174000	14136000	11038000	1094500	614600	479930
Q99JX7;V9GXM5	Q99JX7;V9GXM5	Nuclear RNA export factor 1	Nxf1	sp|Q99JX7|NXF1_MOUSE Nuclear RNA export factor 1 OS=Mus musculus OX=10090 GN=Nxf1 PE=1 SV=3;tr|V9GXM5|V9GXM5_MOUSE Nuclear RNA export factor 1 (Fragment) OS=Mus musculus OX=10090 GN=Nxf1 PE=1 SV=1	2	2	2	2	1	1	1	1	1	1	2.9	70.299	618	11.227	1.5	1.5	0	0	0	0	0	0
Q9Z103	Q9Z103	Activity-dependent neuroprotector homeobox protein	Adnp	sp|Q9Z103|ADNP_MOUSE Activity-dependent neuroprotector homeobox protein OS=Mus musculus OX=10090 GN=Adnp PE=1 SV=2	1	2	2	2	2	0	2	0	2	0	2.1	124.31	1108	11.19	2.1	0	14239000	14239000	0	195050	195050	0
A0A075B5Q7;A0A075B696;A0A0A6YWY9;A0A075B6A7;A0A075B697;A0A075B5Q5;A0A075B5Q1;A0A075B5P8;P01820;P01821	A0A075B5Q7;A0A075B696;A0A0A6YWY9;A0A075B6A7;A0A075B697;A0A075B5Q5;A0A075B5Q1;A0A075B5P8;P01820;P01821	Ig heavy chain V region PJ14;Ig heavy chain V region MC101	Ighv2-6-8;Ighv2-3;Ighv2-6;Ighv2-9-1;Ighv2-9;Ighv2-4;Ighv2-2	tr|A0A075B5Q7|A0A075B5Q7_MOUSE Immunoglobulin heavy variable 2-6-8 OS=Mus musculus OX=10090 GN=Ighv2-6-8 PE=4 SV=1;tr|A0A075B696|A0A075B696_MOUSE Immunoglobulin heavy variable 2-3 (Fragment) OS=Mus musculus OX=10090 GN=Ighv2-3 PE=4 SV=3;tr|A0A0A6YWY9|A0A0A	10	1	1	1	1	1	1	1	1	1	7.9	12.257	114	11.143	7.9	7.9	163190000	89723000	73471000	40799000	22431000	18368000
Q9Z1W9	Q9Z1W9	STE20/SPS1-related proline-alanine-rich protein kinase	Stk39	sp|Q9Z1W9|STK39_MOUSE STE20/SPS1-related proline-alanine-rich protein kinase OS=Mus musculus OX=10090 GN=Stk39 PE=1 SV=1	1	2	2	2	2	0	2	0	2	0	4.1	60.319	556	11.1	4.1	0	46038000	46038000	0	1841500	1841500	0
Q922F4	Q922F4	Tubulin beta-6 chain	Tubb6	sp|Q922F4|TBB6_MOUSE Tubulin beta-6 chain OS=Mus musculus OX=10090 GN=Tubb6 PE=1 SV=1	1	11	1	1	8	10	0	1	0	1	22.1	50.09	447	11.017	14.1	22.1	68860000	0	68860000	2993900	0	2993900
B1AXI9;J3QMP9;Q62036	B1AXI9;J3QMP9;Q62036	Centrosomal protein of 131 kDa	Cep131	tr|B1AXI9|B1AXI9_MOUSE 5-azacytidine induced gene 1 OS=Mus musculus OX=10090 GN=Cep131 PE=1 SV=1;tr|J3QMP9|J3QMP9_MOUSE Centrosomal protein 131 OS=Mus musculus OX=10090 GN=Cep131 PE=1 SV=1;sp|Q62036|CP131_MOUSE Centrosomal protein of 131 kDa OS=Mus musculu	3	2	2	2	1	1	1	1	1	1	2.1	120.23	1059	10.965	0.9	1.1	11814000	7126000	4688100	65112	98972	65112
Q9D495;A0A1B0GSZ8	Q9D495;A0A1B0GSZ8	Synaptonemal complex central element protein 1	Syce1	sp|Q9D495|SYCE1_MOUSE Synaptonemal complex central element protein 1 OS=Mus musculus OX=10090 GN=Syce1 PE=1 SV=1;tr|A0A1B0GSZ8|A0A1B0GSZ8_MOUSE Synaptonemal complex central element protein 1 (Fragment) OS=Mus musculus OX=10090 GN=Syce1 PE=1 SV=1	2	2	2	2	1	2	1	2	1	2	5.8	38.205	329	10.9	3.6	5.8	8573400	0	8573400	389700	0	389700
D3Z0M9	D3Z0M9		Ddx23	tr|D3Z0M9|D3Z0M9_MOUSE RNA helicase OS=Mus musculus OX=10090 GN=Ddx23 PE=1 SV=1	1	2	2	2	0	2	0	2	0	2	2.4	95.493	819	10.868	0	2.4	7932100	0	7932100	149660	0	149660
A0A0N4SUU5;Q3UGF1	A0A0N4SUU5;Q3UGF1	WD repeat-containing protein 19	Wdr19	tr|A0A0N4SUU5|A0A0N4SUU5_MOUSE WD repeat domain 19 (Fragment) OS=Mus musculus OX=10090 GN=Wdr19 PE=1 SV=1;sp|Q3UGF1|WDR19_MOUSE WD repeat-containing protein 19 OS=Mus musculus OX=10090 GN=Wdr19 PE=1 SV=1	2	1	1	1	1	0	1	0	1	0	14.3	11.892	105	10.863	14.3	0	9831800	9831800	0	1966400	1966400	0
Q61881	Q61881	DNA replication licensing factor MCM7	Mcm7	sp|Q61881|MCM7_MOUSE DNA replication licensing factor MCM7 OS=Mus musculus OX=10090 GN=Mcm7 PE=1 SV=1	1	2	2	2	2	1	2	1	2	1	3.2	81.21	719	10.812	3.2	1.8	12810000	12810000	0	278480	278480	0
Q921F4;V9GXB6	Q921F4;V9GXB6	Heterogeneous nuclear ribonucleoprotein L-like	Hnrnpll	sp|Q921F4|HNRLL_MOUSE Heterogeneous nuclear ribonucleoprotein L-like OS=Mus musculus OX=10090 GN=Hnrnpll PE=1 SV=3;tr|V9GXB6|V9GXB6_MOUSE Heterogeneous nuclear ribonucleoprotein L-like OS=Mus musculus OX=10090 GN=Hnrnpll PE=1 SV=1	2	2	2	2	1	1	1	1	1	1	2.5	64.124	591	10.808	1.5	1	30478000	14074000	16404000	1015900	469130	546790
Q6ZWR5;Q6ZWR6;A0A1L1STC6	Q6ZWR5;Q6ZWR6;A0A1L1STC6	Nesprin-1	Syne1	tr|Q6ZWR5|Q6ZWR5_MOUSE Spectrin repeat containing, nuclear envelope 1 (Fragment) OS=Mus musculus OX=10090 GN=Syne1 PE=1 SV=1;sp|Q6ZWR6|SYNE1_MOUSE Nesprin-1 OS=Mus musculus OX=10090 GN=Syne1 PE=1 SV=2;tr|A0A1L1STC6|A0A1L1STC6_MOUSE Spectrin repeat containi	3	2	2	2	1	2	1	2	1	2	4.2	70.946	615	10.805	2.6	4.2	386950000	258990000	127960000	10183000	6815400	3367400
Q8C0S1	Q8C0S1	DIS3-like exonuclease 1	Dis3l	sp|Q8C0S1|DI3L1_MOUSE DIS3-like exonuclease 1 OS=Mus musculus OX=10090 GN=Dis3l PE=1 SV=2	1	2	2	2	1	1	1	1	1	1	2	120.28	1053	10.787	1.2	0.8	322250000	295580000	26674000	4957700	4547300	410370
P19157	P19157	Glutathione S-transferase P 1	Gstp1	sp|P19157|GSTP1_MOUSE Glutathione S-transferase P 1 OS=Mus musculus OX=10090 GN=Gstp1 PE=1 SV=2	1	1	1	1	0	1	0	1	0	1	5.2	23.609	210	10.763	0	5.2	0	0	0	0	0	0
Q61334	Q61334	B-cell receptor-associated protein 29	Bcap29	sp|Q61334|BAP29_MOUSE B-cell receptor-associated protein 29 OS=Mus musculus OX=10090 GN=Bcap29 PE=1 SV=1	1	1	1	1	1	0	1	0	1	0	4.6	27.964	240	10.758	4.6	0	84556000	84556000	0	6504300	6504300	0
Q8CH18	Q8CH18	Cell division cycle and apoptosis regulator protein 1	Ccar1	sp|Q8CH18|CCAR1_MOUSE Cell division cycle and apoptosis regulator protein 1 OS=Mus musculus OX=10090 GN=Ccar1 PE=1 SV=1	1	2	2	2	1	1	1	1	1	1	1.8	132.06	1146	10.74	0.8	1	28861000	14886000	13975000	506340	261160	245180
A0A2R8VHP3	A0A2R8VHP3			tr|A0A2R8VHP3|A0A2R8VHP3_MOUSE Predicted pseudogene 5478 OS=Mus musculus OX=10090 GN=Gm5478 PE=1 SV=1	1	4	2	2	3	2	1	1	1	1	6	57.919	535	10.549	6	4.3	67494000	30760000	36734000	1928400	878850	1049500
P25206	P25206	DNA replication licensing factor MCM3	Mcm3	sp|P25206|MCM3_MOUSE DNA replication licensing factor MCM3 OS=Mus musculus OX=10090 GN=Mcm3 PE=1 SV=2	1	1	1	1	0	1	0	1	0	1	1.7	91.545	812	10.511	0	1.7	9322700	0	9322700	175900	0	175900
B2RY56;S4R2B0	B2RY56;S4R2B0	RNA-binding protein 25	Rbm25	sp|B2RY56|RBM25_MOUSE RNA-binding protein 25 OS=Mus musculus OX=10090 GN=Rbm25 PE=1 SV=2;tr|S4R2B0|S4R2B0_MOUSE RNA binding motif protein 25 (Fragment) OS=Mus musculus OX=10090 GN=Rbm25 PE=1 SV=1	2	2	2	2	0	2	0	2	0	2	2.7	99.551	838	10.462	0	2.7	10116000	0	10116000	280990	0	280990
Q9JMD0;B1AQG7;Q8CCB2;M0QWF0	Q9JMD0;B1AQG7;Q8CCB2;M0QWF0	BUB3-interacting and GLEBS motif-containing protein ZNF207	Znf207;Zfp207	sp|Q9JMD0|ZN207_MOUSE BUB3-interacting and GLEBS motif-containing protein ZNF207 OS=Mus musculus OX=10090 GN=Znf207 PE=1 SV=1;tr|B1AQG7|B1AQG7_MOUSE Zinc finger protein 207 (Fragment) OS=Mus musculus OX=10090 GN=Zfp207 PE=1 SV=1;tr|Q8CCB2|Q8CCB2_MOUSE Zinc	4	2	2	2	2	0	2	0	2	0	4	52.792	495	10.423	4	0	27246000	27246000	0	528650	528650	0
P70168	P70168	Importin subunit beta-1	Kpnb1	sp|P70168|IMB1_MOUSE Importin subunit beta-1 OS=Mus musculus OX=10090 GN=Kpnb1 PE=1 SV=2	1	1	1	1	1	0	1	0	1	0	1.4	97.183	876	10.211	1.4	0	13545000	13545000	0	307830	307830	0
P08207	P08207	Protein S100-A10	S100a10	sp|P08207|S10AA_MOUSE Protein S100-A10 OS=Mus musculus OX=10090 GN=S100a10 PE=1 SV=2	1	1	1	1	0	1	0	1	0	1	17.5	11.186	97	10.186	0	17.5	0	0	0	0	0	0
A0A0R4J1E3;Q9QXS6	A0A0R4J1E3;Q9QXS6	Drebrin	Dbn1	tr|A0A0R4J1E3|A0A0R4J1E3_MOUSE Drebrin 1 OS=Mus musculus OX=10090 GN=Dbn1 PE=1 SV=1;sp|Q9QXS6|DREB_MOUSE Drebrin OS=Mus musculus OX=10090 GN=Dbn1 PE=1 SV=4	2	1	1	1	1	0	1	0	1	0	3	72.544	661	10.182	3	0	13986000	13986000	0	517990	517990	0
Q8R127	Q8R127	Saccharopine dehydrogenase-like oxidoreductase	Sccpdh	sp|Q8R127|SCPDL_MOUSE Saccharopine dehydrogenase-like oxidoreductase OS=Mus musculus OX=10090 GN=Sccpdh PE=1 SV=1	1	1	1	1	1	1	1	1	1	1	3.3	47.129	429	10.062	3.3	3.3	39905000	15601000	24304000	1662700	650030	1012700
A0A286YCG3;G5E8R4;Q922D4	A0A286YCG3;G5E8R4;Q922D4	Serine/threonine-protein phosphatase 6 regulatory subunit 3	Ppp6r3	tr|A0A286YCG3|A0A286YCG3_MOUSE Protein phosphatase 6, regulatory subunit 3 (Fragment) OS=Mus musculus OX=10090 GN=Ppp6r3 PE=1 SV=1;tr|G5E8R4|G5E8R4_MOUSE Protein phosphatase 6, regulatory subunit 3 OS=Mus musculus OX=10090 GN=Ppp6r3 PE=1 SV=1;sp|Q922D4|PP6	3	1	1	1	1	0	1	0	1	0	6.1	25.213	228	9.9979	6.1	0	11659000	11659000	0	1165900	1165900	0
F7DFQ2;E0CYH4;A0A494BB75;Q8C6G8	F7DFQ2;E0CYH4;A0A494BB75;Q8C6G8	WD repeat-containing protein 26	Wdr26	tr|F7DFQ2|F7DFQ2_MOUSE WD repeat domain 26 (Fragment) OS=Mus musculus OX=10090 GN=Wdr26 PE=1 SV=1;tr|E0CYH4|E0CYH4_MOUSE WD repeat domain 26 (Fragment) OS=Mus musculus OX=10090 GN=Wdr26 PE=1 SV=1;tr|A0A494BB75|A0A494BB75_MOUSE WD repeat domain 26 OS=Mus mu	4	1	1	1	0	1	0	1	0	1	12.9	16.513	147	9.9476	0	12.9	10042000	0	10042000	1673700	0	1673700
Q8R149	Q8R149	BUD13 homolog	Bud13	sp|Q8R149|BUD13_MOUSE BUD13 homolog OS=Mus musculus OX=10090 GN=Bud13 PE=1 SV=1	1	1	1	1	1	0	1	0	1	0	2.7	72.138	637	9.7306	2.7	0	0	0	0	0	0	0
Q3U2G2;Q61316	Q3U2G2;Q61316	Heat shock 70 kDa protein 4	Hspa4	tr|Q3U2G2|Q3U2G2_MOUSE Heat shock 70 kDa protein 4 OS=Mus musculus OX=10090 GN=Hspa4 PE=1 SV=1;sp|Q61316|HSP74_MOUSE Heat shock 70 kDa protein 4 OS=Mus musculus OX=10090 GN=Hspa4 PE=1 SV=1	2	1	1	1	0	1	0	1	0	1	1.7	94.208	842	9.7206	0	1.7	0	0	0	0	0	0
P63154	P63154	Crooked neck-like protein 1	Crnkl1	sp|P63154|CRNL1_MOUSE Crooked neck-like protein 1 OS=Mus musculus OX=10090 GN=Crnkl1 PE=1 SV=1	1	1	1	1	0	1	0	1	0	1	1.7	83.415	690	9.7069	0	1.7	9114100	0	9114100	198130	0	198130
Q9CPN7;F6R7E8	Q9CPN7;F6R7E8		1810009J06Rik;Gm2663	tr|Q9CPN7|Q9CPN7_MOUSE RIKEN cDNA 1810009J06 gene OS=Mus musculus OX=10090 GN=1810009J06Rik PE=2 SV=1;tr|F6R7E8|F6R7E8_MOUSE Predicted gene 2663 OS=Mus musculus OX=10090 GN=Gm2663 PE=4 SV=1	2	1	1	1	1	0	1	0	1	0	8.1	26.503	247	9.5921	8.1	0	12227000	12227000	0	1018900	1018900	0
Q923D4	Q923D4	Splicing factor 3B subunit 5	Sf3b5	sp|Q923D4|SF3B5_MOUSE Splicing factor 3B subunit 5 OS=Mus musculus OX=10090 GN=Sf3b5 PE=1 SV=1	1	1	1	1	1	1	1	1	1	1	18.6	10.119	86	9.5054	18.6	18.6	56283000	32873000	23410000	9380500	5478900	3901600
P42669	P42669	Transcriptional activator protein Pur-alpha	Pura	sp|P42669|PURA_MOUSE Transcriptional activator protein Pur-alpha OS=Mus musculus OX=10090 GN=Pura PE=1 SV=1	1	1	1	1	1	0	1	0	1	0	8.1	34.883	321	9.4611	8.1	0	24581000	24581000	0	1755800	1755800	0
F6ZDJ1;Q5SXA5;Q5SXA4;Q5SRX1	F6ZDJ1;Q5SXA5;Q5SXA4;Q5SRX1	TOM1-like protein 2	Tom1l2	tr|F6ZDJ1|F6ZDJ1_MOUSE Target of myb1-like 2 (chicken) (Fragment) OS=Mus musculus OX=10090 GN=Tom1l2 PE=1 SV=1;tr|Q5SXA5|Q5SXA5_MOUSE Target of myb1-like 2 (chicken) OS=Mus musculus OX=10090 GN=Tom1l2 PE=1 SV=1;tr|Q5SXA4|Q5SXA4_MOUSE Target of myb1-like 2	4	1	1	1	0	1	0	1	0	1	12.1	21.051	199	9.3059	0	12.1	16785000	0	16785000	2397800	0	2397800
Q8CCP0	Q8CCP0	Nuclear export mediator factor Nemf	Nemf	sp|Q8CCP0|NEMF_MOUSE Ribosome quality control complex subunit NEMF OS=Mus musculus OX=10090 GN=Nemf PE=1 SV=2	1	1	1	1	0	1	0	1	0	1	1.1	121.19	1064	9.2027	0	1.1	15991000	0	15991000	285560	0	285560
E9QK36;F6R9F0;E9PUI7	E9QK36;F6R9F0;E9PUI7		Wdr62	tr|E9QK36|E9QK36_MOUSE WD repeat domain 62 OS=Mus musculus OX=10090 GN=Wdr62 PE=1 SV=1;tr|F6R9F0|F6R9F0_MOUSE WD repeat domain 62 (Fragment) OS=Mus musculus OX=10090 GN=Wdr62 PE=1 SV=1;tr|E9PUI7|E9PUI7_MOUSE WD repeat domain 62 OS=Mus musculus OX=10090 GN=	3	30	1	1	25	26	1	1	1	1	26.5	167.38	1524	9.0324	21.7	23.5	137150000	78181000	58966000	1100400	684200	416230
Q45VK7	Q45VK7	Cytoplasmic dynein 2 heavy chain 1	Dync2h1	sp|Q45VK7|DYHC2_MOUSE Cytoplasmic dynein 2 heavy chain 1 OS=Mus musculus OX=10090 GN=Dync2h1 PE=1 SV=1	1	1	1	1	1	0	1	0	1	0	0.3	492.33	4306	9.0193	0.3	0	21054000	21054000	0	73873	73873	0
P35564	P35564	Calnexin	Canx	sp|P35564|CALX_MOUSE Calnexin OS=Mus musculus OX=10090 GN=Canx PE=1 SV=1	1	1	1	1	1	1	1	1	1	1	3.4	67.277	591	8.9766	3.4	3.4	95033000	44127000	50906000	2639800	1225700	1414100
Q9ERU9	Q9ERU9	E3 SUMO-protein ligase RanBP2	Ranbp2	sp|Q9ERU9|RBP2_MOUSE E3 SUMO-protein ligase RanBP2 OS=Mus musculus OX=10090 GN=Ranbp2 PE=1 SV=2	1	1	1	1	1	0	1	0	1	0	0.4	341.12	3053	8.8978	0.4	0	0	0	0	0	0	0
Q9D819	Q9D819	Inorganic pyrophosphatase	Ppa1	sp|Q9D819|IPYR_MOUSE Inorganic pyrophosphatase OS=Mus musculus OX=10090 GN=Ppa1 PE=1 SV=1	1	1	1	1	0	1	0	1	0	1	7.6	32.667	289	8.886	0	7.6	19557000	0	19557000	977860	0	977860
A0A0A6YVU8;Q9JKV1	A0A0A6YVU8;Q9JKV1	Proteasomal ubiquitin receptor ADRM1	Gm9774;Adrm1	tr|A0A0A6YVU8|A0A0A6YVU8_MOUSE Predicted pseudogene 9774 OS=Mus musculus OX=10090 GN=Adrm1b PE=3 SV=1;sp|Q9JKV1|ADRM1_MOUSE Proteasomal ubiquitin receptor ADRM1 OS=Mus musculus OX=10090 GN=Adrm1 PE=1 SV=2	2	1	1	1	0	1	0	1	0	1	3.9	42.147	407	8.8838	0	3.9	10905000	0	10905000	908720	0	908720
A0A0A6YY53;F6TQW2;P01863;P01864;P01865	A0A0A6YY53;F6TQW2;P01863;P01864;P01865	Ig gamma-2A chain C region, A allele;Ig gamma-2A chain C region secreted form;Ig gamma-2A chain C region, membrane-bound form	Ighg2c;Ighg;Igh-1a	tr|A0A0A6YY53|A0A0A6YY53_MOUSE Immunoglobulin heavy constant gamma 2C (Fragment) OS=Mus musculus OX=10090 GN=Ighg2c PE=1 SV=1;tr|F6TQW2|F6TQW2_MOUSE Immunoglobulin heavy constant gamma 2C (Fragment) OS=Mus musculus OX=10090 GN=Ighg2c PE=1 SV=2;sp|P01863|GC	5	3	1	1	3	2	1	1	1	1	11.6	36.407	335	8.7874	11.6	10.7	118550000	65181000	53373000	4173800	2367500	1806300
E9Q1S9;Q9DAN8	E9Q1S9;Q9DAN8	Cystatin-12	Cst12	tr|E9Q1S9|E9Q1S9_MOUSE Cystatin 12 OS=Mus musculus OX=10090 GN=Cst12 PE=1 SV=1;sp|Q9DAN8|CST12_MOUSE Cystatin-12 OS=Mus musculus OX=10090 GN=Cst12 PE=1 SV=1	2	1	1	1	1	1	1	1	1	1	15.6	16.457	141	8.7608	15.6	15.6	52579000	26750000	25829000	5842100	2972200	2869900
Q8JZQ9	Q8JZQ9	Eukaryotic translation initiation factor 3 subunit B	Eif3b	sp|Q8JZQ9|EIF3B_MOUSE Eukaryotic translation initiation factor 3 subunit B OS=Mus musculus OX=10090 GN=Eif3b PE=1 SV=1	1	1	1	1	1	0	1	0	1	0	1.2	91.369	803	8.6752	1.2	0	0	0	0	0	0	0
A0A1B0GR78;A0A1B0GRA5;P70302	A0A1B0GR78;A0A1B0GRA5;P70302	Stromal interaction molecule 1	Stim1	tr|A0A1B0GR78|A0A1B0GR78_MOUSE Stromal interaction molecule 1 OS=Mus musculus OX=10090 GN=Stim1 PE=1 SV=1;tr|A0A1B0GRA5|A0A1B0GRA5_MOUSE Stromal interaction molecule 1 OS=Mus musculus OX=10090 GN=Stim1 PE=1 SV=1;sp|P70302|STIM1_MOUSE Stromal interaction mo	3	1	1	1	1	0	1	0	1	0	1.9	62.195	540	8.6185	1.9	0	0	0	0	0	0	0
G5E881;Q3TUH1	G5E881;Q3TUH1	Phosphatidate cytidylyltransferase, mitochondrial	Tamm41	tr|G5E881|G5E881_MOUSE Phosphatidate cytidylyltransferase, mitochondrial OS=Mus musculus OX=10090 GN=Tamm41 PE=1 SV=1;sp|Q3TUH1|TAM41_MOUSE Phosphatidate cytidylyltransferase, mitochondrial OS=Mus musculus OX=10090 GN=Tamm41 PE=1 SV=2	2	1	1	1	1	1	1	1	1	1	3.9	37.896	337	8.6058	3.9	3.9	24467000	12492000	11975000	1359300	694010	665300
E9Q1G8;E9Q9F5;O55131	E9Q1G8;E9Q9F5;O55131	Septin-7	Sept7	tr|E9Q1G8|E9Q1G8_MOUSE Septin OS=Mus musculus OX=10090 GN=Septin7 PE=1 SV=2;tr|E9Q9F5|E9Q9F5_MOUSE Septin OS=Mus musculus OX=10090 GN=Septin7 PE=1 SV=2;sp|O55131|SEPT7_MOUSE Septin-7 OS=Mus musculus OX=10090 GN=Septin7 PE=1 SV=1	3	1	1	1	0	1	0	1	0	1	5.3	50.648	437	8.5667	0	5.3	11458000	0	11458000	424370	0	424370
Q8VEJ9	Q8VEJ9	Vacuolar protein sorting-associated protein 4A	Vps4a	sp|Q8VEJ9|VPS4A_MOUSE Vacuolar protein sorting-associated protein 4A OS=Mus musculus OX=10090 GN=Vps4a PE=1 SV=1	1	1	1	1	1	0	1	0	1	0	4.6	48.906	437	8.5322	4.6	0	21951000	21951000	0	756930	756930	0
Q5SUH7;Q5SUH6;Q99KN9	Q5SUH7;Q5SUH6;Q99KN9	Clathrin interactor 1	Clint1	tr|Q5SUH7|Q5SUH7_MOUSE Clathrin interactor 1 OS=Mus musculus OX=10090 GN=Clint1 PE=1 SV=1;tr|Q5SUH6|Q5SUH6_MOUSE Clathrin interactor 1 OS=Mus musculus OX=10090 GN=Clint1 PE=1 SV=1;sp|Q99KN9|EPN4_MOUSE Clathrin interactor 1 OS=Mus musculus OX=10090 GN=Clint	3	1	1	1	0	1	0	1	0	1	2.2	67.73	623	8.5269	0	2.2	19410000	0	19410000	718890	0	718890
Q99JI4	Q99JI4	26S proteasome non-ATPase regulatory subunit 6	Psmd6	sp|Q99JI4|PSMD6_MOUSE 26S proteasome non-ATPase regulatory subunit 6 OS=Mus musculus OX=10090 GN=Psmd6 PE=1 SV=1	1	1	1	1	1	0	1	0	1	0	4.4	45.536	389	8.5204	4.4	0	22019000	22019000	0	759270	759270	0
Q3UYV9	Q3UYV9	Nuclear cap-binding protein subunit 1	Ncbp1	sp|Q3UYV9|NCBP1_MOUSE Nuclear cap-binding protein subunit 1 OS=Mus musculus OX=10090 GN=Ncbp1 PE=1 SV=2	1	1	1	1	0	1	0	1	0	1	2.7	91.926	790	8.501	0	2.7	21032000	0	21032000	553470	0	553470
G3UXL2;Q9D7G0;Q9CS42	G3UXL2;Q9D7G0;Q9CS42	Ribose-phosphate pyrophosphokinase 1;Ribose-phosphate pyrophosphokinase 2	Prps1l3;Prps1;Prps2	tr|G3UXL2|G3UXL2_MOUSE ribose-phosphate diphosphokinase OS=Mus musculus OX=10090 GN=Prps1l3 PE=3 SV=1;sp|Q9D7G0|PRPS1_MOUSE Ribose-phosphate pyrophosphokinase 1 OS=Mus musculus OX=10090 GN=Prps1 PE=1 SV=4;sp|Q9CS42|PRPS2_MOUSE Ribose-phosphate pyrophosphok	3	1	1	1	0	1	0	1	0	1	5.3	34.824	318	8.3988	0	5.3	13363000	0	13363000	703320	0	703320
Q8BPI1	Q8BPI1	Protein kintoun	Dnaaf2	sp|Q8BPI1|KTU_MOUSE Protein kintoun OS=Mus musculus OX=10090 GN=Dnaaf2 PE=1 SV=2	1	1	1	1	0	1	0	1	0	1	2.3	88.326	814	8.1845	0	2.3	24234000	0	24234000	591080	0	591080
A2AUM6;P16254	A2AUM6;P16254	Signal recognition particle 14 kDa protein;Signal recognition particle 14 kDa protein, N-terminally processed	Srp14	tr|A2AUM6|A2AUM6_MOUSE Signal recognition particle 14 kDa protein OS=Mus musculus OX=10090 GN=Srp14 PE=1 SV=1;sp|P16254|SRP14_MOUSE Signal recognition particle 14 kDa protein OS=Mus musculus OX=10090 GN=Srp14 PE=1 SV=1	2	1	1	1	1	0	1	0	1	0	13.4	11.234	97	8.0528	13.4	0	17060000	17060000	0	2843400	2843400	0
D3YUD4;E9PYH6	D3YUD4;E9PYH6	Histone-lysine N-methyltransferase	Setd1a	tr|D3YUD4|D3YUD4_MOUSE SET domain containing 1A (Fragment) OS=Mus musculus OX=10090 GN=Setd1a PE=1 SV=1;sp|E9PYH6|SET1A_MOUSE Histone-lysine N-methyltransferase SETD1A OS=Mus musculus OX=10090 GN=Setd1a PE=1 SV=1	2	1	1	1	1	1	1	1	1	1	5.7	27.525	247	8.0221	5.7	5.7	11996000	11996000	0	749750	749750	0
D3Z132;Q5U4D9	D3Z132;Q5U4D9	THO complex subunit 6 homolog	Thoc6	tr|D3Z132|D3Z132_MOUSE THO complex 6 OS=Mus musculus OX=10090 GN=Thoc6 PE=1 SV=1;sp|Q5U4D9|THOC6_MOUSE THO complex subunit 6 homolog OS=Mus musculus OX=10090 GN=Thoc6 PE=1 SV=1	2	1	1	1	0	1	0	1	0	1	4.2	37.166	337	7.9597	0	4.2	8618800	0	8618800	453620	0	453620
Q05D44	Q05D44	Eukaryotic translation initiation factor 5B	Eif5b	sp|Q05D44|IF2P_MOUSE Eukaryotic translation initiation factor 5B OS=Mus musculus OX=10090 GN=Eif5b PE=1 SV=2	1	1	1	1	1	0	1	0	1	0	1.4	137.61	1216	7.9501	1.4	0	16491000	16491000	0	289320	289320	0
Q99MJ9	Q99MJ9	ATP-dependent RNA helicase DDX50	Ddx50	sp|Q99MJ9|DDX50_MOUSE ATP-dependent RNA helicase DDX50 OS=Mus musculus OX=10090 GN=Ddx50 PE=2 SV=1	1	1	1	1	1	0	1	0	1	0	1.5	82.175	734	7.9475	1.5	0	6949800	6949800	0	165470	165470	0
Q9JIK9	Q9JIK9	28S ribosomal protein S34, mitochondrial	Mrps34	sp|Q9JIK9|RT34_MOUSE 28S ribosomal protein S34, mitochondrial OS=Mus musculus OX=10090 GN=Mrps34 PE=1 SV=1	1	1	1	1	0	1	0	1	0	1	6.4	25.826	218	7.9053	0	6.4	0	0	0	0	0	0
Q8C7E9	Q8C7E9	Cleavage stimulation factor subunit 2 tau variant	Cstf2t	sp|Q8C7E9|CSTFT_MOUSE Cleavage stimulation factor subunit 2 tau variant OS=Mus musculus OX=10090 GN=Cstf2t PE=1 SV=2	1	1	1	1	0	1	0	1	0	1	1.7	65.862	632	7.794	0	1.7	16448000	0	16448000	567190	0	567190
Q9D0W5	Q9D0W5	Peptidyl-prolyl cis-trans isomerase-like 1	Ppil1	sp|Q9D0W5|PPIL1_MOUSE Peptidyl-prolyl cis-trans isomerase-like 1 OS=Mus musculus OX=10090 GN=Ppil1 PE=1 SV=1	1	1	1	1	0	1	0	1	0	1	10.2	18.237	166	7.6585	0	10.2	0	0	0	0	0	0
P12025	P12025	Midkine	Mdk	sp|P12025|MK_MOUSE Midkine OS=Mus musculus OX=10090 GN=Mdk PE=1 SV=2	1	1	1	1	0	1	0	1	0	1	7.1	15.434	140	7.6479	0	7.1	9962500	0	9962500	1245300	0	1245300
A0A0G2JE08;A0A0G2JFE0;A0A0G2JFB2;Q80VL1	A0A0G2JE08;A0A0G2JFE0;A0A0G2JFB2;Q80VL1	Tudor and KH domain-containing protein	Tdrkh	tr|A0A0G2JE08|A0A0G2JE08_MOUSE Tudor and KH domain containing protein OS=Mus musculus OX=10090 GN=Tdrkh PE=1 SV=1;tr|A0A0G2JFE0|A0A0G2JFE0_MOUSE Tudor and KH domain containing protein OS=Mus musculus OX=10090 GN=Tdrkh PE=1 SV=1;tr|A0A0G2JFB2|A0A0G2JFB2_MOU	4	1	1	1	1	1	1	1	1	1	3.7	32.45	296	7.6225	3.7	3.7	18346000	18346000	0	873610	873610	0
P30416	P30416	Peptidyl-prolyl cis-trans isomerase FKBP4;Peptidyl-prolyl cis-trans isomerase FKBP4, N-terminally processed	Fkbp4	sp|P30416|FKBP4_MOUSE Peptidyl-prolyl cis-trans isomerase FKBP4 OS=Mus musculus OX=10090 GN=Fkbp4 PE=1 SV=5	1	1	1	1	0	1	0	1	0	1	2.8	51.572	458	7.614	0	2.8	27745000	0	27745000	840750	0	840750
Q9CPN9	Q9CPN9		2210010C04Rik	tr|Q9CPN9|Q9CPN9_MOUSE RIKEN cDNA 2210010C04 gene OS=Mus musculus OX=10090 GN=2210010C04Rik PE=1 SV=1	1	1	1	1	1	1	1	1	1	1	4.9	26.422	247	7.6104	4.9	4.9	103900000	55775000	48128000	9445700	5070500	4375300
Q60932	Q60932	Voltage-dependent anion-selective channel protein 1	Vdac1	sp|Q60932|VDAC1_MOUSE Voltage-dependent anion-selective channel protein 1 OS=Mus musculus OX=10090 GN=Vdac1 PE=1 SV=3	1	1	1	1	1	1	1	1	1	1	3.4	32.351	296	7.6044	3.4	3.4	91343000	61952000	29391000	3632600	1999800	1632800
G3UXG7;G3UXU2;P67871	G3UXG7;G3UXU2;P67871	Casein kinase II subunit beta	Csnk2b	tr|G3UXG7|G3UXG7_MOUSE Casein kinase II subunit beta OS=Mus musculus OX=10090 GN=Csnk2b PE=1 SV=1;tr|G3UXU2|G3UXU2_MOUSE Casein kinase II subunit beta (Fragment) OS=Mus musculus OX=10090 GN=Csnk2b PE=1 SV=2;sp|P67871|CSK2B_MOUSE Casein kinase II subunit be	3	1	1	1	0	1	0	1	0	1	5.5	18.926	164	7.5762	0	5.5	21888000	0	21888000	2736000	0	2736000
Q8BWT1	Q8BWT1	3-ketoacyl-CoA thiolase, mitochondrial	Acaa2	sp|Q8BWT1|THIM_MOUSE 3-ketoacyl-CoA thiolase, mitochondrial OS=Mus musculus OX=10090 GN=Acaa2 PE=1 SV=3	1	1	1	1	1	1	1	1	1	1	3.5	41.829	397	7.5738	3.5	3.5	34108000	17144000	16964000	1364300	685770	678550
P63268;P62737;D3YZY0;D3Z2K3;A0A494B9T3;A0A0U1RQ96	P63268;P62737;D3YZY0;D3Z2K3;A0A494B9T3	Actin, gamma-enteric smooth muscle;Actin, aortic smooth muscle	Actg2;Acta2	sp|P63268|ACTH_MOUSE Actin, gamma-enteric smooth muscle OS=Mus musculus OX=10090 GN=Actg2 PE=1 SV=1;sp|P62737|ACTA_MOUSE Actin, aortic smooth muscle OS=Mus musculus OX=10090 GN=Acta2 PE=1 SV=1;tr|D3YZY0|D3YZY0_MOUSE Actin, gamma 2, smooth muscle, enteric (	6	25	1	1	24	20	0	1	0	1	55.9	41.876	376	7.5699	52.9	42	107790000	0	107790000	4686700	0	4686700
Q9QYX7	Q9QYX7	Protein piccolo	Pclo	sp|Q9QYX7|PCLO_MOUSE Protein piccolo OS=Mus musculus OX=10090 GN=Pclo PE=1 SV=4	1	1	1	1	0	1	0	1	0	1	0.2	550.83	5068	7.5314	0	0.2	47440000	0	47440000	173140	0	173140
Q4V9W2	Q4V9W2	Protein SREK1IP1	Srek1ip1	sp|Q4V9W2|SR1IP_MOUSE Protein SREK1IP1 OS=Mus musculus OX=10090 GN=Srek1ip1 PE=1 SV=1	1	1	1	1	1	0	1	0	1	0	7.2	18.151	153	7.4727	7.2	0	15402000	15402000	0	2200300	2200300	0
Q01853	Q01853	Transitional endoplasmic reticulum ATPase	Vcp	sp|Q01853|TERA_MOUSE Transitional endoplasmic reticulum ATPase OS=Mus musculus OX=10090 GN=Vcp PE=1 SV=4	1	1	1	1	1	0	1	0	1	0	1.2	89.321	806	7.4325	1.2	0	9107500	9107500	0	189740	189740	0
Q9WUM4	Q9WUM4	Coronin-1C	Coro1c	sp|Q9WUM4|COR1C_MOUSE Coronin-1C OS=Mus musculus OX=10090 GN=Coro1c PE=1 SV=2	1	1	1	1	1	1	1	1	1	1	2.7	53.12	474	7.3635	2.7	2.7	27187000	14539000	12648000	1132800	605800	526980
D3Z3G6;Q63844	D3Z3G6;Q63844	Mitogen-activated protein kinase;Mitogen-activated protein kinase 3	Mapk3	tr|D3Z3G6|D3Z3G6_MOUSE Mitogen-activated protein kinase OS=Mus musculus OX=10090 GN=Mapk3 PE=1 SV=1;sp|Q63844|MK03_MOUSE Mitogen-activated protein kinase 3 OS=Mus musculus OX=10090 GN=Mapk3 PE=1 SV=5	2	1	1	1	0	1	0	1	0	1	3.9	42.401	380	7.3424	0	3.9	0	0	0	0	0	0
Q3V089	Q3V089	RNA-binding protein 44	Rbm44	sp|Q3V089|RBM44_MOUSE RNA-binding protein 44 OS=Mus musculus OX=10090 GN=Rbm44 PE=1 SV=1	1	1	1	1	1	0	1	0	1	0	1.5	112.28	1013	7.3412	1.5	0	12920000	12920000	0	208390	208390	0
P52196	P52196	Thiosulfate sulfurtransferase	Tst	sp|P52196|THTR_MOUSE Thiosulfate sulfurtransferase OS=Mus musculus OX=10090 GN=Tst PE=1 SV=3	1	1	1	1	0	1	0	1	0	1	4	33.466	297	7.3384	0	4	17993000	0	17993000	856820	0	856820
P61028	P61028	Ras-related protein Rab-8B	Rab8b	sp|P61028|RAB8B_MOUSE Ras-related protein Rab-8B OS=Mus musculus OX=10090 GN=Rab8b PE=1 SV=1	1	2	1	1	1	2	0	1	0	1	11.1	23.603	207	7.3373	5.3	11.1	0	0	0	0	0	0
Q8BPW9;Q3TVK3;Q9Z2W0	Q8BPW9;Q3TVK3;Q9Z2W0	Aspartyl aminopeptidase	Dnpep	tr|Q8BPW9|Q8BPW9_MOUSE Aspartyl aminopeptidase OS=Mus musculus OX=10090 GN=Dnpep PE=1 SV=1;tr|Q3TVK3|Q3TVK3_MOUSE Aspartyl aminopeptidase OS=Mus musculus OX=10090 GN=Dnpep PE=1 SV=1;sp|Q9Z2W0|DNPEP_MOUSE Aspartyl aminopeptidase OS=Mus musculus OX=10090 GN=	3	1	1	1	0	1	0	1	0	1	2.6	51.662	470	7.3072	0	2.6	23057000	0	23057000	960690	0	960690
Q8R3V2;Q8R010	Q8R3V2;Q8R010	Aminoacyl tRNA synthase complex-interacting multifunctional protein 2	Aimp2	tr|Q8R3V2|Q8R3V2_MOUSE Aminoacyl tRNA synthetase complex-interacting multifunctional protein 2 OS=Mus musculus OX=10090 GN=Aimp2 PE=1 SV=1;sp|Q8R010|AIMP2_MOUSE Aminoacyl tRNA synthase complex-interacting multifunctional protein 2 OS=Mus musculus OX=10090	2	1	1	1	1	1	1	1	1	1	4.3	31.097	280	7.307	4.3	4.3	22841000	14053000	8787800	1631500	1003800	627700
Q9R099	Q9R099	Transducin beta-like protein 2	Tbl2	sp|Q9R099|TBL2_MOUSE Transducin beta-like protein 2 OS=Mus musculus OX=10090 GN=Tbl2 PE=1 SV=2	1	1	1	1	0	1	0	1	0	1	2	49.583	442	7.2694	0	2	13490000	0	13490000	481770	0	481770
A0A0R4J215;Q3UFS4	A0A0R4J215;Q3UFS4	G patch domain-containing protein 11	Gpatch11	tr|A0A0R4J215|A0A0R4J215_MOUSE G patch domain-containing protein 11 OS=Mus musculus OX=10090 GN=Gpatch11 PE=1 SV=1;sp|Q3UFS4|GPT11_MOUSE G patch domain-containing protein 11 OS=Mus musculus OX=10090 GN=Gpatch11 PE=1 SV=2	2	1	1	1	1	0	1	0	1	0	4.2	30.825	264	7.2597	4.2	0	14948000	14948000	0	786760	786760	0
F7DE82;F8WHU8;Q9D8T7	F7DE82;F8WHU8;Q9D8T7	SRA stem-loop-interacting RNA-binding protein, mitochondrial	Slirp	tr|F7DE82|F7DE82_MOUSE SRA stem-loop interacting RNA binding protein (Fragment) OS=Mus musculus OX=10090 GN=Slirp PE=1 SV=1;tr|F8WHU8|F8WHU8_MOUSE SRA stem-loop interacting RNA binding protein (Fragment) OS=Mus musculus OX=10090 GN=Slirp PE=1 SV=1;sp|Q9D8T	3	1	1	1	1	1	1	1	1	1	13.9	9.0796	79	7.2197	13.9	13.9	103850000	43798000	60048000	7079600	3450600	3629100
P14211	P14211	Calreticulin	Calr	sp|P14211|CALR_MOUSE Calreticulin OS=Mus musculus OX=10090 GN=Calr PE=1 SV=1	1	1	1	1	0	1	0	1	0	1	3.1	47.994	416	7.2155	0	3.1	0	0	0	0	0	0
Q8R0G9	Q8R0G9	Nuclear pore complex protein Nup133	Nup133	sp|Q8R0G9|NU133_MOUSE Nuclear pore complex protein Nup133 OS=Mus musculus OX=10090 GN=Nup133 PE=1 SV=2	1	1	1	1	0	1	0	1	0	1	1.4	128.62	1155	7.2038	0	1.4	19331000	0	19331000	292900	0	292900
P00342;A0A1B0GRE9	P00342;A0A1B0GRE9	L-lactate dehydrogenase C chain	Ldhc	sp|P00342|LDHC_MOUSE L-lactate dehydrogenase C chain OS=Mus musculus OX=10090 GN=Ldhc PE=1 SV=2;tr|A0A1B0GRE9|A0A1B0GRE9_MOUSE Lactate dehydrogenase C OS=Mus musculus OX=10090 GN=Ldhc PE=1 SV=1	2	3	1	1	2	3	1	1	1	1	10.2	35.911	332	7.2003	6.6	10.2	34824000	18602000	16222000	1582900	845530	737370
E9Q5K1;Q32NY8	E9Q5K1;Q32NY8		Tcfl5	tr|E9Q5K1|E9Q5K1_MOUSE Transcription factor-like 5 (basic helix-loop-helix) OS=Mus musculus OX=10090 GN=Tcfl5 PE=4 SV=1;tr|Q32NY8|Q32NY8_MOUSE Tcfl5 protein OS=Mus musculus OX=10090 GN=Tcfl5 PE=1 SV=1	2	1	1	1	0	1	0	1	0	1	5.1	30.581	292	7.1838	0	5.1	4104800	0	4104800	342070	0	342070
A0A0G2JFN7;A0A0H2UH17;A0A0G2JDV6;Q80X50	A0A0G2JFN7;A0A0H2UH17;A0A0G2JDV6;Q80X50	Ubiquitin-associated protein 2-like	Ubap2l	tr|A0A0G2JFN7|A0A0G2JFN7_MOUSE Ubiquitin-associated protein 2-like (Fragment) OS=Mus musculus OX=10090 GN=Ubap2l PE=1 SV=1;tr|A0A0H2UH17|A0A0H2UH17_MOUSE Ubiquitin-associated protein 2-like OS=Mus musculus OX=10090 GN=Ubap2l PE=1 SV=1;tr|A0A0G2JDV6|A0A0G2J	4	1	1	1	0	1	0	1	0	1	3	51.498	497	7.142	0	3	19937000	0	19937000	2215200	0	2215200
Q9WU65	Q9WU65	Glycerol kinase 2	Gk2	sp|Q9WU65|GLPK2_MOUSE Glycerol kinase 2 OS=Mus musculus OX=10090 GN=Gk2 PE=1 SV=1	1	1	1	1	1	1	1	1	1	1	2.3	60.629	554	7.0866	2.3	2.3	16377000	16377000	0	564710	564710	0
O35857	O35857	Mitochondrial import inner membrane translocase subunit TIM44	Timm44	sp|O35857|TIM44_MOUSE Mitochondrial import inner membrane translocase subunit TIM44 OS=Mus musculus OX=10090 GN=Timm44 PE=1 SV=2	1	1	1	1	1	0	1	0	1	0	2.7	51.091	452	7.0837	2.7	0	13731000	13731000	0	442930	442930	0
Q9EQ00	Q9EQ00	Ropporin-1-like protein	Ropn1l	sp|Q9EQ00|ROP1L_MOUSE Ropporin-1-like protein OS=Mus musculus OX=10090 GN=Ropn1l PE=1 SV=2	1	1	1	1	1	0	1	0	1	0	5	24.515	218	7.0746	5	0	14559000	14559000	0	1119900	1119900	0
P30677;P21279;P21278	P30677;P21279;P21278	Guanine nucleotide-binding protein subunit alpha-14;Guanine nucleotide-binding protein G(q) subunit alpha;Guanine nucleotide-binding protein subunit alpha-11	Gna14;Gnaq;Gna11	sp|P30677|GNA14_MOUSE Guanine nucleotide-binding protein subunit alpha-14 OS=Mus musculus OX=10090 GN=Gna14 PE=1 SV=2;sp|P21279|GNAQ_MOUSE Guanine nucleotide-binding protein G(q) subunit alpha OS=Mus musculus OX=10090 GN=Gnaq PE=1 SV=4;sp|P21278|GNA11_MOUS	3	1	1	1	1	1	1	1	1	1	3.1	41.527	355	6.9456	3.1	3.1	19905000	7429200	12476000	829370	309550	519820
Q9DAP0	Q9DAP0	Leucine-rich repeat-containing protein 46	Lrrc46	sp|Q9DAP0|LRC46_MOUSE Leucine-rich repeat-containing protein 46 OS=Mus musculus OX=10090 GN=Lrrc46 PE=1 SV=2	1	1	1	1	0	1	0	1	0	1	4	36.047	323	6.9328	0	4	0	0	0	0	0	0
Q8C0N1	Q8C0N1	Kinesin-like protein KIF2B	Kif2b	sp|Q8C0N1|KIF2B_MOUSE Kinesin-like protein KIF2B OS=Mus musculus OX=10090 GN=Kif2b PE=1 SV=1	1	2	1	0	2	2	1	1	0	0	3.9	75.468	668	6.9265	3.9	3.9	21700000	11577000	10123000	571040	304660	266380
A0A0G2JGW4;A0A0G2JEW4;Q80SY5	A0A0G2JGW4;A0A0G2JEW4;Q80SY5	Pre-mRNA-splicing factor 38B	Prpf38b	tr|A0A0G2JGW4|A0A0G2JGW4_MOUSE Pre-mRNA-splicing factor 38B OS=Mus musculus OX=10090 GN=Prpf38b PE=1 SV=1;tr|A0A0G2JEW4|A0A0G2JEW4_MOUSE Pre-mRNA-splicing factor 38B OS=Mus musculus OX=10090 GN=Prpf38b PE=1 SV=1;sp|Q80SY5|PR38B_MOUSE Pre-mRNA-splicing fact	3	1	1	1	0	1	0	1	0	1	12.8	10.178	94	6.9219	0	12.8	25437000	0	25437000	2382700	0	2382700
A0A0G2JGN6;Q9CR00	A0A0G2JGN6;Q9CR00	26S proteasome non-ATPase regulatory subunit 9	Psmd9	tr|A0A0G2JGN6|A0A0G2JGN6_MOUSE 26S proteasome non-ATPase regulatory subunit 9 (Fragment) OS=Mus musculus OX=10090 GN=Psmd9 PE=1 SV=1;sp|Q9CR00|PSMD9_MOUSE 26S proteasome non-ATPase regulatory subunit 9 OS=Mus musculus OX=10090 GN=Psmd9 PE=1 SV=1	2	1	1	1	0	1	0	1	0	1	5.1	19.462	175	6.9058	0	5.1	0	0	0	0	0	0
Q8BFZ3	Q8BFZ3	Beta-actin-like protein 2	Actbl2	sp|Q8BFZ3|ACTBL_MOUSE Beta-actin-like protein 2 OS=Mus musculus OX=10090 GN=Actbl2 PE=1 SV=1	1	10	1	1	9	9	0	1	0	1	26.6	42.004	376	6.9044	23.4	26.6	47541000	0	47541000	1980900	0	1980900
Q3TRX6;E9Q9H2;E9Q9H3;P54103	Q3TRX6;E9Q9H2;E9Q9H3;P54103	DnaJ homolog subfamily C member 2;DnaJ homolog subfamily C member 2, N-terminally processed	Dnajc2	tr|Q3TRX6|Q3TRX6_MOUSE DnaJ heat shock protein family (Hsp40) member C2 OS=Mus musculus OX=10090 GN=Dnajc2 PE=1 SV=1;tr|E9Q9H2|E9Q9H2_MOUSE DnaJ homolog subfamily C member 2 OS=Mus musculus OX=10090 GN=Dnajc2 PE=1 SV=1;tr|E9Q9H3|E9Q9H3_MOUSE DnaJ homolog s	4	1	1	1	1	0	1	0	1	0	7.3	21.75	191	6.89	7.3	0	13233000	13233000	0	1323300	1323300	0
D3YVF2;Q9JJ78	D3YVF2;Q9JJ78	Lymphokine-activated killer T-cell-originated protein kinase	Pbk	tr|D3YVF2|D3YVF2_MOUSE PDZ binding kinase (Fragment) OS=Mus musculus OX=10090 GN=Pbk PE=1 SV=1;sp|Q9JJ78|TOPK_MOUSE Lymphokine-activated killer T-cell-originated protein kinase OS=Mus musculus OX=10090 GN=Pbk PE=1 SV=1	2	1	1	1	1	0	1	0	1	0	9.2	13.425	120	6.8896	9.2	0	0	0	0	0	0	0
J3QN38;Q3TXS7	J3QN38;Q3TXS7	26S proteasome non-ATPase regulatory subunit 1	Gm21972;Psmd1	tr|J3QN38|J3QN38_MOUSE Predicted gene 21972 (Fragment) OS=Mus musculus OX=10090 GN=Gm21972 PE=4 SV=1;sp|Q3TXS7|PSMD1_MOUSE 26S proteasome non-ATPase regulatory subunit 1 OS=Mus musculus OX=10090 GN=Psmd1 PE=1 SV=1	2	1	1	1	0	1	0	1	0	1	9.2	11.119	98	6.8894	0	9.2	0	0	0	0	0	0
Q80WS3	Q80WS3	rRNA/tRNA 2-O-methyltransferase fibrillarin-like protein 1	Fbll1	sp|Q80WS3|FBLL1_MOUSE rRNA/tRNA 2-O-methyltransferase fibrillarin-like protein 1 OS=Mus musculus OX=10090 GN=Fbll1 PE=1 SV=1	1	3	1	1	3	3	1	1	1	1	11.5	33.338	314	6.8511	11.5	11.5	55800000	24943000	30857000	2790000	1247100	1542900
P05213;A0A0A0MQA5;P68368;A0A2R8VHF3;A0A087WRB4;A0A087WQS4;Q3UX10;A0A087WSB0;A0A087WSL5	P05213;A0A0A0MQA5;P68368;A0A2R8VHF3	Tubulin alpha-1B chain;Tubulin alpha-4A chain	Tuba1b;Tuba4a	sp|P05213|TBA1B_MOUSE Tubulin alpha-1B chain OS=Mus musculus OX=10090 GN=Tuba1b PE=1 SV=2;tr|A0A0A0MQA5|A0A0A0MQA5_MOUSE Tubulin alpha chain (Fragment) OS=Mus musculus OX=10090 GN=Tuba4a PE=1 SV=1;sp|P68368|TBA4A_MOUSE Tubulin alpha-4A chain OS=Mus musculu	9	23	1	1	21	23	1	1	1	1	60.5	50.151	451	6.8437	54.3	60.5	46800000	19512000	27288000	2034800	848330	1186500
F6V8R7;Q3TE40;Q62193	F6V8R7;Q3TE40;Q62193	Replication protein A 32 kDa subunit	Rpa2	tr|F6V8R7|F6V8R7_MOUSE Replication protein A2 (Fragment) OS=Mus musculus OX=10090 GN=Rpa2 PE=1 SV=1;tr|Q3TE40|Q3TE40_MOUSE Replication protein A2 OS=Mus musculus OX=10090 GN=Rpa2 PE=1 SV=1;sp|Q62193|RFA2_MOUSE Replication protein A 32 kDa subunit OS=Mus mu	3	1	1	1	1	1	1	1	1	1	20	7.5075	70	6.8328	20	20	14381000	14381000	0	4793500	4793500	0
Q3UMU9	Q3UMU9	Hepatoma-derived growth factor-related protein 2	Hdgfrp2	sp|Q3UMU9|HDGR2_MOUSE Hepatoma-derived growth factor-related protein 2 OS=Mus musculus OX=10090 GN=Hdgfl2 PE=1 SV=1	1	1	1	1	1	1	1	1	1	1	1.9	74.29	669	6.8257	1.9	1.9	53897000	20105000	33793000	291920	558460	291920
Q8R0F5	Q8R0F5	RNA-binding motif protein, X-linked 2	Rbmx2	sp|Q8R0F5|RBMX2_MOUSE RNA-binding motif protein, X-linked 2 OS=Mus musculus OX=10090 GN=Rbmx2 PE=1 SV=1	1	1	1	1	1	0	1	0	1	0	4	37.535	326	6.8122	4	0	0	0	0	0	0	0
Q3TML0;F7DBQ0;Q922R8	Q3TML0;F7DBQ0;Q922R8	Protein disulfide-isomerase A6	Pdia6	tr|Q3TML0|Q3TML0_MOUSE Protein disulfide-isomerase A6 OS=Mus musculus OX=10090 GN=Pdia6 PE=1 SV=1;tr|F7DBQ0|F7DBQ0_MOUSE Protein disulfide-isomerase A6 OS=Mus musculus OX=10090 GN=Pdia6 PE=1 SV=1;sp|Q922R8|PDIA6_MOUSE Protein disulfide-isomerase A6 OS=Mus	3	1	1	1	1	0	1	0	1	0	3.1	48.689	445	6.8084	3.1	0	0	0	0	0	0	0
D3YZ57;E9Q696;P06240;P05480;P39688;Q04736	D3YZ57;E9Q696;P06240;P05480;P39688;Q04736	Non-specific protein-tyrosine kinase;Proto-oncogene tyrosine-protein kinase LCK;Neuronal proto-oncogene tyrosine-protein kinase Src;Tyrosine-protein kinase Fyn;Tyrosine-protein kinase Yes	Fyn;Lck;Src;Yes1	tr|D3YZ57|D3YZ57_MOUSE Tyrosine-protein kinase OS=Mus musculus OX=10090 GN=Fyn PE=1 SV=1;tr|E9Q696|E9Q696_MOUSE Tyrosine-protein kinase OS=Mus musculus OX=10090 GN=Lck PE=1 SV=1;sp|P06240|LCK_MOUSE Proto-oncogene tyrosine-protein kinase LCK OS=Mus musculus	6	1	1	1	0	1	0	1	0	1	2.1	54.426	482	6.7988	0	2.1	19099000	0	19099000	707380	0	707380
B9EIX2;Q80U49	B9EIX2;Q80U49	Centrosomal protein of 170 kDa protein B	Cep170b	tr|B9EIX2|B9EIX2_MOUSE AW555464 protein OS=Mus musculus OX=10090 GN=Cep170b PE=1 SV=1;sp|Q80U49|C170B_MOUSE Centrosomal protein of 170 kDa protein B OS=Mus musculus OX=10090 GN=Cep170b PE=1 SV=2	2	1	1	1	0	1	0	1	0	1	1.1	166.86	1539	6.7888	0	1.1	0	0	0	0	0	0
A0A087WPE4;A0A087WQE6;A0A087WNT1;P83940	A0A087WPE4;A0A087WQE6;A0A087WNT1;P83940	Transcription elongation factor B polypeptide 1	Tceb1	tr|A0A087WPE4|A0A087WPE4_MOUSE Elongin C (Fragment) OS=Mus musculus OX=10090 GN=Eloc PE=1 SV=1;tr|A0A087WQE6|A0A087WQE6_MOUSE Elongin-C (Fragment) OS=Mus musculus OX=10090 GN=Eloc PE=1 SV=1;tr|A0A087WNT1|A0A087WNT1_MOUSE Elongin-C OS=Mus musculus OX=10090	4	1	1	1	1	0	1	0	1	0	25.5	5.4431	51	6.7788	25.5	0	16540000	16540000	0	3308000	3308000	0
Q8K396	Q8K396	Meiotic nuclear division protein 1 homolog	Mnd1	sp|Q8K396|MND1_MOUSE Meiotic nuclear division protein 1 homolog OS=Mus musculus OX=10090 GN=Mnd1 PE=1 SV=1	1	1	1	1	1	1	1	1	1	1	4.9	23.849	205	6.7691	4.9	4.9	40747000	13375000	27371000	2910500	955370	1955100
F8WI31;D3Z4V1;Q922V4	F8WI31;D3Z4V1;Q922V4	Pleiotropic regulator 1	Plrg1	tr|F8WI31|F8WI31_MOUSE Pleiotropic regulator 1 OS=Mus musculus OX=10090 GN=Plrg1 PE=1 SV=1;tr|D3Z4V1|D3Z4V1_MOUSE Pleiotropic regulator 1 OS=Mus musculus OX=10090 GN=Plrg1 PE=1 SV=1;sp|Q922V4|PLRG1_MOUSE Pleiotropic regulator 1 OS=Mus musculus OX=10090 GN=	3	1	1	1	1	1	1	1	1	1	2.3	42.438	383	6.7676	2.3	2.3	28989000	28989000	0	1115000	1115000	0
D3YUW7;E9QMC1;A0A5F8MPT6;P59242	D3YUW7;E9QMC1;A0A5F8MPT6;P59242	Cingulin	Cgn	tr|D3YUW7|D3YUW7_MOUSE Cingulin OS=Mus musculus OX=10090 GN=Cgn PE=1 SV=2;tr|E9QMC1|E9QMC1_MOUSE Cingulin OS=Mus musculus OX=10090 GN=Cgn PE=1 SV=2;tr|A0A5F8MPT6|A0A5F8MPT6_MOUSE Cingulin OS=Mus musculus OX=10090 GN=Cgn PE=1 SV=1;sp|P59242|CING_MOUSE Cingu	4	1	1	1	0	1	0	1	0	1	0.8	135.61	1183	6.7349	0	0.8	7816200	0	7816200	88821	0	88821
Q9ERU3	Q9ERU3	Zinc finger protein 22	Znf22	sp|Q9ERU3|ZNF22_MOUSE Zinc finger protein 22 OS=Mus musculus OX=10090 GN=Znf22 PE=1 SV=2	1	1	1	1	1	0	1	0	1	0	5.1	27.294	237	6.7213	5.1	0	17104000	17104000	0	950250	950250	0
A0A1B0GQY4;O88374;A0A1B0GX27;O35855	A0A1B0GQY4;O88374;A0A1B0GX27;O35855	Branched-chain-amino-acid aminotransferase;Branched-chain-amino-acid aminotransferase, mitochondrial	Bcat2	tr|A0A1B0GQY4|A0A1B0GQY4_MOUSE branched-chain-amino-acid transaminase (Fragment) OS=Mus musculus OX=10090 GN=Bcat2 PE=1 SV=1;tr|O88374|O88374_MOUSE Branched-chain-amino-acid aminotransferase OS=Mus musculus OX=10090 GN=Bcat2 PE=1 SV=1;tr|A0A1B0GX27|A0A1B0G	4	1	1	1	1	1	1	1	1	1	12.9	10.793	101	6.711	12.9	12.9	40258000	21409000	18849000	20129000	10704000	9424500
A0A5H1ZRK8;P01837	A0A5H1ZRK8;P01837	Ig kappa chain C region		tr|A0A5H1ZRK8|A0A5H1ZRK8_MOUSE Immunoglobulin kappa constant (Fragment) OS=Mus musculus OX=10090 GN=Igkc PE=1 SV=1;sp|P01837|IGKC_MOUSE Immunoglobulin kappa constant OS=Mus musculus OX=10090 GN=Igkc PE=1 SV=2	2	1	1	1	1	1	1	1	1	1	10.3	11.778	107	6.7017	10.3	10.3	64588000	25510000	39079000	12918000	5101900	7815800
Q9CQF3	Q9CQF3	Cleavage and polyadenylation specificity factor subunit 5	Nudt21	sp|Q9CQF3|CPSF5_MOUSE Cleavage and polyadenylation specificity factor subunit 5 OS=Mus musculus OX=10090 GN=Nudt21 PE=1 SV=1	1	1	1	1	0	1	0	1	0	1	5.3	26.24	227	6.6983	0	5.3	0	0	0	0	0	0
B1AZI6	B1AZI6	THO complex subunit 2	Thoc2	sp|B1AZI6|THOC2_MOUSE THO complex subunit 2 OS=Mus musculus OX=10090 GN=Thoc2 PE=1 SV=1	1	1	1	1	1	0	1	0	1	0	0.8	182.77	1594	6.6854	0.8	0	0	0	0	0	0	0
P70296	P70296	Phosphatidylethanolamine-binding protein 1;Hippocampal cholinergic neurostimulating peptide	Pebp1	sp|P70296|PEBP1_MOUSE Phosphatidylethanolamine-binding protein 1 OS=Mus musculus OX=10090 GN=Pebp1 PE=1 SV=3	1	1	1	1	1	0	1	0	1	0	13.9	20.83	187	6.6854	13.9	0	17541000	17541000	0	1754100	1754100	0
Q9ERD7	Q9ERD7	Tubulin beta-3 chain	Tubb3	sp|Q9ERD7|TBB3_MOUSE Tubulin beta-3 chain OS=Mus musculus OX=10090 GN=Tubb3 PE=1 SV=1	1	13	1	0	11	11	0	1	0	0	24.7	50.418	450	6.6721	20.7	24.4	8960800	0	8960800	407310	0	407310
E0CYE5;Q91XH6;O88384	E0CYE5;Q91XH6;O88384	Vesicle transport through interaction with t-SNAREs homolog 1B	Vti1b	tr|E0CYE5|E0CYE5_MOUSE Vesicle transport through interaction with t-SNAREs 1B OS=Mus musculus OX=10090 GN=Vti1b PE=1 SV=1;tr|Q91XH6|Q91XH6_MOUSE Vesicle transport through interaction with t-SNAREs 1B OS=Mus musculus OX=10090 GN=Vti1b PE=1 SV=1;sp|O88384|VT	3	1	1	1	0	1	0	1	0	1	22.2	5.7564	54	6.6702	0	22.2	0	0	0	0	0	0
B2RWE8;Q8BGD9	B2RWE8;Q8BGD9	Eukaryotic translation initiation factor 4B	Eif4b	tr|B2RWE8|B2RWE8_MOUSE Eif4b protein OS=Mus musculus OX=10090 GN=Eif4b PE=1 SV=1;sp|Q8BGD9|IF4B_MOUSE Eukaryotic translation initiation factor 4B OS=Mus musculus OX=10090 GN=Eif4b PE=1 SV=1	2	1	1	1	0	1	0	1	0	1	2.7	46.478	403	6.6646	0	2.7	18411000	0	18411000	969030	0	969030
Q8BH95	Q8BH95	Enoyl-CoA hydratase, mitochondrial	Echs1	sp|Q8BH95|ECHM_MOUSE Enoyl-CoA hydratase, mitochondrial OS=Mus musculus OX=10090 GN=Echs1 PE=1 SV=1	1	1	1	1	1	1	1	1	1	1	3.8	31.474	290	6.6538	3.8	3.8	46995000	27323000	19672000	2610800	1517900	1092900
Q9CXW2	Q9CXW2	28S ribosomal protein S22, mitochondrial	Mrps22	sp|Q9CXW2|RT22_MOUSE 28S ribosomal protein S22, mitochondrial OS=Mus musculus OX=10090 GN=Mrps22 PE=1 SV=1	1	1	1	1	0	1	0	1	0	1	3.3	41.192	359	6.6503	0	3.3	12505000	0	12505000	480950	0	480950
O70311	O70311	Glycylpeptide N-tetradecanoyltransferase 2	Nmt2	sp|O70311|NMT2_MOUSE Glycylpeptide N-tetradecanoyltransferase 2 OS=Mus musculus OX=10090 GN=Nmt2 PE=1 SV=1	1	1	1	1	1	0	1	0	1	0	2.3	60.484	529	6.6461	2.3	0	35932000	35932000	0	1088800	1088800	0
A2AN45;A2AN48;A2AN46;Z4YJU8;A0A6I8MWY5;E9PUQ5;A0A6I8MX07;Q921M4	A2AN45;A2AN48;A2AN46;Z4YJU8;A0A6I8MWY5;E9PUQ5;A0A6I8MX07;Q921M4	Golgin subfamily A member 2	Golga2	tr|A2AN45|A2AN45_MOUSE Golgi autoantigen, golgin subfamily a, 2 (Fragment) OS=Mus musculus OX=10090 GN=Golga2 PE=1 SV=2;tr|A2AN48|A2AN48_MOUSE Golgi autoantigen, golgin subfamily a, 2 (Fragment) OS=Mus musculus OX=10090 GN=Golga2 PE=1 SV=1;tr|A2AN46|A2AN46	8	1	1	1	1	0	1	0	1	0	5.5	29.825	272	6.641	5.5	0	0	0	0	0	0	0
Q6IFX2	Q6IFX2	Keratin, type I cytoskeletal 42	Krt42	sp|Q6IFX2|K1C42_MOUSE Keratin, type I cytoskeletal 42 OS=Mus musculus OX=10090 GN=Krt42 PE=1 SV=1	1	4	1	1	4	2	1	0	1	0	8.4	50.133	452	6.6371	8.4	3.5	40787000	40787000	0	1236000	1236000	0
D3Z1Y6;Q9D0F6	D3Z1Y6;Q9D0F6	Replication factor C subunit 5	Rfc5	tr|D3Z1Y6|D3Z1Y6_MOUSE Replication factor C (activator 1) 5 OS=Mus musculus OX=10090 GN=Rfc5 PE=1 SV=1;sp|Q9D0F6|RFC5_MOUSE Replication factor C subunit 5 OS=Mus musculus OX=10090 GN=Rfc5 PE=1 SV=1	2	1	1	1	1	1	1	1	1	1	12.5	12.433	112	6.6351	12.5	12.5	30038000	19075000	10963000	3754700	2384300	1370400
Q9EST5	Q9EST5	Acidic leucine-rich nuclear phosphoprotein 32 family member B	Anp32b	sp|Q9EST5|AN32B_MOUSE Acidic leucine-rich nuclear phosphoprotein 32 family member B OS=Mus musculus OX=10090 GN=Anp32b PE=1 SV=1	1	1	1	1	0	1	0	1	0	1	4.4	31.078	272	6.6351	0	4.4	0	0	0	0	0	0
D3Z3R3;P97930	D3Z3R3;P97930	Thymidylate kinase	Dtymk	tr|D3Z3R3|D3Z3R3_MOUSE dTMP kinase OS=Mus musculus OX=10090 GN=Dtymk PE=1 SV=1;sp|P97930|KTHY_MOUSE Thymidylate kinase OS=Mus musculus OX=10090 GN=Dtymk PE=1 SV=2	2	1	1	1	0	1	0	1	0	1	6.5	17.621	154	6.619	0	6.5	14141000	0	14141000	942700	0	942700
D6REF3;P62259	D6REF3;P62259	14-3-3 protein epsilon	Ywhae	tr|D6REF3|D6REF3_MOUSE Tyrosine 3-monooxygenase/tryptophan 5-monooxygenase activation protein, epsilon polypeptide OS=Mus musculus OX=10090 GN=Ywhae PE=1 SV=1;sp|P62259|1433E_MOUSE 14-3-3 protein epsilon OS=Mus musculus OX=10090 GN=Ywhae PE=1 SV=1	2	1	1	1	1	1	1	1	1	1	9.2	15.219	130	6.5838	9.2	9.2	14005000	0	14005000	1273200	0	1273200
D3Z2T9;P11440;Q80YP0;A0A1Y7VLM0;A0A1L1SUS7;E9PVC7;E3W997;E9PZX7;A0A0G2JDL3;P30285;Q64261;E9Q9E4;Q3V3A1;P49615;Q04899;O35495;Q04735;Q8K0D0;Q14AX6;Q69ZA1	D3Z2T9;P11440;Q80YP0;A0A1Y7VLM0;A0A1L1SUS7;E9PVC7;E3W997;E9PZX7;A0A0G2JDL3;P30285;Q64261;E9Q9E4;Q3V3A1;P49615;Q04899;O35495;Q04735;Q8K0D0;Q14AX6;Q69ZA1	Cyclin-dependent kinase 1;Cyclin-dependent kinase 3;Cyclin-dependent kinase 4;Cyclin-dependent kinase 6;Cyclin-dependent kinase 15;Cyclin-dependent-like kinase 5;Cyclin-dependent kinase 18;Cyclin-dependent kinase 14;Cyclin-dependent kinase 16;Cyclin-dependent kinase 17;Cyclin-dependent kinase 12;Cyclin-dependent kinase 13	Cdk1;Cdk3;Cdk14;Cdk15;Cdk4;Cdk6;Cdk5;Cdk18;Cdk16;Cdk17;Cdk12;Cdk13	tr|D3Z2T9|D3Z2T9_MOUSE Cyclin-dependent kinase 1 (Fragment) OS=Mus musculus OX=10090 GN=Cdk1 PE=1 SV=1;sp|P11440|CDK1_MOUSE Cyclin-dependent kinase 1 OS=Mus musculus OX=10090 GN=Cdk1 PE=1 SV=3;sp|Q80YP0|CDK3_MOUSE Cyclin-dependent kinase 3 OS=Mus musculus	20	2	1	1	1	2	0	1	0	1	11	22.893	200	6.5825	4	11	0	0	0	0	0	0
A2AIM4;P58774;S4R2U0;A2AIM5;A0A571BEU1;Q6IRU2	A2AIM4;P58774;S4R2U0;A2AIM5	Tropomyosin beta chain	Tpm2;Tpm1	tr|A2AIM4|A2AIM4_MOUSE Tropomyosin 2, beta OS=Mus musculus OX=10090 GN=Tpm2 PE=1 SV=1;sp|P58774|TPM2_MOUSE Tropomyosin beta chain OS=Mus musculus OX=10090 GN=Tpm2 PE=1 SV=1;tr|S4R2U0|S4R2U0_MOUSE Tropomyosin 1, alpha OS=Mus musculus OX=10090 GN=Tpm1 PE=1 S	6	9	1	1	8	6	1	0	1	0	23.6	32.993	284	6.5695	22.2	17.3	6957100	6957100	0	302480	302480	0
G3UWJ8;G3UXT6;G3UZK5;Q60960	G3UWJ8;G3UXT6;G3UZK5;Q60960	Importin subunit alpha-5;Importin subunit alpha-5, N-terminally processed	Kpna1	tr|G3UWJ8|G3UWJ8_MOUSE Karyopherin (importin) alpha 1 (Fragment) OS=Mus musculus OX=10090 GN=Kpna1 PE=1 SV=1;tr|G3UXT6|G3UXT6_MOUSE Karyopherin (importin) alpha 1 OS=Mus musculus OX=10090 GN=Kpna1 PE=1 SV=1;tr|G3UZK5|G3UZK5_MOUSE Karyopherin (importin) alp	4	1	1	1	0	1	0	1	0	1	7.6	13.819	119	6.5663	0	7.6	0	0	0	0	0	0
Q9DC51;A2A610;A2AE31;Q8C040;Q8BHK8;A2AE32;Z4YKV1;Q66L47;P20612;Q3V3I2;P50149;Q8CGK7;P63094;Q6R0H7	Q9DC51;A2A610;A2AE31;Q8C040;Q8BHK8;A2AE32;Z4YKV1;Q66L47;P20612;Q3V3I2;P50149;Q8CGK7;P63094;Q6R0H7	Guanine nucleotide-binding protein G(k) subunit alpha;Guanine nucleotide-binding protein G(t) subunit alpha-1;Guanine nucleotide-binding protein G(t) subunit alpha-3;Guanine nucleotide-binding protein G(t) subunit alpha-2;Guanine nucleotide-binding protein G(olf) subunit alpha;Guanine nucleotide-binding protein G(s) subunit alpha isoforms short;Guanine nucleotide-binding protein G(s) subunit alph…	Gnai3;Gnas;Gnat2;Gnal;Gnat1;Gnat3	sp|Q9DC51|GNAI3_MOUSE Guanine nucleotide-binding protein G(i) subunit alpha-3 OS=Mus musculus OX=10090 GN=Gnai3 PE=1 SV=3;tr|A2A610|A2A610_MOUSE GNAS (guanine nucleotide binding protein, alpha stimulating) complex locus OS=Mus musculus OX=10090 GN=Gnas PE=	14	2	1	1	2	1	1	0	1	0	6.8	40.538	354	6.5662	6.8	3.1	11502000	11502000	0	676600	676600	0
Q9DCJ7	Q9DCJ7	Aurora kinase A-interacting protein	Aurkaip1	sp|Q9DCJ7|AKIP_MOUSE Aurora kinase A-interacting protein OS=Mus musculus OX=10090 GN=Aurkaip1 PE=1 SV=2	1	1	1	1	1	1	1	1	1	1	7	23.3	200	6.5649	7	7	32200000	18744000	13456000	3220000	1874400	1345600
G5E883;P57784	G5E883;P57784	U2 small nuclear ribonucleoprotein A	Snrpa1	tr|G5E883|G5E883_MOUSE Small nuclear ribonucleoprotein polypeptide A OS=Mus musculus OX=10090 GN=Snrpa1 PE=1 SV=1;sp|P57784|RU2A_MOUSE U2 small nuclear ribonucleoprotein A OS=Mus musculus OX=10090 GN=Snrpa1 PE=1 SV=2	2	1	1	1	0	1	0	1	0	1	7.1	17.672	154	6.5598	0	7.1	11005000	0	11005000	1375700	0	1375700
A0A0U1RQB4;Q9DCW4	A0A0U1RQB4;Q9DCW4	Electron transfer flavoprotein subunit beta	Etfb	tr|A0A0U1RQB4|A0A0U1RQB4_MOUSE Electron transferring flavoprotein, beta polypeptide (Fragment) OS=Mus musculus OX=10090 GN=Etfb PE=1 SV=1;sp|Q9DCW4|ETFB_MOUSE Electron transfer flavoprotein subunit beta OS=Mus musculus OX=10090 GN=Etfb PE=1 SV=3	2	1	1	1	1	0	1	0	1	0	10	10.727	100	6.5589	10	0	0	0	0	0	0	0
F6SRV1	F6SRV1		Sf1	tr|F6SRV1|F6SRV1_MOUSE Splicing factor 1 (Fragment) OS=Mus musculus OX=10090 GN=Sf1 PE=1 SV=8	1	1	1	1	1	1	1	1	1	1	7.6	17.88	171	6.5573	7.6	7.6	45696000	31522000	14174000	5591900	2757100	2834700
A0A0G2JDH0;A0A0G2JEU9;A0A0G2JDW6;Q3UZG4;P31230	A0A0G2JDH0;A0A0G2JEU9;A0A0G2JDW6;Q3UZG4;P31230	Aminoacyl tRNA synthase complex-interacting multifunctional protein 1;Endothelial monocyte-activating polypeptide 2	Aimp1	tr|A0A0G2JDH0|A0A0G2JDH0_MOUSE Aminoacyl tRNA synthetase complex-interacting multifunctional protein 1 (Fragment) OS=Mus musculus OX=10090 GN=Aimp1 PE=1 SV=1;tr|A0A0G2JEU9|A0A0G2JEU9_MOUSE Aminoacyl tRNA synthetase complex-interacting multifunctional prote	5	1	1	1	1	0	1	0	1	0	21.8	6.3103	55	6.5527	21.8	0	7268200	7268200	0	1817100	1817100	0
D3YZ18;A0A0J9YUD8;A0A0J9YUZ4;P63158	D3YZ18;A0A0J9YUD8;A0A0J9YUZ4;P63158	High mobility group protein B1	Hmgb1	tr|D3YZ18|D3YZ18_MOUSE High mobility group box 1 (Fragment) OS=Mus musculus OX=10090 GN=Hmgb1 PE=1 SV=8;tr|A0A0J9YUD8|A0A0J9YUD8_MOUSE High mobility group box 1 OS=Mus musculus OX=10090 GN=Hmgb1 PE=1 SV=1;tr|A0A0J9YUZ4|A0A0J9YUZ4_MOUSE High mobility group	4	1	1	1	1	0	1	0	1	0	12.9	14.327	124	6.5499	12.9	0	0	0	0	0	0	0
Q8BU30	Q8BU30	Isoleucine--tRNA ligase, cytoplasmic	Iars	sp|Q8BU30|SYIC_MOUSE Isoleucine--tRNA ligase, cytoplasmic OS=Mus musculus OX=10090 GN=Iars1 PE=1 SV=2	1	1	1	1	1	0	1	0	1	0	0.7	144.27	1262	6.5464	0.7	0	0	0	0	0	0	0
Q99N93	Q99N93	39S ribosomal protein L16, mitochondrial	Mrpl16	sp|Q99N93|RM16_MOUSE 39S ribosomal protein L16, mitochondrial OS=Mus musculus OX=10090 GN=Mrpl16 PE=1 SV=1	1	1	1	1	1	0	1	0	1	0	4	28.803	251	6.5444	4	0	0	0	0	0	0	0
D3Z1Z2;D3Z2G8;Q99PU5	D3Z1Z2;D3Z2G8;Q99PU5	Long-chain-fatty-acid--CoA ligase ACSBG1	Acsbg1	tr|D3Z1Z2|D3Z1Z2_MOUSE Acyl-CoA synthetase bubblegum family member 1 (Fragment) OS=Mus musculus OX=10090 GN=Acsbg1 PE=1 SV=1;tr|D3Z2G8|D3Z2G8_MOUSE Acyl-CoA synthetase bubblegum family member 1 (Fragment) OS=Mus musculus OX=10090 GN=Acsbg1 PE=1 SV=1;sp|Q99	3	1	1	1	1	0	1	0	1	0	12.7	12.048	110	6.5235	12.7	0	0	0	0	0	0	0
F8WJ67;Q91YM5;Z4YMT0;P29037;Q6SJ95	F8WJ67;Q91YM5;Z4YMT0;P29037;Q6SJ95	TATA-box-binding protein;TATA box-binding protein-like protein 2	Tbp;Tbpl2	tr|F8WJ67|F8WJ67_MOUSE TATA box binding protein (Fragment) OS=Mus musculus OX=10090 GN=Tbp PE=3 SV=1;tr|Q91YM5|Q91YM5_MOUSE TATA box binding protein OS=Mus musculus OX=10090 GN=Tbp PE=1 SV=1;tr|Z4YMT0|Z4YMT0_MOUSE TATA box binding protein like 2 (Fragment)	5	1	1	1	0	1	0	1	0	1	4	27.096	250	6.5219	0	4	18138000	0	18138000	2591200	0	2591200
Q6IME9	Q6IME9	Keratin, type II cytoskeletal 72	Krt72	sp|Q6IME9|K2C72_MOUSE Keratin, type II cytoskeletal 72 OS=Mus musculus OX=10090 GN=Krt72 PE=3 SV=1	1	2	1	1	1	1	1	0	1	0	4	56.75	520	6.5043	2.3	1.7	0	0	0	0	0	0
Q7TT37	Q7TT37	Elongator complex protein 1	Ikbkap	sp|Q7TT37|ELP1_MOUSE Elongator complex protein 1 OS=Mus musculus OX=10090 GN=Elp1 PE=1 SV=2	1	1	1	1	1	0	1	0	1	0	0.8	149.58	1333	6.4244	0.8	0	0	0	0	0	0	0
Q9JLJ2	Q9JLJ2	4-trimethylaminobutyraldehyde dehydrogenase	Aldh9a1	sp|Q9JLJ2|AL9A1_MOUSE 4-trimethylaminobutyraldehyde dehydrogenase OS=Mus musculus OX=10090 GN=Aldh9a1 PE=1 SV=1	1	1	1	1	1	0	1	0	1	0	2.2	53.514	494	6.4242	2.2	0	0	0	0	0	0	0
O55201	O55201	Transcription elongation factor SPT5	Supt5h	sp|O55201|SPT5H_MOUSE Transcription elongation factor SPT5 OS=Mus musculus OX=10090 GN=Supt5h PE=1 SV=1	1	1	1	1	0	1	0	1	0	1	1	120.66	1082	6.424	0	1	7111500	0	7111500	122610	0	122610
F6RJV6;Q9JJK2	F6RJV6;Q9JJK2	LanC-like protein 2	Lancl2	tr|F6RJV6|F6RJV6_MOUSE LanC (bacterial lantibiotic synthetase component C)-like 2 (Fragment) OS=Mus musculus OX=10090 GN=Lancl2 PE=1 SV=1;sp|Q9JJK2|LANC2_MOUSE LanC-like protein 2 OS=Mus musculus OX=10090 GN=Lancl2 PE=1 SV=1	2	1	1	1	1	1	1	1	1	1	4.1	49.742	441	6.4075	4.1	4.1	22292000	12233000	10059000	891680	489320	402360
A0A075B5P9;A0A0A6YX91;A0A0A6YVS4;A0A0A6YXL5;A0A075B5R2;A0A075B5S5;A0A075B5T3;A0A0A6YWU3;A0A075B5R3;P01802;A0A075B5Q6;A0A075B5Q0;A0A075B5Q2;A0A075B5Q4;A0A075B5R1;A0A075B5T2;J3QNN6;P18525;P18529;P01804;P01803;P01800;P01799;P01798;P01797;A0A0A6YX19;P01796;P01801;P18528;P18530;P18524;P18527;P18526;P84751	A0A075B5P9;A0A0A6YX91;A0A0A6YVS4;A0A0A6YXL5;A0A075B5R2;A0A075B5S5;A0A075B5T3;A0A0A6YWU3;A0A075B5R3;P01802;A0A075B5Q6;A0A075B5Q0;A0A075B5Q2;A0A075B5Q4;A0A075B5R1;A0A075B5T2;J3QNN6;P18525;P18529;P01804;P01803;P01800;P01799;P01798;P01797;A0A0A6YX19;P01796;P01801;P18528;P18530;P18524;P18527;P18526;P84751	Ig heavy chain V-III region W3082;Ig heavy chain V region 5-84;Ig heavy chain V region 5-76;Ig heavy chain V-III region HPC76;Ig heavy chain V region AMPC1;Ig heavy chain V-III region T957;Ig heavy chain V-III region ABE-47N;Ig heavy chain V-III region E109;Ig heavy chain V-III region U61;Ig heavy chain V-III region A4;Ig heavy chain V-III region J606;Ig heavy chain V region 6.96;Ig heavy chain V…	Ighv5-4;Ighv7-2;Ighv5-9-1;Ighv7-4;Ighv7-3;Ighv6-6;Ighv6-7;Ighv5-6;Ighv5-9;Ighv5-12;Ighv5-17;Ighv6-3;Ighv6-4	tr|A0A075B5P9|A0A075B5P9_MOUSE Immunoglobulin heavy variable 5-4 (Fragment) OS=Mus musculus OX=10090 GN=Ighv5-4 PE=4 SV=1;tr|A0A0A6YX91|A0A0A6YX91_MOUSE Immunoglobulin heavy variable 7-2 (Fragment) OS=Mus musculus OX=10090 GN=Ighv7-2 PE=4 SV=1;tr|A0A0A6YVS	34	1	1	1	1	1	1	1	1	1	6	12.965	117	6.3893	6	6	3030500000	1591400000	1439100000	432920000	227340000	205590000
Q99M31	Q99M31	Heat shock 70 kDa protein 14	Hspa14	sp|Q99M31|HSP7E_MOUSE Heat shock 70 kDa protein 14 OS=Mus musculus OX=10090 GN=Hspa14 PE=1 SV=2	1	1	1	1	1	0	1	0	1	0	2	54.65	509	6.3823	2	0	15775000	15775000	0	492980	492980	0
A2ASC6;Q8C570	A2ASC6;Q8C570	mRNA export factor	Rae1	tr|A2ASC6|A2ASC6_MOUSE Ribonucleic acid export 1 (Fragment) OS=Mus musculus OX=10090 GN=Rae1 PE=1 SV=1;sp|Q8C570|RAE1L_MOUSE mRNA export factor OS=Mus musculus OX=10090 GN=Rae1 PE=1 SV=1	2	1	1	1	0	1	0	1	0	1	6.9	22.241	203	6.3804	0	6.9	8395700	0	8395700	839570	0	839570
J3QK27;B2RWR6;A0A087WR82;Q60990;O35698	J3QK27;B2RWR6;A0A087WR82;Q60990;O35698	RNA-binding motif protein, Y chromosome, family 1 member B;RNA-binding motif protein, Y chromosome, family 1 member A1	Gm21693;Rbmy1a1;Gm4064;Rbmy1b	tr|J3QK27|J3QK27_MOUSE Predicted gene, 21693 OS=Mus musculus OX=10090 GN=Gm21693 PE=4 SV=1;tr|B2RWR6|B2RWR6_MOUSE Predicted gene 10256 OS=Mus musculus OX=10090 GN=Gm10256 PE=2 SV=1;tr|A0A087WR82|A0A087WR82_MOUSE Predicted gene 4064 OS=Mus musculus OX=10090	5	1	1	1	1	1	1	1	1	1	3.2	43.241	380	6.3725	3.2	3.2	25311000	8875400	16436000	872800	306050	566750
A0A2R8VHH0;A2AC13;Q3TLP8;Q05144;P63001;P60764	A0A2R8VHH0;A2AC13;Q3TLP8;Q05144;P63001;P60764	Ras-related C3 botulinum toxin substrate 2;Ras-related C3 botulinum toxin substrate 1;Ras-related C3 botulinum toxin substrate 3	Rac3;Rac1;Rac2	tr|A0A2R8VHH0|A0A2R8VHH0_MOUSE Rac family small GTPase 2 (Fragment) OS=Mus musculus OX=10090 GN=Rac2 PE=1 SV=1;tr|A2AC13|A2AC13_MOUSE Rac family small GTPase 3 (Fragment) OS=Mus musculus OX=10090 GN=Rac3 PE=1 SV=1;tr|Q3TLP8|Q3TLP8_MOUSE Rac family small GT	6	1	1	1	1	1	1	1	1	1	12.5	8.8853	80	6.3715	12.5	12.5	43457000	26626000	16831000	8691400	5325200	3366200
Q3U4W8;P56399	Q3U4W8;P56399	Ubiquitin carboxyl-terminal hydrolase;Ubiquitin carboxyl-terminal hydrolase 5	Usp5	tr|Q3U4W8|Q3U4W8_MOUSE Ubiquitin carboxyl-terminal hydrolase OS=Mus musculus OX=10090 GN=Usp5 PE=1 SV=1;sp|P56399|UBP5_MOUSE Ubiquitin carboxyl-terminal hydrolase 5 OS=Mus musculus OX=10090 GN=Usp5 PE=1 SV=1	2	1	1	1	1	1	1	1	1	1	1.2	93.354	835	6.3683	1.2	1.2	19195000	7351400	11843000	417280	159810	257460
A0A087WS80;A0A087WPV4;Q9WUA2	A0A087WS80;A0A087WPV4;Q9WUA2	Phenylalanine--tRNA ligase beta subunit	Farsb	tr|A0A087WS80|A0A087WS80_MOUSE Phenylalanyl-tRNA synthetase, beta subunit (Fragment) OS=Mus musculus OX=10090 GN=Farsb PE=1 SV=1;tr|A0A087WPV4|A0A087WPV4_MOUSE Phenylalanyl-tRNA synthetase, beta subunit (Fragment) OS=Mus musculus OX=10090 GN=Farsb PE=1 SV=	3	1	1	1	1	0	1	0	1	0	5.3	23.311	206	6.3593	5.3	0	9131800	9131800	0	702440	702440	0
Q5EBP8;P49312	Q5EBP8;P49312	Heterogeneous nuclear ribonucleoprotein A1;Heterogeneous nuclear ribonucleoprotein A1, N-terminally processed	Hnrnpa1	tr|Q5EBP8|Q5EBP8_MOUSE Heterogeneous nuclear ribonucleoprotein A1 OS=Mus musculus OX=10090 GN=Hnrnpa1 PE=1 SV=1;sp|P49312|ROA1_MOUSE Heterogeneous nuclear ribonucleoprotein A1 OS=Mus musculus OX=10090 GN=Hnrnpa1 PE=1 SV=2	2	1	1	1	1	0	1	0	1	0	3.8	38.833	373	6.3559	3.8	0	25125000	25125000	0	1322400	1322400	0
A0A0U1RNU4;Q8R0T2	A0A0U1RNU4;Q8R0T2	Zinc finger protein 768	Znf768	tr|A0A0U1RNU4|A0A0U1RNU4_MOUSE Zinc finger protein 768 OS=Mus musculus OX=10090 GN=Zfp768 PE=1 SV=1;sp|Q8R0T2|ZN768_MOUSE Zinc finger protein 768 OS=Mus musculus OX=10090 GN=Znf768 PE=1 SV=1	2	1	1	1	1	0	1	0	1	0	1.6	62.427	565	6.3324	1.6	0	8288200	8288200	0	207200	207200	0
Q6ZWY3;D6RH49;D3YYB0	Q6ZWY3;D6RH49;D3YYB0	40S ribosomal protein S27-like;40S ribosomal protein S27	Rps27l	sp|Q6ZWY3|RS27L_MOUSE 40S ribosomal protein S27-like OS=Mus musculus OX=10090 GN=Rps27l PE=1 SV=3;tr|D6RH49|D6RH49_MOUSE 40S ribosomal protein S27 OS=Mus musculus OX=10090 GN=Rps27l PE=1 SV=1;tr|D3YYB0|D3YYB0_MOUSE 40S ribosomal protein S27 OS=Mus musculus	3	3	1	1	3	3	1	1	1	1	38.1	9.4771	84	6.3238	38.1	38.1	39396000	15879000	23516000	6225800	3175900	3049900
O35683	O35683	NADH dehydrogenase [ubiquinone] 1 alpha subcomplex subunit 1	Ndufa1	sp|O35683|NDUA1_MOUSE NADH dehydrogenase [ubiquinone] 1 alpha subcomplex subunit 1 OS=Mus musculus OX=10090 GN=Ndufa1 PE=1 SV=1	1	1	1	1	1	0	1	0	1	0	14.3	8.1384	70	6.3215	14.3	0	0	0	0	0	0	0
Q6ZQ06	Q6ZQ06	Centrosomal protein of 162 kDa	Cep162	sp|Q6ZQ06|CE162_MOUSE Centrosomal protein of 162 kDa OS=Mus musculus OX=10090 GN=Cep162 PE=1 SV=2	1	1	1	1	1	1	1	1	1	1	0.7	160.85	1403	6.3074	0.7	0.7	471910000	175180000	296730000	4631200	1662400	2968900
Q9CZY3	Q9CZY3	Ubiquitin-conjugating enzyme E2 variant 1	Ube2v1	sp|Q9CZY3|UB2V1_MOUSE Ubiquitin-conjugating enzyme E2 variant 1 OS=Mus musculus OX=10090 GN=Ube2v1 PE=1 SV=1	1	1	1	1	0	1	0	1	0	1	8.2	16.355	147	6.2828	0	8.2	18423000	0	18423000	1535200	0	1535200
P04918	P04918	Serum amyloid A-3 protein	Saa3	sp|P04918|SAA3_MOUSE Serum amyloid A-3 protein OS=Mus musculus OX=10090 GN=Saa3 PE=1 SV=1	1	1	1	1	1	1	1	1	1	1	8.2	13.773	122	6.2802	8.2	8.2	89696000	41803000	47893000	8154200	3800300	4353900
E9Q1Q0;E9Q585;E9PX68	E9Q1Q0;E9Q585;E9PX68		Slc4a1ap	tr|E9Q1Q0|E9Q1Q0_MOUSE Solute carrier family 4 (anion exchanger), member 1, adaptor protein OS=Mus musculus OX=10090 GN=Slc4a1ap PE=1 SV=1;tr|E9Q585|E9Q585_MOUSE Solute carrier family 4 (anion exchanger), member 1, adaptor protein OS=Mus musculus OX=10090	3	1	1	1	1	1	1	1	1	1	1.5	59.409	534	6.2715	1.5	1.5	12431000	12431000	0	388460	388460	0
A2A5F6;A2A5F5;Q8C266;Q9CQD1;P61021;P35278	A2A5F6;A2A5F5;Q8C266;Q9CQD1;P61021;P35278	Ras-related protein Rab-5A;Ras-related protein Rab-5B;Ras-related protein Rab-5C	Rab5c;Rab5a;Rab5b	tr|A2A5F6|A2A5F6_MOUSE RAB5C, member RAS oncogene family (Fragment) OS=Mus musculus OX=10090 GN=Rab5c PE=1 SV=8;tr|A2A5F5|A2A5F5_MOUSE RAB5C, member RAS oncogene family (Fragment) OS=Mus musculus OX=10090 GN=Rab5c PE=1 SV=1;tr|Q8C266|Q8C266_MOUSE RAB5C, me	6	1	1	1	1	1	1	1	1	1	32.4	3.3399	34	6.2569	32.4	32.4	49771000	30652000	19119000	24885000	15326000	9559400
E9Q5I9;Q9WVJ2	E9Q5I9;Q9WVJ2	26S proteasome non-ATPase regulatory subunit 13	Psmd13	tr|E9Q5I9|E9Q5I9_MOUSE 26S proteasome non-ATPase regulatory subunit 13 OS=Mus musculus OX=10090 GN=Psmd13 PE=1 SV=1;sp|Q9WVJ2|PSD13_MOUSE 26S proteasome non-ATPase regulatory subunit 13 OS=Mus musculus OX=10090 GN=Psmd13 PE=1 SV=1	2	1	1	1	1	1	1	1	1	1	2.3	39.694	349	6.2562	2.3	2.3	0	0	0	0	0	0
Q91YN9	Q91YN9	BAG family molecular chaperone regulator 2	Bag2	sp|Q91YN9|BAG2_MOUSE BAG family molecular chaperone regulator 2 OS=Mus musculus OX=10090 GN=Bag2 PE=1 SV=1	1	1	1	1	0	1	0	1	0	1	4.3	23.473	210	6.2443	0	4.3	0	0	0	0	0	0
D3Z4W5;Q9D9G7	D3Z4W5;Q9D9G7		1700074P13Rik	tr|D3Z4W5|D3Z4W5_MOUSE Protease, serine 59 (Fragment) OS=Mus musculus OX=10090 GN=Prss59 PE=4 SV=1;tr|Q9D9G7|Q9D9G7_MOUSE 1700074P13Rik protein OS=Mus musculus OX=10090 GN=Prss59 PE=2 SV=1	2	1	1	1	0	1	0	1	0	1	4	20.15	176	6.2416	0	4	31275000	0	31275000	7818700	0	7818700
J3JS23;Q8C827	J3JS23;Q8C827	Zinc finger protein 62	Zfp62	tr|J3JS23|J3JS23_MOUSE Zinc finger protein 62 (Fragment) OS=Mus musculus OX=10090 GN=Zfp62 PE=1 SV=1;sp|Q8C827|ZFP62_MOUSE Zinc finger protein 62 OS=Mus musculus OX=10090 GN=Zfp62 PE=1 SV=1	2	1	1	1	1	0	1	0	1	0	1.1	102.14	893	6.2344	1.1	0	0	0	0	0	0	0
Q9D1E6	Q9D1E6	Tubulin-folding cofactor B	Tbcb	sp|Q9D1E6|TBCB_MOUSE Tubulin-folding cofactor B OS=Mus musculus OX=10090 GN=Tbcb PE=1 SV=2	1	1	1	1	0	1	0	1	0	1	4.1	27.385	244	6.2216	0	4.1	5537800	0	5537800	307650	0	307650
A0A1L1SV73	A0A1L1SV73			tr|A0A1L1SV73|A0A1L1SV73_MOUSE Ubiquitin carboxyl-terminal hydrolase 47 OS=Mus musculus OX=10090 GN=Usp47 PE=1 SV=1	1	1	1	1	0	1	0	1	0	1	0.7	157.15	1376	6.2192	0	0.7	9318100	0	9318100	121010	0	121010
G3UXT8;G3UYQ2;A0A1B0GX81;G3UZT6;Q3UF95;Q9Z1R2	G3UXT8;G3UYQ2;A0A1B0GX81;G3UZT6;Q3UF95;Q9Z1R2	Large proline-rich protein BAG6	Bag6	tr|G3UXT8|G3UXT8_MOUSE Large proline-rich protein BAG6 (Fragment) OS=Mus musculus OX=10090 GN=Bag6 PE=1 SV=1;tr|G3UYQ2|G3UYQ2_MOUSE Large proline-rich protein BAG6 OS=Mus musculus OX=10090 GN=Bag6 PE=1 SV=1;tr|A0A1B0GX81|A0A1B0GX81_MOUSE Large proline-rich	6	1	1	1	1	0	1	0	1	0	1.4	59.313	563	6.2171	1.4	0	17992000	17992000	0	946960	946960	0
Q8C373;D3YXL1;Q9CQA9	Q8C373;D3YXL1;Q9CQA9	Cancer-related nucleoside-triphosphatase homolog	Ntpcr	tr|Q8C373|Q8C373_MOUSE Nucleoside-triphosphatase, cancer-related OS=Mus musculus OX=10090 GN=Ntpcr PE=1 SV=1;tr|D3YXL1|D3YXL1_MOUSE Nucleoside-triphosphatase, cancer-related OS=Mus musculus OX=10090 GN=Ntpcr PE=1 SV=1;sp|Q9CQA9|NTPCR_MOUSE Cancer-related n	3	1	1	1	1	0	1	0	1	0	10.7	13.136	121	6.216	10.7	0	10738000	10738000	0	1534000	1534000	0
A0A0A6YW80;G3X8Y3;Q80UM3	A0A0A6YW80;G3X8Y3;Q80UM3	N-alpha-acetyltransferase 15, NatA auxiliary subunit	Naa15	tr|A0A0A6YW80|A0A0A6YW80_MOUSE N(alpha)-acetyltransferase 15, NatA auxiliary subunit OS=Mus musculus OX=10090 GN=Naa15 PE=1 SV=1;tr|G3X8Y3|G3X8Y3_MOUSE N(alpha)-acetyltransferase 15, NatA auxiliary subunit OS=Mus musculus OX=10090 GN=Naa15 PE=1 SV=1;sp|Q80	3	1	1	1	1	0	1	0	1	0	1.3	95.295	815	6.2071	1.3	0	0	0	0	0	0	0
Q99L45	Q99L45	Eukaryotic translation initiation factor 2 subunit 2	Eif2s2	sp|Q99L45|IF2B_MOUSE Eukaryotic translation initiation factor 2 subunit 2 OS=Mus musculus OX=10090 GN=Eif2s2 PE=1 SV=1	1	1	1	1	1	1	1	1	1	1	2.4	38.092	331	6.1996	2.4	2.4	0	0	0	0	0	0
Q9CR68	Q9CR68	Cytochrome b-c1 complex subunit Rieske, mitochondrial;Cytochrome b-c1 complex subunit 11	Uqcrfs1	sp|Q9CR68|UCRI_MOUSE Cytochrome b-c1 complex subunit Rieske, mitochondrial OS=Mus musculus OX=10090 GN=Uqcrfs1 PE=1 SV=1	1	1	1	1	1	0	1	0	1	0	3.3	29.367	274	6.1749	3.3	0	8591900	8591900	0	536990	536990	0
P05132	P05132	cAMP-dependent protein kinase catalytic subunit alpha	Prkaca	sp|P05132|KAPCA_MOUSE cAMP-dependent protein kinase catalytic subunit alpha OS=Mus musculus OX=10090 GN=Prkaca PE=1 SV=3	1	1	1	1	1	0	1	0	1	0	5.4	40.57	351	6.1729	5.4	0	13505000	13505000	0	675230	675230	0
G3XA79;G3UY19;G3UW86;G3UWQ7;Q99K43	G3XA79;G3UY19;G3UW86;G3UWQ7;Q99K43	Protein regulator of cytokinesis 1	Prc1	tr|G3XA79|G3XA79_MOUSE Protein regulator of cytokinesis 1 OS=Mus musculus OX=10090 GN=Prc1 PE=1 SV=1;tr|G3UY19|G3UY19_MOUSE Protein regulator of cytokinesis 1 OS=Mus musculus OX=10090 GN=Prc1 PE=1 SV=1;tr|G3UW86|G3UW86_MOUSE Protein regulator of cytokinesi	5	1	1	1	1	1	1	1	1	1	1.3	61.73	525	6.16	1.3	1.3	29456000	15764000	13692000	950180	508510	441670
F7CCJ3;F7CC56;Q9ESK9	F7CCJ3;F7CC56;Q9ESK9	RB1-inducible coiled-coil protein 1	Rb1cc1	tr|F7CCJ3|F7CCJ3_MOUSE RB1-inducible coiled-coil 1 (Fragment) OS=Mus musculus OX=10090 GN=Rb1cc1 PE=1 SV=1;tr|F7CC56|F7CC56_MOUSE RB1-inducible coiled-coil 1 (Fragment) OS=Mus musculus OX=10090 GN=Rb1cc1 PE=1 SV=1;sp|Q9ESK9|RBCC1_MOUSE RB1-inducible coiled	3	1	1	1	1	1	1	1	1	1	2.4	62.768	536	6.1587	2.4	2.4	35199000	16423000	18775000	858510	400570	457930
Q3UV17	Q3UV17	Keratin, type II cytoskeletal 2 oral	Krt76	sp|Q3UV17|K22O_MOUSE Keratin, type II cytoskeletal 2 oral OS=Mus musculus OX=10090 GN=Krt76 PE=1 SV=1	1	4	1	1	3	4	1	1	1	1	4.5	62.844	594	6.128	3	4.5	692220000	412250000	279970000	17305000	10306000	6999200
Q3UKJ7	Q3UKJ7	WD40 repeat-containing protein SMU1;WD40 repeat-containing protein SMU1, N-terminally processed	Smu1	sp|Q3UKJ7|SMU1_MOUSE WD40 repeat-containing protein SMU1 OS=Mus musculus OX=10090 GN=Smu1 PE=2 SV=2	1	1	1	1	1	0	1	0	1	0	3.3	57.543	513	6.1258	3.3	0	14972000	14972000	0	467870	467870	0
F6QCI0;Q8BQ46	F6QCI0;Q8BQ46		Taf15	tr|F6QCI0|F6QCI0_MOUSE TATA-box binding protein associated factor 15 (Fragment) OS=Mus musculus OX=10090 GN=Taf15 PE=1 SV=1;tr|Q8BQ46|Q8BQ46_MOUSE TAF15 RNA polymerase II, TATA box binding protein (TBP)-associated factor OS=Mus musculus OX=10090 GN=Taf15 P	2	3	1	1	3	3	1	1	1	1	9.6	33.603	324	6.1176	9.6	9.6	260680000	118840000	141840000	6711900	2834100	3877800
A0A1L1SQS9	A0A1L1SQS9			tr|A0A1L1SQS9|A0A1L1SQS9_MOUSE Lysine (K)-specific methyltransferase 2A (Fragment) OS=Mus musculus OX=10090 GN=Kmt2a PE=1 SV=1	1	1	1	1	1	0	1	0	1	0	9.8	18.871	173	6.1065	9.8	0	33086000	33086000	0	4135800	4135800	0
Q8BH80;Q9QY76	Q8BH80;Q9QY76	Vesicle-associated membrane protein-associated protein B	Vapb	tr|Q8BH80|Q8BH80_MOUSE Vesicle-associated membrane protein, associated protein B and C OS=Mus musculus OX=10090 GN=Vapb PE=1 SV=1;sp|Q9QY76|VAPB_MOUSE Vesicle-associated membrane protein-associated protein B OS=Mus musculus OX=10090 GN=Vapb PE=1 SV=3	2	1	1	1	1	0	1	0	1	0	5.8	26.918	243	6.1022	5.8	0	15708000	15708000	0	923970	923970	0
A0A140LJB5;Q3TF41;Q8BSH9;B7ZNL2;Q78ZA7;P28656	A0A140LJB5;Q3TF41;Q8BSH9;B7ZNL2;Q78ZA7;P28656	Nucleosome assembly protein 1-like 4;Nucleosome assembly protein 1-like 1	Nap1l1;Nap1l4	tr|A0A140LJB5|A0A140LJB5_MOUSE Nucleosome assembly protein 1-like 4 (Fragment) OS=Mus musculus OX=10090 GN=Nap1l4 PE=1 SV=1;tr|Q3TF41|Q3TF41_MOUSE Nucleosome assembly protein 1-like 1 OS=Mus musculus OX=10090 GN=Nap1l1 PE=1 SV=1;tr|Q8BSH9|Q8BSH9_MOUSE Nucl	6	1	1	1	1	1	1	1	1	1	4.6	25.292	219	6.1003	4.6	4.6	61050000	19565000	41485000	1807200	1778600	1807200
D6REV5;P70122	D6REV5;P70122	Ribosome maturation protein SBDS	Sbds	tr|D6REV5|D6REV5_MOUSE SBDS ribosome maturation factor OS=Mus musculus OX=10090 GN=Sbds PE=1 SV=1;sp|P70122|SBDS_MOUSE Ribosome maturation protein SBDS OS=Mus musculus OX=10090 GN=Sbds PE=1 SV=4	2	1	1	1	0	1	0	1	0	1	18.6	4.9128	43	6.0985	0	18.6	0	0	0	0	0	0
Q99K48	Q99K48	Non-POU domain-containing octamer-binding protein	Nono	sp|Q99K48|NONO_MOUSE Non-POU domain-containing octamer-binding protein OS=Mus musculus OX=10090 GN=Nono PE=1 SV=3	1	2	1	1	2	1	1	0	1	0	4.2	54.54	473	6.0976	4.2	1.7	10729000	10729000	0	412640	412640	0
D3YWN7;E9QMU3;O88735	D3YWN7;E9QMU3;O88735	Ensconsin	Map7	tr|D3YWN7|D3YWN7_MOUSE Microtubule-associated protein 7 OS=Mus musculus OX=10090 GN=Map7 PE=1 SV=2;tr|E9QMU3|E9QMU3_MOUSE Microtubule-associated protein 7 OS=Mus musculus OX=10090 GN=Map7 PE=1 SV=3;sp|O88735|MAP7_MOUSE Ensconsin OS=Mus musculus OX=10090 GN	3	1	1	1	1	1	1	1	1	1	1.5	82.839	738	6.0957	1.5	1.5	0	0	0	0	0	0
B0R1E3;P70349	B0R1E3;P70349	Histidine triad nucleotide-binding protein 1	Hint1	tr|B0R1E3|B0R1E3_MOUSE Histidine triad nucleotide binding protein 1 OS=Mus musculus OX=10090 GN=Hint1 PE=1 SV=1;sp|P70349|HINT1_MOUSE Adenosine 5-monophosphoramidase HINT1 OS=Mus musculus OX=10090 GN=Hint1 PE=1 SV=3	2	1	1	1	0	1	0	1	0	1	11.8	13.438	119	6.0898	0	11.8	21272000	0	21272000	3038800	0	3038800
D3Z4J5;Q9D1H7	D3Z4J5;Q9D1H7	Golgi to ER traffic protein 4 homolog	Get4	tr|D3Z4J5|D3Z4J5_MOUSE Golgi to ER traffic protein 4 (Fragment) OS=Mus musculus OX=10090 GN=Get4 PE=1 SV=1;sp|Q9D1H7|GET4_MOUSE Golgi to ER traffic protein 4 homolog OS=Mus musculus OX=10090 GN=Get4 PE=1 SV=2	2	1	1	1	1	0	1	0	1	0	5.3	27.58	246	6.074	5.3	0	10234000	10234000	0	787260	787260	0
B1AX77;B1AX78;Q2TPA8	B1AX77;B1AX78;Q2TPA8	Hydroxysteroid dehydrogenase-like protein 2	Hsdl2	tr|B1AX77|B1AX77_MOUSE Hydroxysteroid dehydrogenase like 2 (Fragment) OS=Mus musculus OX=10090 GN=Hsdl2 PE=1 SV=1;tr|B1AX78|B1AX78_MOUSE Hydroxysteroid dehydrogenase like 2 OS=Mus musculus OX=10090 GN=Hsdl2 PE=1 SV=1;sp|Q2TPA8|HSDL2_MOUSE Hydroxysteroid de	3	1	1	1	1	1	1	1	1	1	14.1	16.437	149	6.0645	14.1	14.1	21594000	11399000	10195000	2399300	1266600	1132800
Q9D1H9	Q9D1H9	Microfibril-associated glycoprotein 4	Mfap4	sp|Q9D1H9|MFAP4_MOUSE Microfibril-associated glycoprotein 4 OS=Mus musculus OX=10090 GN=Mfap4 PE=1 SV=1	1	1	1	1	1	1	1	1	1	1	7	28.937	257	6.0404	7	7	28599000	7230700	21368000	2599900	657340	1942600
D3YUT3;D3YUG3;D3Z5R8;D3Z722;Q9CZX8	D3YUT3;D3YUG3;D3Z5R8;D3Z722;Q9CZX8	40S ribosomal protein S19	Rps19	tr|D3YUT3|D3YUT3_MOUSE 40S ribosomal protein S19 (Fragment) OS=Mus musculus OX=10090 GN=Rps19 PE=1 SV=2;tr|D3YUG3|D3YUG3_MOUSE 40S ribosomal protein S19 (Fragment) OS=Mus musculus OX=10090 GN=Rps19 PE=1 SV=8;tr|D3Z5R8|D3Z5R8_MOUSE 40S ribosomal protein S19	5	1	1	1	1	0	1	0	1	0	7.5	14.896	133	6.0097	7.5	0	12995000	12995000	0	1181400	1181400	0
A0A0A6YXF1;A0A075B5T0;P01823;P18532	A0A0A6YXF1;A0A075B5T0;P01823;P18532	Ig heavy chain V region 36-60;Ig heavy chain V region 1B43	Ighv3-4;Ighv3-8	tr|A0A0A6YXF1|A0A0A6YXF1_MOUSE Immunoglobulin heavy variable V3-4 (Fragment) OS=Mus musculus OX=10090 GN=Ighv3-4 PE=4 SV=1;tr|A0A075B5T0|A0A075B5T0_MOUSE Immunoglobulin heavy variable V3-8 (Fragment) OS=Mus musculus OX=10090 GN=Ighv3-8 PE=4 SV=2;sp|P01823|	4	1	1	1	1	1	1	1	1	1	6	12.957	117	6.0002	6	6	53610000	32085000	21524000	10722000	6417100	4304800
Q8BGH2	Q8BGH2	Sorting and assembly machinery component 50 homolog	Samm50	sp|Q8BGH2|SAM50_MOUSE Sorting and assembly machinery component 50 homolog OS=Mus musculus OX=10090 GN=Samm50 PE=1 SV=1	1	1	1	1	1	0	1	0	1	0	4.5	51.863	469	5.9928	4.5	0	19450000	19450000	0	572060	572060	0
A0A075B5N3;A0A0G2JE47	A0A075B5N3;A0A0G2JE47		Igkv8-28	tr|A0A075B5N3|A0A075B5N3_MOUSE Immunoglobulin kappa variable 8-28 OS=Mus musculus OX=10090 GN=Igkv8-28 PE=1 SV=7;tr|A0A0G2JE47|A0A0G2JE47_MOUSE Immunoglobulin kappa variable 8-28 (Fragment) OS=Mus musculus OX=10090 GN=Igkv8-28 PE=1 SV=4	2	1	1	1	1	1	1	1	1	1	8.9	10.903	101	5.9779	8.9	8.9	192400000	100200000	92196000	27485000	14314000	13171000
Q3UNN4;Q3UID0;P97496;Q6PDG5	Q3UNN4;Q3UID0;P97496;Q6PDG5	SWI/SNF complex subunit SMARCC1;SWI/SNF complex subunit SMARCC2	Smarcc1;Smarcc2	tr|Q3UNN4|Q3UNN4_MOUSE SWI/SNF related, matrix associated, actin dependent regulator of chromatin, subfamily c, member 1 OS=Mus musculus OX=10090 GN=Smarcc1 PE=1 SV=1;tr|Q3UID0|Q3UID0_MOUSE SWI/SNF related, matrix associated, actin dependent regulator of c	4	1	1	1	1	0	1	0	1	0	0.7	122.78	1098	5.964	0.7	0	0	0	0	0	0	0
A0A6I8MX08;Q5SNZ0	A0A6I8MX08;Q5SNZ0	Girdin	Ccdc88a	tr|A0A6I8MX08|A0A6I8MX08_MOUSE Coiled coil domain containing 88A OS=Mus musculus OX=10090 GN=Ccdc88a PE=1 SV=1;sp|Q5SNZ0|GRDN_MOUSE Girdin OS=Mus musculus OX=10090 GN=Ccdc88a PE=1 SV=2	2	1	1	1	0	1	0	1	0	1	0.4	231.62	2016	5.9598	0	0.4	32176000	0	32176000	261590	0	261590
Q8CGF7	Q8CGF7	Transcription elongation regulator 1	Tcerg1	sp|Q8CGF7|TCRG1_MOUSE Transcription elongation regulator 1 OS=Mus musculus OX=10090 GN=Tcerg1 PE=1 SV=2	1	1	1	1	1	0	1	0	1	0	1	123.79	1100	5.9428	1	0	0	0	0	0	0	0
D6RH84;G3UX13;G3UXB6;A0A6Q6RCM4;G3UX33	D6RH84;G3UX13;G3UXB6;A0A6Q6RCM4;G3UX33		Snx14	tr|D6RH84|D6RH84_MOUSE Sorting nexin 14 OS=Mus musculus OX=10090 GN=Snx14 PE=1 SV=3;tr|G3UX13|G3UX13_MOUSE Sorting nexin 14 OS=Mus musculus OX=10090 GN=Snx14 PE=1 SV=2;tr|G3UXB6|G3UXB6_MOUSE Sorting nexin 14 OS=Mus musculus OX=10090 GN=Snx14 PE=1 SV=2;tr|A	5	1	1	1	1	1	1	1	1	1	3.3	21.352	183	5.9323	3.3	3.3	13006000	0	13006000	1858000	0	1858000
B1AVB2;B1AVB1;A0A571BDL9	B1AVB2;B1AVB1		Scml2	tr|B1AVB2|B1AVB2_MOUSE Scm polycomb group protein like 2 OS=Mus musculus OX=10090 GN=Scml2 PE=1 SV=1;tr|B1AVB1|B1AVB1_MOUSE Scm polycomb group protein like 2 OS=Mus musculus OX=10090 GN=Scml2 PE=1 SV=1	3	13	1	1	11	10	1	1	1	1	22.9	90.153	827	5.9255	20	19.1	34326000	18228000	16098000	762800	405070	357730
Q17ST2	Q17ST2	Potassium voltage-gated channel subfamily A member 7	Kcna7	sp|Q17ST2|KCNA7_MOUSE Potassium voltage-gated channel subfamily A member 7 OS=Mus musculus OX=10090 GN=Kcna7 PE=2 SV=2	1	1	1	1	1	1	1	1	1	1	2	53.947	489	5.9228	2	2	59777000	28348000	31429000	2717100	1288600	1428600
Q80ZS3	Q80ZS3	28S ribosomal protein S26, mitochondrial	Mrps26	sp|Q80ZS3|RT26_MOUSE 28S ribosomal protein S26, mitochondrial OS=Mus musculus OX=10090 GN=Mrps26 PE=1 SV=1	1	1	1	1	0	1	0	1	0	1	5	23.443	200	5.9055	0	5	6297900	0	6297900	393620	0	393620
A0A0N4SW34;P50518	A0A0N4SW34;P50518	V-type proton ATPase subunit E 1	Atp6v1e1	tr|A0A0N4SW34|A0A0N4SW34_MOUSE ATPase, H+ transporting, lysosomal V1 subunit E1 (Fragment) OS=Mus musculus OX=10090 GN=Atp6v1e1 PE=1 SV=1;sp|P50518|VATE1_MOUSE V-type proton ATPase subunit E 1 OS=Mus musculus OX=10090 GN=Atp6v1e1 PE=1 SV=2	2	1	1	1	1	0	1	0	1	0	11.5	10.323	87	-2	11.5	0	30098000	30098000	0	4299700	4299700	0
F7CJP6;D3YZC2;F8WHD9;A0A0R4J1I3;O88559	F7CJP6;D3YZC2;F8WHD9;A0A0R4J1I3;O88559	Menin	Men1	tr|F7CJP6|F7CJP6_MOUSE Menin (Fragment) OS=Mus musculus OX=10090 GN=Men1 PE=1 SV=1;tr|D3YZC2|D3YZC2_MOUSE Menin OS=Mus musculus OX=10090 GN=Men1 PE=1 SV=1;tr|F8WHD9|F8WHD9_MOUSE Menin OS=Mus musculus OX=10090 GN=Men1 PE=1 SV=1;tr|A0A0R4J1I3|A0A0R4J1I3_MOUS	5	1	1	1	1	0	1	0	1	0	11.1	11.093	108	-2	11.1	0	0	0	0	0	0	0
A0A1B0GRV4;A0A1B0GRE6;Q9QZL9	A0A1B0GRV4;A0A1B0GRE6;Q9QZL9	Dickkopf-like protein 1	Dkkl1	tr|A0A1B0GRV4|A0A1B0GRV4_MOUSE Dickkopf-like 1 OS=Mus musculus OX=10090 GN=Dkkl1 PE=1 SV=1;tr|A0A1B0GRE6|A0A1B0GRE6_MOUSE Dickkopf-like 1 (Fragment) OS=Mus musculus OX=10090 GN=Dkkl1 PE=1 SV=1;sp|Q9QZL9|DKKL1_MOUSE Dickkopf-like protein 1 OS=Mus musculus O	3	1	1	1	1	0	1	0	1	0	3.8	21.372	183	-2	3.8	0	32382000	32382000	0	2698500	2698500	0
D3Z585;D3YZ86;A0A571BDP7;Q8VDV3	D3Z585;D3YZ86;A0A571BDP7;Q8VDV3	Guanine nucleotide exchange factor for Rab-3A	Rab3il1	tr|D3Z585|D3Z585_MOUSE RAB3A interacting protein (rabin3)-like 1 OS=Mus musculus OX=10090 GN=Rab3il1 PE=1 SV=1;tr|D3YZ86|D3YZ86_MOUSE RAB3A interacting protein (rabin3)-like 1 OS=Mus musculus OX=10090 GN=Rab3il1 PE=1 SV=2;tr|A0A571BDP7|A0A571BDP7_MOUSE RAB	4	1	1	1	0	1	0	1	0	1	2.9	34.989	310	-2	0	2.9	2598200	0	2598200	136750	0	136750
J3QPT6;B1AR34;P34927	J3QPT6;B1AR34;P34927	Asialoglycoprotein receptor 1	Asgr1	tr|J3QPT6|J3QPT6_MOUSE Asialoglycoprotein receptor 1 (Fragment) OS=Mus musculus OX=10090 GN=Asgr1 PE=1 SV=1;tr|B1AR34|B1AR34_MOUSE Asialoglycoprotein receptor 1 OS=Mus musculus OX=10090 GN=Asgr1 PE=1 SV=1;sp|P34927|ASGR1_MOUSE Asialoglycoprotein receptor 1	3	1	1	1	1	0	1	0	1	0	7.6	15.262	132	-2	7.6	0	68766000	68766000	0	6876600	6876600	0
B7ZDF4	B7ZDF4		Hdac5	tr|B7ZDF4|B7ZDF4_MOUSE histone deacetylase (Fragment) OS=Mus musculus OX=10090 GN=Hdac5 PE=1 SV=1	1	1	1	1	1	0	1	0	1	0	10.9	20.051	175	-2	10.9	0	97491000	97491000	0	6499400	6499400	0
E9Q616	E9Q616		Ahnak	tr|E9Q616|E9Q616_MOUSE AHNAK nucleoprotein (desmoyokin) OS=Mus musculus OX=10090 GN=Ahnak PE=1 SV=1	1	1	1	1	0	1	0	1	0	1	0.8	604.25	5656	-2	0	0.8	56395000	0	56395000	139590	0	139590
O08638	O08638	Myosin-11	Myh11	sp|O08638|MYH11_MOUSE Myosin-11 OS=Mus musculus OX=10090 GN=Myh11 PE=1 SV=1	1	214	1	0	192	197	0	1	0	0	69.4	227.03	1972	-2	65.9	66.4	85812000	0	85812000	675690	0	675690
O88329	O88329	Unconventional myosin-Ia	Myo1a	sp|O88329|MYO1A_MOUSE Unconventional myosin-Ia OS=Mus musculus OX=10090 GN=Myo1a PE=2 SV=2	1	1	1	1	0	1	0	1	0	1	1.2	118.69	1043	-2	0	1.2	0	0	0	0	0	0
V9GX98;O88737	V9GX98;O88737	Protein bassoon	Bsn	tr|V9GX98|V9GX98_MOUSE Bassoon (Fragment) OS=Mus musculus OX=10090 GN=Bsn PE=1 SV=1;sp|O88737|BSN_MOUSE Protein bassoon OS=Mus musculus OX=10090 GN=Bsn PE=1 SV=4	2	1	1	1	0	1	0	1	0	1	1.1	125.26	1171	-2	0	1.1	17141000	0	17141000	295540	0	295540
P10404	P10404	MLV-related proviral Env polyprotein;Surface protein;Transmembrane protein		sp|P10404|ENV1_MOUSE MLV-related proviral Env polyprotein OS=Mus musculus OX=10090 PE=1 SV=3	1	1	1	1	1	1	1	1	1	1	1.2	69.612	641	-2	1.2	1.2	228690000	99087000	129610000	7146700	3096500	4050200
P10853;Q8CGP2;Q8CBB6;Q6ZWY9;Q64478;Q64525	P10853;Q8CGP2;Q8CBB6;Q6ZWY9;Q64478;Q64525	Histone H2B type 1-F/J/L;Histone H2B type 1-P;Histone H2B;Histone H2B type 1-C/E/G;Histone H2B type 1-H;Histone H2B type 2-B	Hist1h2bf;Hist1h2bp;Hist1h2br;Hist1h2bc;Hist1h2bh;Hist2h2bb	sp|P10853|H2B1F_MOUSE Histone H2B type 1-F/J/L OS=Mus musculus OX=10090 GN=H2bc7 PE=1 SV=2;sp|Q8CGP2|H2B1P_MOUSE Histone H2B type 1-P OS=Mus musculus OX=10090 GN=Hist1h2bp PE=1 SV=3;tr|Q8CBB6|Q8CBB6_MOUSE Histone H2B OS=Mus musculus OX=10090 GN=H2bc23 PE=2	6	17	1	0	14	14	1	1	0	0	83.3	13.936	126	-2	83.3	78.6	63051000	44865000	18186000	5731900	4078600	1653300
P10854	P10854	Histone H2B type 1-M	Hist1h2bm	sp|P10854|H2B1M_MOUSE Histone H2B type 1-M OS=Mus musculus OX=10090 GN=H2bc14 PE=1 SV=2	1	15	1	1	11	13	0	1	0	1	77.8	13.936	126	-2	69	73	6127000	0	6127000	557000	0	557000
P57722;G3UYM5	P57722	Poly(rC)-binding protein 3	Pcbp3	sp|P57722|PCBP3_MOUSE Poly(rC)-binding protein 3 OS=Mus musculus OX=10090 GN=Pcbp3 PE=1 SV=3	2	4	1	1	3	4	0	1	0	1	15.9	39.294	371	-2	12.9	15.9	0	0	0	0	0	0
P58196	P58196	Phospholipid scramblase 4	Plscr4	sp|P58196|PLS4_MOUSE Phospholipid scramblase 4 OS=Mus musculus OX=10090 GN=Plscr4 PE=2 SV=2	1	1	1	1	1	0	1	0	1	0	2.1	36.579	326	-2	2.1	0	17392000	17392000	0	1449400	1449400	0
Q4QRL3	Q4QRL3	Coiled-coil domain-containing protein 88B	Ccdc88b	sp|Q4QRL3|CC88B_MOUSE Coiled-coil domain-containing protein 88B OS=Mus musculus OX=10090 GN=Ccdc88b PE=1 SV=2	1	1	1	1	0	1	0	1	0	1	0.9	166.61	1481	-2	0	0.9	114620000	0	114620000	1317500	0	1317500
Q8CGP1	Q8CGP1	Histone H2B type 1-K	Hist1h2bk	sp|Q8CGP1|H2B1K_MOUSE Histone H2B type 1-K OS=Mus musculus OX=10090 GN=H2bc12 PE=1 SV=3	1	16	1	0	14	13	1	1	0	0	83.3	13.92	126	-2	83.3	78.6	176340000	71118000	105220000	16031000	6465300	9565900
Q91WR3	Q91WR3	Activating signal cointegrator 1 complex subunit 2	Ascc2	sp|Q91WR3|ASCC2_MOUSE Activating signal cointegrator 1 complex subunit 2 OS=Mus musculus OX=10090 GN=Ascc2 PE=1 SV=1	1	1	1	1	0	1	0	1	0	1	1.7	85.652	749	-2	0	1.7	50602000	0	50602000	1581300	0	1581300
Q923X1	Q923X1	EGF, latrophilin seven transmembrane domain-containing protein 1	Eltd1	sp|Q923X1|AGRL4_MOUSE Adhesion G protein-coupled receptor L4 OS=Mus musculus OX=10090 GN=Adgrl4 PE=2 SV=3	1	1	1	1	0	1	0	1	0	1	2	82.245	739	-2	0	2	126130000	0	126130000	5045200	0	5045200
Q9D6F9	Q9D6F9	Tubulin beta-4A chain	Tubb4a	sp|Q9D6F9|TBB4A_MOUSE Tubulin beta-4A chain OS=Mus musculus OX=10090 GN=Tubb4a PE=1 SV=3	1	23	1	0	19	18	0	0	0	0	60.4	49.585	444	-2	53.8	53.6	0	0	0	0	0	0
