# Supplementary material for: METTL16 is Required for Meiotic Sex Chromosome Inactivation and DSB Formation and Recombination during Male Meiosis
Source: Adv Sci (Weinh). 2024 Nov 28;12(3):2406332. doi: 10.1002/advs.202406332 (PMC11744674; doi:10.1002/advs.202406332)
Supplement: Supplementary file 2 — Supporting Information [file ADVS-12-2406332-s002.zip › Table S2.xlsx]

## Sheet: pachytene DEG
Supplementary Table 2. Differentially expressed genes (DEGs) identified between Control and Mettl16 iKO pachytene spermatocytes determined by RNA-seq.
geneID	gene_name	ctrl1_fpkm	ctrl2_fpkm	ctrl3_fpkm	iko1_fpkm	iko2_fpkm	iko3_fpkm	ctrl1_count	ctrl2_count	ctrl3_count	iko1_count	iko2_count	iko3_count	IKO_vs_CTRL.log2FoldChange	IKO_vs_CTRL.pvalue	IKO_vs_CTRL.padj	IKO_vs_CTRL.regulated	chr	start	end	strand	gene_biotype	gene_description	KEGG	KEGG_pathway	GO	TF_Family
ENSMUSG00000000058	Cav2	0.0306	0.1032	0.0592	0.5271	0.1852	0.1125	4	14	7	44	20	14	2.02087	0.00565481	0.0237634	up	6	17281184	17289114	+	protein_coding	caveolin 2 [Source:MGI Symbol%3BAcc:MGI:107571]	K12958: CAV2; caveolin 2	mmu04144: Endocytosis - Mus musculus (house mouse); mmu04510: Focal adhesion - Mus musculus (house mouse); mmu05020: Prion disease - Mus musculus (house mouse); mmu05100: Bacterial invasion of epithelial cells - Mus musculus (house mouse); mmu05205: Proteoglycans in cancer - Mus musculus (house mouse); mmu05418: Fluid shear stress and atherosclerosis - Mus musculus (house mouse)	GO:0000149: SNARE binding; GO:0001935: endothelial cell proliferation; GO:0001935: endothelial cell proliferation; GO:0001937: negative regulation of endothelial cell proliferation; GO:0001937: negative regulation of endothelial cell proliferation; GO:0001937: negative regulation of endothelial cell proliferation; GO:0001938: positive regulation of endothelial cell proliferation; GO:0002080: acro…	NA
ENSMUSG00000000078	Klf6	0.6442	0.6775	0.4753	2.5478	1.1957	1.019	111	121	74	280	170	167	1.32741	0.000116928	0.00106825	up	13	5911481	5920393	+	protein_coding	Kruppel-like factor 6 [Source:MGI Symbol%3BAcc:MGI:1346318]	K09207: KLF6_7; krueppel-like factor 6/7	NA	GO:0000978: RNA polymerase II cis-regulatory region sequence-specific DNA binding; GO:0000978: RNA polymerase II cis-regulatory region sequence-specific DNA binding; GO:0000981: DNA-binding transcription factor activity, RNA polymerase II-specific; GO:0001228: DNA-binding transcription activator activity, RNA polymerase II-specific; GO:0001650: fibrillar center; GO:0003677: DNA binding; GO:000369…	zf-C2H2
ENSMUSG00000000253	Gmpr	0.6582	0.6774	0.4007	1.6512	1.3694	1.2111	60	64	33	96	103	105	1.2122	5.92588e-05	0.000619443	up	13	45660920	45707276	+	protein_coding	guanosine monophosphate reductase [Source:MGI Symbol%3BAcc:MGI:1913605]	K00364: guaC, GMPR; GMP reductase [EC:1.7.1.7]	mmu00230: Purine metabolism - Mus musculus (house mouse); mmu01100: Metabolic pathways - Mus musculus (house mouse); mmu01232: Nucleotide metabolism - Mus musculus (house mouse)	GO:0003824: catalytic activity; GO:0003920: GMP reductase activity; GO:0006144: purine nucleobase metabolic process; GO:0009117: nucleotide metabolic process; GO:0016491: oxidoreductase activity; GO:0032264: IMP salvage; GO:0046872: metal ion binding; GO:1902560: GMP reductase complex	NA
ENSMUSG00000000303	Cdh1	0.1393	0.2741	0.333	0.131	0.0878	0.1172	25	51	54	15	13	20	-1.1973	0.0119951	0.0425947	down	8	107329983	107396878	+	protein_coding	cadherin 1 [Source:MGI Symbol%3BAcc:MGI:88354]	K05689: CDH1, CDHE, CD324; cadherin 1, type 1, E-cadherin	mmu04015: Rap1 signaling pathway - Mus musculus (house mouse); mmu04371: Apelin signaling pathway - Mus musculus (house mouse); mmu04390: Hippo signaling pathway - Mus musculus (house mouse); mmu04514: Cell adhesion molecules - Mus musculus (house mouse); mmu04520: Adherens junction - Mus musculus (house mouse); mmu05100: Bacterial invasion of epithelial cells - Mus musculus (house mouse); mmu052…	GO:0001701: in utero embryonic development; GO:0001829: trophectodermal cell differentiation; GO:0003382: epithelial cell morphogenesis; GO:0005509: calcium ion binding; GO:0005509: calcium ion binding; GO:0005515: protein binding; GO:0005737: cytoplasm; GO:0005737: cytoplasm; GO:0005737: cytoplasm; GO:0005768: endosome; GO:0005794: Golgi apparatus; GO:0005802: trans-Golgi network; GO:0005886: pl…	NA
ENSMUSG00000000305	Cdh4	0.2528	0.3422	0.3109	0.1487	0.1958	0.1145	72	101	80	27	46	31	-1.03783	0.00127572	0.00728249	down	2	179084224	179541166	+	protein_coding	cadherin 4 [Source:MGI Symbol%3BAcc:MGI:99218]	K06797: CDH4; cadherin 4, type 1, R-cadherin	mmu04514: Cell adhesion molecules - Mus musculus (house mouse)	GO:0005509: calcium ion binding; GO:0005886: plasma membrane; GO:0005887: integral component of plasma membrane; GO:0007155: cell adhesion; GO:0007156: homophilic cell adhesion via plasma membrane adhesion molecules; GO:0007156: homophilic cell adhesion via plasma membrane adhesion molecules; GO:0007157: heterophilic cell-cell adhesion via plasma membrane cell adhesion molecules; GO:0007411: axon…	NA
ENSMUSG00000000359	Rem1	0.0473	0.0798	0.0916	0.4818	0.2292	0.1367	4	7	7	26	16	11	1.8771	0.00946282	0.0354219	up	2	152468871	152477118	+	protein_coding	rad and gem related GTP binding protein 1 [Source:MGI Symbol%3BAcc:MGI:1097696]	K07847: REM1; Rad and Gem related GTP binding protein 1	NA	GO:0000166: nucleotide binding; GO:0003674: molecular_function; GO:0003924: GTPase activity; GO:0005246: calcium channel regulator activity; GO:0005516: calmodulin binding; GO:0005525: GTP binding; GO:0005886: plasma membrane; GO:0008150: biological_process; GO:1901842: negative regulation of high voltage-gated calcium channel activity	NA
ENSMUSG00000000489	Pdgfb	0.2266	0.2718	0.2508	0.8546	0.4305	0.367	37	46	37	89	58	57	1.06363	0.00567961	0.0238465	up	15	79880075	79899178	-	protein_coding	platelet derived growth factor%2C B polypeptide [Source:MGI Symbol%3BAcc:MGI:97528]	K17386: PDGFB; platelet-derived growth factor subunit B	mmu01521: EGFR tyrosine kinase inhibitor resistance - Mus musculus (house mouse); mmu04010: MAPK signaling pathway - Mus musculus (house mouse); mmu04014: Ras signaling pathway - Mus musculus (house mouse); mmu04015: Rap1 signaling pathway - Mus musculus (house mouse); mmu04020: Calcium signaling pathway - Mus musculus (house mouse); mmu04072: Phospholipase D signaling pathway - Mus musculus (hou…	GO:0001568: blood vessel development; GO:0001892: embryonic placenta development; GO:0001935: endothelial cell proliferation; GO:0001938: positive regulation of endothelial cell proliferation; GO:0001938: positive regulation of endothelial cell proliferation; GO:0002548: monocyte chemotaxis; GO:0003104: positive regulation of glomerular filtration; GO:0005102: signaling receptor binding; GO:00051…	NA
ENSMUSG00000000530	Acvrl1	0.0478	0.1038	0.0727	1.7519	0.7531	0.3958	8	18	11	187	104	63	3.62195	2.50509e-11	1.69725e-09	up	15	101026403	101043217	+	protein_coding	activin A receptor%2C type II-like 1 [Source:MGI Symbol%3BAcc:MGI:1338946]	K13594: ACVRL1, ALK1; activin receptor-like kinase 1 [EC:2.7.11.30]	mmu04060: Cytokine-cytokine receptor interaction - Mus musculus (house mouse)	GO:0000166: nucleotide binding; GO:0001525: angiogenesis; GO:0001525: angiogenesis; GO:0001525: angiogenesis; GO:0001701: in utero embryonic development; GO:0001937: negative regulation of endothelial cell proliferation; GO:0001938: positive regulation of endothelial cell proliferation; GO:0001946: lymphangiogenesis; GO:0001974: blood vessel remodeling; GO:0003203: endocardial cushion morphogenes…	NA
ENSMUSG00000000555	Itga5	0.1188	0.1894	0.1258	0.8829	0.432	0.2227	23	38	22	109	69	41	1.74802	0.000406299	0.00293862	up	15	103252713	103275190	-	protein_coding	integrin alpha 5 (fibronectin receptor alpha) [Source:MGI Symbol%3BAcc:MGI:96604]	K06484: ITGA5, CD49e; integrin alpha 5	mmu03266: Virion - Herpesvirus - Mus musculus (house mouse); mmu04145: Phagosome - Mus musculus (house mouse); mmu04151: PI3K-Akt signaling pathway - Mus musculus (house mouse); mmu04510: Focal adhesion - Mus musculus (house mouse); mmu04512: ECM-receptor interaction - Mus musculus (house mouse); mmu04640: Hematopoietic cell lineage - Mus musculus (house mouse); mmu04810: Regulation of actin cyto…	GO:0001525: angiogenesis; GO:0005154: epidermal growth factor receptor binding; GO:0005178: integrin binding; GO:0005178: integrin binding; GO:0005178: integrin binding; GO:0005515: protein binding; GO:0005737: cytoplasm; GO:0005783: endoplasmic reticulum; GO:0005794: Golgi apparatus; GO:0005886: plasma membrane; GO:0005886: plasma membrane; GO:0005911: cell-cell junction; GO:0005925: focal adhes…	NA
ENSMUSG00000000753	Serpinf1	0.1296	0.3335	0.263	2.0325	0.9034	0.7156	12	32	22	120	69	63	2.26798	2.48099e-06	4.40302e-05	up	11	75300595	75313527	-	protein_coding	serine (or cysteine) peptidase inhibitor%2C clade F%2C member 1 [Source:MGI Symbol%3BAcc:MGI:108080]	K19614: SERPINF1, PEDF; pigment epithelium-derived factor	mmu04310: Wnt signaling pathway - Mus musculus (house mouse)	GO:0004867: serine-type endopeptidase inhibitor activity; GO:0005576: extracellular region; GO:0005576: extracellular region; GO:0005604: basement membrane; GO:0005615: extracellular space; GO:0005615: extracellular space; GO:0005615: extracellular space; GO:0005615: extracellular space; GO:0007614: short-term memory; GO:0010596: negative regulation of endothelial cell migration; GO:0010629: nega…	NA
ENSMUSG00000000787	Ddx3x	1.7144	2.8095	2.3893	7.6398	4.5534	3.6507	355	603	447	1009	778	719	1.1389	8.20428e-06	0.000120139	up	X	13147209	13160291	+	protein_coding	DEAD box helicase 3%2C X-linked [Source:MGI Symbol%3BAcc:MGI:103064]	K11594: DDX3X, bel; ATP-dependent RNA helicase DDX3X [EC:3.6.4.13]	mmu04622: RIG-I-like receptor signaling pathway - Mus musculus (house mouse); mmu05161: Hepatitis B - Mus musculus (house mouse); mmu05203: Viral carcinogenesis - Mus musculus (house mouse)	GO:0000166: nucleotide binding; GO:0002376: immune system process; GO:0003676: nucleic acid binding; GO:0003677: DNA binding; GO:0003678: DNA helicase activity; GO:0003723: RNA binding; GO:0003723: RNA binding; GO:0003724: RNA helicase activity; GO:0003724: RNA helicase activity; GO:0003729: mRNA binding; GO:0003924: GTPase activity; GO:0004386: helicase activity; GO:0005515: protein binding; GO:…	NA
ENSMUSG00000000982	Ccl3	0.0998	0.0321	0.0736	1.0954	0.4838	0.4897	3	1	2	21	12	14	3.24711	0.000323132	0.00244493	up	11	83538670	83540181	-	protein_coding	chemokine (C-C motif) ligand 3 [Source:MGI Symbol%3BAcc:MGI:98260]	K05408: CCL3; C-C motif chemokine 3	mmu04060: Cytokine-cytokine receptor interaction - Mus musculus (house mouse); mmu04061: Viral protein interaction with cytokine and cytokine receptor - Mus musculus (house mouse); mmu04062: Chemokine signaling pathway - Mus musculus (house mouse); mmu04620: Toll-like receptor signaling pathway - Mus musculus (house mouse); mmu05142: Chagas disease - Mus musculus (house mouse); mmu05163: Human cy…	GO:0002548: monocyte chemotaxis; GO:0004672: protein kinase activity; GO:0004698: calcium-dependent protein kinase C activity; GO:0005125: cytokine activity; GO:0005515: protein binding; GO:0005576: extracellular region; GO:0005615: extracellular space; GO:0005615: extracellular space; GO:0005615: extracellular space; GO:0005737: cytoplasm; GO:0005829: cytosol; GO:0006935: chemotaxis; GO:0006954:…	NA
ENSMUSG00000001025	S100a6	0.1305	0	0.0413	0.6138	0.4067	0.1764	7	0	2	21	18	9	2.68072	0.00704458	0.0282413	up	3	90520189	90531488	+	protein_coding	S100 calcium binding protein A6 (calcyclin) [Source:MGI Symbol%3BAcc:MGI:1339467]	K23764: S100A6; protein S100-A6	NA	GO:0001726: ruffle; GO:0005509: calcium ion binding; GO:0005509: calcium ion binding; GO:0005509: calcium ion binding; GO:0005515: protein binding; GO:0005523: tropomyosin binding; GO:0005634: nucleus; GO:0005634: nucleus; GO:0005635: nuclear envelope; GO:0005737: cytoplasm; GO:0005829: cytosol; GO:0005886: plasma membrane; GO:0008270: zinc ion binding; GO:0015075: ion transmembrane transporter a…	NA
ENSMUSG00000001029	Icam2	0.0134	0.0646	0.0444	0.3987	0.1784	0.1126	1	5	3	19	11	8	2.41987	0.00793778	0.0308748	up	11	106268482	106278901	-	protein_coding	intercellular adhesion molecule 2 [Source:MGI Symbol%3BAcc:MGI:96394]	K06523: ICAM2, CD102; intercellular adhesion molecule 2	mmu04514: Cell adhesion molecules - Mus musculus (house mouse); mmu04650: Natural killer cell mediated cytotoxicity - Mus musculus (house mouse)	GO:0001931: uropod; GO:0005178: integrin binding; GO:0005178: integrin binding; GO:0005515: protein binding; GO:0005886: plasma membrane; GO:0005887: integral component of plasma membrane; GO:0005887: integral component of plasma membrane; GO:0005902: microvillus; GO:0007155: cell adhesion; GO:0016020: membrane; GO:0016021: integral component of membrane; GO:0032154: cleavage furrow; GO:0042995: …	NA
ENSMUSG00000001119	Col6a1	0.1862	0.1909	0.2383	1.4231	0.6558	0.5322	32	34	37	156	93	87	2.0104	5.37558e-07	1.14961e-05	up	10	76544626	76562002	-	protein_coding	collagen%2C type VI%2C alpha 1 [Source:MGI Symbol%3BAcc:MGI:88459]	K06238: COL6A; collagen type VI alpha	mmu04151: PI3K-Akt signaling pathway - Mus musculus (house mouse); mmu04510: Focal adhesion - Mus musculus (house mouse); mmu04512: ECM-receptor interaction - Mus musculus (house mouse); mmu04974: Protein digestion and absorption - Mus musculus (house mouse); mmu05165: Human papillomavirus infection - Mus musculus (house mouse)	GO:0005518: collagen binding; GO:0005576: extracellular region; GO:0005581: collagen trimer; GO:0005615: extracellular space; GO:0005615: extracellular space; GO:0007155: cell adhesion; GO:0030020: extracellular matrix structural constituent conferring tensile strength; GO:0031012: extracellular matrix; GO:0032991: protein-containing complex; GO:0042383: sarcolemma; GO:0048407: platelet-derived g…	NA
ENSMUSG00000001123	Lgals9	0.167	0.092	0.066	1.2153	0.6793	0.2884	14	8	5	65	47	23	2.64281	3.06928e-05	0.000362416	up	11	78853800	78875772	-	protein_coding	lectin%2C galactose binding%2C soluble 9 [Source:MGI Symbol%3BAcc:MGI:109496]	K10093: LGALS9; galectin-9	NA	GO:0001819: positive regulation of cytokine production; GO:0002376: immune system process; GO:0005102: signaling receptor binding; GO:0005515: protein binding; GO:0005576: extracellular region; GO:0005576: extracellular region; GO:0005615: extracellular space; GO:0005634: nucleus; GO:0005634: nucleus; GO:0005634: nucleus; GO:0005737: cytoplasm; GO:0005737: cytoplasm; GO:0005829: cytosol; GO:00058…	NA
ENSMUSG00000001131	Timp1	0.1435	0.1661	0.0635	1.5298	1.0086	0.7845	5	6	2	34	29	26	3.06211	1.99683e-06	3.61665e-05	up	X	20736405	20740974	+	protein_coding	tissue inhibitor of metalloproteinase 1 [Source:MGI Symbol%3BAcc:MGI:98752]	K16451: TIMP1; metalloproteinase inhibitor 1	mmu04066: HIF-1 signaling pathway - Mus musculus (house mouse)	GO:0001775: cell activation; GO:0002020: protease binding; GO:0002020: protease binding; GO:0002248: connective tissue replacement involved in inflammatory response wound healing; GO:0004857: enzyme inhibitor activity; GO:0005125: cytokine activity; GO:0005576: extracellular region; GO:0005604: basement membrane; GO:0005604: basement membrane; GO:0005615: extracellular space; GO:0005615: extracel…	NA
ENSMUSG00000001270	Ckb	0.0704	0.2293	0.0877	0.7039	0.3521	0.1944	8	27	9	51	33	21	1.62148	0.0100749	0.0371287	up	12	111635795	111638772	-	protein_coding	creatine kinase%2C brain [Source:MGI Symbol%3BAcc:MGI:88407]	K00933: E2.7.3.2; creatine kinase [EC:2.7.3.2]	mmu00330: Arginine and proline metabolism - Mus musculus (house mouse); mmu01100: Metabolic pathways - Mus musculus (house mouse)	GO:0000166: nucleotide binding; GO:0003824: catalytic activity; GO:0004111: creatine kinase activity; GO:0004111: creatine kinase activity; GO:0005515: protein binding; GO:0005524: ATP binding; GO:0005615: extracellular space; GO:0005634: nucleus; GO:0005737: cytoplasm; GO:0005739: mitochondrion; GO:0005739: mitochondrion; GO:0005829: cytosol; GO:0016301: kinase activity; GO:0016310: phosphorylat…	NA
ENSMUSG00000001288	Rarg	0.6699	1.3098	0.9996	0.6751	0.4059	0.3458	112	227	151	72	56	55	-1.12581	0.000521313	0.00360702	down	15	102143373	102165952	-	protein_coding	retinoic acid receptor%2C gamma [Source:MGI Symbol%3BAcc:MGI:97858]	K08529: RARG, NR1B3; retinoic acid receptor gamma	NA	GO:0000122: negative regulation of transcription by RNA polymerase II; GO:0000122: negative regulation of transcription by RNA polymerase II; GO:0000785: chromatin; GO:0000978: RNA polymerase II cis-regulatory region sequence-specific DNA binding; GO:0001843: neural tube closure; GO:0002063: chondrocyte development; GO:0002068: glandular epithelial cell development; GO:0003417: growth plate carti…	THR-like
ENSMUSG00000001493	Meox1	0.2288	0.3642	0.4558	1.3809	1.109	1.2507	20	33	36	77	80	104	1.78853	4.1914e-08	1.23056e-06	up	11	101768336	101785200	-	protein_coding	mesenchyme homeobox 1 [Source:MGI Symbol%3BAcc:MGI:103220]	K09322: MEOX, MOX; homeobox protein MOX	NA	GO:0000978: RNA polymerase II cis-regulatory region sequence-specific DNA binding; GO:0000978: RNA polymerase II cis-regulatory region sequence-specific DNA binding; GO:0000981: DNA-binding transcription factor activity, RNA polymerase II-specific; GO:0001228: DNA-binding transcription activator activity, RNA polymerase II-specific; GO:0001757: somite specification; GO:0003677: DNA binding; GO:00…	Homeobox
ENSMUSG00000001661	Hoxc6	0.0212	0.0204	0.0234	0.3153	0.077	0.0779	2	2	2	19	6	7	2.7571	0.00744408	0.0293919	up	15	102906689	102920313	+	protein_coding	homeobox C6 [Source:MGI Symbol%3BAcc:MGI:96197]	K09306: HOX_6; homeobox protein HoxA/B/C6	NA	GO:0000978: RNA polymerase II cis-regulatory region sequence-specific DNA binding; GO:0000981: DNA-binding transcription factor activity, RNA polymerase II-specific; GO:0003677: DNA binding; GO:0003700: DNA-binding transcription factor activity; GO:0005634: nucleus; GO:0005654: nucleoplasm; GO:0005829: cytosol; GO:0006355: regulation of DNA-templated transcription; GO:0006357: regulation of trans…	Homeobox
ENS+23:2085MUSG00000001741	Il16	0.2722	1.0004	1.0759	0.3048	0.2827	0.3747	84	320	300	60	72	110	-1.31148	0.0016035	0.00876616	down	7	83292033	83394934	-	protein_coding	interleukin 16 [Source:MGI Symbol%3BAcc:MGI:1270855]	K22628: IL16; interleukin 16	mmu04060: Cytokine-cytokine receptor interaction - Mus musculus (house mouse)	GO:0005125: cytokine activity; GO:0005125: cytokine activity; GO:0005515: protein binding; GO:0005576: extracellular region; GO:0005615: extracellular space; GO:0005622: intracellular anatomical structure; GO:0005634: nucleus; GO:0005737: cytoplasm; GO:0005829: cytosol; GO:0005886: plasma membrane; GO:0005925: focal adhesion; GO:0006935: chemotaxis; GO:0010628: positive regulation of gene express…	NA
ENSMUSG00000001865	Cpa3	0.1344	0.1297	0.2417	0.8428	0.9569	0.7595	8	8	13	32	47	43	2.29561	1.56371e-06	2.95751e-05	up	3	20269784	20296345	-	protein_coding	carboxypeptidase A3%2C mast cell [Source:MGI Symbol%3BAcc:MGI:88479]	K08780: CPA3; carboxypeptidase A3 [EC:3.4.17.1]	mmu04614: Renin-angiotensin system - Mus musculus (house mouse); mmu04972: Pancreatic secretion - Mus musculus (house mouse); mmu04974: Protein digestion and absorption - Mus musculus (house mouse)	GO:0002002: regulation of angiotensin levels in blood; GO:0004180: carboxypeptidase activity; GO:0004181: metallocarboxypeptidase activity; GO:0004181: metallocarboxypeptidase activity; GO:0005615: extracellular space; GO:0006508: proteolysis; GO:0008233: peptidase activity; GO:0008237: metallopeptidase activity; GO:0008270: zinc ion binding; GO:0016787: hydrolase activity; GO:0031410: cytoplasmi…	NA
ENSMUSG00000001930	Vwf	0.606	0.9076	0.7954	2.629	1.5804	1.2076	382	593	453	1057	822	724	1.16999	3.71544e-06	6.1487e-05	up	6	125523737	125663642	+	protein_coding	Von Willebrand factor [Source:MGI Symbol%3BAcc:MGI:98941]	K03900: VWF; von Willebrand factor	mmu04151: PI3K-Akt signaling pathway - Mus musculus (house mouse); mmu04510: Focal adhesion - Mus musculus (house mouse); mmu04512: ECM-receptor interaction - Mus musculus (house mouse); mmu04610: Complement and coagulation cascades - Mus musculus (house mouse); mmu04611: Platelet activation - Mus musculus (house mouse); mmu04613: Neutrophil extracellular trap formation - Mus musculus (house mous…	GO:0001889: liver development; GO:0001890: placenta development; GO:0002020: protease binding; GO:0005178: integrin binding; GO:0005201: extracellular matrix structural constituent; GO:0005515: protein binding; GO:0005518: collagen binding; GO:0005576: extracellular region; GO:0005615: extracellular space; GO:0005615: extracellular space; GO:0005615: extracellular space; GO:0005737: cytoplasm; GO…	NA
ENSMUSG00000001946	Esam	0.0444	0.2744	0.0787	2.3971	1.0449	0.5794	5	32	8	172	97	62	3.28285	1.68123e-07	4.24431e-06	up	9	37439374	37449615	+	protein_coding	endothelial cell-specific adhesion molecule [Source:MGI Symbol%3BAcc:MGI:1916774]	K06787: ESAM; endothelial cell adhesion molecule	mmu04514: Cell adhesion molecules - Mus musculus (house mouse); mmu04670: Leukocyte transendothelial migration - Mus musculus (house mouse)	GO:0005886: plasma membrane; GO:0005886: plasma membrane; GO:0005886: plasma membrane; GO:0005911: cell-cell junction; GO:0005912: adherens junction; GO:0005912: adherens junction; GO:0005923: bicellular tight junction; GO:0007155: cell adhesion; GO:0007156: homophilic cell adhesion via plasma membrane adhesion molecules; GO:0007156: homophilic cell adhesion via plasma membrane adhesion molecules…	NA
ENSMUSG00000001985	Grik3	1.0452	0.7782	0.7167	0.0935	0.1067	0.0896	368	284	228	21	31	30	-3.19943	3.68592e-28	1.5378e-25	down	4	125384493	125607966	+	protein_coding	glutamate receptor%2C ionotropic%2C kainate 3 [Source:MGI Symbol%3BAcc:MGI:95816]	K05203: GRIK3; glutamate receptor, ionotropic kainate 3	mmu04080: Neuroactive ligand-receptor interaction - Mus musculus (house mouse); mmu04724: Glutamatergic synapse - Mus musculus (house mouse)	GO:0001640: adenylate cyclase inhibiting G protein-coupled glutamate receptor activity; GO:0004970: ionotropic glutamate receptor activity; GO:0005216: ion channel activity; GO:0005515: protein binding; GO:0005886: plasma membrane; GO:0005886: plasma membrane; GO:0005887: integral component of plasma membrane; GO:0006811: ion transport; GO:0007215: glutamate receptor signaling pathway; GO:0007216…	NA
ENSMUSG00000002032	Tmem25	1.5313	1.0717	1.1416	0.5722	0.6346	0.6006	193	140	130	46	66	72	-1.11587	4.52559e-05	0.00049535	down	9	44705066	44710604	-	protein_coding	transmembrane protein 25 [Source:MGI Symbol%3BAcc:MGI:1918937]	K22652: TMEM25; transmembrane protein 25	NA	GO:0005515: protein binding; GO:0005576: extracellular region; GO:0005764: lysosome; GO:0005768: endosome; GO:0005770: late endosome; GO:0005886: plasma membrane; GO:0016020: membrane; GO:0016021: integral component of membrane; GO:0031647: regulation of protein stability; GO:0090394: negative regulation of excitatory postsynaptic potential; GO:0090394: negative regulation of excitatory postsynap…	NA
ENSMUSG00000002104	Rapsn	6.0529	5.5941	6.0576	2.4168	2.8965	3.1968	428	410	387	109	169	215	-1.1067	1.98359e-09	8.57667e-08	down	2	90865965	90876074	+	protein_coding	receptor-associated protein of the synapse [Source:MGI Symbol%3BAcc:MGI:99422]	K24924: RAPSN; receptor-associated protein of the synapse	NA	GO:0005737: cytoplasm; GO:0005794: Golgi apparatus; GO:0005813: centrosome; GO:0005829: cytosol; GO:0005856: cytoskeleton; GO:0005886: plasma membrane; GO:0005886: plasma membrane; GO:0005886: plasma membrane; GO:0007268: chemical synaptic transmission; GO:0007271: synaptic transmission, cholinergic; GO:0007271: synaptic transmission, cholinergic; GO:0016020: membrane; GO:0030054: cell junction; …	NA
ENSMUSG00000002504	Slc9a3r2	0.0867	0.2602	0.1812	1.9177	0.6186	0.3848	9	28	17	127	53	38	2.40188	7.50201e-05	0.000748053	up	17	24858260	24869301	-	protein_coding	solute carrier family 9 (sodium/hydrogen exchanger)%2C member 3 regulator 2 [Source:MGI Symbol%3BAcc:MGI:1890662]	K13358: SLC9A3R2, NHERF2; sodium/hydrogen exchange regulatory cofactor NHE-RF2	mmu04960: Aldosterone-regulated sodium reabsorption - Mus musculus (house mouse)	GO:0005102: signaling receptor binding; GO:0005102: signaling receptor binding; GO:0005515: protein binding; GO:0005634: nucleus; GO:0005634: nucleus; GO:0005737: cytoplasm; GO:0005886: plasma membrane; GO:0007605: sensory perception of sound; GO:0008013: beta-catenin binding; GO:0008022: protein C-terminus binding; GO:0014065: phosphatidylinositol 3-kinase signaling; GO:0014067: negative regulat…	NA
ENSMUSG00000002668	Dennd1c	0.015	0.0144	0.0166	0.1173	0.0907	0.0892	3	3	3	15	15	17	2.62979	0.000551095	0.00375949	up	17	57372905	57385514	-	protein_coding	DENN/MADD domain containing 1C [Source:MGI Symbol%3BAcc:MGI:1918035]	K20160: DENND1; DENN domain-containing protein 1	NA	GO:0005085: guanyl-nucleotide exchange factor activity; GO:0005654: nucleoplasm; GO:0005737: cytoplasm; GO:0005813: centrosome; GO:0005829: cytosol; GO:0005829: cytosol; GO:0006897: endocytosis; GO:0031410: cytoplasmic vesicle; GO:0032456: endocytic recycling; GO:0043231: intracellular membrane-bounded organelle; GO:1901981: phosphatidylinositol phosphate binding	NA
ENSMUSG00000002808	Epdr1	0.0371	0.0269	0	0.8588	0.5738	0.3514	4	3	0	59	51	36	4.68161	2.64872e-10	1.45808e-08	up	13	19775876	19804097	-	protein_coding	ependymin related protein 1 (zebrafish) [Source:MGI Symbol%3BAcc:MGI:2145369]	NA	NA	GO:0005509: calcium ion binding; GO:0005543: phospholipid binding; GO:0005576: extracellular region; GO:0005764: lysosome; GO:0005764: lysosome; GO:0005764: lysosome; GO:0007160: cell-matrix adhesion; GO:0008289: lipid binding; GO:0042802: identical protein binding; GO:1905573: ganglioside GM1 binding; GO:1990764: myofibroblast contraction	NA
ENSMUSG00000002847	Pla1a	0.4694	0.5752	0.702	1.8496	1.3375	1.5071	37	47	50	93	87	113	1.3705	1.47843e-06	2.81718e-05	up	16	38216479	38253507	-	protein_coding	phospholipase A1 member A [Source:MGI Symbol%3BAcc:MGI:1934677]	K13618: PLA1A; phosphatidylserine sn-1 acylhydrolase [EC:3.1.1.111]	mmu00564: Glycerophospholipid metabolism - Mus musculus (house mouse); mmu04014: Ras signaling pathway - Mus musculus (house mouse)	GO:0002080: acrosomal membrane; GO:0004806: triglyceride lipase activity; GO:0005576: extracellular region; GO:0005615: extracellular space; GO:0005615: extracellular space; GO:0006629: lipid metabolic process; GO:0008970: phospholipase A1 activity; GO:0016042: lipid catabolic process; GO:0016298: lipase activity; GO:0016787: hydrolase activity; GO:0052689: carboxylic ester hydrolase activity	NA
ENSMUSG00000002900	Lamb1	0.2904	0.4339	0.4608	1.4907	0.7848	0.6592	113	175	162	370	252	244	1.24628	4.09195e-05	0.000457017	up	12	31315233	31379643	+	protein_coding	laminin B1 [Source:MGI Symbol%3BAcc:MGI:96743]	K05636: LAMB1; laminin, beta 1	mmu04151: PI3K-Akt signaling pathway - Mus musculus (house mouse); mmu04510: Focal adhesion - Mus musculus (house mouse); mmu04512: ECM-receptor interaction - Mus musculus (house mouse); mmu05145: Toxoplasmosis - Mus musculus (house mouse); mmu05146: Amoebiasis - Mus musculus (house mouse); mmu05165: Human papillomavirus infection - Mus musculus (house mouse); mmu05200: Pathways in cancer - Mus m…	GO:0005178: integrin binding; GO:0005178: integrin binding; GO:0005201: extracellular matrix structural constituent; GO:0005201: extracellular matrix structural constituent; GO:0005201: extracellular matrix structural constituent; GO:0005515: protein binding; GO:0005576: extracellular region; GO:0005576: extracellular region; GO:0005604: basement membrane; GO:0005604: basement membrane; GO:000560…	NA
ENSMUSG00000002944	Cd36	0.4756	0.7945	0.6443	3.8286	1.755	1.4554	67	116	82	344	204	195	1.81415	2.51092e-07	6.01331e-06	up	5	17986688	18093799	-	protein_coding	CD36 molecule [Source:MGI Symbol%3BAcc:MGI:107899]	K06259: CD36; CD36 antigen	mmu03320: PPAR signaling pathway - Mus musculus (house mouse); mmu04145: Phagosome - Mus musculus (house mouse); mmu04152: AMPK signaling pathway - Mus musculus (house mouse); mmu04512: ECM-receptor interaction - Mus musculus (house mouse); mmu04640: Hematopoietic cell lineage - Mus musculus (house mouse); mmu04920: Adipocytokine signaling pathway - Mus musculus (house mouse); mmu04931: Insulin r…	GO:0000122: negative regulation of transcription by RNA polymerase II; GO:0000165: MAPK cascade; GO:0001540: amyloid-beta binding; GO:0001676: long-chain fatty acid metabolic process; GO:0001819: positive regulation of cytokine production; GO:0001954: positive regulation of cell-matrix adhesion; GO:0003085: negative regulation of systemic arterial blood pressure; GO:0005041: low-density lipoprote…	NA
ENSMUSG00000002980	Bcam	0.1593	0.5149	0.2645	2.2232	0.8013	0.4523	20	67	30	178	83	54	1.82837	0.00116138	0.00676764	up	7	19490056	19504941	-	protein_coding	basal cell adhesion molecule [Source:MGI Symbol%3BAcc:MGI:1929940]	K06578: LU, CD239; Lutheran blood group glycoprotein	NA	GO:0005055: laminin receptor activity; GO:0005055: laminin receptor activity; GO:0005055: laminin receptor activity; GO:0005886: plasma membrane; GO:0005886: plasma membrane; GO:0005887: integral component of plasma membrane; GO:0007155: cell adhesion; GO:0007160: cell-matrix adhesion; GO:0008022: protein C-terminus binding; GO:0009986: cell surface; GO:0016020: membrane; GO:0016021: integral com…	NA
ENSMUSG00000002985	Apoe	3.5998	5.3935	4.4855	21.3233	13.0588	10.8654	302	469	340	1141	904	867	1.68767	8.58752e-13	7.5637e-11	up	7	19430034	19433113	-	protein_coding	apolipoprotein E [Source:MGI Symbol%3BAcc:MGI:88057]	K04524: APOE; apolipoprotein E	mmu04979: Cholesterol metabolism - Mus musculus (house mouse); mmu05010: Alzheimer disease - Mus musculus (house mouse)	GO:0001540: amyloid-beta binding; GO:0001540: amyloid-beta binding; GO:0001937: negative regulation of endothelial cell proliferation; GO:0002021: response to dietary excess; GO:0005102: signaling receptor binding; GO:0005319: lipid transporter activity; GO:0005515: protein binding; GO:0005543: phospholipid binding; GO:0005576: extracellular region; GO:0005576: extracellular region; GO:0005615: e…	NA
ENSMUSG00000003053	Cyp2c29	0.4246	0.7149	0.7832	0.1566	0.1816	0.2101	51	89	85	12	18	24	-1.83828	2.90967e-06	5.03602e-05	down	19	39257849	39319157	+	protein_coding	cytochrome P450%2C family 2%2C subfamily c%2C polypeptide 29 [Source:MGI Symbol%3BAcc:MGI:103238]	K07413: CYP2C; cytochrome P450 family 2 subfamily C [EC:1.14.14.1]	mmu00140: Steroid hormone biosynthesis - Mus musculus (house mouse); mmu00590: Arachidonic acid metabolism - Mus musculus (house mouse); mmu00591: Linoleic acid metabolism - Mus musculus (house mouse); mmu00830: Retinol metabolism - Mus musculus (house mouse); mmu01100: Metabolic pathways - Mus musculus (house mouse); mmu04726: Serotonergic synapse - Mus musculus (house mouse); mmu04750: Inflamma…	GO:0004497: monooxygenase activity; GO:0005506: iron ion binding; GO:0005737: cytoplasm; GO:0005783: endoplasmic reticulum; GO:0005886: plasma membrane; GO:0006082: organic acid metabolic process; GO:0006629: lipid metabolic process; GO:0006805: xenobiotic metabolic process; GO:0008392: arachidonic acid epoxygenase activity; GO:0008392: arachidonic acid epoxygenase activity; GO:0008395: steroid h…	NA
ENSMUSG00000003227	Edar	1.002	1.9943	2.3111	0.4504	0.4586	0.4568	143	295	298	41	54	62	-1.99635	1.17363e-10	6.8575e-09	down	10	58436611	58511476	-	protein_coding	ectodysplasin-A receptor [Source:MGI Symbol%3BAcc:MGI:1343498]	K05162: EDAR; tumor necrosis factor receptor superfamily member EDAR	mmu04060: Cytokine-cytokine receptor interaction - Mus musculus (house mouse); mmu04064: NF-kappa B signaling pathway - Mus musculus (house mouse)	GO:0001942: hair follicle development; GO:0001942: hair follicle development; GO:0004888: transmembrane signaling receptor activity; GO:0005886: plasma membrane; GO:0005886: plasma membrane; GO:0006915: apoptotic process; GO:0007275: multicellular organism development; GO:0010628: positive regulation of gene expression; GO:0016020: membrane; GO:0016021: integral component of membrane; GO:0030154:…	NA
ENSMUSG00000003420	Fcgrt	0.1819	0.2924	0.0939	2.6992	1.8366	1.1855	15	25	7	142	125	93	3.25203	1.69381e-13	1.6441e-11	up	7	44742414	44753275	-	protein_coding	Fc fragment of IgG receptor and transporter [Source:MGI Symbol%3BAcc:MGI:103017]	K24019: FCGRT; IgG receptor FcRn large subunit p51	NA	GO:0005615: extracellular space; GO:0005768: endosome; GO:0005886: plasma membrane; GO:0006955: immune response; GO:0009897: external side of plasma membrane; GO:0016020: membrane; GO:0016021: integral component of membrane; GO:0019864: IgG binding; GO:0030881: beta-2-microglobulin binding; GO:0030881: beta-2-microglobulin binding	NA
ENSMUSG00000003541	Ier3	1.014	2	1.1472	11.5521	5.2976	3.2693	45	92	46	327	194	138	2.20795	1.91198e-07	4.72648e-06	up	17	36132576	36133815	+	protein_coding	immediate early response 3 [Source:MGI Symbol%3BAcc:MGI:104814]	NA	NA	GO:0001562: response to protozoan; GO:0003085: negative regulation of systemic arterial blood pressure; GO:0005515: protein binding; GO:0005634: nucleus; GO:0005634: nucleus; GO:0005634: nucleus; GO:0006096: glycolytic process; GO:0006282: regulation of DNA repair; GO:0007095: mitotic G2 DNA damage checkpoint signaling; GO:0008630: intrinsic apoptotic signaling pathway in response to DNA damage; …	NA
ENSMUSG00000003545	Fosb	1.9716	2.5126	1.7801	14.7393	7.3959	5.0987	483	638	394	2303	1495	1188	2.05172	7.52083e-06	0.000111783	up	7	19036621	19043976	-	protein_coding	FBJ osteosarcoma oncogene B [Source:MGI Symbol%3BAcc:MGI:95575]	K09029: FOSB; protein FosB	mmu04380: Osteoclast differentiation - Mus musculus (house mouse); mmu04657: IL-17 signaling pathway - Mus musculus (house mouse); mmu05030: Cocaine addiction - Mus musculus (house mouse); mmu05031: Amphetamine addiction - Mus musculus (house mouse); mmu05034: Alcoholism - Mus musculus (house mouse)	GO:0000978: RNA polymerase II cis-regulatory region sequence-specific DNA binding; GO:0000978: RNA polymerase II cis-regulatory region sequence-specific DNA binding; GO:0000981: DNA-binding transcription factor activity, RNA polymerase II-specific; GO:0001228: DNA-binding transcription activator activity, RNA polymerase II-specific; GO:0003677: DNA binding; GO:0003690: double-stranded DNA binding…	TF_bZIP
ENSMUSG00000003555	Cyp17a1	9.1023	7.3876	6.4072	73.6919	39.1719	28.9709	989	832	629	5107	3512	2994	2.55124	4.82569e-09	1.88131e-07	up	19	46655604	46661611	-	protein_coding	cytochrome P450%2C family 17%2C subfamily a%2C polypeptide 1 [Source:MGI Symbol%3BAcc:MGI:88586]	K00512: CYP17A; steroid 17alpha-monooxygenase / 17alpha-hydroxyprogesterone deacetylase [EC:1.14.14.19 1.14.14.32]	mmu00140: Steroid hormone biosynthesis - Mus musculus (house mouse); mmu01100: Metabolic pathways - Mus musculus (house mouse); mmu04913: Ovarian steroidogenesis - Mus musculus (house mouse); mmu04917: Prolactin signaling pathway - Mus musculus (house mouse); mmu04927: Cortisol synthesis and secretion - Mus musculus (house mouse); mmu04934: Cushing syndrome - Mus musculus (house mouse)	GO:0004497: monooxygenase activity; GO:0004508: steroid 17-alpha-monooxygenase activity; GO:0004508: steroid 17-alpha-monooxygenase activity; GO:0004508: steroid 17-alpha-monooxygenase activity; GO:0004508: steroid 17-alpha-monooxygenase activity; GO:0005506: iron ion binding; GO:0005739: mitochondrion; GO:0005783: endoplasmic reticulum; GO:0006629: lipid metabolic process; GO:0006694: steroid bi…	NA
ENSMUSG00000003617	Cp	0.0613	0.1002	0.0531	0.6934	0.3003	0.1653	23	39	18	166	93	59	2.35592	2.76964e-06	4.8288e-05	up	3	20011218	20063309	+	protein_coding	ceruloplasmin [Source:MGI Symbol%3BAcc:MGI:88476]	K13624: CP; ceruloplasmin [EC:1.16.3.1]	mmu00860: Porphyrin metabolism - Mus musculus (house mouse); mmu04216: Ferroptosis - Mus musculus (house mouse)	GO:0004322: ferroxidase activity; GO:0005507: copper ion binding; GO:0005507: copper ion binding; GO:0005576: extracellular region; GO:0005615: extracellular space; GO:0005615: extracellular space; GO:0005615: extracellular space; GO:0005886: plasma membrane; GO:0006811: ion transport; GO:0006825: copper ion transport; GO:0006826: iron ion transport; GO:0016491: oxidoreductase activity; GO:004665…	NA
ENSMUSG00000003746	Man1a	0.0317	0.0357	0.038	0.7662	0.3938	0.3333	12	14	13	185	123	120	3.7539	1.28268e-19	2.50028e-17	up	10	53780881	53952705	-	protein_coding	mannosidase 1%2C alpha [Source:MGI Symbol%3BAcc:MGI:104677]	K01230: MAN1A_C, MNS1_2; mannosyl-oligosaccharide alpha-1,2-mannosidase [EC:3.2.1.113]	mmu00510: N-Glycan biosynthesis - Mus musculus (house mouse); mmu00513: Various types of N-glycan biosynthesis - Mus musculus (house mouse); mmu01100: Metabolic pathways - Mus musculus (house mouse); mmu04141: Protein processing in endoplasmic reticulum - Mus musculus (house mouse)	GO:0000139: Golgi membrane; GO:0000139: Golgi membrane; GO:0004571: mannosyl-oligosaccharide 1,2-alpha-mannosidase activity; GO:0004571: mannosyl-oligosaccharide 1,2-alpha-mannosidase activity; GO:0005509: calcium ion binding; GO:0005783: endoplasmic reticulum; GO:0005793: endoplasmic reticulum-Golgi intermediate compartment; GO:0005794: Golgi apparatus; GO:0005829: cytosol; GO:0005975: carbohydr…	NA
ENSMUSG00000003812	Dnase2a	0.0473	0.073	0.0837	0.2224	0.2006	0.1591	10	16	16	30	35	32	1.45757	0.00153696	0.00848629	up	8	85635189	85649544	+	protein_coding	deoxyribonuclease II alpha [Source:MGI Symbol%3BAcc:MGI:1329019]	K01158: DNASE2; deoxyribonuclease II [EC:3.1.22.1]	mmu04142: Lysosome - Mus musculus (house mouse); mmu04623: Cytosolic DNA-sensing pathway - Mus musculus (house mouse)	GO:0000737: DNA catabolic process, endonucleolytic; GO:0004518: nuclease activity; GO:0004519: endonuclease activity; GO:0004520: endodeoxyribonuclease activity; GO:0004531: deoxyribonuclease II activity; GO:0004531: deoxyribonuclease II activity; GO:0005764: lysosome; GO:0006308: DNA catabolic process; GO:0006309: apoptotic DNA fragmentation; GO:0006915: apoptotic process; GO:0007275: multicellu…	NA
ENSMUSG00000004044	Cavin1	0.1847	0.1919	0.1966	2.3949	0.9557	0.4706	26	28	25	215	111	63	2.65447	1.72651e-07	4.34398e-06	up	11	100847559	100861713	-	protein_coding	caveolae associated 1 [Source:MGI Symbol%3BAcc:MGI:1277968]	K19387: PTRF; polymerase I and transcript release factor	NA	GO:0003723: RNA binding; GO:0005515: protein binding; GO:0005634: nucleus; GO:0005634: nucleus; GO:0005634: nucleus; GO:0005737: cytoplasm; GO:0005737: cytoplasm; GO:0005737: cytoplasm; GO:0005739: mitochondrion; GO:0005739: mitochondrion; GO:0005783: endoplasmic reticulum; GO:0005886: plasma membrane; GO:0005901: caveola; GO:0005901: caveola; GO:0005901: caveola; GO:0005901: caveola; GO:0006353:…	NA
ENSMUSG00000004110	Cacna1e	0.097	0.4161	0.4495	0.1156	0.1163	0.1296	96	427	402	73	95	122	-1.43708	0.000787187	0.00498538	down	1	154266477	154760247	-	protein_coding	calcium channel%2C voltage-dependent%2C R type%2C alpha 1E subunit [Source:MGI Symbol%3BAcc:MGI:106217]	K04852: CACNA1E, CAV2.3; voltage-dependent calcium channel R type alpha-1E	mmu04010: MAPK signaling pathway - Mus musculus (house mouse); mmu04020: Calcium signaling pathway - Mus musculus (house mouse); mmu04930: Type II diabetes mellitus - Mus musculus (house mouse)	GO:0001662: behavioral fear response; GO:0002027: regulation of heart rate; GO:0005216: ion channel activity; GO:0005244: voltage-gated ion channel activity; GO:0005245: voltage-gated calcium channel activity; GO:0005245: voltage-gated calcium channel activity; GO:0005262: calcium channel activity; GO:0005509: calcium ion binding; GO:0005891: voltage-gated calcium channel complex; GO:0005891: vol…	NA
ENSMUSG00000004371	Il11	1.4573	2.0204	1.9653	4.32	3.74	3.6051	119	171	145	225	252	280	1.04464	1.08186e-08	3.81335e-07	up	7	4775372	4785858	-	protein_coding	interleukin 11 [Source:MGI Symbol%3BAcc:MGI:107613]	K05417: IL11; interleukin 11	mmu04060: Cytokine-cytokine receptor interaction - Mus musculus (house mouse); mmu04630: JAK-STAT signaling pathway - Mus musculus (house mouse); mmu04640: Hematopoietic cell lineage - Mus musculus (house mouse); mmu05323: Rheumatoid arthritis - Mus musculus (house mouse)	GO:0005125: cytokine activity; GO:0005125: cytokine activity; GO:0005142: interleukin-11 receptor binding; GO:0005576: extracellular region; GO:0005615: extracellular space; GO:0005737: cytoplasm; GO:0005737: cytoplasm; GO:0008083: growth factor activity; GO:0008083: growth factor activity; GO:0008083: growth factor activity; GO:0008283: cell population proliferation; GO:0008284: positive regulat…	NA
ENSMUSG00000004540	Psg17	4.5508	3.1143	3.4519	0.704	1.0295	0.8548	375	266	257	37	70	67	-2.16244	1.27705e-15	1.66865e-13	down	7	18547862	18555532	-	protein_coding	pregnancy specific beta-1-glycoprotein 17 [Source:MGI Symbol%3BAcc:MGI:1347250]	NA	NA	GO:0005515: protein binding; GO:0006909: phagocytosis; GO:0006955: immune response; GO:0007565: female pregnancy; GO:0043395: heparan sulfate proteoglycan binding	NA
ENSMUSG00000004558	Ndrg2	0.5552	0.9482	0.7722	2.6112	1.6001	1.2699	74	131	93	222	176	161	1.20677	5.90404e-05	0.000617703	up	14	52142728	52151615	-	protein_coding	N-myc downstream regulated gene 2 [Source:MGI Symbol%3BAcc:MGI:1352498]	NA	NA	GO:0001818: negative regulation of cytokine production; GO:0005634: nucleus; GO:0005737: cytoplasm; GO:0005737: cytoplasm; GO:0005794: Golgi apparatus; GO:0007165: signal transduction; GO:0007165: signal transduction; GO:0007275: multicellular organism development; GO:0007399: nervous system development; GO:0010574: regulation of vascular endothelial growth factor production; GO:0016055: Wnt sign…	NA
ENSMUSG00000004609	Cd33	0.1574	0.3164	0.3194	0.6016	0.6081	0.4999	48	100	88	117	153	145	1.06288	0.000171782	0.00146789	up	7	43173640	43193852	-	protein_coding	CD33 antigen [Source:MGI Symbol%3BAcc:MGI:99440]	K06473: CD33, SIGLEC3; CD33 antigen	mmu04640: Hematopoietic cell lineage - Mus musculus (house mouse)	GO:0002765: immune response-inhibiting signal transduction; GO:0005654: nucleoplasm; GO:0005777: peroxisome; GO:0005794: Golgi apparatus; GO:0005886: plasma membrane; GO:0005886: plasma membrane; GO:0007155: cell adhesion; GO:0009897: external side of plasma membrane; GO:0009986: cell surface; GO:0016020: membrane; GO:0016021: integral component of membrane; GO:0019903: protein phosphatase bindin…	NA
ENSMUSG00000004791	Pgf	2.2386	1.516	1.9044	0.6882	0.4149	0.6645	255	179	196	50	39	72	-1.74926	2.93459e-09	1.21159e-07	down	12	85213409	85224564	-	protein_coding	placental growth factor [Source:MGI Symbol%3BAcc:MGI:105095]	K16859: PGF; placenta growth factor	mmu04010: MAPK signaling pathway - Mus musculus (house mouse); mmu04014: Ras signaling pathway - Mus musculus (house mouse); mmu04015: Rap1 signaling pathway - Mus musculus (house mouse); mmu04151: PI3K-Akt signaling pathway - Mus musculus (house mouse); mmu04510: Focal adhesion - Mus musculus (house mouse); mmu05200: Pathways in cancer - Mus musculus (house mouse)	GO:0001525: angiogenesis; GO:0001658: branching involved in ureteric bud morphogenesis; GO:0001666: response to hypoxia; GO:0001934: positive regulation of protein phosphorylation; GO:0001938: positive regulation of endothelial cell proliferation; GO:0001938: positive regulation of endothelial cell proliferation; GO:0002040: sprouting angiogenesis; GO:0002040: sprouting angiogenesis; GO:0005172: …	NA
ENSMUSG00000005107	Slc2a9	0.0201	0.0532	0.0499	0.1887	0.1823	0.2267	4	11	9	24	30	43	2.24201	3.22549e-05	0.00037693	up	5	38506616	38660486	-	protein_coding	solute carrier family 2 (facilitated glucose transporter)%2C member 9 [Source:MGI Symbol%3BAcc:MGI:2152844]	K08146: SLC2A9, GLUT9; MFS transporter, SP family, solute carrier family 2 (facilitated glucose transporter), member 9	NA	GO:0005355: glucose transmembrane transporter activity; GO:0005886: plasma membrane; GO:0005886: plasma membrane; GO:0005887: integral component of plasma membrane; GO:0015143: urate transmembrane transporter activity; GO:0015143: urate transmembrane transporter activity; GO:0015143: urate transmembrane transporter activity; GO:0015149: hexose transmembrane transporter activity; GO:0015747: urate…	NA
ENSMUSG00000005268	Prlr	0.1728	0.1346	0.125	1.0524	0.6463	0.4105	104	84	68	404	321	235	2.20403	1.51438e-11	1.07825e-09	up	15	10177324	10349266	+	protein_coding	prolactin receptor [Source:MGI Symbol%3BAcc:MGI:97763]	K05081: PRLR; prolactin receptor	mmu04060: Cytokine-cytokine receptor interaction - Mus musculus (house mouse); mmu04080: Neuroactive ligand-receptor interaction - Mus musculus (house mouse); mmu04151: PI3K-Akt signaling pathway - Mus musculus (house mouse); mmu04630: JAK-STAT signaling pathway - Mus musculus (house mouse); mmu04917: Prolactin signaling pathway - Mus musculus (house mouse)	GO:0004896: cytokine receptor activity; GO:0004923: leukemia inhibitory factor receptor activity; GO:0004924: oncostatin-M receptor activity; GO:0004925: prolactin receptor activity; GO:0004925: prolactin receptor activity; GO:0004925: prolactin receptor activity; GO:0004925: prolactin receptor activity; GO:0005127: ciliary neurotrophic factor receptor binding; GO:0005515: protein binding; GO:000…	NA
ENSMUSG00000005397	Nid1	0.312	0.6091	0.4591	1.3754	0.8897	0.7217	85	172	113	239	200	187	1.057	0.000330411	0.00248289	up	13	13612136	13686854	+	protein_coding	nidogen 1 [Source:MGI Symbol%3BAcc:MGI:97342]	K06826: NID; nidogen (entactin)	NA	GO:0005201: extracellular matrix structural constituent; GO:0005509: calcium ion binding; GO:0005515: protein binding; GO:0005518: collagen binding; GO:0005518: collagen binding; GO:0005576: extracellular region; GO:0005576: extracellular region; GO:0005604: basement membrane; GO:0005604: basement membrane; GO:0005604: basement membrane; GO:0005604: basement membrane; GO:0005604: basement membran…	NA
ENSMUSG00000005540	Fcer2a	0.5687	0.6043	0.7115	0.1809	0.2397	0.2253	69	76	78	14	24	26	-1.58506	4.29388e-06	6.98445e-05	down	8	3731737	3744175	-	protein_coding	Fc receptor%2C IgE%2C low affinity II%2C alpha polypeptide [Source:MGI Symbol%3BAcc:MGI:95497]	K06468: FCER2, CD23; low affinity immunoglobulin epsilon Fc receptor	mmu04640: Hematopoietic cell lineage - Mus musculus (house mouse); mmu05169: Epstein-Barr virus infection - Mus musculus (house mouse)	GO:0002925: positive regulation of humoral immune response mediated by circulating immunoglobulin; GO:0005886: plasma membrane; GO:0009897: external side of plasma membrane; GO:0009897: external side of plasma membrane; GO:0016020: membrane; GO:0016021: integral component of membrane; GO:0019863: IgE binding; GO:0030246: carbohydrate binding; GO:0044419: biological process involved in interspecie…	NA
ENSMUSG00000005611	Irag1	0.1419	0.0936	0.0826	0.4214	0.2171	0.1452	38	26	20	72	48	37	1.20414	0.0121212	0.0429718	up	7	110467473	110581668	-	protein_coding	inositol 1%2C4%2C5-triphosphate receptor associated 1 [Source:MGI Symbol%3BAcc:MGI:1338023]	K12337: MRVI1, IRAG; inositol 1,4,5-triphosphate receptor-associated cGMP kinase substrate	mmu04022: cGMP-PKG signaling pathway - Mus musculus (house mouse); mmu04270: Vascular smooth muscle contraction - Mus musculus (house mouse)	GO:0005515: protein binding; GO:0005737: cytoplasm; GO:0016020: membrane; GO:0016021: integral component of membrane; GO:0016529: sarcoplasmic reticulum; GO:0019934: cGMP-mediated signaling; GO:0019934: cGMP-mediated signaling; GO:0045986: negative regulation of smooth muscle contraction; GO:0060087: relaxation of vascular associated smooth muscle	NA
ENSMUSG00000005640	Insrr	0.1472	0.0947	0.1037	0.007	0.0216	0.0281	33	22	21	1	4	6	-2.60697	0.000309767	0.00236488	down	3	87704258	87723408	+	protein_coding	insulin receptor-related receptor [Source:MGI Symbol%3BAcc:MGI:1346037]	K05086: INSRR; insulin receptor-related receptor [EC:2.7.10.1]	mmu04810: Regulation of actin cytoskeleton - Mus musculus (house mouse); mmu05215: Prostate cancer - Mus musculus (house mouse)	GO:0000166: nucleotide binding; GO:0004672: protein kinase activity; GO:0004713: protein tyrosine kinase activity; GO:0004714: transmembrane receptor protein tyrosine kinase activity; GO:0004714: transmembrane receptor protein tyrosine kinase activity; GO:0005009: insulin receptor activity; GO:0005524: ATP binding; GO:0005887: integral component of plasma membrane; GO:0005899: insulin receptor co…	NA
ENSMUSG00000005672	Kit	1.1697	1.5672	1.5194	4.5152	2.5474	2.1649	409	568	480	1007	735	720	1.05394	1.75182e-05	0.00022703	up	5	75735576	75817382	+	protein_coding	KIT proto-oncogene receptor tyrosine kinase [Source:MGI Symbol%3BAcc:MGI:96677]	K05091: KIT, SCFR, CD117; proto-oncogene tyrosine-protein kinase Kit [EC:2.7.10.1]	mmu04010: MAPK signaling pathway - Mus musculus (house mouse); mmu04014: Ras signaling pathway - Mus musculus (house mouse); mmu04015: Rap1 signaling pathway - Mus musculus (house mouse); mmu04072: Phospholipase D signaling pathway - Mus musculus (house mouse); mmu04151: PI3K-Akt signaling pathway - Mus musculus (house mouse); mmu04640: Hematopoietic cell lineage - Mus musculus (house mouse); mmu…	GO:0000166: nucleotide binding; GO:0001541: ovarian follicle development; GO:0001650: fibrillar center; GO:0001669: acrosomal vesicle; GO:0002020: protease binding; GO:0002244: hematopoietic progenitor cell differentiation; GO:0002318: myeloid progenitor cell differentiation; GO:0002320: lymphoid progenitor cell differentiation; GO:0002327: immature B cell differentiation; GO:0002551: mast cell c…	NA
ENSMUSG00000005973	Rcn1	0.3349	0.2616	0.3442	2.5378	1.6138	1.1821	42	34	39	203	167	141	2.42875	2.25739e-13	2.14732e-11	up	2	105216636	105229664	-	protein_coding	reticulocalbin 1 [Source:MGI Symbol%3BAcc:MGI:104559]	K23898: RCN1; reticulocalbin-1	NA	GO:0001701: in utero embryonic development; GO:0005509: calcium ion binding; GO:0005783: endoplasmic reticulum; GO:0005783: endoplasmic reticulum; GO:0043010: camera-type eye development; GO:0046872: metal ion binding	NA
ENSMUSG00000006014	Prg4	0.2263	0.3217	0.3229	0.0653	0.1588	0.144	38	56	49	7	22	23	-1.25965	0.00516498	0.0220478	down	1	150325163	150341916	-	protein_coding	proteoglycan 4 (megakaryocyte stimulating factor%2C articular superficial zone protein) [Source:MGI Symbol%3BAcc:MGI:1891344]	NA	NA	GO:0005044: scavenger receptor activity; GO:0005576: extracellular region; GO:0005615: extracellular space; GO:0005615: extracellular space; GO:0005615: extracellular space; GO:0006955: immune response; GO:0030247: polysaccharide binding; GO:0032635: interleukin-6 production; GO:0032715: negative regulation of interleukin-6 production; GO:0042127: regulation of cell population proliferation; GO:0…	NA
ENSMUSG00000006204	Cdcp3	0.0775	0.1763	0.092	0.2128	0.2685	0.2562	28	66	30	49	80	88	1.05127	0.00423894	0.0189521	up	7	130776131	130908180	+	protein_coding	CUB domain containing protein 3 [Source:MGI Symbol%3BAcc:MGI:1918645]	K13912: DMBT1; deleted in malignant brain tumors 1 protein	mmu04970: Salivary secretion - Mus musculus (house mouse)	GO:0003674: molecular_function; GO:0005044: scavenger receptor activity; GO:0008150: biological_process; GO:0016020: membrane	NA
ENSMUSG00000006205	Htra1	0.2036	0.2904	0.1861	8.9237	4.2052	2.792	23	34	19	643	392	300	4.47515	1.05179e-29	4.90444e-27	up	7	130537841	130587390	+	protein_coding	HtrA serine peptidase 1 [Source:MGI Symbol%3BAcc:MGI:1929076]	K08784: HTRA1, PRSS11; HtrA serine peptidase 1 [EC:3.4.21.-]	NA	GO:0001890: placenta development; GO:0004252: serine-type endopeptidase activity; GO:0005515: protein binding; GO:0005520: insulin-like growth factor binding; GO:0005576: extracellular region; GO:0005737: cytoplasm; GO:0005886: plasma membrane; GO:0006508: proteolysis; GO:0006508: proteolysis; GO:0008233: peptidase activity; GO:0008236: serine-type peptidase activity; GO:0012501: programmed cell …	NA
ENSMUSG00000006216	Clcnkb	0.1931	0.1398	0.1389	0.0454	0.0468	0.0305	20	15	13	3	4	3	-2.02787	0.00846617	0.0325362	down	4	141131664	141143325	-	protein_coding	chloride channel%2C voltage-sensitive Kb [Source:MGI Symbol%3BAcc:MGI:1930643]	K05018: CLCNKB; chloride channel Kb	mmu04966: Collecting duct acid secretion - Mus musculus (house mouse)	GO:0005244: voltage-gated ion channel activity; GO:0005247: voltage-gated chloride channel activity; GO:0005254: chloride channel activity; GO:0005515: protein binding; GO:0005886: plasma membrane; GO:0005887: integral component of plasma membrane; GO:0006811: ion transport; GO:0006821: chloride transport; GO:0006821: chloride transport; GO:0016020: membrane; GO:0016021: integral component of mem…	NA
ENSMUSG00000006221	Hspb7	14.8728	12.3423	12.9469	6.349	6.8372	7.654	1616	1390	1271	440	613	791	-1.00657	3.63418e-10	1.92912e-08	down	4	141148090	141152622	+	protein_coding	heat shock protein family%2C member 7 (cardiovascular) [Source:MGI Symbol%3BAcc:MGI:1352494]	K09546: HSPB7; heat shock protein beta-7	NA	GO:0005634: nucleus; GO:0005634: nucleus; GO:0005654: nucleoplasm; GO:0005737: cytoplasm; GO:0005737: cytoplasm; GO:0005739: mitochondrion; GO:0007507: heart development; GO:0009408: response to heat; GO:0015629: actin cytoskeleton; GO:0016235: aggresome; GO:0031005: filamin binding	NA
ENSMUSG00000006313	Upk1a	0.556	0.4845	0.5161	0.3093	0.1521	0.132	31	28	26	11	7	7	-1.49852	0.00727157	0.0288979	down	7	30302517	30312272	-	protein_coding	uroplakin 1A [Source:MGI Symbol%3BAcc:MGI:98911]	K17347: UPK1; uroplakin-1	NA	GO:0005515: protein binding; GO:0005887: integral component of plasma membrane; GO:0009986: cell surface; GO:0016020: membrane; GO:0016021: integral component of membrane; GO:0016324: apical plasma membrane; GO:0030855: epithelial cell differentiation; GO:0120001: apical plasma membrane urothelial plaque	NA
ENSMUSG00000006344	Ggt5	0.0387	0.0457	0.0714	0.3171	0.1095	0.0995	9	11	15	47	21	22	1.67822	0.00609051	0.0251962	up	10	75425174	75453034	+	protein_coding	gamma-glutamyltransferase 5 [Source:MGI Symbol%3BAcc:MGI:1346063]	K18592: GGT1_5, CD224; gamma-glutamyltranspeptidase / glutathione hydrolase / leukotriene-C4 hydrolase [EC:2.3.2.2 3.4.19.13 3.4.19.14]	mmu00430: Taurine and hypotaurine metabolism - Mus musculus (house mouse); mmu00480: Glutathione metabolism - Mus musculus (house mouse); mmu00590: Arachidonic acid metabolism - Mus musculus (house mouse); mmu01100: Metabolic pathways - Mus musculus (house mouse)	GO:0000048: peptidyltransferase activity; GO:0002951: leukotriene-C(4) hydrolase; GO:0002951: leukotriene-C(4) hydrolase; GO:0002951: leukotriene-C(4) hydrolase; GO:0005886: plasma membrane; GO:0005886: plasma membrane; GO:0006508: proteolysis; GO:0006520: cellular amino acid metabolic process; GO:0006631: fatty acid metabolic process; GO:0006750: glutathione biosynthetic process; GO:0006751: glu…	NA
ENSMUSG00000006345	Ggt1	0.8816	0.5046	0.4796	0.3866	0.2626	0.3221	118	70	58	33	29	41	-1.02578	0.00846826	0.032539	down	10	75397438	75422034	+	protein_coding	gamma-glutamyltransferase 1 [Source:MGI Symbol%3BAcc:MGI:95706]	K18592: GGT1_5, CD224; gamma-glutamyltranspeptidase / glutathione hydrolase / leukotriene-C4 hydrolase [EC:2.3.2.2 3.4.19.13 3.4.19.14]	mmu00430: Taurine and hypotaurine metabolism - Mus musculus (house mouse); mmu00480: Glutathione metabolism - Mus musculus (house mouse); mmu00590: Arachidonic acid metabolism - Mus musculus (house mouse); mmu01100: Metabolic pathways - Mus musculus (house mouse)	GO:0000048: peptidyltransferase activity; GO:0002682: regulation of immune system process; GO:0002682: regulation of immune system process; GO:0002951: leukotriene-C(4) hydrolase; GO:0005615: extracellular space; GO:0005783: endoplasmic reticulum; GO:0005886: plasma membrane; GO:0005886: plasma membrane; GO:0005887: integral component of plasma membrane; GO:0006508: proteolysis; GO:0006749: gluta…	NA
ENSMUSG00000006386	Tek	0.2812	0.3809	0.3711	1.7383	0.9897	0.6539	52	73	62	205	151	115	1.64143	2.71657e-06	4.75719e-05	up	4	94627526	94763213	+	protein_coding	TEK receptor tyrosine kinase [Source:MGI Symbol%3BAcc:MGI:98664]	K05121: TEK, TIE2, CD202; endothelial-specific receptor tyrosine kinase [EC:2.7.10.1]	mmu04010: MAPK signaling pathway - Mus musculus (house mouse); mmu04014: Ras signaling pathway - Mus musculus (house mouse); mmu04015: Rap1 signaling pathway - Mus musculus (house mouse); mmu04066: HIF-1 signaling pathway - Mus musculus (house mouse); mmu04151: PI3K-Akt signaling pathway - Mus musculus (house mouse); mmu05323: Rheumatoid arthritis - Mus musculus (house mouse)	GO:0000166: nucleotide binding; GO:0001525: angiogenesis; GO:0001525: angiogenesis; GO:0001525: angiogenesis; GO:0001569: branching involved in blood vessel morphogenesis; GO:0001570: vasculogenesis; GO:0001666: response to hypoxia; GO:0001725: stress fiber; GO:0001934: positive regulation of protein phosphorylation; GO:0001934: positive regulation of protein phosphorylation; GO:0001935: endothel…	NA
ENSMUSG00000006519	Cyba	0.1226	0.3313	0.3258	1.3075	0.6242	0.5931	5	14	12	34	21	23	1.63313	0.00625682	0.0257562	up	8	123151515	123159669	-	protein_coding	cytochrome b-245%2C alpha polypeptide [Source:MGI Symbol%3BAcc:MGI:1316658]	K08009: CYBA, P22PHOX; cytochrome b-245, alpha polypeptide	mmu04145: Phagosome - Mus musculus (house mouse); mmu04380: Osteoclast differentiation - Mus musculus (house mouse); mmu04613: Neutrophil extracellular trap formation - Mus musculus (house mouse); mmu04621: NOD-like receptor signaling pathway - Mus musculus (house mouse); mmu04670: Leukocyte transendothelial migration - Mus musculus (house mouse); mmu05020: Prion disease - Mus musculus (house mou…	GO:0001725: stress fiber; GO:0001938: positive regulation of endothelial cell proliferation; GO:0003106: negative regulation of glomerular filtration by angiotensin; GO:0005515: protein binding; GO:0005634: nucleus; GO:0005737: cytoplasm; GO:0005739: mitochondrion; GO:0005768: endosome; GO:0005794: Golgi apparatus; GO:0005886: plasma membrane; GO:0005925: focal adhesion; GO:0006801: superoxide me…	NA
ENSMUSG00000006587	Snai3	0.7357	0.8608	0.9356	0.3927	0.3984	0.4937	47	57	54	16	21	30	-1.01963	0.00552631	0.0232768	down	8	123180947	123187472	-	protein_coding	snail family zinc finger 3 [Source:MGI Symbol%3BAcc:MGI:1353563]	K09217: SNAI3; snail 3	NA	GO:0000122: negative regulation of transcription by RNA polymerase II; GO:0000977: RNA polymerase II transcription regulatory region sequence-specific DNA binding; GO:0000978: RNA polymerase II cis-regulatory region sequence-specific DNA binding; GO:0000978: RNA polymerase II cis-regulatory region sequence-specific DNA binding; GO:0000981: DNA-binding transcription factor activity, RNA polymerase…	zf-C2H2
ENSMUSG00000006642	Tcf23	0	0.0239	0.0274	0.2524	0.075	0.0456	0	4	4	26	10	7	2.80376	0.00696971	0.0280309	up	5	31126006	31134362	+	protein_coding	transcription factor 23 [Source:MGI Symbol%3BAcc:MGI:1934960]	NA	NA	GO:0000122: negative regulation of transcription by RNA polymerase II; GO:0000791: euchromatin; GO:0000977: RNA polymerase II transcription regulatory region sequence-specific DNA binding; GO:0000981: DNA-binding transcription factor activity, RNA polymerase II-specific; GO:0005634: nucleus; GO:0006357: regulation of transcription by RNA polymerase II; GO:0007275: multicellular organism developme…	bHLH
ENSMUSG00000006958	Chrd	0.0367	0.0275	0.018	0.166	0.1086	0.0642	9	7	4	26	22	15	1.94632	0.00300924	0.0144367	up	16	20551877	20561134	+	protein_coding	chordin [Source:MGI Symbol%3BAcc:MGI:1313268]	K04657: CHRD; chordin	mmu04350: TGF-beta signaling pathway - Mus musculus (house mouse)	GO:0000578: embryonic axis specification; GO:0001501: skeletal system development; GO:0001649: osteoblast differentiation; GO:0001701: in utero embryonic development; GO:0001702: gastrulation with mouth forming second; GO:0001707: mesoderm formation; GO:0002053: positive regulation of mesenchymal cell proliferation; GO:0005515: protein binding; GO:0005576: extracellular region; GO:0005615: extrac…	NA
ENSMUSG00000007655	Cav1	0.074	0.1928	0.1228	1.8794	0.6457	0.3579	10	27	15	162	72	46	2.81884	1.54806e-06	2.93576e-05	up	6	17306334	17341451	+	protein_coding	caveolin 1%2C caveolae protein [Source:MGI Symbol%3BAcc:MGI:102709]	K06278: CAV1; caveolin 1	mmu04144: Endocytosis - Mus musculus (house mouse); mmu04510: Focal adhesion - Mus musculus (house mouse); mmu05020: Prion disease - Mus musculus (house mouse); mmu05100: Bacterial invasion of epithelial cells - Mus musculus (house mouse); mmu05205: Proteoglycans in cancer - Mus musculus (house mouse); mmu05416: Viral myocarditis - Mus musculus (house mouse); mmu05418: Fluid shear stress and athe…	GO:0000122: negative regulation of transcription by RNA polymerase II; GO:0000139: Golgi membrane; GO:0000149: SNARE binding; GO:0000165: MAPK cascade; GO:0001525: angiogenesis; GO:0001570: vasculogenesis; GO:0001666: response to hypoxia; GO:0001935: endothelial cell proliferation; GO:0001937: negative regulation of endothelial cell proliferation; GO:0001937: negative regulation of endothelial ce…	NA
ENSMUSG00000007872	Id3	0.0996	0.302	0.0945	2.1417	1.1726	0.4338	7	22	6	96	68	29	2.8461	7.99103e-06	0.000117798	up	4	135870808	135873066	+	protein_coding	inhibitor of DNA binding 3 [Source:MGI Symbol%3BAcc:MGI:96398]	K17694: ID3; DNA-binding protein inhibitor ID3	mmu04350: TGF-beta signaling pathway - Mus musculus (house mouse); mmu04550: Signaling pathways regulating pluripotency of stem cells - Mus musculus (house mouse)	GO:0000122: negative regulation of transcription by RNA polymerase II; GO:0000122: negative regulation of transcription by RNA polymerase II; GO:0000122: negative regulation of transcription by RNA polymerase II; GO:0001656: metanephros development; GO:0005515: protein binding; GO:0005634: nucleus; GO:0005634: nucleus; GO:0005634: nucleus; GO:0005737: cytoplasm; GO:0006275: regulation of DNA repl…	bHLH
ENSMUSG00000008136	Fhl2	0.1075	0.2074	0.1636	1.1795	0.3745	0.3672	8	16	11	56	23	26	1.92868	0.0014873	0.00825616	up	1	43162234	43236144	-	protein_coding	four and a half LIM domains 2 [Source:MGI Symbol%3BAcc:MGI:1338762]	K14380: FHL2; four and a half LIM domains protein 2	mmu04380: Osteoclast differentiation - Mus musculus (house mouse)	GO:0000122: negative regulation of transcription by RNA polymerase II; GO:0000122: negative regulation of transcription by RNA polymerase II; GO:0000122: negative regulation of transcription by RNA polymerase II; GO:0001649: osteoblast differentiation; GO:0003712: transcription coregulator activity; GO:0003714: transcription corepressor activity; GO:0005515: protein binding; GO:0005634: nucleus; …	NA
ENSMUSG00000008226	Scrn3	3.9272	5.3361	5.6002	1.2862	1.238	1.0072	742	1045	956	155	193	181	-2.12951	6.10128e-37	4.14556e-34	down	2	73142945	73168162	+	protein_coding	secernin 3 [Source:MGI Symbol%3BAcc:MGI:1921866]	K14358: SCRN; secernin	NA	GO:0003674: molecular_function; GO:0006508: proteolysis; GO:0016805: dipeptidase activity; GO:0070004: cysteine-type exopeptidase activity	NA
ENSMUSG00000008540	Mgst1	1.1521	1.7344	1.4012	6.9669	4.3266	3.4873	91	142	100	351	282	262	1.72225	2.18595e-10	1.21458e-08	up	6	138117314	138133753	+	protein_coding	microsomal glutathione S-transferase 1 [Source:MGI Symbol%3BAcc:MGI:1913850]	K00799: GST, gst; glutathione S-transferase [EC:2.5.1.18]	mmu00480: Glutathione metabolism - Mus musculus (house mouse); mmu00980: Metabolism of xenobiotics by cytochrome P450 - Mus musculus (house mouse); mmu00982: Drug metabolism - cytochrome P450 - Mus musculus (house mouse); mmu00983: Drug metabolism - other enzymes - Mus musculus (house mouse); mmu01100: Metabolic pathways - Mus musculus (house mouse); mmu01524: Platinum drug resistance - Mus muscu…	GO:0004364: glutathione transferase activity; GO:0004364: glutathione transferase activity; GO:0004364: glutathione transferase activity; GO:0004602: glutathione peroxidase activity; GO:0005634: nucleus; GO:0005739: mitochondrion; GO:0005739: mitochondrion; GO:0005739: mitochondrion; GO:0005741: mitochondrial outer membrane; GO:0005743: mitochondrial inner membrane; GO:0005778: peroxisomal membra…	NA
ENSMUSG00000008575	Nfib	0.0392	0.0641	0.0453	0.3499	0.1239	0.086	23	39	24	131	60	48	1.83725	0.000343107	0.00256183	up	4	82208410	82623987	-	protein_coding	nuclear factor I/B [Source:MGI Symbol%3BAcc:MGI:103188]	K09169: NFIB; nuclear factor I/B	NA	GO:0000122: negative regulation of transcription by RNA polymerase II; GO:0000978: RNA polymerase II cis-regulatory region sequence-specific DNA binding; GO:0000978: RNA polymerase II cis-regulatory region sequence-specific DNA binding; GO:0000981: DNA-binding transcription factor activity, RNA polymerase II-specific; GO:0000981: DNA-binding transcription factor activity, RNA polymerase II-specif…	CTF_NFI
ENSMUSG00000008845	Cd163	0.0187	0.0495	0.0207	0.439	0.2206	0.1619	4	11	4	60	39	33	3.12903	3.04066e-07	7.10313e-06	up	6	124281615	124307486	+	protein_coding	CD163 antigen [Source:MGI Symbol%3BAcc:MGI:2135946]	K06545: CD163; CD163 antigen	NA	GO:0005044: scavenger receptor activity; GO:0005576: extracellular region; GO:0005886: plasma membrane; GO:0006953: acute-phase response; GO:0006954: inflammatory response; GO:0009897: external side of plasma membrane; GO:0009897: external side of plasma membrane; GO:0009986: cell surface; GO:0016020: membrane; GO:0016021: integral component of membrane; GO:0097110: scaffold protein binding	NA
ENSMUSG00000008932	Slc1a7	0.0076	2.0855	1.7377	0.0119	0	0	1	285	207	1	0	0	-8.55309	0.000235745	0.00189581	down	4	107825529	107870729	+	protein_coding	solute carrier family 1 (glutamate transporter)%2C member 7 [Source:MGI Symbol%3BAcc:MGI:2444087]	K05618: SLC1A7, EAAT5; solute carrier family 1 (glutamate transporter), member 7	mmu04721: Synaptic vesicle cycle - Mus musculus (house mouse); mmu04724: Glutamatergic synapse - Mus musculus (house mouse)	GO:0001504: neurotransmitter uptake; GO:0005313: L-glutamate transmembrane transporter activity; GO:0005313: L-glutamate transmembrane transporter activity; GO:0005886: plasma membrane; GO:0005886: plasma membrane; GO:0005886: plasma membrane; GO:0008509: anion transmembrane transporter activity; GO:0015175: neutral amino acid transmembrane transporter activity; GO:0015293: symporter activity; GO…	NA
ENSMUSG00000009185	Ccl8	0.399	0	0	3.2058	2.478	1.6255	8	0	0	41	41	31	4.06347	6.39312e-06	9.77087e-05	up	11	82006011	82007625	+	protein_coding	chemokine (C-C motif) ligand 8 [Source:MGI Symbol%3BAcc:MGI:101878]	K16596: CCL8; C-C motif chemokine 8	mmu04060: Cytokine-cytokine receptor interaction - Mus musculus (house mouse); mmu04061: Viral protein interaction with cytokine and cytokine receptor - Mus musculus (house mouse); mmu04062: Chemokine signaling pathway - Mus musculus (house mouse)	GO:0002548: monocyte chemotaxis; GO:0004672: protein kinase activity; GO:0005125: cytokine activity; GO:0005576: extracellular region; GO:0005615: extracellular space; GO:0005615: extracellular space; GO:0006816: calcium ion transport; GO:0006874: cellular calcium ion homeostasis; GO:0006887: exocytosis; GO:0006935: chemotaxis; GO:0006954: inflammatory response; GO:0006955: immune response; GO:00…	NA
ENSMUSG00000009356	Lpo	0.0081	2.6587	3.068	0.0382	0	0.0598	1	339	341	3	0	7	-5.87219	0.00334033	0.0156463	down	11	87697254	87719115	-	protein_coding	lactoperoxidase [Source:MGI Symbol%3BAcc:MGI:1923363]	K12550: LPO; lactoperoxidase [EC:1.11.1.7]	mmu04970: Salivary secretion - Mus musculus (house mouse); mmu05208: Chemical carcinogenesis - reactive oxygen species - Mus musculus (house mouse)	GO:0001580: detection of chemical stimulus involved in sensory perception of bitter taste; GO:0004601: peroxidase activity; GO:0004601: peroxidase activity; GO:0005615: extracellular space; GO:0005615: extracellular space; GO:0005737: cytoplasm; GO:0016323: basolateral plasma membrane; GO:0036393: thiocyanate peroxidase activity; GO:0036393: thiocyanate peroxidase activity; GO:0042742: defense re…	NA
ENSMUSG00000009376	Met	0.1228	0.2177	0.1763	0.0624	0.0724	0.1047	37	68	48	12	18	30	-1.13306	0.00739471	0.0292358	down	6	17463799	17573979	+	protein_coding	met proto-oncogene [Source:MGI Symbol%3BAcc:MGI:96969]	K05099: MET, HGFR; proto-oncogene tyrosine-protein kinase Met [EC:2.7.10.1]	mmu01521: EGFR tyrosine kinase inhibitor resistance - Mus musculus (house mouse); mmu04010: MAPK signaling pathway - Mus musculus (house mouse); mmu04014: Ras signaling pathway - Mus musculus (house mouse); mmu04015: Rap1 signaling pathway - Mus musculus (house mouse); mmu04020: Calcium signaling pathway - Mus musculus (house mouse); mmu04151: PI3K-Akt signaling pathway - Mus musculus (house mous…	GO:0000122: negative regulation of transcription by RNA polymerase II; GO:0000166: nucleotide binding; GO:0001764: neuron migration; GO:0001886: endothelial cell morphogenesis; GO:0001889: liver development; GO:0001889: liver development; GO:0001890: placenta development; GO:0004672: protein kinase activity; GO:0004713: protein tyrosine kinase activity; GO:0004714: transmembrane receptor protein …	NA
ENSMUSG00000009378	Slc16a12	0.4584	0.4422	0.6088	0.1437	0.3037	0.1992	75	75	90	15	41	31	-1.26265	0.000681224	0.00444815	down	19	34645803	34724689	-	protein_coding	solute carrier family 16 (monocarboxylic acid transporters)%2C member 12 [Source:MGI Symbol%3BAcc:MGI:2147716]	K11810: SLC16A12; MFS transporter, MCT family, solute carrier family 16 (monocarboxylic acid transporters), member 12	NA	GO:0005308: creatine transmembrane transporter activity; GO:0005886: plasma membrane; GO:0005887: integral component of plasma membrane; GO:0005887: integral component of plasma membrane; GO:0008028: monocarboxylic acid transmembrane transporter activity; GO:0015293: symporter activity; GO:0015718: monocarboxylic acid transport; GO:0015881: creatine transmembrane transport; GO:0016020: membrane; …	NA
ENSMUSG00000009487	Otog	0.2561	0.0713	0.0518	0.0193	0.009	0.0181	104	30	19	5	3	7	-3.14198	4.43752e-05	0.000488558	down	7	45890411	45960858	+	protein_coding	otogelin [Source:MGI Symbol%3BAcc:MGI:1202064]	K25030: OTOG, OTOGL; otogelin	NA	GO:0005198: structural molecule activity; GO:0005576: extracellular region; GO:0005615: extracellular space; GO:0005829: cytosol; GO:0005886: plasma membrane; GO:0007605: sensory perception of sound; GO:0008344: adult locomotory behavior; GO:0016020: membrane; GO:0031012: extracellular matrix; GO:0031012: extracellular matrix; GO:0046373: L-arabinose metabolic process; GO:0046556: alpha-L-arabino…	NA
ENSMUSG00000009585	Apobec3	0.0863	0.1092	0.0716	0.2958	0.1797	0.17	32	42	24	70	55	60	1.19774	0.00108395	0.00639168	up	15	79775860	79800107	+	protein_coding	apolipoprotein B mRNA editing enzyme%2C catalytic polypeptide 3 [Source:MGI Symbol%3BAcc:MGI:1933111]	K18750: APOBEC3; C->U-editing enzyme APOBEC3 [EC:3.5.4.-]	mmu03250: Viral life cycle - HIV-1 - Mus musculus (house mouse); mmu05170: Human immunodeficiency virus 1 infection - Mus musculus (house mouse)	GO:0000932: P-body; GO:0000932: P-body; GO:0002244: hematopoietic progenitor cell differentiation; GO:0002376: immune system process; GO:0003723: RNA binding; GO:0003723: RNA binding; GO:0003824: catalytic activity; GO:0004126: cytidine deaminase activity; GO:0004126: cytidine deaminase activity; GO:0005515: protein binding; GO:0005634: nucleus; GO:0005634: nucleus; GO:0005654: nucleoplasm; GO:00…	NA
ENSMUSG00000009621	Vav2	5.0232	4.96	4.8581	2.5886	2.4163	2.3907	1363	1395	1191	448	541	617	-1.06581	8.66303e-21	1.83942e-18	down	2	27152116	27317045	-	protein_coding	vav 2 oncogene [Source:MGI Symbol%3BAcc:MGI:102718]	K05730: VAV; guanine nucleotide exchange factor VAV	mmu04015: Rap1 signaling pathway - Mus musculus (house mouse); mmu04024: cAMP signaling pathway - Mus musculus (house mouse); mmu04062: Chemokine signaling pathway - Mus musculus (house mouse); mmu04510: Focal adhesion - Mus musculus (house mouse); mmu04650: Natural killer cell mediated cytotoxicity - Mus musculus (house mouse); mmu04660: T cell receptor signaling pathway - Mus musculus (house mo…	GO:0001525: angiogenesis; GO:0001784: phosphotyrosine residue binding; GO:0005085: guanyl-nucleotide exchange factor activity; GO:0005085: guanyl-nucleotide exchange factor activity; GO:0005085: guanyl-nucleotide exchange factor activity; GO:0005154: epidermal growth factor receptor binding; GO:0005515: protein binding; GO:0005737: cytoplasm; GO:0005737: cytoplasm; GO:0005829: cytosol; GO:0005886…	NA
ENSMUSG00000009876	Cox4i2	0.7115	1.1233	1.0738	2.4845	2.8611	2.7202	22	36	30	49	73	80	1.42694	1.35475e-05	0.00018368	up	2	152596093	152606957	+	protein_coding	cytochrome c oxidase subunit 4I2 [Source:MGI Symbol%3BAcc:MGI:2135755]	K02263: COX4; cytochrome c oxidase subunit 4	mmu00190: Oxidative phosphorylation - Mus musculus (house mouse); mmu01100: Metabolic pathways - Mus musculus (house mouse); mmu04260: Cardiac muscle contraction - Mus musculus (house mouse); mmu04714: Thermogenesis - Mus musculus (house mouse); mmu04932: Non-alcoholic fatty liver disease - Mus musculus (house mouse); mmu05010: Alzheimer disease - Mus musculus (house mouse); mmu05012: Parkinson d…	GO:0004129: cytochrome-c oxidase activity; GO:0004129: cytochrome-c oxidase activity; GO:0005739: mitochondrion; GO:0005743: mitochondrial inner membrane; GO:0005751: mitochondrial respiratory chain complex IV; GO:0005751: mitochondrial respiratory chain complex IV; GO:0006123: mitochondrial electron transport, cytochrome c to oxygen; GO:0006123: mitochondrial electron transport, cytochrome c to …	NA
ENSMUSG00000010362	Rdm1	6.9253	6.6033	6.9127	1.4206	0.902	0.8506	428	423	386	56	46	50	-2.77379	1.44218e-35	9.52678e-33	down	11	101518021	101526926	+	protein_coding	RAD52 motif 1 [Source:MGI Symbol%3BAcc:MGI:1913849]	K10874: RDM1, RAD52B; RAD52 motif-containing protein 1	NA	GO:0003674: molecular_function; GO:0003676: nucleic acid binding; GO:0003677: DNA binding; GO:0003723: RNA binding; GO:0005634: nucleus; GO:0005730: nucleolus; GO:0005730: nucleolus; GO:0005737: cytoplasm; GO:0005829: cytosol; GO:0008150: biological_process	NA
ENSMUSG00000010529	Gm266	0.5034	0.2024	0.1393	1.2825	0.7626	0.8159	24	10	6	39	30	37	1.6582	0.00422938	0.0189165	up	12	111451043	111452257	-	protein_coding	predicted gene 266 [Source:MGI Symbol%3BAcc:MGI:2685112]	NA	NA	GO:0003924: GTPase activity; GO:0005525: GTP binding; GO:0005886: plasma membrane; GO:0019003: GDP binding; GO:0030336: negative regulation of cell migration; GO:0032486: Rap protein signal transduction	NA
ENSMUSG00000010554	Mettl16	2.182	2.3044	2.1782	1.2059	1.1065	1.0898	1183	1295	1067	417	495	562	-1.03018	8.11079e-21	1.73768e-18	down	11	74661656	74719351	+	protein_coding	methyltransferase like 16 [Source:MGI Symbol%3BAcc:MGI:1914743]	K11393: METTL16, METT10D; U6 snRNA m6A methyltransferase [EC:2.1.1.346]	NA	GO:0001510: RNA methylation; GO:0001734: mRNA (N6-adenosine)-methyltransferase activity; GO:0001734: mRNA (N6-adenosine)-methyltransferase activity; GO:0003723: RNA binding; GO:0005634: nucleus; GO:0005634: nucleus; GO:0005737: cytoplasm; GO:0006402: mRNA catabolic process; GO:0006556: S-adenosylmethionine biosynthetic process; GO:0006556: S-adenosylmethionine biosynthetic process; GO:0008168: me…	NA
ENSMUSG00000010609	Psen2	0.1824	0.1986	0.2214	0.8024	0.5347	0.3773	31	35	34	87	75	61	1.43603	7.25149e-05	0.000728242	up	1	180054569	180091003	-	protein_coding	presenilin 2 [Source:MGI Symbol%3BAcc:MGI:109284]	K04522: PSEN2, PS2; presenilin 2 [EC:3.4.23.-]	mmu04330: Notch signaling pathway - Mus musculus (house mouse); mmu04722: Neurotrophin signaling pathway - Mus musculus (house mouse); mmu05010: Alzheimer disease - Mus musculus (house mouse); mmu05022: Pathways of neurodegeneration - multiple diseases - Mus musculus (house mouse)	GO:0000122: negative regulation of transcription by RNA polymerase II; GO:0000139: Golgi membrane; GO:0000776: kinetochore; GO:0001708: cell fate specification; GO:0001756: somitogenesis; GO:0001921: positive regulation of receptor recycling; GO:0001933: negative regulation of protein phosphorylation; GO:0001942: hair follicle development; GO:0002244: hematopoietic progenitor cell differentiation…	NA
ENSMUSG00000010663	Fads1	2.182	2.4423	2.0223	8.0376	4.987	3.8086	412	478	345	968	777	684	1.27168	1.21916e-07	3.13775e-06	up	19	10160252	10174241	+	protein_coding	fatty acid desaturase 1 [Source:MGI Symbol%3BAcc:MGI:1923517]	K10224: FADS1; acyl-CoA (8-3)-desaturase (Delta-5 desaturase) [EC:1.14.19.44]	mmu01040: Biosynthesis of unsaturated fatty acids - Mus musculus (house mouse); mmu01100: Metabolic pathways - Mus musculus (house mouse); mmu01212: Fatty acid metabolism - Mus musculus (house mouse)	GO:0005634: nucleus; GO:0005739: mitochondrion; GO:0005783: endoplasmic reticulum; GO:0006629: lipid metabolic process; GO:0006631: fatty acid metabolic process; GO:0006633: fatty acid biosynthetic process; GO:0006636: unsaturated fatty acid biosynthetic process; GO:0009267: cellular response to starvation; GO:0016020: membrane; GO:0016021: integral component of membrane; GO:0016213: linoleoyl-Co…	NA
ENSMUSG00000010803	Gabra1	0.007	0	0.0039	0.5672	0.6366	0.6656	2	0	1	104	151	182	7.401	2.07576e-17	3.18475e-15	up	11	42021766	42073757	-	protein_coding	gamma-aminobutyric acid (GABA) A receptor%2C subunit alpha 1 [Source:MGI Symbol%3BAcc:MGI:95613]	K05175: GABRA; gamma-aminobutyric acid receptor subunit alpha	mmu04080: Neuroactive ligand-receptor interaction - Mus musculus (house mouse); mmu04723: Retrograde endocannabinoid signaling - Mus musculus (house mouse); mmu04727: GABAergic synapse - Mus musculus (house mouse); mmu04742: Taste transduction - Mus musculus (house mouse); mmu05032: Morphine addiction - Mus musculus (house mouse); mmu05033: Nicotine addiction - Mus musculus (house mouse)	GO:0004888: transmembrane signaling receptor activity; GO:0004890: GABA-A receptor activity; GO:0005216: ion channel activity; GO:0005230: extracellular ligand-gated ion channel activity; GO:0005231: excitatory extracellular ligand-gated ion channel activity; GO:0005237: inhibitory extracellular ligand-gated ion channel activity; GO:0005254: chloride channel activity; GO:0005515: protein binding;…	NA
ENSMUSG00000013367	Iglon5	1.4968	2.1755	2.0224	0.8838	0.9894	0.8788	154	232	188	58	84	86	-1.09648	8.38412e-07	1.70552e-05	down	7	43122328	43139499	-	protein_coding	IgLON family member 5 [Source:MGI Symbol%3BAcc:MGI:2686277]	K06773: OPCML, OBCAM; opioid binding protein/cell adhesion molecule-like	NA	GO:0003674: molecular_function; GO:0005576: extracellular region	NA
ENSMUSG00000013523	Bcas1	7.3517	4.2335	4.386	2.2968	2.5935	2.4416	1089	650	587	217	317	344	-1.19821	2.21401e-06	3.96472e-05	down	2	170188911	170269765	-	protein_coding	brain enriched myelin associated protein 1 [Source:MGI Symbol%3BAcc:MGI:1924210]	NA	NA	GO:0005737: cytoplasm; GO:0005829: cytosol; GO:0014069: postsynaptic density; GO:0042552: myelination; GO:0042552: myelination; GO:0042803: protein homodimerization activity	NA
ENSMUSG00000013643	Lypd8	0.9328	1.1106	1.4718	0.3734	0.7457	0.5843	47	58	67	12	31	28	-1.07552	0.0076521	0.0300387	down	11	58269869	58281554	+	protein_coding	LY6/PLAUR domain containing 8 [Source:MGI Symbol%3BAcc:MGI:1917413]	K25371: LYPD8; Ly-6/uPAR domain-containing protein 8	NA	GO:0003674: molecular_function; GO:0005576: extracellular region; GO:0005615: extracellular space; GO:0005615: extracellular space; GO:0005886: plasma membrane; GO:0016020: membrane; GO:0031225: anchored component of membrane; GO:0050829: defense response to Gram-negative bacterium; GO:0050829: defense response to Gram-negative bacterium	NA
ENSMUSG00000014030	Pax5	1.0363	0.3638	0.325	2.0625	1.9466	1.9491	360	131	102	457	558	644	1.69185	0.00355888	0.0164785	up	4	44524757	44710487	-	protein_coding	paired box 5 [Source:MGI Symbol%3BAcc:MGI:97489]	K09383: PAX5; paired box protein 5	mmu05202: Transcriptional misregulation in cancer - Mus musculus (house mouse)	GO:0000122: negative regulation of transcription by RNA polymerase II; GO:0000122: negative regulation of transcription by RNA polymerase II; GO:0000978: RNA polymerase II cis-regulatory region sequence-specific DNA binding; GO:0000978: RNA polymerase II cis-regulatory region sequence-specific DNA binding; GO:0000981: DNA-binding transcription factor activity, RNA polymerase II-specific; GO:00012…	PAX
ENSMUSG00000014158	Trpv4	0.0938	0.0844	0.1038	0.3529	0.2197	0.1775	15	14	15	36	29	27	1.3334	0.00573889	0.0240572	up	5	114760213	114796482	-	protein_coding	transient receptor potential cation channel%2C subfamily V%2C member 4 [Source:MGI Symbol%3BAcc:MGI:1926945]	K04973: TRPV4; transient receptor potential cation channel subfamily V member 4	mmu04218: Cellular senescence - Mus musculus (house mouse); mmu04750: Inflammatory mediator regulation of TRP channels - Mus musculus (house mouse); mmu05418: Fluid shear stress and atherosclerosis - Mus musculus (house mouse)	GO:0000122: negative regulation of transcription by RNA polymerase II; GO:0000166: nucleotide binding; GO:0002024: diet induced thermogenesis; GO:0003779: actin binding; GO:0005034: osmosensor activity; GO:0005034: osmosensor activity; GO:0005080: protein kinase C binding; GO:0005216: ion channel activity; GO:0005261: cation channel activity; GO:0005262: calcium channel activity; GO:0005262: calc…	NA
ENSMUSG00000014599	Csf1	0.1448	0.0791	0.0908	2.2319	0.9591	0.7306	30	17	17	295	164	144	3.54802	1.78448e-15	2.30078e-13	up	3	107648364	107667785	-	protein_coding	colony stimulating factor 1 (macrophage) [Source:MGI Symbol%3BAcc:MGI:1339753]	K05453: CSF1, MCSF; macrophage colony-stimulating factor 1	mmu04010: MAPK signaling pathway - Mus musculus (house mouse); mmu04014: Ras signaling pathway - Mus musculus (house mouse); mmu04015: Rap1 signaling pathway - Mus musculus (house mouse); mmu04060: Cytokine-cytokine receptor interaction - Mus musculus (house mouse); mmu04061: Viral protein interaction with cytokine and cytokine receptor - Mus musculus (house mouse); mmu04151: PI3K-Akt signaling p…	GO:0001503: ossification; GO:0001780: neutrophil homeostasis; GO:0001954: positive regulation of cell-matrix adhesion; GO:0002158: osteoclast proliferation; GO:0002376: immune system process; GO:0002687: positive regulation of leukocyte migration; GO:0002931: response to ischemia; GO:0003006: developmental process involved in reproduction; GO:0005125: cytokine activity; GO:0005125: cytokine activ…	NA
ENSMUSG00000014813	Stc1	0.255	0.205	0.1479	0.476	0.5151	0.5363	42	35	22	50	70	84	1.26425	0.000237297	0.00190326	up	14	69266687	69279253	+	protein_coding	stanniocalcin 1 [Source:MGI Symbol%3BAcc:MGI:109131]	NA	NA	GO:0001503: ossification; GO:0001886: endothelial cell morphogenesis; GO:0003421: growth plate cartilage axis specification; GO:0005179: hormone activity; GO:0005576: extracellular region; GO:0005615: extracellular space; GO:0005615: extracellular space; GO:0005634: nucleus; GO:0005737: cytoplasm; GO:0006874: cellular calcium ion homeostasis; GO:0006874: cellular calcium ion homeostasis; GO:00068…	NA
ENSMUSG00000015224	Cyp2j9	0.0611	0.0074	0.0085	0.1676	0.1296	0.1204	8	1	1	14	14	15	2.32834	0.01102	0.0398822	up	4	96456666	96479815	-	protein_coding	cytochrome P450%2C family 2%2C subfamily j%2C polypeptide 9 [Source:MGI Symbol%3BAcc:MGI:1921769]	K07418: CYP2J; cytochrome P450 family 2 subfamily J [EC:1.14.14.1 1.14.14.73 1.14.14.74 1.14.14.75]	mmu00590: Arachidonic acid metabolism - Mus musculus (house mouse); mmu00591: Linoleic acid metabolism - Mus musculus (house mouse); mmu01100: Metabolic pathways - Mus musculus (house mouse); mmu04726: Serotonergic synapse - Mus musculus (house mouse); mmu04750: Inflammatory mediator regulation of TRP channels - Mus musculus (house mouse); mmu04913: Ovarian steroidogenesis - Mus musculus (house m…	GO:0005737: cytoplasm; GO:0005783: endoplasmic reticulum; GO:0006082: organic acid metabolic process; GO:0006690: icosanoid metabolic process; GO:0006805: xenobiotic metabolic process; GO:0008392: arachidonic acid epoxygenase activity; GO:0008395: steroid hydroxylase activity; GO:0008404: arachidonic acid 14,15-epoxygenase activity; GO:0008405: arachidonic acid 11,12-epoxygenase activity; GO:0016…	NA
ENSMUSG00000015243	Abca1	0.6541	1.2432	0.9581	4.6537	2.4915	2.0788	266	524	352	1207	836	804	1.63652	1.25349e-08	4.30147e-07	up	4	53030787	53159895	-	protein_coding	ATP-binding cassette%2C sub-family A (ABC1)%2C member 1 [Source:MGI Symbol%3BAcc:MGI:99607]	K05641: ABCA1; ATP-binding cassette, subfamily A (ABC1), member 1	mmu02010: ABC transporters - Mus musculus (house mouse); mmu04975: Fat digestion and absorption - Mus musculus (house mouse); mmu04979: Cholesterol metabolism - Mus musculus (house mouse); mmu05417: Lipid and atherosclerosis - Mus musculus (house mouse)	GO:0000166: nucleotide binding; GO:0002790: peptide secretion; GO:0005102: signaling receptor binding; GO:0005319: lipid transporter activity; GO:0005515: protein binding; GO:0005524: ATP binding; GO:0005548: phospholipid transporter activity; GO:0005548: phospholipid transporter activity; GO:0005548: phospholipid transporter activity; GO:0005768: endosome; GO:0005794: Golgi apparatus; GO:0005886…	NA
ENSMUSG00000015340	Cybb	0.0263	0.0169	0.0146	0.2201	0.1595	0.1015	6	4	3	32	30	22	2.96762	5.53384e-06	8.64086e-05	up	X	9301491	9354010	-	protein_coding	cytochrome b-245%2C beta polypeptide [Source:MGI Symbol%3BAcc:MGI:88574]	K21421: NOX2, GP91, CYBB; NADPH oxidase 2 [EC:1.-.-.-]	mmu04066: HIF-1 signaling pathway - Mus musculus (house mouse); mmu04145: Phagosome - Mus musculus (house mouse); mmu04216: Ferroptosis - Mus musculus (house mouse); mmu04217: Necroptosis - Mus musculus (house mouse); mmu04613: Neutrophil extracellular trap formation - Mus musculus (house mouse); mmu04621: NOD-like receptor signaling pathway - Mus musculus (house mouse); mmu04670: Leukocyte trans…	GO:0005244: voltage-gated ion channel activity; GO:0005515: protein binding; GO:0005737: cytoplasm; GO:0005739: mitochondrion; GO:0005886: plasma membrane; GO:0005886: plasma membrane; GO:0005887: integral component of plasma membrane; GO:0006801: superoxide metabolic process; GO:0006801: superoxide metabolic process; GO:0006811: ion transport; GO:0006952: defense response; GO:0006954: inflammato…	NA
ENSMUSG00000015405	Ace2	0.0271	0.0654	0.0675	0.4779	0.2873	0.1211	4	10	9	45	35	17	2.40371	0.000231696	0.00187159	up	X	162922328	162971416	+	protein_coding	angiotensin I converting enzyme (peptidyl-dipeptidase A) 2 [Source:MGI Symbol%3BAcc:MGI:1917258]	K09708: ACE2, ACEH; angiotensin-converting enzyme 2 [EC:3.4.17.23]	mmu04614: Renin-angiotensin system - Mus musculus (house mouse); mmu04974: Protein digestion and absorption - Mus musculus (house mouse); mmu05171: Coronavirus disease - COVID-19 - Mus musculus (house mouse)	GO:0001618: virus receptor activity; GO:0003051: angiotensin-mediated drinking behavior; GO:0003081: regulation of systemic arterial blood pressure by renin-angiotensin; GO:0004175: endopeptidase activity; GO:0004180: carboxypeptidase activity; GO:0004180: carboxypeptidase activity; GO:0004181: metallocarboxypeptidase activity; GO:0005515: protein binding; GO:0005576: extracellular region; GO:000…	NA
ENSMUSG00000015652	Steap1	0.9994	1.107	0.8194	0.3482	0.314	0.4086	54	62	40	12	14	21	-1.50075	0.000232095	0.00187418	down	5	5786317	5799326	-	protein_coding	six transmembrane epithelial antigen of the prostate 1 [Source:MGI Symbol%3BAcc:MGI:1917608]	K14737: STEAP1; metalloreductase STEAP1 [EC:1.16.1.-]	mmu04978: Mineral absorption - Mus musculus (house mouse)	GO:0005768: endosome; GO:0005768: endosome; GO:0005886: plasma membrane; GO:0005886: plasma membrane; GO:0006811: ion transport; GO:0016020: membrane; GO:0016021: integral component of membrane; GO:0016491: oxidoreductase activity; GO:0046872: metal ion binding; GO:0055072: iron ion homeostasis	NA
ENSMUSG00000015852	Fcrls	0.0218	0.0421	0.0725	1.0956	0.6749	0.4821	2	4	6	64	51	42	3.99567	8.11836e-11	4.91254e-09	up	3	87158065	87171045	-	protein_coding	Fc receptor-like S%2C scavenger receptor [Source:MGI Symbol%3BAcc:MGI:1933397]	K06727: FCRL, IRTA, CD307; Fc receptor-like protein	NA	GO:0004888: transmembrane signaling receptor activity; GO:0005887: integral component of plasma membrane; GO:0007166: cell surface receptor signaling pathway; GO:0009986: cell surface; GO:0019903: protein phosphatase binding; GO:0035591: signaling adaptor activity	NA
ENSMUSG00000015942	Gtf2ird2	8.2989	7.3087	8.1889	3.0869	3.2628	3.535	2019	1843	1800	479	655	818	-1.3256	1.57305e-21	3.66752e-19	down	5	134212858	134253209	+	protein_coding	GTF2I repeat domain containing 2 [Source:MGI Symbol%3BAcc:MGI:2149780]	NA	NA	GO:0003677: DNA binding; GO:0005515: protein binding; GO:0005634: nucleus; GO:0005634: nucleus; GO:0005654: nucleoplasm; GO:0014883: transition between fast and slow fiber	GTF2I
ENSMUSG00000015947	Fcgr1	0.0197	0.019	0.0218	0.1235	0.1551	0.0724	2	2	2	8	13	7	2.47253	0.0108984	0.0395324	up	3	96190225	96201285	-	protein_coding	Fc receptor%2C IgG%2C high affinity I [Source:MGI Symbol%3BAcc:MGI:95498]	K06498: FCGR1A, CD64; high affinity immunoglobulin gamma Fc receptor I	mmu04145: Phagosome - Mus musculus (house mouse); mmu04380: Osteoclast differentiation - Mus musculus (house mouse); mmu04613: Neutrophil extracellular trap formation - Mus musculus (house mouse); mmu04640: Hematopoietic cell lineage - Mus musculus (house mouse); mmu04666: Fc gamma R-mediated phagocytosis - Mus musculus (house mouse); mmu05140: Leishmaniasis - Mus musculus (house mouse); mmu05150…	GO:0001788: antibody-dependent cellular cytotoxicity; GO:0001798: positive regulation of type IIa hypersensitivity; GO:0001805: positive regulation of type III hypersensitivity; GO:0002376: immune system process; GO:0004888: transmembrane signaling receptor activity; GO:0005886: plasma membrane; GO:0005887: integral component of plasma membrane; GO:0006898: receptor-mediated endocytosis; GO:00069…	NA
ENSMUSG00000015957	Wnt11	0.1725	0.1724	0.2523	0.1256	0.0747	0.0648	28	29	37	13	10	10	-1.25719	0.0143508	0.049034	down	7	98484319	98504402	+	protein_coding	wingless-type MMTV integration site family%2C member 11 [Source:MGI Symbol%3BAcc:MGI:101948]	K01384: WNT11; wingless-type MMTV integration site family, member 11	mmu04150: mTOR signaling pathway - Mus musculus (house mouse); mmu04310: Wnt signaling pathway - Mus musculus (house mouse); mmu04390: Hippo signaling pathway - Mus musculus (house mouse); mmu04550: Signaling pathways regulating pluripotency of stem cells - Mus musculus (house mouse); mmu04916: Melanogenesis - Mus musculus (house mouse); mmu04934: Cushing syndrome - Mus musculus (house mouse); mm…	GO:0001649: osteoblast differentiation; GO:0001822: kidney development; GO:0001837: epithelial to mesenchymal transition; GO:0003138: primary heart field specification; GO:0003139: secondary heart field specification; GO:0003151: outflow tract morphogenesis; GO:0003281: ventricular septum development; GO:0003283: atrial septum development; GO:0003402: planar cell polarity pathway involved in axis…	NA
ENSMUSG00000016024	Lbp	0.0844	0.1323	0.0993	1.1827	0.6329	0.4049	16	26	17	143	99	73	2.73996	3.99541e-10	2.08824e-08	up	2	158148413	158174772	+	protein_coding	lipopolysaccharide binding protein [Source:MGI Symbol%3BAcc:MGI:1098776]	K05399: LBP; lipopolysaccharide-binding protein	mmu04064: NF-kappa B signaling pathway - Mus musculus (house mouse); mmu04620: Toll-like receptor signaling pathway - Mus musculus (house mouse); mmu04936: Alcoholic liver disease - Mus musculus (house mouse); mmu05152: Tuberculosis - Mus musculus (house mouse); mmu05417: Lipid and atherosclerosis - Mus musculus (house mouse)	GO:0001530: lipopolysaccharide binding; GO:0001530: lipopolysaccharide binding; GO:0001530: lipopolysaccharide binding; GO:0002232: leukocyte chemotaxis involved in inflammatory response; GO:0002281: macrophage activation involved in immune response; GO:0002281: macrophage activation involved in immune response; GO:0002281: macrophage activation involved in immune response; GO:0002376: immune sys…	NA
ENSMUSG00000016087	Fli1	0.0512	0.0494	0.0485	0.5387	0.2304	0.1845	7	7	6	47	26	24	2.5901	2.92836e-05	0.000347849	up	9	32333500	32454157	-	protein_coding	Friend leukemia integration 1 [Source:MGI Symbol%3BAcc:MGI:95554]	K09436: FLI1; friend leukemia integration 1 transcription factor	mmu05202: Transcriptional misregulation in cancer - Mus musculus (house mouse)	GO:0000976: transcription cis-regulatory region binding; GO:0000978: RNA polymerase II cis-regulatory region sequence-specific DNA binding; GO:0000981: DNA-binding transcription factor activity, RNA polymerase II-specific; GO:0001228: DNA-binding transcription activator activity, RNA polymerase II-specific; GO:0003677: DNA binding; GO:0003682: chromatin binding; GO:0003700: DNA-binding transcript…	ETS
ENSMUSG00000016346	Kcnq2	0.4244	0.1179	0.1092	0.7783	0.7307	0.8743	271	78	63	317	385	531	1.77011	0.0095861	0.0357539	up	2	180717372	180777093	-	protein_coding	potassium voltage-gated channel%2C subfamily Q%2C member 2 [Source:MGI Symbol%3BAcc:MGI:1309503]	K04927: KCNQ2, KV7.2; potassium voltage-gated channel KQT-like subfamily member 2	mmu04725: Cholinergic synapse - Mus musculus (house mouse)	GO:0005216: ion channel activity; GO:0005244: voltage-gated ion channel activity; GO:0005249: voltage-gated potassium channel activity; GO:0005249: voltage-gated potassium channel activity; GO:0005251: delayed rectifier potassium channel activity; GO:0005267: potassium channel activity; GO:0005515: protein binding; GO:0005516: calmodulin binding; GO:0005516: calmodulin binding; GO:0005516: calmod…	NA
ENSMUSG00000016386	Mpped2	0.3869	0.4307	0.5188	0.175	0.1984	0.133	52	60	63	15	22	17	-1.46117	0.000134352	0.00119934	down	2	106523614	106698701	+	protein_coding	metallophosphoesterase domain containing 2 [Source:MGI Symbol%3BAcc:MGI:1924265]	NA	NA	GO:0000166: nucleotide binding; GO:0003674: molecular_function; GO:0005575: cellular_component; GO:0008081: phosphoric diester hydrolase activity; GO:0008150: biological_process; GO:0016208: AMP binding; GO:0016787: hydrolase activity; GO:0019002: GMP binding; GO:0030145: manganese ion binding; GO:0046872: metal ion binding	NA
ENSMUSG00000016481	Cr1l	0.1084	0.1425	0.1172	0.3822	0.2447	0.2149	44	60	43	99	82	83	1.12282	0.000332077	0.0024912	up	1	194779690	194813894	-	protein_coding	complement component (3b/4b) receptor 1-like [Source:MGI Symbol%3BAcc:MGI:88513]	K04011: CR1, CD35; complement component (3b/4b) receptor 1	mmu04610: Complement and coagulation cascades - Mus musculus (house mouse); mmu04613: Neutrophil extracellular trap formation - Mus musculus (house mouse); mmu04640: Hematopoietic cell lineage - Mus musculus (house mouse); mmu05134: Legionellosis - Mus musculus (house mouse); mmu05140: Leishmaniasis - Mus musculus (house mouse); mmu05144: Malaria - Mus musculus (house mouse); mmu05152: Tuberculos…	GO:0001701: in utero embryonic development; GO:0001851: complement component C3b binding; GO:0001855: complement component C4b binding; GO:0001861: complement component C4b receptor activity; GO:0002376: immune system process; GO:0002456: T cell mediated immunity; GO:0004877: complement component C3b receptor activity; GO:0005856: cytoskeleton; GO:0005886: plasma membrane; GO:0005887: integral co…	NA
ENSMUSG00000016494	Cd34	0.2517	0.4013	0.3057	2.0827	1.0464	0.8711	72	119	79	380	247	237	1.99625	7.16618e-10	3.51064e-08	up	1	194621127	194643587	+	protein_coding	CD34 antigen [Source:MGI Symbol%3BAcc:MGI:88329]	K06474: CD34; CD34 antigen	mmu04514: Cell adhesion molecules - Mus musculus (house mouse); mmu04640: Hematopoietic cell lineage - Mus musculus (house mouse)	GO:0001894: tissue homeostasis; GO:0001935: endothelial cell proliferation; GO:0005576: extracellular region; GO:0005737: cytoplasm; GO:0005737: cytoplasm; GO:0005764: lysosome; GO:0005886: plasma membrane; GO:0007155: cell adhesion; GO:0007160: cell-matrix adhesion; GO:0008217: regulation of blood pressure; GO:0009897: external side of plasma membrane; GO:0009897: external side of plasma membran…	NA
ENSMUSG00000016756	Cmah	0.0167	0.0277	0.0265	0.1837	0.1275	0.1357	7	12	10	49	44	54	2.59791	9.67462e-09	3.45454e-07	up	13	24511387	24661360	+	protein_coding	cytidine monophospho-N-acetylneuraminic acid hydroxylase [Source:MGI Symbol%3BAcc:MGI:103227]	K08080: CMAH; CMP-N-acetylneuraminate monooxygenase [EC:1.14.18.2]	mmu00520: Amino sugar and nucleotide sugar metabolism - Mus musculus (house mouse); mmu01250: Biosynthesis of nucleotide sugars - Mus musculus (house mouse)	GO:0005634: nucleus; GO:0005737: cytoplasm; GO:0005737: cytoplasm; GO:0005737: cytoplasm; GO:0005783: endoplasmic reticulum; GO:0005856: cytoskeleton; GO:0016020: membrane; GO:0016491: oxidoreductase activity; GO:0030111: regulation of Wnt signaling pathway; GO:0030338: CMP-N-acetylneuraminate monooxygenase activity; GO:0030338: CMP-N-acetylneuraminate monooxygenase activity; GO:0030338: CMP-N-ac…	NA
ENSMUSG00000017309	Cd300lg	0.2793	0.7097	0.4637	1.0365	1.0381	0.9887	30	79	45	71	92	101	1.03373	0.00227043	0.0115468	up	11	101932335	101946446	+	protein_coding	CD300 molecule like family member G [Source:MGI Symbol%3BAcc:MGI:1289168]	K16663: CD300LG, NEPMUCIN; CMRF35-like molecule 9	NA	GO:0001791: IgM binding; GO:0002376: immune system process; GO:0002414: immunoglobulin transcytosis in epithelial cells; GO:0004888: transmembrane signaling receptor activity; GO:0005768: endosome; GO:0005886: plasma membrane; GO:0016020: membrane; GO:0016021: integral component of membrane; GO:0016323: basolateral plasma membrane; GO:0016324: apical plasma membrane	NA
ENSMUSG00000017344	Vtn	0.0251	0.1211	0.0695	0.5511	0.2282	0.2112	2	10	5	28	15	16	2.13158	0.00432119	0.0192501	up	11	78389917	78393150	+	protein_coding	vitronectin [Source:MGI Symbol%3BAcc:MGI:98940]	K06251: VTN; vitronectin	mmu04151: PI3K-Akt signaling pathway - Mus musculus (house mouse); mmu04510: Focal adhesion - Mus musculus (house mouse); mmu04512: ECM-receptor interaction - Mus musculus (house mouse); mmu04610: Complement and coagulation cascades - Mus musculus (house mouse); mmu05165: Human papillomavirus infection - Mus musculus (house mouse); mmu05205: Proteoglycans in cancer - Mus musculus (house mouse)	GO:0005044: scavenger receptor activity; GO:0005178: integrin binding; GO:0005201: extracellular matrix structural constituent; GO:0005576: extracellular region; GO:0005615: extracellular space; GO:0005615: extracellular space; GO:0005783: endoplasmic reticulum; GO:0006955: immune response; GO:0007155: cell adhesion; GO:0007160: cell-matrix adhesion; GO:0007160: cell-matrix adhesion; GO:0007160: …	NA
ENSMUSG00000017405	Nek8	8.7307	6.3657	6.6761	3.5885	3.8916	3.879	1789	1352	1236	469	658	756	-1.00537	2.68166e-08	8.30371e-07	down	11	78056932	78067501	-	protein_coding	NIMA (never in mitosis gene a)-related expressed kinase 8 [Source:MGI Symbol%3BAcc:MGI:1890646]	K20877: NEK8; serine/threonine-protein kinase Nek8 [EC:2.7.11.1]	NA	GO:0000166: nucleotide binding; GO:0004672: protein kinase activity; GO:0004674: protein serine/threonine kinase activity; GO:0005515: protein binding; GO:0005524: ATP binding; GO:0005634: nucleus; GO:0005737: cytoplasm; GO:0005813: centrosome; GO:0005856: cytoskeleton; GO:0005929: cilium; GO:0005929: cilium; GO:0005929: cilium; GO:0006468: protein phosphorylation; GO:0007059: chromosome segregat…	NA
ENSMUSG00000017446	C1qtnf1	0.0244	0.055	0.027	1.2378	0.5031	0.2482	3	7	3	97	51	29	4.13898	4.36464e-09	1.72132e-07	up	11	118319029	118340789	+	protein_coding	C1q and tumor necrosis factor related protein 1 [Source:MGI Symbol%3BAcc:MGI:1919254]	K19470: C1QTNF1_6_8; complement C1q tumor necrosis factor-related protein 1/6/8	NA	GO:0005515: protein binding; GO:0005518: collagen binding; GO:0005576: extracellular region; GO:0005581: collagen trimer; GO:0005615: extracellular space; GO:0005615: extracellular space; GO:0005615: extracellular space; GO:0005887: integral component of plasma membrane; GO:0007204: positive regulation of cytosolic calcium ion concentration; GO:0010544: negative regulation of platelet activation;…	NA
ENSMUSG00000017493	Igfbp4	0.883	1.1859	1.0603	3.8001	2.8605	2.1782	153	213	166	420	409	359	1.43581	4.27322e-11	2.7918e-09	up	11	98932070	98945218	+	protein_coding	insulin-like growth factor binding protein 4 [Source:MGI Symbol%3BAcc:MGI:96439]	K23576: IGFBP4; insulin-like growth factor-binding protein 4	NA	GO:0000165: MAPK cascade; GO:0001558: regulation of cell growth; GO:0005515: protein binding; GO:0005520: insulin-like growth factor binding; GO:0005576: extracellular region; GO:0005615: extracellular space; GO:0005615: extracellular space; GO:0005615: extracellular space; GO:0010906: regulation of glucose metabolic process; GO:0019838: growth factor binding; GO:0031994: insulin-like growth fact…	NA
ENSMUSG00000017697	Ada	0.6365	0.7369	0.5495	1.6765	1.3267	1.258	50	60	39	84	86	94	1.07982	0.000109153	0.00101097	up	2	163568504	163592159	-	protein_coding	adenosine deaminase [Source:MGI Symbol%3BAcc:MGI:87916]	K01488: add, ADA; adenosine deaminase [EC:3.5.4.4]	mmu00230: Purine metabolism - Mus musculus (house mouse); mmu01100: Metabolic pathways - Mus musculus (house mouse); mmu01232: Nucleotide metabolism - Mus musculus (house mouse); mmu05340: Primary immunodeficiency - Mus musculus (house mouse)	GO:0000255: allantoin metabolic process; GO:0000255: allantoin metabolic process; GO:0001666: response to hypoxia; GO:0001701: in utero embryonic development; GO:0001821: histamine secretion; GO:0001829: trophectodermal cell differentiation; GO:0001883: purine nucleoside binding; GO:0001889: liver development; GO:0001890: placenta development; GO:0002314: germinal center B cell differentiation; G…	NA
ENSMUSG00000017754	Pltp	0.2686	0.5374	0.4404	2.9163	1.2778	0.9621	27	56	40	187	106	92	1.98415	3.7772e-06	6.23789e-05	up	2	164681438	164699631	-	protein_coding	phospholipid transfer protein [Source:MGI Symbol%3BAcc:MGI:103151]	K08761: PLTP; phospholipid transfer protein	mmu03320: PPAR signaling pathway - Mus musculus (house mouse); mmu04979: Cholesterol metabolism - Mus musculus (house mouse)	GO:0005576: extracellular region; GO:0005615: extracellular space; GO:0005615: extracellular space; GO:0005634: nucleus; GO:0006629: lipid metabolic process; GO:0006869: lipid transport; GO:0008035: high-density lipoprotein particle binding; GO:0008289: lipid binding; GO:0008429: phosphatidylethanolamine binding; GO:0008429: phosphatidylethanolamine binding; GO:0008525: phosphatidylcholine transp…	NA
ENSMUSG00000017760	Ctsa	0.3621	0.6153	0.4427	1.2881	1.166	0.7728	67	118	74	152	178	136	1.12494	4.7958e-05	0.000519349	up	2	164674793	164682952	+	protein_coding	cathepsin A [Source:MGI Symbol%3BAcc:MGI:97748]	K13289: CTSA, CPY; cathepsin A (carboxypeptidase C) [EC:3.4.16.5]	mmu04142: Lysosome - Mus musculus (house mouse); mmu04614: Renin-angiotensin system - Mus musculus (house mouse)	GO:0004180: carboxypeptidase activity; GO:0004185: serine-type carboxypeptidase activity; GO:0004185: serine-type carboxypeptidase activity; GO:0005515: protein binding; GO:0005739: mitochondrion; GO:0005764: lysosome; GO:0006508: proteolysis; GO:0008233: peptidase activity; GO:0016787: hydrolase activity; GO:0031647: regulation of protein stability; GO:0031647: regulation of protein stability; G…	NA
ENSMUSG00000017868	Sgk2	1.3519	0.6197	0.6448	0.3045	0.2082	0.2748	181	86	78	26	23	35	-1.82013	1.85379e-05	0.000237271	down	2	162829250	162856047	+	protein_coding	serum/glucocorticoid regulated kinase 2 [Source:MGI Symbol%3BAcc:MGI:1351318]	K13303: SGK2; serum/glucocorticoid-regulated kinase 2 [EC:2.7.11.1]	mmu04068: FoxO signaling pathway - Mus musculus (house mouse); mmu04151: PI3K-Akt signaling pathway - Mus musculus (house mouse)	GO:0000166: nucleotide binding; GO:0004672: protein kinase activity; GO:0004674: protein serine/threonine kinase activity; GO:0005524: ATP binding; GO:0005634: nucleus; GO:0005654: nucleoplasm; GO:0005737: cytoplasm; GO:0006468: protein phosphorylation; GO:0015459: potassium channel regulator activity; GO:0015459: potassium channel regulator activity; GO:0016301: kinase activity; GO:0016310: phos…	NA
ENSMUSG00000017969	Ptgis	0.3773	0.6226	0.5824	2.397	0.9866	0.7411	38	65	53	154	82	71	1.31278	0.00245484	0.0122799	up	2	167033725	167082524	-	protein_coding	prostaglandin I2 (prostacyclin) synthase [Source:MGI Symbol%3BAcc:MGI:1097156]	K01831: PTGIS, CYP8A; prostacyclin synthase [EC:5.3.99.4]	mmu00590: Arachidonic acid metabolism - Mus musculus (house mouse); mmu01100: Metabolic pathways - Mus musculus (house mouse)	GO:0001516: prostaglandin biosynthetic process; GO:0001516: prostaglandin biosynthetic process; GO:0001666: response to hypoxia; GO:0004497: monooxygenase activity; GO:0005506: iron ion binding; GO:0005615: extracellular space; GO:0005634: nucleus; GO:0005634: nucleus; GO:0005737: cytoplasm; GO:0005783: endoplasmic reticulum; GO:0005901: caveola; GO:0006629: lipid metabolic process; GO:0006631: f…	NA
ENSMUSG00000018169	Mfng	0.0269	0.052	0.0199	0.2393	0.1305	0.1321	3	6	2	17	12	14	2.26139	0.00392258	0.0178021	up	15	78640082	78657675	-	protein_coding	MFNG O-fucosylpeptide 3-beta-N-acetylglucosaminyltransferase [Source:MGI Symbol%3BAcc:MGI:1095404]	K05948: FNG; fringe [EC:2.4.1.222]	mmu00514: Other types of O-glycan biosynthesis - Mus musculus (house mouse); mmu04330: Notch signaling pathway - Mus musculus (house mouse); mmu05165: Human papillomavirus infection - Mus musculus (house mouse)	GO:0001825: blastocyst formation; GO:0002315: marginal zone B cell differentiation; GO:0005515: protein binding; GO:0005794: Golgi apparatus; GO:0007275: multicellular organism development; GO:0007389: pattern specification process; GO:0008375: acetylglucosaminyltransferase activity; GO:0008593: regulation of Notch signaling pathway; GO:0008593: regulation of Notch signaling pathway; GO:0016020: …	NA
ENSMUSG00000018217	Pmp22	0.1299	0.0418	0.0479	1.4767	0.656	0.4894	12	4	4	87	50	43	3.47245	2.27578e-08	7.17778e-07	up	11	63019808	63050373	+	protein_coding	peripheral myelin protein 22 [Source:MGI Symbol%3BAcc:MGI:97631]	K19289: PMP22; peripheral myelin protein 22	NA	GO:0003774: cytoskeletal motor activity; GO:0005515: protein binding; GO:0005886: plasma membrane; GO:0005886: plasma membrane; GO:0005923: bicellular tight junction; GO:0006914: autophagy; GO:0006955: immune response; GO:0007049: cell cycle; GO:0007155: cell adhesion; GO:0007422: peripheral nervous system development; GO:0007618: mating; GO:0007628: adult walking behavior; GO:0008203: cholestero…	NA
ENSMUSG00000018334	Ksr1	1.1983	2.2257	2.3628	0.9338	0.8305	0.6941	334	643	595	166	191	184	-1.28296	1.16332e-07	3.01689e-06	down	11	78904266	79037233	-	protein_coding	kinase suppressor of ras 1 [Source:MGI Symbol%3BAcc:MGI:105051]	K14958: KSR1; kinase suppressor of Ras 1	mmu04014: Ras signaling pathway - Mus musculus (house mouse); mmu04625: C-type lectin receptor signaling pathway - Mus musculus (house mouse); mmu05152: Tuberculosis - Mus musculus (house mouse)	GO:0000166: nucleotide binding; GO:0004672: protein kinase activity; GO:0004672: protein kinase activity; GO:0004674: protein serine/threonine kinase activity; GO:0005078: MAP-kinase scaffold activity; GO:0005078: MAP-kinase scaffold activity; GO:0005515: protein binding; GO:0005524: ATP binding; GO:0005524: ATP binding; GO:0005737: cytoplasm; GO:0005783: endoplasmic reticulum; GO:0005783: endopl…	NA
ENSMUSG00000018339	Gpx3	0.5201	0.556	0.5756	26.9749	16.0301	11.1136	37	41	37	1224	941	752	4.96557	1.09511e-60	2.60428e-57	up	11	54793279	54801203	+	protein_coding	glutathione peroxidase 3 [Source:MGI Symbol%3BAcc:MGI:105102]	K00432: gpx, btuE, bsaA; glutathione peroxidase [EC:1.11.1.9]	mmu00480: Glutathione metabolism - Mus musculus (house mouse); mmu01100: Metabolic pathways - Mus musculus (house mouse); mmu04918: Thyroid hormone synthesis - Mus musculus (house mouse); mmu05014: Amyotrophic lateral sclerosis - Mus musculus (house mouse); mmu05016: Huntington disease - Mus musculus (house mouse); mmu05022: Pathways of neurodegeneration - multiple diseases - Mus musculus (house …	GO:0004601: peroxidase activity; GO:0004602: glutathione peroxidase activity; GO:0004602: glutathione peroxidase activity; GO:0004602: glutathione peroxidase activity; GO:0005576: extracellular region; GO:0005615: extracellular space; GO:0005615: extracellular space; GO:0005615: extracellular space; GO:0006749: glutathione metabolic process; GO:0006979: response to oxidative stress; GO:0008430: s…	NA
ENSMUSG00000018340	Anxa6	1.0524	0.5119	0.3562	2.2773	1.8446	1.6369	121	61	37	167	175	179	1.49258	0.00011766	0.00107297	up	11	54869934	54924271	-	protein_coding	annexin A6 [Source:MGI Symbol%3BAcc:MGI:88255]	K17094: ANXA6; annexin A6	NA	GO:0001755: neural crest cell migration; GO:0001778: plasma membrane repair; GO:0001786: phosphatidylserine binding; GO:0003418: growth plate cartilage chondrocyte differentiation; GO:0005262: calcium channel activity; GO:0005509: calcium ion binding; GO:0005525: GTP binding; GO:0005525: GTP binding; GO:0005544: calcium-dependent phospholipid binding; GO:0005544: calcium-dependent phospholipid bi…	NA
ENSMUSG00000018398	Septin8	0.2219	0.307	0.2549	1.0962	0.6139	0.5282	53	76	55	167	121	120	1.44467	5.61054e-06	8.73767e-05	up	11	53410084	53440392	+	protein_coding	septin 8 [Source:MGI Symbol%3BAcc:MGI:894310]	K16939: SEPT6_8_11; septin 6/8/11	mmu05100: Bacterial invasion of epithelial cells - Mus musculus (house mouse)	GO:0000149: SNARE binding; GO:0000166: nucleotide binding; GO:0003924: GTPase activity; GO:0005515: protein binding; GO:0005525: GTP binding; GO:0005737: cytoplasm; GO:0005856: cytoskeleton; GO:0005940: septin ring; GO:0008104: protein localization; GO:0015630: microtubule cytoskeleton; GO:0016020: membrane; GO:0030054: cell junction; GO:0031105: septin complex; GO:0031105: septin complex; GO:003…	NA
ENSMUSG00000018581	Dnah11	0.0917	0.4149	0.3999	0.1078	0.1389	0.1446	52	244	205	39	65	78	-1.2317	0.00753653	0.0296608	down	12	117841717	118162778	-	protein_coding	dynein%2C axonemal%2C heavy chain 11 [Source:MGI Symbol%3BAcc:MGI:1100864]	K10408: DNAH; dynein axonemal heavy chain	mmu05014: Amyotrophic lateral sclerosis - Mus musculus (house mouse); mmu05016: Huntington disease - Mus musculus (house mouse); mmu05022: Pathways of neurodegeneration - multiple diseases - Mus musculus (house mouse)	GO:0003341: cilium movement; GO:0003341: cilium movement; GO:0003351: epithelial cilium movement involved in extracellular fluid movement; GO:0003356: regulation of cilium beat frequency; GO:0005929: cilium; GO:0005930: axoneme; GO:0005930: axoneme; GO:0005930: axoneme; GO:0007018: microtubule-based movement; GO:0007368: determination of left/right symmetry; GO:0007368: determination of left/righ…	NA
ENSMUSG00000018672	Copz2	0.0577	0.1114	0.0639	0.9229	0.5875	0.4126	5	10	5	51	42	34	2.96777	1.0214e-07	2.69889e-06	up	11	96740696	96752029	+	protein_coding	coatomer protein complex%2C subunit zeta 2 [Source:MGI Symbol%3BAcc:MGI:1929008]	K20472: COPZ, RET3; coatomer subunit zeta	NA	GO:0003674: molecular_function; GO:0005737: cytoplasm; GO:0005794: Golgi apparatus; GO:0006886: intracellular protein transport; GO:0006890: retrograde vesicle-mediated transport, Golgi to endoplasmic reticulum; GO:0006891: intra-Golgi vesicle-mediated transport; GO:0015031: protein transport; GO:0016020: membrane; GO:0016192: vesicle-mediated transport; GO:0030126: COPI vesicle coat; GO:0030126:…	NA
ENSMUSG00000018698	Lhx1	0.2754	0.2777	0.2632	0.5887	0.6144	0.5988	44	46	38	60	81	91	1.08552	0.000101641	0.000956894	up	11	84409110	84416361	-	protein_coding	LIM homeobox protein 1 [Source:MGI Symbol%3BAcc:MGI:99783]	K09372: LHX1; LIM homeobox protein 1	NA	GO:0000977: RNA polymerase II transcription regulatory region sequence-specific DNA binding; GO:0000981: DNA-binding transcription factor activity, RNA polymerase II-specific; GO:0000987: cis-regulatory region sequence-specific DNA binding; GO:0001655: urogenital system development; GO:0001656: metanephros development; GO:0001657: ureteric bud development; GO:0001658: branching involved in ureter…	Homeobox
ENSMUSG00000018830	Myh11	0.1576	0.5597	0.3563	4.301	1.2803	0.5148	47	173	96	818	315	146	2.45117	0.00717909	0.0286213	up	16	14012399	14109236	-	protein_coding	myosin%2C heavy polypeptide 11%2C smooth muscle [Source:MGI Symbol%3BAcc:MGI:102643]	K10352: MYH9s; myosin heavy chain 9/10/11/14	mmu04270: Vascular smooth muscle contraction - Mus musculus (house mouse); mmu04530: Tight junction - Mus musculus (house mouse); mmu04810: Regulation of actin cytoskeleton - Mus musculus (house mouse)	GO:0000146: microfilament motor activity; GO:0000166: nucleotide binding; GO:0001725: stress fiber; GO:0003774: cytoskeletal motor activity; GO:0003779: actin binding; GO:0005516: calmodulin binding; GO:0005524: ATP binding; GO:0005737: cytoplasm; GO:0005737: cytoplasm; GO:0005859: muscle myosin complex; GO:0005903: brush border; GO:0006939: smooth muscle contraction; GO:0006939: smooth muscle co…	NA
ENSMUSG00000018899	Irf1	0.7565	0.9525	0.6528	4.8349	2.2377	1.2403	118	154	92	481	288	184	1.7399	1.09268e-05	0.000153848	up	11	53660841	53669200	+	protein_coding	interferon regulatory factor 1 [Source:MGI Symbol%3BAcc:MGI:96590]	K09444: IRF1; interferon regulatory factor 1	mmu04625: C-type lectin receptor signaling pathway - Mus musculus (house mouse); mmu04668: TNF signaling pathway - Mus musculus (house mouse); mmu04917: Prolactin signaling pathway - Mus musculus (house mouse); mmu05133: Pertussis - Mus musculus (house mouse); mmu05165: Human papillomavirus infection - Mus musculus (house mouse)	GO:0000785: chromatin; GO:0000976: transcription cis-regulatory region binding; GO:0000977: RNA polymerase II transcription regulatory region sequence-specific DNA binding; GO:0000978: RNA polymerase II cis-regulatory region sequence-specific DNA binding; GO:0000978: RNA polymerase II cis-regulatory region sequence-specific DNA binding; GO:0000981: DNA-binding transcription factor activity, RNA p…	IRF
ENSMUSG00000018914	Il3	0.2431	0	0.0448	0.6987	0.491	0.7668	6	0	1	11	10	18	2.66268	0.01025	0.0376339	up	11	54156129	54158103	-	protein_coding	interleukin 3 [Source:MGI Symbol%3BAcc:MGI:96552]	K04736: IL3; interleukin 3	mmu04060: Cytokine-cytokine receptor interaction - Mus musculus (house mouse); mmu04151: PI3K-Akt signaling pathway - Mus musculus (house mouse); mmu04210: Apoptosis - Mus musculus (house mouse); mmu04630: JAK-STAT signaling pathway - Mus musculus (house mouse); mmu04640: Hematopoietic cell lineage - Mus musculus (house mouse); mmu04664: Fc epsilon RI signaling pathway - Mus musculus (house mouse…	GO:0001558: regulation of cell growth; GO:0001558: regulation of cell growth; GO:0001666: response to hypoxia; GO:0001783: B cell apoptotic process; GO:0001934: positive regulation of protein phosphorylation; GO:0002244: hematopoietic progenitor cell differentiation; GO:0002573: myeloid leukocyte differentiation; GO:0002763: positive regulation of myeloid leukocyte differentiation; GO:0002903: ne…	NA
ENSMUSG00000018924	Alox15	0.6854	0.4609	0.5632	0.2117	0.3524	0.1529	66	46	49	13	28	14	-1.32481	0.0034284	0.0159833	down	11	70234978	70242857	-	protein_coding	arachidonate 15-lipoxygenase [Source:MGI Symbol%3BAcc:MGI:87997]	K00460: ALOX15; arachidonate 15-lipoxygenase [EC:1.13.11.33]	mmu00590: Arachidonic acid metabolism - Mus musculus (house mouse); mmu00591: Linoleic acid metabolism - Mus musculus (house mouse); mmu01100: Metabolic pathways - Mus musculus (house mouse); mmu04216: Ferroptosis - Mus musculus (house mouse); mmu04217: Necroptosis - Mus musculus (house mouse); mmu04726: Serotonergic synapse - Mus musculus (house mouse)	GO:0001503: ossification; GO:0002820: negative regulation of adaptive immune response; GO:0004052: arachidonate 12(S)-lipoxygenase activity; GO:0004052: arachidonate 12(S)-lipoxygenase activity; GO:0004052: arachidonate 12(S)-lipoxygenase activity; GO:0005506: iron ion binding; GO:0005546: phosphatidylinositol-4,5-bisphosphate binding; GO:0005737: cytoplasm; GO:0005811: lipid droplet; GO:0005829:…	NA
ENSMUSG00000018983	E2f2	0.428	0.3777	0.416	0.2455	0.1392	0.1482	82	75	72	30	22	27	-1.28277	0.000233638	0.00188344	down	4	135899705	135923368	+	protein_coding	E2F transcription factor 2 [Source:MGI Symbol%3BAcc:MGI:1096341]	K09389: E2F2; transcription factor E2F2	mmu01522: Endocrine resistance - Mus musculus (house mouse); mmu04110: Cell cycle - Mus musculus (house mouse); mmu04218: Cellular senescence - Mus musculus (house mouse); mmu04934: Cushing syndrome - Mus musculus (house mouse); mmu05160: Hepatitis C - Mus musculus (house mouse); mmu05161: Hepatitis B - Mus musculus (house mouse); mmu05163: Human cytomegalovirus infection - Mus musculus (house mo…	GO:0000977: RNA polymerase II transcription regulatory region sequence-specific DNA binding; GO:0000978: RNA polymerase II cis-regulatory region sequence-specific DNA binding; GO:0000981: DNA-binding transcription factor activity, RNA polymerase II-specific; GO:0000987: cis-regulatory region sequence-specific DNA binding; GO:0001228: DNA-binding transcription activator activity, RNA polymerase II…	E2F
ENSMUSG00000019088	Dnase1l1	0.0961	0.0811	0.0665	0.6782	0.1747	0.1895	8	7	5	36	12	15	1.99443	0.00670688	0.0271874	up	X	73316823	73325943	-	protein_coding	deoxyribonuclease 1-like 1 [Source:MGI Symbol%3BAcc:MGI:109628]	K11995: DNASE1L; deoxyribonuclease-1-like protein [EC:3.1.21.-]	NA	GO:0000737: DNA catabolic process, endonucleolytic; GO:0003677: DNA binding; GO:0004518: nuclease activity; GO:0004519: endonuclease activity; GO:0004530: deoxyribonuclease I activity; GO:0004536: deoxyribonuclease activity; GO:0005634: nucleus; GO:0005783: endoplasmic reticulum; GO:0006308: DNA catabolic process; GO:0016787: hydrolase activity	NA
ENSMUSG00000019122	Ccl9	0	0.0161	0.0185	0.1837	0.071	0.0528	0	2	2	14	7	6	3.08945	0.00847566	0.0325569	up	11	83463745	83469462	-	protein_coding	chemokine (C-C motif) ligand 9 [Source:MGI Symbol%3BAcc:MGI:104533]	K22671: CCL9; C-C motif chemokine 9	mmu04060: Cytokine-cytokine receptor interaction - Mus musculus (house mouse); mmu04061: Viral protein interaction with cytokine and cytokine receptor - Mus musculus (house mouse); mmu04062: Chemokine signaling pathway - Mus musculus (house mouse)	GO:0002548: monocyte chemotaxis; GO:0005125: cytokine activity; GO:0005576: extracellular region; GO:0005615: extracellular space; GO:0006935: chemotaxis; GO:0006954: inflammatory response; GO:0006955: immune response; GO:0007186: G protein-coupled receptor signaling pathway; GO:0008009: chemokine activity; GO:0008009: chemokine activity; GO:0030593: neutrophil chemotaxis; GO:0031726: CCR1 chemok…	NA
ENSMUSG00000019278	Dpep1	0.1435	0.3165	0.2383	1.5269	0.7454	0.6143	14	32	21	95	60	57	1.9821	1.32825e-05	0.000180704	up	8	123912981	123928551	+	protein_coding	dipeptidase 1 [Source:MGI Symbol%3BAcc:MGI:94917]	K01273: DPEP; membrane dipeptidase [EC:3.4.13.19]	NA	GO:0005654: nucleoplasm; GO:0005886: plasma membrane; GO:0005886: plasma membrane; GO:0006508: proteolysis; GO:0006629: lipid metabolic process; GO:0006691: leukotriene metabolic process; GO:0006691: leukotriene metabolic process; GO:0006751: glutathione catabolic process; GO:0006954: inflammatory response; GO:0008233: peptidase activity; GO:0008237: metallopeptidase activity; GO:0008270: zinc io…	NA
ENSMUSG00000019326	Aoc3	0.1213	0.3352	0.2991	1.9541	0.8622	0.516	22	63	49	226	129	89	2.08369	1.52357e-05	0.000202639	up	11	101221431	101232764	+	protein_coding	amine oxidase%2C copper containing 3 [Source:MGI Symbol%3BAcc:MGI:1306797]	K00276: AOC3, AOC2, tynA; primary-amine oxidase [EC:1.4.3.21]	mmu00260: Glycine, serine and threonine metabolism - Mus musculus (house mouse); mmu00350: Tyrosine metabolism - Mus musculus (house mouse); mmu00360: Phenylalanine metabolism - Mus musculus (house mouse); mmu00410: beta-Alanine metabolism - Mus musculus (house mouse); mmu01100: Metabolic pathways - Mus musculus (house mouse)	GO:0002523: leukocyte migration involved in inflammatory response; GO:0002675: positive regulation of acute inflammatory response; GO:0002687: positive regulation of leukocyte migration; GO:0005507: copper ion binding; GO:0005507: copper ion binding; GO:0005509: calcium ion binding; GO:0005615: extracellular space; GO:0005737: cytoplasm; GO:0005769: early endosome; GO:0005769: early endosome; GO:…	NA
ENSMUSG00000019359	Gdpd2	0.0221	0.0373	0.0245	0.7195	0.4423	0.3604	4	7	4	83	66	62	4.1038	1.69633e-14	1.90285e-12	up	X	99773479	99782501	+	protein_coding	glycerophosphodiester phosphodiesterase domain containing 2 [Source:MGI Symbol%3BAcc:MGI:1918834]	K01124: GDPD2; glycerophosphoinositol inositolphosphodiesterase [EC:3.1.4.43]	NA	GO:0005737: cytoplasm; GO:0005856: cytoskeleton; GO:0005884: actin filament; GO:0005886: plasma membrane; GO:0005886: plasma membrane; GO:0006629: lipid metabolic process; GO:0008081: phosphoric diester hydrolase activity; GO:0008889: glycerophosphodiester phosphodiesterase activity; GO:0016020: membrane; GO:0016021: integral component of membrane; GO:0016787: hydrolase activity; GO:0030027: lame…	NA
ENSMUSG00000019464	Ptger1	0.014	0.0405	0.0362	0.1025	0.0849	0.1571	3	9	7	14	15	32	1.89685	0.00445597	0.0196965	up	8	84393307	84399382	+	protein_coding	prostaglandin E receptor 1 (subtype EP1) [Source:MGI Symbol%3BAcc:MGI:97793]	K04258: PTGER1; prostaglandin E receptor 1	mmu04020: Calcium signaling pathway - Mus musculus (house mouse); mmu04080: Neuroactive ligand-receptor interaction - Mus musculus (house mouse); mmu05163: Human cytomegalovirus infection - Mus musculus (house mouse); mmu05200: Pathways in cancer - Mus musculus (house mouse)	GO:0004930: G protein-coupled receptor activity; GO:0004955: prostaglandin receptor activity; GO:0004957: prostaglandin E receptor activity; GO:0004957: prostaglandin E receptor activity; GO:0005886: plasma membrane; GO:0006954: inflammatory response; GO:0007165: signal transduction; GO:0007186: G protein-coupled receptor signaling pathway; GO:0007189: adenylate cyclase-activating G protein-coupl…	NA
ENSMUSG00000019539	Rcn3	0.1187	0.2005	0.1643	2.6994	1.2771	1.1548	8	14	10	116	71	74	3.33682	1.31472e-12	1.1009e-10	up	7	44732337	44741645	-	protein_coding	reticulocalbin 3%2C EF-hand calcium binding domain [Source:MGI Symbol%3BAcc:MGI:1277122]	K23900: RCN3; reticulocalbin-3	NA	GO:0005509: calcium ion binding; GO:0005509: calcium ion binding; GO:0005783: endoplasmic reticulum; GO:0005783: endoplasmic reticulum; GO:0005783: endoplasmic reticulum; GO:0009306: protein secretion; GO:0010952: positive regulation of peptidase activity; GO:0015031: protein transport; GO:0032964: collagen biosynthetic process; GO:0036503: ERAD pathway; GO:0043129: surfactant homeostasis; GO:004…	NA
ENSMUSG00000019577	Pdk4	0.1161	0.1331	0.1285	0.808	0.4838	0.2289	16	19	16	71	55	30	1.92879	0.000137263	0.00122028	up	6	5483351	5496309	-	protein_coding	pyruvate dehydrogenase kinase%2C isoenzyme 4 [Source:MGI Symbol%3BAcc:MGI:1351481]	K00898: PDK2_3_4; pyruvate dehydrogenase kinase 2/3/4 [EC:2.7.11.2]	mmu05415: Diabetic cardiomyopathy - Mus musculus (house mouse)	GO:0000166: nucleotide binding; GO:0004672: protein kinase activity; GO:0004712: protein serine/threonine/tyrosine kinase activity; GO:0004740: pyruvate dehydrogenase (acetyl-transferring) kinase activity; GO:0004740: pyruvate dehydrogenase (acetyl-transferring) kinase activity; GO:0005524: ATP binding; GO:0005739: mitochondrion; GO:0005739: mitochondrion; GO:0005739: mitochondrion; GO:0005743: m…	NA
ENSMUSG00000019718	L3hypdh	0.0666	0.0642	0.0105	0.2237	0.1845	0.2	7	7	1	15	16	20	2.01908	0.00608731	0.0251892	up	12	72120202	72132213	-	protein_coding	L-3-hydroxyproline dehydratase (trans-) [Source:MGI Symbol%3BAcc:MGI:1914467]	K18384: L3HYPDH; trans-L-3-hydroxyproline dehydratase [EC:4.2.1.77]	mmu00330: Arginine and proline metabolism - Mus musculus (house mouse); mmu01100: Metabolic pathways - Mus musculus (house mouse)	GO:0005575: cellular_component; GO:0016829: lyase activity; GO:0016836: hydro-lyase activity; GO:0016836: hydro-lyase activity; GO:0016836: hydro-lyase activity; GO:0050346: trans-L-3-hydroxyproline dehydratase activity	NA
ENSMUSG00000019768	Esr1	0.0616	0.0702	0.0454	0.2925	0.1311	0.1157	33	39	22	100	58	59	1.52275	0.000401919	0.00291404	up	10	4561593	4955614	+	protein_coding	estrogen receptor 1 (alpha) [Source:MGI Symbol%3BAcc:MGI:1352467]	K08550: ESR1, NR3A1; estrogen receptor alpha	mmu01522: Endocrine resistance - Mus musculus (house mouse); mmu04915: Estrogen signaling pathway - Mus musculus (house mouse); mmu04917: Prolactin signaling pathway - Mus musculus (house mouse); mmu04919: Thyroid hormone signaling pathway - Mus musculus (house mouse); mmu04961: Endocrine and other factor-regulated calcium reabsorption - Mus musculus (house mouse); mmu05200: Pathways in cancer - …	GO:0000122: negative regulation of transcription by RNA polymerase II; GO:0000785: chromatin; GO:0000791: euchromatin; GO:0000978: RNA polymerase II cis-regulatory region sequence-specific DNA binding; GO:0000978: RNA polymerase II cis-regulatory region sequence-specific DNA binding; GO:0001093: TFIIB-class transcription factor binding; GO:0001221: transcription coregulator binding; GO:0001222: t…	ESR-like
ENSMUSG00000019773	Fbxo5	0.8143	1.0557	0.8027	0.5386	0.3701	0.4682	64	86	57	27	24	35	-1.01942	0.00233005	0.011767	down	10	5749160	5755600	-	protein_coding	F-box protein 5 [Source:MGI Symbol%3BAcc:MGI:1914391]	K10292: FBXO5, EMI1; F-box protein 5	mmu04114: Oocyte meiosis - Mus musculus (house mouse)	GO:0001556: oocyte maturation; GO:0001556: oocyte maturation; GO:0005515: protein binding; GO:0005634: nucleus; GO:0005634: nucleus; GO:0005654: nucleoplasm; GO:0005737: cytoplasm; GO:0005737: cytoplasm; GO:0005819: spindle; GO:0005856: cytoskeleton; GO:0006275: regulation of DNA replication; GO:0007049: cell cycle; GO:0007057: spindle assembly involved in female meiosis I; GO:0007088: regulation…	NA
ENSMUSG00000019806	Aig1	0.1164	0.1818	0.138	0.0826	0.0705	0.0437	42	68	45	19	21	15	-1.22278	0.00314105	0.0149096	down	10	13522798	13744724	-	protein_coding	androgen-induced 1 [Source:MGI Symbol%3BAcc:MGI:1913503]	NA	NA	GO:0005886: plasma membrane; GO:0006629: lipid metabolic process; GO:0012505: endomembrane system; GO:0016020: membrane; GO:0016021: integral component of membrane; GO:0016787: hydrolase activity; GO:0042758: long-chain fatty acid catabolic process	NA
ENSMUSG00000019873	Reep3	0.1229	0.2223	0.1938	0.6503	0.3798	0.2584	40	75	57	135	102	80	1.19306	0.00138978	0.00782629	up	10	66844968	66932724	-	protein_coding	receptor accessory protein 3 [Source:MGI Symbol%3BAcc:MGI:88930]	K17338: REEP1_2_3_4; receptor expression-enhancing protein 1/2/3/4	NA	GO:0005783: endoplasmic reticulum; GO:0005789: endoplasmic reticulum membrane; GO:0005874: microtubule; GO:0005881: cytoplasmic microtubule; GO:0006998: nuclear envelope organization; GO:0007049: cell cycle; GO:0007084: mitotic nuclear membrane reassembly; GO:0008017: microtubule binding; GO:0016020: membrane; GO:0016021: integral component of membrane; GO:0051301: cell division; GO:0071782: endo…	NA
ENSMUSG00000019893	Ros1	0.2818	0.2308	0.1777	0.5138	0.4965	0.5375	86	73	49	100	125	156	1.0987	4.02814e-05	0.000451642	up	10	51921817	52071340	-	protein_coding	Ros1 proto-oncogene [Source:MGI Symbol%3BAcc:MGI:97999]	K05088: ROS1; proto-oncogene tyrosine-protein kinase ROS [EC:2.7.10.1]	NA	GO:0000166: nucleotide binding; GO:0001558: regulation of cell growth; GO:0002066: columnar/cuboidal epithelial cell development; GO:0004672: protein kinase activity; GO:0004713: protein tyrosine kinase activity; GO:0004714: transmembrane receptor protein tyrosine kinase activity; GO:0005524: ATP binding; GO:0005886: plasma membrane; GO:0005887: integral component of plasma membrane; GO:0006468: …	NA
ENSMUSG00000019894	Slc6a15	0.2367	0.1047	0.0691	0.0258	0.012	0.0138	72	33	19	5	3	4	-3.12338	2.03067e-05	0.000256596	down	10	103203644	103255238	+	protein_coding	solute carrier family 6 (neurotransmitter transporter)%2C member 15 [Source:MGI Symbol%3BAcc:MGI:2143484]	K05048: SLC6A15S; solute carrier family 6 (neurotransmitter transporter, amino acid/orphan) member 15/16/17/18/20	NA	GO:0005298: proline:sodium symporter activity; GO:0005298: proline:sodium symporter activity; GO:0005887: integral component of plasma membrane; GO:0006811: ion transport; GO:0006814: sodium ion transport; GO:0006836: neurotransmitter transport; GO:0006865: amino acid transport; GO:0015293: symporter activity; GO:0015804: neutral amino acid transport; GO:0015804: neutral amino acid transport; GO:…	NA
ENSMUSG00000019905	Gprc6a	0.0981	0.1032	0.1381	0.3354	0.3673	0.3186	11	12	14	24	34	34	1.53979	0.000967471	0.00585179	up	10	51490919	51507557	-	protein_coding	G protein-coupled receptor%2C family C%2C group 6%2C member A [Source:MGI Symbol%3BAcc:MGI:2429498]	K04622: GPRC6A; G protein-coupled receptor family C group 6 member A	mmu04621: NOD-like receptor signaling pathway - Mus musculus (house mouse)	GO:0004930: G protein-coupled receptor activity; GO:0005886: plasma membrane; GO:0005887: integral component of plasma membrane; GO:0007165: signal transduction; GO:0016020: membrane; GO:0016021: integral component of membrane; GO:0043200: response to amino acid; GO:0043200: response to amino acid	NA
ENSMUSG00000019929	Dcn	0.1179	0.2064	0.116	3.7848	1.349	0.8995	27	49	24	553	255	196	3.70492	1.01158e-15	1.34553e-13	up	10	97315471	97354005	+	protein_coding	decorin [Source:MGI Symbol%3BAcc:MGI:94872]	K04660: DCN; decorin	mmu04350: TGF-beta signaling pathway - Mus musculus (house mouse); mmu05205: Proteoglycans in cancer - Mus musculus (house mouse)	GO:0005518: collagen binding; GO:0005539: glycosaminoglycan binding; GO:0005576: extracellular region; GO:0005589: collagen type VI trimer; GO:0005615: extracellular space; GO:0010508: positive regulation of autophagy; GO:0010596: negative regulation of endothelial cell migration; GO:0014068: positive regulation of phosphatidylinositol 3-kinase signaling; GO:0016239: positive regulation of macroa…	NA
ENSMUSG00000019960	Dusp6	0.2034	0.4239	0.3872	1.7095	1.0157	0.6245	25	54	43	134	103	73	1.66214	5.49976e-05	0.00058128	up	10	99099093	99103351	+	protein_coding	dual specificity phosphatase 6 [Source:MGI Symbol%3BAcc:MGI:1914853]	K21946: DUSP6; dual specificity phosphatase 6 [EC:3.1.3.16 3.1.3.48]	mmu04010: MAPK signaling pathway - Mus musculus (house mouse); mmu05202: Transcriptional misregulation in cancer - Mus musculus (house mouse); mmu05221: Acute myeloid leukemia - Mus musculus (house mouse)	GO:0001933: negative regulation of protein phosphorylation; GO:0004721: phosphoprotein phosphatase activity; GO:0004721: phosphoprotein phosphatase activity; GO:0004722: protein serine/threonine phosphatase activity; GO:0004725: protein tyrosine phosphatase activity; GO:0005515: protein binding; GO:0005654: nucleoplasm; GO:0005737: cytoplasm; GO:0005737: cytoplasm; GO:0005829: cytosol; GO:0005829…	NA
ENSMUSG00000019966	Kitl	0.4613	0.7113	0.5392	1.7507	0.9823	0.8884	107	171	113	259	188	196	1.01696	0.000356873	0.0026414	up	10	99851492	99936278	+	protein_coding	kit ligand [Source:MGI Symbol%3BAcc:MGI:96974]	K05461: KITLG; KIT ligand	mmu04010: MAPK signaling pathway - Mus musculus (house mouse); mmu04014: Ras signaling pathway - Mus musculus (house mouse); mmu04015: Rap1 signaling pathway - Mus musculus (house mouse); mmu04072: Phospholipase D signaling pathway - Mus musculus (house mouse); mmu04151: PI3K-Akt signaling pathway - Mus musculus (house mouse); mmu04640: Hematopoietic cell lineage - Mus musculus (house mouse); mmu…	GO:0001541: ovarian follicle development; GO:0001755: neural crest cell migration; GO:0002244: hematopoietic progenitor cell differentiation; GO:0002573: myeloid leukocyte differentiation; GO:0002687: positive regulation of leukocyte migration; GO:0002763: positive regulation of myeloid leukocyte differentiation; GO:0005125: cytokine activity; GO:0005125: cytokine activity; GO:0005173: stem cell …	NA
ENSMUSG00000019970	Sgk1	0.2027	0.336	0.2129	2.9663	1.7827	1.246	39	67	37	364	283	228	2.92942	1.49635e-18	2.59742e-16	up	10	21758083	21875802	+	protein_coding	serum/glucocorticoid regulated kinase 1 [Source:MGI Symbol%3BAcc:MGI:1340062]	K13302: SGK1; serum/glucocorticoid-regulated kinase 1 [EC:2.7.11.1]	mmu04068: FoxO signaling pathway - Mus musculus (house mouse); mmu04150: mTOR signaling pathway - Mus musculus (house mouse); mmu04151: PI3K-Akt signaling pathway - Mus musculus (house mouse); mmu04960: Aldosterone-regulated sodium reabsorption - Mus musculus (house mouse)	GO:0000166: nucleotide binding; GO:0004672: protein kinase activity; GO:0004674: protein serine/threonine kinase activity; GO:0004674: protein serine/threonine kinase activity; GO:0004712: protein serine/threonine/tyrosine kinase activity; GO:0005515: protein binding; GO:0005524: ATP binding; GO:0005634: nucleus; GO:0005634: nucleus; GO:0005737: cytoplasm; GO:0005737: cytoplasm; GO:0005739: mitoc…	NA
ENSMUSG00000019997	Ccn2	0.1158	0.3352	0.1479	2.5836	0.7664	0.4214	13	39	15	185	71	45	2.58687	3.0464e-05	0.000360072	up	10	24471340	24474581	+	protein_coding	cellular communication network factor 2 [Source:MGI Symbol%3BAcc:MGI:95537]	K06827: CTGF, CCN2, IGFBP8; connective tissue growth factor (insulin-like growth factor-binding protein 8)	mmu04371: Apelin signaling pathway - Mus musculus (house mouse); mmu04390: Hippo signaling pathway - Mus musculus (house mouse)	GO:0001502: cartilage condensation; GO:0001503: ossification; GO:0001525: angiogenesis; GO:0001525: angiogenesis; GO:0001894: tissue homeostasis; GO:0001934: positive regulation of protein phosphorylation; GO:0001968: fibronectin binding; GO:0002062: chondrocyte differentiation; GO:0005178: integrin binding; GO:0005178: integrin binding; GO:0005520: insulin-like growth factor binding; GO:0005576:…	NA
ENSMUSG00000020032	Nuak1	0.1359	0.1923	0.2006	0.8808	0.4228	0.3239	30	44	40	124	77	68	1.5509	0.000142852	0.00126101	up	10	84206769	84276461	-	protein_coding	NUAK family%2C SNF1-like kinase%2C 1 [Source:MGI Symbol%3BAcc:MGI:1925226]	K08800: NUAK; NUAK family, SNF1-like kinase [EC:2.7.11.1]	NA	GO:0000166: nucleotide binding; GO:0001650: fibrillar center; GO:0002039: p53 binding; GO:0004672: protein kinase activity; GO:0004674: protein serine/threonine kinase activity; GO:0004674: protein serine/threonine kinase activity; GO:0005524: ATP binding; GO:0005634: nucleus; GO:0005654: nucleoplasm; GO:0005737: cytoplasm; GO:0005737: cytoplasm; GO:0006468: protein phosphorylation; GO:0006468: p…	NA
ENSMUSG00000020044	Timp3	0.2065	0.6098	0.381	2.0213	0.8874	0.5626	66	202	110	412	234	171	1.48232	0.000784181	0.00497495	up	10	86136236	86185370	+	protein_coding	tissue inhibitor of metalloproteinase 3 [Source:MGI Symbol%3BAcc:MGI:98754]	K16866: TIMP3; metalloproteinase inhibitor 3	mmu05205: Proteoglycans in cancer - Mus musculus (house mouse); mmu05206: MicroRNAs in cancer - Mus musculus (house mouse)	GO:0002020: protease binding; GO:0004857: enzyme inhibitor activity; GO:0005576: extracellular region; GO:0005604: basement membrane; GO:0005615: extracellular space; GO:0005615: extracellular space; GO:0005737: cytoplasm; GO:0008191: metalloendopeptidase inhibitor activity; GO:0009725: response to hormone; GO:0010033: response to organic substance; GO:0010466: negative regulation of peptidase ac…	NA
ENSMUSG00000020053	Igf1	0.139	0.0943	0.094	0.4357	0.3524	0.2868	54	38	33	108	113	106	1.63735	1.67372e-07	4.22982e-06	up	10	87694127	87772904	+	protein_coding	insulin-like growth factor 1 [Source:MGI Symbol%3BAcc:MGI:96432]	K05459: IGF1; insulin-like growth factor 1	mmu01521: EGFR tyrosine kinase inhibitor resistance - Mus musculus (house mouse); mmu01522: Endocrine resistance - Mus musculus (house mouse); mmu04010: MAPK signaling pathway - Mus musculus (house mouse); mmu04014: Ras signaling pathway - Mus musculus (house mouse); mmu04015: Rap1 signaling pathway - Mus musculus (house mouse); mmu04066: HIF-1 signaling pathway - Mus musculus (house mouse); mmu0…	GO:0001649: osteoblast differentiation; GO:0001775: cell activation; GO:0001932: regulation of protein phosphorylation; GO:0001932: regulation of protein phosphorylation; GO:0001974: blood vessel remodeling; GO:0001974: blood vessel remodeling; GO:0002683: negative regulation of immune system process; GO:0005158: insulin receptor binding; GO:0005158: insulin receptor binding; GO:0005159: insulin-…	NA
ENSMUSG00000020101	Vsir	0.1677	0.2256	0.2025	0.7809	0.4004	0.4489	33	46	36	98	65	84	1.38319	7.01143e-05	0.000708322	up	10	60182630	60208463	+	protein_coding	V-set immunoregulatory receptor [Source:MGI Symbol%3BAcc:MGI:1921298]	K23268: VSIR, VISTA; V-type immunoglobulin domain-containing suppressor of T-cell activation	mmu04514: Cell adhesion molecules - Mus musculus (house mouse)	GO:0002725: negative regulation of T cell cytokine production; GO:0005515: protein binding; GO:0005886: plasma membrane; GO:0005886: plasma membrane; GO:0005886: plasma membrane; GO:0009897: external side of plasma membrane; GO:0010628: positive regulation of gene expression; GO:0010950: positive regulation of endopeptidase activity; GO:0016020: membrane; GO:0016021: integral component of membran…	NA
ENSMUSG00000020120	Plek	0.0398	0.0767	0.088	0.7125	0.3442	0.3584	7	14	14	80	50	60	2.73086	1.13325e-08	3.96905e-07	up	11	16921206	17002381	-	protein_coding	pleckstrin [Source:MGI Symbol%3BAcc:MGI:1860485]	K19993: PLEK; pleckstrin	NA	GO:0005080: protein kinase C binding; GO:0005737: cytoplasm; GO:0005886: plasma membrane; GO:0006904: vesicle docking involved in exocytosis; GO:0007229: integrin-mediated signaling pathway; GO:0010572: positive regulation of platelet activation; GO:0010920: negative regulation of inositol phosphate biosynthetic process; GO:0010925: positive regulation of inositol-polyphosphate 5-phosphatase acti…	Others
ENSMUSG00000020122	Egfr	0.0878	0.1346	0.1021	0.3951	0.2781	0.1893	39	62	41	112	102	80	1.34231	6.82288e-05	0.000693694	up	11	16702203	16868158	+	protein_coding	epidermal growth factor receptor [Source:MGI Symbol%3BAcc:MGI:95294]	K04361: EGFR, ERBB1; epidermal growth factor receptor [EC:2.7.10.1]	mmu01521: EGFR tyrosine kinase inhibitor resistance - Mus musculus (house mouse); mmu01522: Endocrine resistance - Mus musculus (house mouse); mmu04010: MAPK signaling pathway - Mus musculus (house mouse); mmu04012: ErbB signaling pathway - Mus musculus (house mouse); mmu04014: Ras signaling pathway - Mus musculus (house mouse); mmu04015: Rap1 signaling pathway - Mus musculus (house mouse); mmu04…	GO:0000166: nucleotide binding; GO:0000902: cell morphogenesis; GO:0001892: embryonic placenta development; GO:0001934: positive regulation of protein phosphorylation; GO:0001942: hair follicle development; GO:0001942: hair follicle development; GO:0003682: chromatin binding; GO:0004672: protein kinase activity; GO:0004713: protein tyrosine kinase activity; GO:0004714: transmembrane receptor prot…	NA
ENSMUSG00000020142	Slc1a4	0.2077	0.4446	0.4885	0.1628	0.1495	0.1638	32	71	68	16	19	24	-1.29873	0.00276938	0.0135205	down	11	20252180	20282713	-	protein_coding	solute carrier family 1 (glutamate/neutral amino acid transporter)%2C member 4 [Source:MGI Symbol%3BAcc:MGI:2135601]	K05615: SLC1A4, SATT; solute carrier family 1 (neutral amino acid transporter), member 4	NA	GO:0005254: chloride channel activity; GO:0005813: centrosome; GO:0005882: intermediate filament; GO:0005886: plasma membrane; GO:0005886: plasma membrane; GO:0015175: neutral amino acid transmembrane transporter activity; GO:0015175: neutral amino acid transmembrane transporter activity; GO:0015180: L-alanine transmembrane transporter activity; GO:0015180: L-alanine transmembrane transporter act…	NA
ENSMUSG00000020154	Ptprb	0.2294	0.4426	0.3554	1.6182	0.6741	0.4301	120	240	168	540	291	214	1.34366	0.000814674	0.00511181	up	10	116111428	116225440	+	protein_coding	protein tyrosine phosphatase%2C receptor type%2C B [Source:MGI Symbol%3BAcc:MGI:97809]	K05694: PTPRB, PTPB; receptor-type tyrosine-protein phosphatase beta [EC:3.1.3.48]	mmu04520: Adherens junction - Mus musculus (house mouse)	GO:0001525: angiogenesis; GO:0001525: angiogenesis; GO:0001525: angiogenesis; GO:0004721: phosphoprotein phosphatase activity; GO:0004725: protein tyrosine phosphatase activity; GO:0005515: protein binding; GO:0006470: protein dephosphorylation; GO:0008022: protein C-terminus binding; GO:0016020: membrane; GO:0016021: integral component of membrane; GO:0016311: dephosphorylation; GO:0016311: deph…	NA
ENSMUSG00000020229	Slc5a4a	0.5953	0.6341	0.6726	0.3111	0.2856	0.352	48	53	49	16	19	27	-1.05215	0.00476127	0.0206809	down	10	75983285	76025099	+	protein_coding	solute carrier family 5%2C member 4a [Source:MGI Symbol%3BAcc:MGI:1927848]	K14384: SLC5A4, SGLT3; solute carrier family 5 (low affinity sodium-glucose cotransporter), member 4	NA	GO:0005412: glucose:sodium symporter activity; GO:0005886: plasma membrane; GO:0006814: sodium ion transport; GO:0015078: proton transmembrane transporter activity; GO:0015078: proton transmembrane transporter activity; GO:0016020: membrane; GO:0016021: integral component of membrane; GO:0016021: integral component of membrane; GO:0022857: transmembrane transporter activity; GO:0055085: transmemb…	NA
ENSMUSG00000020241	Col6a2	0.0796	0.1211	0.1186	0.4463	0.2745	0.2285	26	41	35	93	74	71	1.50626	2.59337e-05	0.000316272	up	10	76431596	76459464	-	protein_coding	collagen%2C type VI%2C alpha 2 [Source:MGI Symbol%3BAcc:MGI:88460]	K06238: COL6A; collagen type VI alpha	mmu04151: PI3K-Akt signaling pathway - Mus musculus (house mouse); mmu04510: Focal adhesion - Mus musculus (house mouse); mmu04512: ECM-receptor interaction - Mus musculus (house mouse); mmu04974: Protein digestion and absorption - Mus musculus (house mouse); mmu05165: Human papillomavirus infection - Mus musculus (house mouse)	GO:0005518: collagen binding; GO:0005576: extracellular region; GO:0005581: collagen trimer; GO:0005615: extracellular space; GO:0005615: extracellular space; GO:0007155: cell adhesion; GO:0016020: membrane; GO:0030020: extracellular matrix structural constituent conferring tensile strength; GO:0031012: extracellular matrix; GO:0032991: protein-containing complex; GO:0042383: sarcolemma; GO:00620…	NA
ENSMUSG00000020270	Smim23	26.7716	33.634	28.6538	66.0736	61.7694	61.4361	728	948	704	1146	1386	1589	1.03237	2.00196e-21	4.62219e-19	up	11	32768529	32774605	-	protein_coding	small integral membrane protein 23 [Source:MGI Symbol%3BAcc:MGI:1916601]	NA	NA	GO:0003674: molecular_function; GO:0005575: cellular_component; GO:0008150: biological_process; GO:0016020: membrane; GO:0016021: integral component of membrane	NA
ENSMUSG00000020279	Il9r	1.0148	2.2912	2.1552	0.6784	0.7991	0.6391	197	461	378	84	128	118	-1.40548	8.17113e-07	1.67083e-05	down	11	32137541	32150279	-	protein_coding	interleukin 9 receptor [Source:MGI Symbol%3BAcc:MGI:96564]	K05073: IL9R, CD129; interleukin 9 receptor	mmu04060: Cytokine-cytokine receptor interaction - Mus musculus (house mouse); mmu04630: JAK-STAT signaling pathway - Mus musculus (house mouse); mmu04640: Hematopoietic cell lineage - Mus musculus (house mouse)	GO:0004896: cytokine receptor activity; GO:0004919: interleukin-9 receptor activity; GO:0004919: interleukin-9 receptor activity; GO:0005576: extracellular region; GO:0005886: plasma membrane; GO:0009897: external side of plasma membrane; GO:0009986: cell surface; GO:0016020: membrane; GO:0016021: integral component of membrane; GO:0016064: immunoglobulin mediated immune response; GO:0016064: imm…	NA
ENSMUSG00000020303	Stc2	0.0345	0.0238	0.0055	0.3088	0.2089	0.1398	7	5	1	40	35	27	3.2619	1.1398e-06	2.25504e-05	up	11	31307307	31320074	-	protein_coding	stanniocalcin 2 [Source:MGI Symbol%3BAcc:MGI:1316731]	NA	NA	GO:0005179: hormone activity; GO:0005515: protein binding; GO:0005576: extracellular region; GO:0005615: extracellular space; GO:0005783: endoplasmic reticulum; GO:0005783: endoplasmic reticulum; GO:0005794: Golgi apparatus; GO:0006874: cellular calcium ion homeostasis; GO:0006874: cellular calcium ion homeostasis; GO:0006874: cellular calcium ion homeostasis; GO:0006979: response to oxidative st…	NA
ENSMUSG00000020377	Ltc4s	0.5529	0.8487	0.7511	1.6944	1.6143	1.1891	22	35	27	43	53	45	1.00329	0.00599993	0.0248839	up	11	50127288	50129443	-	protein_coding	leukotriene C4 synthase [Source:MGI Symbol%3BAcc:MGI:107498]	K00807: LTC4S; leukotriene-C4 synthase [EC:4.4.1.20]	mmu00590: Arachidonic acid metabolism - Mus musculus (house mouse); mmu01100: Metabolic pathways - Mus musculus (house mouse)	GO:0004364: glutathione transferase activity; GO:0004464: leukotriene-C4 synthase activity; GO:0004464: leukotriene-C4 synthase activity; GO:0004464: leukotriene-C4 synthase activity; GO:0004602: glutathione peroxidase activity; GO:0005634: nucleus; GO:0005635: nuclear envelope; GO:0005635: nuclear envelope; GO:0005640: nuclear outer membrane; GO:0005783: endoplasmic reticulum; GO:0005783: endopl…	NA
ENSMUSG00000020388	Pdlim4	0.1294	0.1729	0.1543	1.1081	0.941	0.5233	13	18	14	71	78	50	2.42479	1.15731e-08	4.02369e-07	up	11	53945754	53959840	-	protein_coding	PDZ and LIM domain 4 [Source:MGI Symbol%3BAcc:MGI:1353470]	K23353: PDLIM1_2_3_4; PDZ and LIM domain protein 1/2/3/4	NA	GO:0001725: stress fiber; GO:0001725: stress fiber; GO:0003779: actin binding; GO:0005515: protein binding; GO:0005634: nucleus; GO:0005737: cytoplasm; GO:0005768: endosome; GO:0005856: cytoskeleton; GO:0005912: adherens junction; GO:0007507: heart development; GO:0015629: actin cytoskeleton; GO:0016020: membrane; GO:0019903: protein phosphatase binding; GO:0019903: protein phosphatase binding; G…	NA
ENSMUSG00000020396	Nefh	1.5058	2.093	2.5	1.0304	0.9898	0.9056	236	340	354	103	128	135	-1.11033	1.9102e-07	4.72648e-06	down	11	4888754	4898064	-	protein_coding	neurofilament%2C heavy polypeptide [Source:MGI Symbol%3BAcc:MGI:97309]	K04574: NEFH, NF-H; neurofilament heavy polypeptide	mmu05014: Amyotrophic lateral sclerosis - Mus musculus (house mouse); mmu05022: Pathways of neurodegeneration - multiple diseases - Mus musculus (house mouse)	GO:0000226: microtubule cytoskeleton organization; GO:0001552: ovarian follicle atresia; GO:0005200: structural constituent of cytoskeleton; GO:0005200: structural constituent of cytoskeleton; GO:0005634: nucleus; GO:0005737: cytoplasm; GO:0005739: mitochondrion; GO:0005856: cytoskeleton; GO:0005882: intermediate filament; GO:0005883: neurofilament; GO:0005883: neurofilament; GO:0007420: brain de…	NA
ENSMUSG00000020423	Btg2	0.864	1.3176	1.2545	9.439	4.0196	2.8425	93	147	122	648	357	291	2.1802	3.63269e-09	1.46422e-07	up	1	134002908	134006858	-	protein_coding	BTG anti-proliferation factor 2 [Source:MGI Symbol%3BAcc:MGI:108384]	K14443: TOB; protein Tob/BTG	mmu03018: RNA degradation - Mus musculus (house mouse)	GO:0000122: negative regulation of transcription by RNA polymerase II; GO:0003714: transcription corepressor activity; GO:0005515: protein binding; GO:0005634: nucleus; GO:0005737: cytoplasm; GO:0006479: protein methylation; GO:0006974: cellular response to DNA damage stimulus; GO:0008285: negative regulation of cell population proliferation; GO:0008285: negative regulation of cell population pro…	NA
ENSMUSG00000020427	Igfbp3	0.0733	0.1257	0.1081	0.8553	0.2763	0.1712	9	16	12	67	28	20	2.00381	0.00179223	0.00954984	up	11	7156086	7163923	-	protein_coding	insulin-like growth factor binding protein 3 [Source:MGI Symbol%3BAcc:MGI:96438]	K10138: IGFBP3; insulin-like growth factor-binding protein 3	mmu04115: p53 signaling pathway - Mus musculus (house mouse); mmu04218: Cellular senescence - Mus musculus (house mouse); mmu04935: Growth hormone synthesis, secretion and action - Mus musculus (house mouse); mmu05202: Transcriptional misregulation in cancer - Mus musculus (house mouse)	GO:0000165: MAPK cascade; GO:0000792: heterochromatin; GO:0001558: regulation of cell growth; GO:0001649: osteoblast differentiation; GO:0001933: negative regulation of protein phosphorylation; GO:0001968: fibronectin binding; GO:0001968: fibronectin binding; GO:0005520: insulin-like growth factor binding; GO:0005576: extracellular region; GO:0005615: extracellular space; GO:0005615: extracellula…	NA
ENSMUSG00000020431	Adcy1	1.5732	1.0171	1.1781	0.6158	0.5895	0.6312	773	518	523	193	239	295	-1.10699	3.763e-07	8.53892e-06	down	11	7013489	7128506	+	protein_coding	adenylate cyclase 1 [Source:MGI Symbol%3BAcc:MGI:99677]	K08041: ADCY1; adenylate cyclase 1 [EC:4.6.1.1]	mmu00230: Purine metabolism - Mus musculus (house mouse); mmu01100: Metabolic pathways - Mus musculus (house mouse); mmu01522: Endocrine resistance - Mus musculus (house mouse); mmu04015: Rap1 signaling pathway - Mus musculus (house mouse); mmu04020: Calcium signaling pathway - Mus musculus (house mouse); mmu04022: cGMP-PKG signaling pathway - Mus musculus (house mouse); mmu04024: cAMP signaling …	GO:0000166: nucleotide binding; GO:0004016: adenylate cyclase activity; GO:0004016: adenylate cyclase activity; GO:0004016: adenylate cyclase activity; GO:0005516: calmodulin binding; GO:0005524: ATP binding; GO:0005634: nucleus; GO:0005737: cytoplasm; GO:0005886: plasma membrane; GO:0005886: plasma membrane; GO:0005887: integral component of plasma membrane; GO:0006171: cAMP biosynthetic process…	NA
ENSMUSG00000020432	Tcn2	0.6318	1.3659	0.9195	3.5406	2.0703	1.4885	54	121	71	193	146	121	1.2242	0.000677378	0.00443035	up	11	3867192	3882159	-	protein_coding	transcobalamin 2 [Source:MGI Symbol%3BAcc:MGI:98534]	K14619: TCN2; transcobalamin-2	mmu04977: Vitamin digestion and absorption - Mus musculus (house mouse)	GO:0005576: extracellular region; GO:0005615: extracellular space; GO:0005615: extracellular space; GO:0005615: extracellular space; GO:0005615: extracellular space; GO:0006811: ion transport; GO:0006824: cobalt ion transport; GO:0009897: external side of plasma membrane; GO:0015889: cobalamin transport; GO:0015889: cobalamin transport; GO:0015889: cobalamin transport; GO:0031419: cobalamin bindi…	NA
ENSMUSG00000020467	Efemp1	0.1501	0.0845	0.0692	0.8434	0.379	0.4472	12	7	5	43	25	34	2.3636	5.18187e-05	0.000555591	up	11	28803204	28876743	+	protein_coding	epidermal growth factor-containing fibulin-like extracellular matrix protein 1 [Source:MGI Symbol%3BAcc:MGI:1339998]	K18262: EFEMP1, FBLN3; EGF-containing fibulin-like extracellular matrix protein 1	NA	GO:0005006: epidermal growth factor receptor activity; GO:0005154: epidermal growth factor receptor binding; GO:0005201: extracellular matrix structural constituent; GO:0005509: calcium ion binding; GO:0005576: extracellular region; GO:0005604: basement membrane; GO:0005615: extracellular space; GO:0005615: extracellular space; GO:0005737: cytoplasm; GO:0006355: regulation of DNA-templated transc…	NA
ENSMUSG00000020473	Aebp1	0.314	0.4908	0.417	3.5446	2.1386	1.6903	50	81	60	360	281	256	2.5304	9.31229e-18	1.47637e-15	up	11	5811947	5822088	+	protein_coding	AE binding protein 1 [Source:MGI Symbol%3BAcc:MGI:1197012]	K21392: AEBP1; adipocyte enhancer-binding protein 1	NA	GO:0000122: negative regulation of transcription by RNA polymerase II; GO:0000122: negative regulation of transcription by RNA polymerase II; GO:0000977: RNA polymerase II transcription regulatory region sequence-specific DNA binding; GO:0000977: RNA polymerase II transcription regulatory region sequence-specific DNA binding; GO:0000977: RNA polymerase II transcription regulatory region sequence-…	NA
ENSMUSG00000020524	Gria1	0.4133	1.2125	0.9475	0.4959	0.3935	0.3414	98	298	203	75	77	77	-1.10646	0.00166268	0.00899869	down	11	56902213	57221070	+	protein_coding	glutamate receptor%2C ionotropic%2C AMPA1 (alpha 1) [Source:MGI Symbol%3BAcc:MGI:95808]	K05197: GRIA1; glutamate receptor 1	mmu04024: cAMP signaling pathway - Mus musculus (house mouse); mmu04080: Neuroactive ligand-receptor interaction - Mus musculus (house mouse); mmu04713: Circadian entrainment - Mus musculus (house mouse); mmu04720: Long-term potentiation - Mus musculus (house mouse); mmu04723: Retrograde endocannabinoid signaling - Mus musculus (house mouse); mmu04724: Glutamatergic synapse - Mus musculus (house …	GO:0001540: amyloid-beta binding; GO:0001919: regulation of receptor recycling; GO:0001965: G-protein alpha-subunit binding; GO:0004970: ionotropic glutamate receptor activity; GO:0004971: AMPA glutamate receptor activity; GO:0004971: AMPA glutamate receptor activity; GO:0004971: AMPA glutamate receptor activity; GO:0005216: ion channel activity; GO:0005515: protein binding; GO:0005768: endosome;…	NA
ENSMUSG00000020591	Ntsr2	0.049	0.0315	0.0452	0.1793	0.1485	0.2233	6	4	5	14	15	26	2.08031	0.00188047	0.00992443	up	12	16703383	16710228	+	protein_coding	neurotensin receptor 2 [Source:MGI Symbol%3BAcc:MGI:108018]	K04212: NTSR2; neurotensin receptor 2	mmu04080: Neuroactive ligand-receptor interaction - Mus musculus (house mouse)	GO:0004930: G protein-coupled receptor activity; GO:0005802: trans-Golgi network; GO:0005886: plasma membrane; GO:0005886: plasma membrane; GO:0007165: signal transduction; GO:0007186: G protein-coupled receptor signaling pathway; GO:0007200: phospholipase C-activating G protein-coupled receptor signaling pathway; GO:0007218: neuropeptide signaling pathway; GO:0009986: cell surface; GO:0016020: m…	NA
ENSMUSG00000020601	Trib2	0.0118	0.0227	0.013	0.4055	0.2137	0.1545	2	4	2	44	30	25	3.94172	1.04506e-07	2.74917e-06	up	12	15841728	15866923	-	protein_coding	tribbles pseudokinase 2 [Source:MGI Symbol%3BAcc:MGI:2145021]	K08814: TRIB1_2; tribbles homolog 1/2	NA	GO:0004672: protein kinase activity; GO:0004860: protein kinase inhibitor activity; GO:0005524: ATP binding; GO:0005634: nucleus; GO:0005737: cytoplasm; GO:0005856: cytoskeleton; GO:0006468: protein phosphorylation; GO:0031434: mitogen-activated protein kinase kinase binding; GO:0031625: ubiquitin protein ligase binding; GO:0032436: positive regulation of proteasomal ubiquitin-dependent protein c…	NA
ENSMUSG00000020604	Arsg	0.7046	0.9064	0.8088	0.4808	0.3558	0.4184	108	144	112	47	45	61	-1.00702	7.75904e-05	0.000770107	down	11	109364200	109464156	+	protein_coding	arylsulfatase G [Source:MGI Symbol%3BAcc:MGI:1921258]	K12381: ARSG; arylsulfatase G [EC:3.1.6.-]	mmu04142: Lysosome - Mus musculus (house mouse)	GO:0003824: catalytic activity; GO:0004065: arylsulfatase activity; GO:0004065: arylsulfatase activity; GO:0005615: extracellular space; GO:0005764: lysosome; GO:0005764: lysosome; GO:0005783: endoplasmic reticulum; GO:0006790: sulfur compound metabolic process; GO:0008484: sulfuric ester hydrolase activity; GO:0016787: hydrolase activity; GO:0033889: N-sulfoglucosamine-3-sulfatase activity; GO:0…	NA
ENSMUSG00000020620	Abca8b	0.0412	0.0563	0.057	0.2045	0.1123	0.1083	12	17	15	38	27	30	1.38864	0.00402708	0.0181827	up	11	109823016	109886671	-	protein_coding	ATP-binding cassette%2C sub-family A (ABC1)%2C member 8b [Source:MGI Symbol%3BAcc:MGI:1351668]	K05650: ABCA8; ATP-binding cassette, subfamily A (ABC1), member 8	mmu02010: ABC transporters - Mus musculus (house mouse)	GO:0000166: nucleotide binding; GO:0005319: lipid transporter activity; GO:0005524: ATP binding; GO:0005743: mitochondrial inner membrane; GO:0005783: endoplasmic reticulum; GO:0005886: plasma membrane; GO:0006686: sphingomyelin biosynthetic process; GO:0006810: transport; GO:0006869: lipid transport; GO:0008559: ABC-type xenobiotic transporter activity; GO:0010874: regulation of cholesterol effl…	NA
ENSMUSG00000020624	4933434M16Rik	5.7437	4.4211	3.9663	11.4914	10.8951	11.1455	460	367	287	587	720	849	1.17822	3.07235e-10	1.66054e-08	up	11	112715980	112723295	+	lncRNA	RIKEN cDNA 4933434M16 gene [Source:MGI Symbol%3BAcc:MGI:1918453]	NA	NA	NA	NA
ENSMUSG00000020695	Mrc2	0.4009	0.501	0.6086	0.3353	0.1573	0.2369	105	136	144	56	34	59	-1.11588	0.000464831	0.00328602	down	11	105183469	105241965	+	protein_coding	mannose receptor%2C C type 2 [Source:MGI Symbol%3BAcc:MGI:107818]	K06560: MRC, CD206, CD280; mannose receptor, C type	mmu04145: Phagosome - Mus musculus (house mouse); mmu05152: Tuberculosis - Mus musculus (house mouse)	GO:0005518: collagen binding; GO:0005886: plasma membrane; GO:0006897: endocytosis; GO:0009986: cell surface; GO:0016020: membrane; GO:0016021: integral component of membrane; GO:0030246: carbohydrate binding; GO:0030574: collagen catabolic process; GO:0038023: signaling receptor activity	NA
ENSMUSG00000020701	Tmem132e	0.2552	0.2515	0.2404	0.0681	0.0987	0.1199	47	48	40	8	15	21	-1.41231	0.00111919	0.00656362	down	11	82279726	82337158	+	protein_coding	transmembrane protein 132E [Source:MGI Symbol%3BAcc:MGI:2685490]	K17599: TMEM132; transmembrane protein 132	NA	GO:0003674: molecular_function; GO:0016020: membrane; GO:0016021: integral component of membrane; GO:0035677: posterior lateral line neuromast hair cell development; GO:0043025: neuronal cell body; GO:0044297: cell body	NA
ENSMUSG00000020717	Pecam1	0.2414	0.2369	0.2038	1.3344	0.481	0.2151	59	60	45	208	97	50	1.48523	0.00466028	0.0203368	up	11	106545043	106641454	-	protein_coding	platelet/endothelial cell adhesion molecule 1 [Source:MGI Symbol%3BAcc:MGI:97537]	K06471: PECAM1, CD31; platelet/endothelial cell adhesion molecule	mmu04514: Cell adhesion molecules - Mus musculus (house mouse); mmu04670: Leukocyte transendothelial migration - Mus musculus (house mouse); mmu05144: Malaria - Mus musculus (house mouse); mmu05418: Fluid shear stress and atherosclerosis - Mus musculus (house mouse)	GO:0001525: angiogenesis; GO:0001726: ruffle; GO:0001886: endothelial cell morphogenesis; GO:0001934: positive regulation of protein phosphorylation; GO:0002687: positive regulation of leukocyte migration; GO:0002693: positive regulation of cellular extravasation; GO:0004888: transmembrane signaling receptor activity; GO:0005515: protein binding; GO:0005615: extracellular space; GO:0005737: cytop…	NA
ENSMUSG00000020828	Pld2	0.0285	0.0433	0.0767	0.2492	0.1581	0.0857	7	11	17	39	32	20	1.6686	0.00466552	0.0203542	up	11	70430890	70448936	+	protein_coding	phospholipase D2 [Source:MGI Symbol%3BAcc:MGI:892877]	K01115: PLD1_2; phospholipase D1/2 [EC:3.1.4.4]	mmu00564: Glycerophospholipid metabolism - Mus musculus (house mouse); mmu00565: Ether lipid metabolism - Mus musculus (house mouse); mmu01100: Metabolic pathways - Mus musculus (house mouse); mmu04014: Ras signaling pathway - Mus musculus (house mouse); mmu04024: cAMP signaling pathway - Mus musculus (house mouse); mmu04071: Sphingolipid signaling pathway - Mus musculus (house mouse); mmu04072: …	GO:0001666: response to hypoxia; GO:0002031: G protein-coupled receptor internalization; GO:0003824: catalytic activity; GO:0004630: phospholipase D activity; GO:0004630: phospholipase D activity; GO:0004630: phospholipase D activity; GO:0004630: phospholipase D activity; GO:0005080: protein kinase C binding; GO:0005634: nucleus; GO:0005789: endoplasmic reticulum membrane; GO:0005794: Golgi appar…	NA
ENSMUSG00000020884	Asgr1	0.0961	0.0464	0.1064	0.5023	0.3688	0.3705	6	3	6	20	19	22	2.25667	0.00056428	0.00383623	up	11	69944911	69948720	+	protein_coding	asialoglycoprotein receptor 1 [Source:MGI Symbol%3BAcc:MGI:88081]	K10063: ASGR1; asialoglycoprotein receptor 1	mmu04918: Thyroid hormone synthesis - Mus musculus (house mouse)	GO:0004873: asialoglycoprotein receptor activity; GO:0006897: endocytosis; GO:0009897: external side of plasma membrane; GO:0016020: membrane; GO:0016021: integral component of membrane; GO:0030246: carbohydrate binding; GO:0031668: cellular response to extracellular stimulus; GO:0042802: identical protein binding; GO:0044419: biological process involved in interspecies interaction between organi…	NA
ENSMUSG00000020919	Stat5b	0.3037	0.3729	0.2852	1.1109	0.6301	0.5031	66	84	56	154	113	104	1.14803	0.000426494	0.00305864	up	11	100671557	100741550	-	protein_coding	signal transducer and activator of transcription 5B [Source:MGI Symbol%3BAcc:MGI:103035]	K11224: STAT5B; signal transducer and activator of transcription 5B	mmu04012: ErbB signaling pathway - Mus musculus (house mouse); mmu04062: Chemokine signaling pathway - Mus musculus (house mouse); mmu04217: Necroptosis - Mus musculus (house mouse); mmu04630: JAK-STAT signaling pathway - Mus musculus (house mouse); mmu04658: Th1 and Th2 cell differentiation - Mus musculus (house mouse); mmu04659: Th17 cell differentiation - Mus musculus (house mouse); mmu04917: …	GO:0000278: mitotic cell cycle; GO:0000978: RNA polymerase II cis-regulatory region sequence-specific DNA binding; GO:0000978: RNA polymerase II cis-regulatory region sequence-specific DNA binding; GO:0000981: DNA-binding transcription factor activity, RNA polymerase II-specific; GO:0001228: DNA-binding transcription activator activity, RNA polymerase II-specific; GO:0001228: DNA-binding transcri…	STAT
ENSMUSG00000020928	Higd1b	0.0301	0.1451	0.0666	0.7076	0.4376	0.2214	1	5	2	15	12	7	2.42046	0.0101316	0.0372956	up	11	102726675	102728866	+	protein_coding	HIG1 domain family%2C member 1B [Source:MGI Symbol%3BAcc:MGI:1922939]	NA	NA	GO:0003674: molecular_function; GO:0005739: mitochondrion; GO:0016020: membrane; GO:0016021: integral component of membrane; GO:0097250: mitochondrial respirasome assembly	NA
ENSMUSG00000020950	Foxg1	0.097	0.1814	0.1812	0.038	0.0441	0.0638	16	31	27	4	6	10	-1.67083	0.0067112	0.0271936	down	12	49429443	49433644	+	protein_coding	forkhead box G1 [Source:MGI Symbol%3BAcc:MGI:1347464]	K09385: FOXG; forkhead box protein G	mmu04068: FoxO signaling pathway - Mus musculus (house mouse)	GO:0000122: negative regulation of transcription by RNA polymerase II; GO:0002052: positive regulation of neuroblast proliferation; GO:0003677: DNA binding; GO:0003700: DNA-binding transcription factor activity; GO:0005515: protein binding; GO:0005634: nucleus; GO:0005634: nucleus; GO:0005654: nucleoplasm; GO:0006355: regulation of DNA-templated transcription; GO:0006357: regulation of transcript…	Fork_head
ENSMUSG00000021025	Nfkbia	1.1555	1.6188	1.1563	5.8568	3.6831	2.5629	73	106	66	236	192	154	1.55346	6.24183e-07	1.31306e-05	up	12	55536195	55539432	-	protein_coding	nuclear factor of kappa light polypeptide gene enhancer in B cells inhibitor%2C alpha [Source:MGI Symbol%3BAcc:MGI:104741]	K04734: NFKBIA; NF-kappa-B inhibitor alpha	mmu04024: cAMP signaling pathway - Mus musculus (house mouse); mmu04062: Chemokine signaling pathway - Mus musculus (house mouse); mmu04064: NF-kappa B signaling pathway - Mus musculus (house mouse); mmu04210: Apoptosis - Mus musculus (house mouse); mmu04380: Osteoclast differentiation - Mus musculus (house mouse); mmu04620: Toll-like receptor signaling pathway - Mus musculus (house mouse); mmu04…	GO:0005515: protein binding; GO:0005634: nucleus; GO:0005634: nucleus; GO:0005737: cytoplasm; GO:0005737: cytoplasm; GO:0005829: cytosol; GO:0005829: cytosol; GO:0005829: cytosol; GO:0005886: plasma membrane; GO:0006606: protein import into nucleus; GO:0007219: Notch signaling pathway; GO:0007249: I-kappaB kinase/NF-kappaB signaling; GO:0007253: cytoplasmic sequestering of NF-kappaB; GO:0007253: …	NA
ENSMUSG00000021091	Serpina3n	0.2593	0.2502	0.2187	1.5293	0.823	0.3765	21	21	16	79	55	29	1.81794	0.000502101	0.00350263	up	12	104372988	104380588	+	protein_coding	serine (or cysteine) peptidase inhibitor%2C clade A%2C member 3N [Source:MGI Symbol%3BAcc:MGI:105045]	K04525: SERPINA; serpin A	NA	GO:0004867: serine-type endopeptidase inhibitor activity; GO:0005576: extracellular region; GO:0005615: extracellular space; GO:0005615: extracellular space; GO:0005615: extracellular space; GO:0006953: acute-phase response; GO:0009617: response to bacterium; GO:0010466: negative regulation of peptidase activity; GO:0010951: negative regulation of endopeptidase activity; GO:0030414: peptidase inh…	NA
ENSMUSG00000021094	Dhrs7	0.3095	0.5763	0.4779	1.512	0.8984	0.681	43	83	60	134	103	90	1.11814	0.00148992	0.00826303	up	12	72697127	72711683	-	protein_coding	dehydrogenase/reductase (SDR family) member 7 [Source:MGI Symbol%3BAcc:MGI:1913625]	K11165: DHRS7; dehydrogenase/reductase SDR family member 7 [EC:1.1.-.-]	NA	GO:0004090: carbonyl reductase (NADPH) activity; GO:0005783: endoplasmic reticulum; GO:0005789: endoplasmic reticulum membrane; GO:0016020: membrane; GO:0016491: oxidoreductase activity; GO:0016616: oxidoreductase activity, acting on the CH-OH group of donors, NAD or NADP as acceptor; GO:0042572: retinol metabolic process; GO:0052650: NADP-retinol dehydrogenase activity	NA
ENSMUSG00000021127	Zfp36l1	3.665	5.5177	4.9431	13.2294	9.1828	7.9933	430	671	524	990	889	892	1.04951	1.59542e-07	4.04054e-06	up	12	80154528	80159787	-	protein_coding	zinc finger protein 36%2C C3H type-like 1 [Source:MGI Symbol%3BAcc:MGI:107946]	K18753: ZFP36L; butyrate response factor	mmu04218: Cellular senescence - Mus musculus (house mouse)	GO:0000165: MAPK cascade; GO:0000165: MAPK cascade; GO:0000165: MAPK cascade; GO:0000288: nuclear-transcribed mRNA catabolic process, deadenylation-dependent decay; GO:0000932: P-body; GO:0001570: vasculogenesis; GO:0003342: proepicardium development; GO:0003677: DNA binding; GO:0003723: RNA binding; GO:0003729: mRNA binding; GO:0003729: mRNA binding; GO:0005515: protein binding; GO:0005634: nucl…	zf-CCCH
ENSMUSG00000021187	Tc2n	1.0451	1.4479	1.3002	2.7463	2.9689	3.1295	250	359	281	419	586	712	1.17352	1.48936e-14	1.69467e-12	up	12	101611702	101684782	-	protein_coding	tandem C2 domains%2C nuclear [Source:MGI Symbol%3BAcc:MGI:1921663]	K17287: TC2N; tandem C2 domains nuclear protein	NA	GO:0005634: nucleus; GO:0005634: nucleus	NA
ENSMUSG00000021226	Acot2	0.0812	0.1008	0.1028	0.8188	0.3657	0.3416	7	9	8	45	26	28	2.34414	4.43004e-05	0.000487961	up	12	84034635	84040647	+	protein_coding	acyl-CoA thioesterase 2 [Source:MGI Symbol%3BAcc:MGI:2159605]	K01068: ACOT1_2_4; acyl-coenzyme A thioesterase 1/2/4 [EC:3.1.2.2]	mmu00062: Fatty acid elongation - Mus musculus (house mouse); mmu01040: Biosynthesis of unsaturated fatty acids - Mus musculus (house mouse); mmu01100: Metabolic pathways - Mus musculus (house mouse); mmu04913: Ovarian steroidogenesis - Mus musculus (house mouse)	GO:0001666: response to hypoxia; GO:0005739: mitochondrion; GO:0005739: mitochondrion; GO:0005739: mitochondrion; GO:0005829: cytosol; GO:0006629: lipid metabolic process; GO:0006631: fatty acid metabolic process; GO:0006637: acyl-CoA metabolic process; GO:0006637: acyl-CoA metabolic process; GO:0006637: acyl-CoA metabolic process; GO:0016290: palmitoyl-CoA hydrolase activity; GO:0016787: hydrola…	NA
ENSMUSG00000021250	Fos	4.1932	4.1605	3.3339	38.3417	16.5979	11.2666	387	398	278	2257	1264	989	2.42427	2.51843e-06	4.45616e-05	up	12	85520664	85524047	+	protein_coding	FBJ osteosarcoma oncogene [Source:MGI Symbol%3BAcc:MGI:95574]	K04379: FOS; proto-oncogene protein c-fos	mmu01522: Endocrine resistance - Mus musculus (house mouse); mmu04010: MAPK signaling pathway - Mus musculus (house mouse); mmu04024: cAMP signaling pathway - Mus musculus (house mouse); mmu04210: Apoptosis - Mus musculus (house mouse); mmu04380: Osteoclast differentiation - Mus musculus (house mouse); mmu04620: Toll-like receptor signaling pathway - Mus musculus (house mouse); mmu04657: IL-17 si…	GO:0000976: transcription cis-regulatory region binding; GO:0000978: RNA polymerase II cis-regulatory region sequence-specific DNA binding; GO:0000978: RNA polymerase II cis-regulatory region sequence-specific DNA binding; GO:0000979: RNA polymerase II core promoter sequence-specific DNA binding; GO:0000981: DNA-binding transcription factor activity, RNA polymerase II-specific; GO:0001221: transc…	TF_bZIP
ENSMUSG00000021268	Meg3	0.0481	0.0709	0.0651	1.6572	0.936	0.6772	36	55	44	791	578	482	4.08721	5.43081e-39	4.45345e-36	up	12	109506879	109538165	+	lncRNA	maternally expressed 3 [Source:MGI Symbol%3BAcc:MGI:1202886]	NA	NA	GO:0001701: in utero embryonic development; GO:0001889: liver development; GO:0005634: nucleus; GO:0006306: DNA methylation; GO:0006306: DNA methylation; GO:0007519: skeletal muscle tissue development; GO:0008340: determination of adult lifespan; GO:0009791: post-embryonic development; GO:0016570: histone modification; GO:0035264: multicellular organism growth; GO:0048286: lung alveolus developme…	NA
ENSMUSG00000021298	Gpr132	0.169	0.1268	0.1247	0.4268	0.3413	0.3454	18	14	12	29	30	35	1.33334	0.00336637	0.0157435	up	12	112814493	112831848	-	protein_coding	G protein-coupled receptor 132 [Source:MGI Symbol%3BAcc:MGI:1890220]	K08426: GPR132, G2A; G protein-coupled receptor 132	NA	GO:0000082: G1/S transition of mitotic cell cycle; GO:0000082: G1/S transition of mitotic cell cycle; GO:0004930: G protein-coupled receptor activity; GO:0005886: plasma membrane; GO:0005887: integral component of plasma membrane; GO:0007165: signal transduction; GO:0007186: G protein-coupled receptor signaling pathway; GO:0010972: negative regulation of G2/M transition of mitotic cell cycle; GO:…	NA
ENSMUSG00000021319	Sfrp4	0.0061	0.0059	0	0.4398	0.2661	0.2565	1	1	0	46	36	40	6.20587	3.41833e-08	1.02511e-06	up	13	19807274	19817164	+	protein_coding	secreted frizzled-related protein 4 [Source:MGI Symbol%3BAcc:MGI:892010]	K02185: SFRP4; secreted frizzled-related protein 4	mmu04310: Wnt signaling pathway - Mus musculus (house mouse)	GO:0002092: positive regulation of receptor internalization; GO:0005576: extracellular region; GO:0005615: extracellular space; GO:0005615: extracellular space; GO:0005634: nucleus; GO:0005737: cytoplasm; GO:0005737: cytoplasm; GO:0007275: multicellular organism development; GO:0008285: negative regulation of cell population proliferation; GO:0009986: cell surface; GO:0010628: positive regulation…	NA
ENSMUSG00000021337	Scgn	2.0621	3.3107	3.0837	6.1451	5.8946	6.0075	131	218	177	249	309	363	1.04617	2.89052e-08	8.84676e-07	up	13	24137439	24175197	-	protein_coding	secretagogin%2C EF-hand calcium binding protein [Source:MGI Symbol%3BAcc:MGI:2384873]	K23928: SCGN; secretagogin	NA	GO:0005509: calcium ion binding; GO:0005576: extracellular region; GO:0005634: nucleus; GO:0005737: cytoplasm; GO:0005829: cytosol; GO:0016020: membrane; GO:0030425: dendrite; GO:0031410: cytoplasmic vesicle; GO:0043005: neuron projection; GO:0043195: terminal bouton; GO:0045202: synapse; GO:0046872: metal ion binding; GO:0051480: regulation of cytosolic calcium ion concentration; GO:0099509: reg…	NA
ENSMUSG00000021360	Gcnt2	0.0289	0.0767	0.06	0.2777	0.127	0.0912	8	22	15	49	29	24	1.51412	0.00837592	0.0322467	up	13	41013230	41114368	+	protein_coding	glucosaminyl (N-acetyl) transferase 2%2C I-branching enzyme [Source:MGI Symbol%3BAcc:MGI:1100870]	K00742: GCNT2; N-acetyllactosaminide beta-1,6-N-acetylglucosaminyltransferase [EC:2.4.1.150]	mmu00601: Glycosphingolipid biosynthesis - lacto and neolacto series - Mus musculus (house mouse); mmu01100: Metabolic pathways - Mus musculus (house mouse)	GO:0005794: Golgi apparatus; GO:0006486: protein glycosylation; GO:0007179: transforming growth factor beta receptor signaling pathway; GO:0007179: transforming growth factor beta receptor signaling pathway; GO:0007179: transforming growth factor beta receptor signaling pathway; GO:0008109: N-acetyllactosaminide beta-1,6-N-acetylglucosaminyltransferase activity; GO:0008284: positive regulation of…	NA
ENSMUSG00000021367	Edn1	0.0238	0.1149	0.0659	0.9527	0.361	0.1253	2	10	5	51	25	10	2.74166	0.000901042	0.00553687	up	13	42454952	42461466	+	protein_coding	endothelin 1 [Source:MGI Symbol%3BAcc:MGI:95283]	K16366: EDN1; endothelin-1	mmu04024: cAMP signaling pathway - Mus musculus (house mouse); mmu04066: HIF-1 signaling pathway - Mus musculus (house mouse); mmu04080: Neuroactive ligand-receptor interaction - Mus musculus (house mouse); mmu04270: Vascular smooth muscle contraction - Mus musculus (house mouse); mmu04668: TNF signaling pathway - Mus musculus (house mouse); mmu04916: Melanogenesis - Mus musculus (house mouse); m…	GO:0000122: negative regulation of transcription by RNA polymerase II; GO:0000165: MAPK cascade; GO:0000165: MAPK cascade; GO:0001501: skeletal system development; GO:0001516: prostaglandin biosynthetic process; GO:0001569: branching involved in blood vessel morphogenesis; GO:0001666: response to hypoxia; GO:0001701: in utero embryonic development; GO:0001821: histamine secretion; GO:0001975: res…	NA
ENSMUSG00000021371	Mcur1	0.0684	0.0903	0.0877	0.3444	0.2095	0.1136	19	26	22	61	48	30	1.3604	0.00393842	0.0178604	up	13	43691869	43713667	-	protein_coding	mitochondrial calcium uniporter regulator 1 [Source:MGI Symbol%3BAcc:MGI:1923387]	K22137: MCUR1; mitochondrial calcium uniporter regulator 1	NA	GO:0003674: molecular_function; GO:0005739: mitochondrion; GO:0005743: mitochondrial inner membrane; GO:0006811: ion transport; GO:0006816: calcium ion transport; GO:0006851: mitochondrial calcium ion transmembrane transport; GO:0016020: membrane; GO:0016021: integral component of membrane; GO:0031305: integral component of mitochondrial inner membrane; GO:0031305: integral component of mitochond…	NA
ENSMUSG00000021390	Ogn	0.2682	0.3641	0.2858	0.9966	0.4092	0.5847	27	38	26	64	34	56	1.04441	0.0123894	0.0437203	up	13	49761522	49777977	+	protein_coding	osteoglycin [Source:MGI Symbol%3BAcc:MGI:109278]	K08126: OGN; osteoglycin	NA	GO:0005576: extracellular region; GO:0005615: extracellular space; GO:0008083: growth factor activity; GO:0030021: extracellular matrix structural constituent conferring compression resistance; GO:0031012: extracellular matrix; GO:0048662: negative regulation of smooth muscle cell proliferation; GO:0060348: bone development; GO:0061975: articular cartilage development; GO:0062023: collagen-contai…	NA
ENSMUSG00000021423	Ly86	0.014	0.0203	0.0233	0.187	0.1531	0.0885	2	3	3	17	18	12	2.8287	0.000483797	0.00339686	up	13	37529184	37603012	+	protein_coding	lymphocyte antigen 86 [Source:MGI Symbol%3BAcc:MGI:1321404]	NA	NA	GO:0002376: immune system process; GO:0005515: protein binding; GO:0005576: extracellular region; GO:0006954: inflammatory response; GO:0006955: immune response; GO:0031663: lipopolysaccharide-mediated signaling pathway; GO:0031663: lipopolysaccharide-mediated signaling pathway; GO:0031666: positive regulation of lipopolysaccharide-mediated signaling pathway; GO:0031666: positive regulation of li…	NA
ENSMUSG00000021453	Gadd45g	1.0428	1.5092	0.7454	5.961	2.8173	2.5583	48	72	31	175	107	112	1.70765	1.20164e-05	0.000166335	up	13	52000714	52002504	+	protein_coding	growth arrest and DNA-damage-inducible 45 gamma [Source:MGI Symbol%3BAcc:MGI:1346325]	K04402: GADD45; growth arrest and DNA-damage-inducible protein	mmu04010: MAPK signaling pathway - Mus musculus (house mouse); mmu04064: NF-kappa B signaling pathway - Mus musculus (house mouse); mmu04068: FoxO signaling pathway - Mus musculus (house mouse); mmu04110: Cell cycle - Mus musculus (house mouse); mmu04115: p53 signaling pathway - Mus musculus (house mouse); mmu04210: Apoptosis - Mus musculus (house mouse); mmu04218: Cellular senescence - Mus muscu…	GO:0005515: protein binding; GO:0005634: nucleus; GO:0005634: nucleus; GO:0005634: nucleus; GO:0005737: cytoplasm; GO:0005737: cytoplasm; GO:0006469: negative regulation of protein kinase activity; GO:0006915: apoptotic process; GO:0007275: multicellular organism development; GO:0030154: cell differentiation; GO:0032609: interferon-gamma production; GO:0042802: identical protein binding; GO:00430…	NA
ENSMUSG00000021476	Habp4	15.342	35.7248	30.2419	63.0927	53.6594	55.7411	3228	7791	5749	8467	9316	11155	1.0463	4.70418e-06	7.5639e-05	up	13	64309638	64334351	+	protein_coding	hyaluronic acid binding protein 4 [Source:MGI Symbol%3BAcc:MGI:1891713]	K19019: HABP4; intracellular hyaluronan-binding protein 4	NA	GO:0003723: RNA binding; GO:0005540: hyaluronic acid binding; GO:0005634: nucleus; GO:0005634: nucleus; GO:0005730: nucleolus; GO:0005737: cytoplasm; GO:0005737: cytoplasm; GO:0005737: cytoplasm; GO:0005829: cytosol; GO:0006397: mRNA processing; GO:0006417: regulation of translation; GO:0008380: RNA splicing; GO:0010494: cytoplasmic stress granule; GO:0015030: Cajal body; GO:0016607: nuclear spec…	NA
ENSMUSG00000021532	Fastkd3	4.6567	3.4969	3.1725	1.8406	1.9444	2.0931	952	741	586	240	328	407	-1.01222	7.48921e-07	1.54467e-05	down	13	68730353	68740457	+	protein_coding	FAST kinase domains 3 [Source:MGI Symbol%3BAcc:MGI:1916827]	NA	NA	GO:0000963: mitochondrial RNA processing; GO:0003723: RNA binding; GO:0005654: nucleoplasm; GO:0005739: mitochondrion; GO:0005739: mitochondrion; GO:0005759: mitochondrial matrix; GO:0033617: mitochondrial cytochrome c oxidase assembly; GO:0035770: ribonucleoprotein granule; GO:0044528: regulation of mitochondrial mRNA stability; GO:0044528: regulation of mitochondrial mRNA stability; GO:0070131:…	NA
ENSMUSG00000021559	Dapk1	0.0339	0.0437	0.0344	0.2217	0.0754	0.0743	12	16	11	50	22	25	1.64297	0.00445268	0.0196893	up	13	60749761	60911005	+	protein_coding	death associated protein kinase 1 [Source:MGI Symbol%3BAcc:MGI:1916885]	K08803: DAPK; death-associated protein kinase [EC:2.7.11.1]	mmu04140: Autophagy - animal - Mus musculus (house mouse); mmu05200: Pathways in cancer - Mus musculus (house mouse); mmu05219: Bladder cancer - Mus musculus (house mouse)	GO:0000166: nucleotide binding; GO:0002357: defense response to tumor cell; GO:0002834: regulation of response to tumor cell; GO:0004672: protein kinase activity; GO:0004672: protein kinase activity; GO:0004674: protein serine/threonine kinase activity; GO:0004683: calmodulin-dependent protein kinase activity; GO:0005515: protein binding; GO:0005516: calmodulin binding; GO:0005516: calmodulin bin…	NA
ENSMUSG00000021565	Slc6a19	0.0204	0.0344	0.062	1.0216	1.018	0.942	4	7	11	128	165	176	4.64493	2.11452e-32	1.22648e-29	up	13	73827864	73852984	-	protein_coding	solute carrier family 6 (neurotransmitter transporter)%2C member 19 [Source:MGI Symbol%3BAcc:MGI:1921588]	K05334: SLC6A19; solute carrier family 6 (neurotransmitter transporter) member 19	mmu04974: Protein digestion and absorption - Mus musculus (house mouse); mmu04978: Mineral absorption - Mus musculus (house mouse)	GO:0005515: protein binding; GO:0005886: plasma membrane; GO:0005887: integral component of plasma membrane; GO:0006865: amino acid transport; GO:0015175: neutral amino acid transmembrane transporter activity; GO:0015175: neutral amino acid transmembrane transporter activity; GO:0015293: symporter activity; GO:0015804: neutral amino acid transport; GO:0015804: neutral amino acid transport; GO:001…	NA
ENSMUSG00000021587	Pcsk1	0.0409	0.3685	0.3725	0.9839	0.8763	0.9275	9	84	74	138	159	194	1.81252	0.000624119	0.00414943	up	13	75237945	75282980	+	protein_coding	proprotein convertase subtilisin/kexin type 1 [Source:MGI Symbol%3BAcc:MGI:97511]	K01359: PCSK1; proprotein convertase subtilisin/kexin type 1 [EC:3.4.21.93]	NA	GO:0004175: endopeptidase activity; GO:0004175: endopeptidase activity; GO:0004252: serine-type endopeptidase activity; GO:0004252: serine-type endopeptidase activity; GO:0004252: serine-type endopeptidase activity; GO:0005615: extracellular space; GO:0005615: extracellular space; GO:0005615: extracellular space; GO:0005788: endoplasmic reticulum lumen; GO:0005791: rough endoplasmic reticulum; GO…	NA
ENSMUSG00000021591	Glrx	0.0325	0.0537	0.0513	0.32	0.2192	0.117	7	12	10	44	39	24	2.18364	7.39594e-05	0.000739003	up	13	75987987	75998273	+	protein_coding	glutaredoxin [Source:MGI Symbol%3BAcc:MGI:2135625]	K03676: grxC, GLRX, GLRX2; glutaredoxin 3	NA	GO:0005634: nucleus; GO:0005634: nucleus; GO:0005737: cytoplasm; GO:0005737: cytoplasm; GO:0005739: mitochondrion; GO:0005739: mitochondrion; GO:0005758: mitochondrial intermembrane space; GO:0005829: cytosol; GO:0009055: electron transfer activity; GO:0015035: protein-disulfide reductase activity; GO:0015038: glutathione disulfide oxidoreductase activity; GO:0015038: glutathione disulfide oxidor…	NA
ENSMUSG00000021592	Arsk	2.6159	1.3516	1.407	0.6915	0.8332	0.9001	605	324	294	102	159	198	-1.2225	6.34569e-05	0.000654126	down	13	76208541	76246779	-	protein_coding	arylsulfatase K [Source:MGI Symbol%3BAcc:MGI:1924291]	K12376: ARSK; arylsulfatase K [EC:3.1.6.-]	NA	GO:0003824: catalytic activity; GO:0004065: arylsulfatase activity; GO:0004065: arylsulfatase activity; GO:0005576: extracellular region; GO:0005764: lysosome; GO:0008484: sulfuric ester hydrolase activity; GO:0015024: glucuronate-2-sulfatase activity; GO:0015024: glucuronate-2-sulfatase activity; GO:0015024: glucuronate-2-sulfatase activity; GO:0016787: hydrolase activity; GO:0046872: metal ion …	NA
ENSMUSG00000021622	Ckmt2	8.0947	10.5727	9.5855	3.7912	4.323	3.5881	472	639	505	141	208	199	-1.32348	2.67961e-17	4.03315e-15	down	13	92001506	92025004	-	protein_coding	creatine kinase%2C mitochondrial 2 [Source:MGI Symbol%3BAcc:MGI:1923972]	K00933: E2.7.3.2; creatine kinase [EC:2.7.3.2]	mmu00330: Arginine and proline metabolism - Mus musculus (house mouse); mmu01100: Metabolic pathways - Mus musculus (house mouse)	GO:0000166: nucleotide binding; GO:0003824: catalytic activity; GO:0004111: creatine kinase activity; GO:0004111: creatine kinase activity; GO:0005524: ATP binding; GO:0005739: mitochondrion; GO:0005739: mitochondrion; GO:0005743: mitochondrial inner membrane; GO:0006603: phosphocreatine metabolic process; GO:0016020: membrane; GO:0016301: kinase activity; GO:0016310: phosphorylation; GO:0016740:…	NA
ENSMUSG00000021624	Cd180	0.017	0.0164	0.0125	0.1418	0.0685	0.0535	3	3	2	16	10	9	2.43022	0.00592818	0.0246767	up	13	102830066	102876137	+	protein_coding	CD180 antigen [Source:MGI Symbol%3BAcc:MGI:1194924]	K06555: CD180; CD180 antigen	NA	GO:0002224: toll-like receptor signaling pathway; GO:0002322: B cell proliferation involved in immune response; GO:0002322: B cell proliferation involved in immune response; GO:0002376: immune system process; GO:0004888: transmembrane signaling receptor activity; GO:0005515: protein binding; GO:0005615: extracellular space; GO:0005654: nucleoplasm; GO:0005730: nucleolus; GO:0005886: plasma membra…	NA
ENSMUSG00000021665	Hexb	0.2006	0.2838	0.3404	1.7399	1.3125	0.6607	15	22	23	83	81	47	2.10523	1.79079e-06	3.30386e-05	up	13	97312839	97334865	-	protein_coding	hexosaminidase B [Source:MGI Symbol%3BAcc:MGI:96074]	K12373: HEXA_B; hexosaminidase [EC:3.2.1.52]	mmu00511: Other glycan degradation - Mus musculus (house mouse); mmu00513: Various types of N-glycan biosynthesis - Mus musculus (house mouse); mmu00520: Amino sugar and nucleotide sugar metabolism - Mus musculus (house mouse); mmu00531: Glycosaminoglycan degradation - Mus musculus (house mouse); mmu00600: Sphingolipid metabolism - Mus musculus (house mouse); mmu00603: Glycosphingolipid biosynthe…	GO:0001501: skeletal system development; GO:0001669: acrosomal vesicle; GO:0004553: hydrolase activity, hydrolyzing O-glycosyl compounds; GO:0004563: beta-N-acetylhexosaminidase activity; GO:0004563: beta-N-acetylhexosaminidase activity; GO:0004563: beta-N-acetylhexosaminidase activity; GO:0004563: beta-N-acetylhexosaminidase activity; GO:0004563: beta-N-acetylhexosaminidase activity; GO:0005615:…	NA
ENSMUSG00000021708	Rasgrf2	0.1041	0.0915	0.1457	0.3359	0.2337	0.2767	34	31	43	70	63	86	1.25189	0.000153919	0.00134275	up	13	92028519	92268164	-	protein_coding	RAS protein-specific guanine nucleotide-releasing factor 2 [Source:MGI Symbol%3BAcc:MGI:109137]	K12326: RASGRF2; Ras-specific guanine nucleotide-releasing factor 2	mmu04010: MAPK signaling pathway - Mus musculus (house mouse); mmu04014: Ras signaling pathway - Mus musculus (house mouse)	GO:0005085: guanyl-nucleotide exchange factor activity; GO:0005085: guanyl-nucleotide exchange factor activity; GO:0005516: calmodulin binding; GO:0005737: cytoplasm; GO:0005783: endoplasmic reticulum; GO:0005886: plasma membrane; GO:0007264: small GTPase mediated signal transduction; GO:0007265: Ras protein signal transduction; GO:0016020: membrane; GO:0034976: response to endoplasmic reticulum …	NA
ENSMUSG00000021719	Rgs7bp	0	0	0.004	0.0677	0.0305	0.0189	0	0	1	12	7	5	4.79924	0.00200187	0.0104286	up	13	105082412	105191438	-	protein_coding	regulator of G-protein signalling 7 binding protein [Source:MGI Symbol%3BAcc:MGI:106334]	NA	NA	GO:0005515: protein binding; GO:0005634: nucleus; GO:0005634: nucleus; GO:0005634: nucleus; GO:0005634: nucleus; GO:0005737: cytoplasm; GO:0005886: plasma membrane; GO:0007186: G protein-coupled receptor signaling pathway; GO:0007186: G protein-coupled receptor signaling pathway; GO:0009968: negative regulation of signal transduction; GO:0016020: membrane; GO:0030424: axon; GO:0043005: neuron pro…	NA
ENSMUSG00000021732	Fgf10	0.1994	0.4649	0.3923	1.0421	0.9733	1.0657	36	87	64	120	145	183	1.50337	2.85414e-07	6.70032e-06	up	13	118806327	118928651	+	protein_coding	fibroblast growth factor 10 [Source:MGI Symbol%3BAcc:MGI:1099809]	K04358: FGF; fibroblast growth factor	mmu04010: MAPK signaling pathway - Mus musculus (house mouse); mmu04014: Ras signaling pathway - Mus musculus (house mouse); mmu04015: Rap1 signaling pathway - Mus musculus (house mouse); mmu04020: Calcium signaling pathway - Mus musculus (house mouse); mmu04151: PI3K-Akt signaling pathway - Mus musculus (house mouse); mmu04810: Regulation of actin cytoskeleton - Mus musculus (house mouse); mmu05…	GO:0000132: establishment of mitotic spindle orientation; GO:0000278: mitotic cell cycle; GO:0001759: organ induction; GO:0001759: organ induction; GO:0001934: positive regulation of protein phosphorylation; GO:0001935: endothelial cell proliferation; GO:0001938: positive regulation of endothelial cell proliferation; GO:0001974: blood vessel remodeling; GO:0003338: metanephros morphogenesis; GO:0…	NA
ENSMUSG00000021750	Fam107a	0.1054	0.2795	0.2697	1.1357	0.4709	0.3392	16	44	37	110	59	49	1.51139	0.00312957	0.0148789	up	14	14151750	14173499	+	protein_coding	family with sequence similarity 107%2C member A [Source:MGI Symbol%3BAcc:MGI:3041256]	NA	NA	GO:0001558: regulation of cell growth; GO:0001725: stress fiber; GO:0001725: stress fiber; GO:0003779: actin binding; GO:0005515: protein binding; GO:0005634: nucleus; GO:0005737: cytoplasm; GO:0005856: cytoskeleton; GO:0005886: plasma membrane; GO:0005925: focal adhesion; GO:0007049: cell cycle; GO:0015629: actin cytoskeleton; GO:0015629: actin cytoskeleton; GO:0016020: membrane; GO:0016607: nuc…	NA
ENSMUSG00000021760	Gpx8	0.4377	0.2581	0.323	1.4869	1.002	0.9971	18	11	12	39	34	39	1.69615	0.000276695	0.0021645	up	13	113179287	113182944	-	protein_coding	glutathione peroxidase 8 (putative) [Source:MGI Symbol%3BAcc:MGI:1916840]	K00432: gpx, btuE, bsaA; glutathione peroxidase [EC:1.11.1.9]	mmu00480: Glutathione metabolism - Mus musculus (house mouse); mmu01100: Metabolic pathways - Mus musculus (house mouse); mmu04918: Thyroid hormone synthesis - Mus musculus (house mouse); mmu05014: Amyotrophic lateral sclerosis - Mus musculus (house mouse); mmu05016: Huntington disease - Mus musculus (house mouse); mmu05022: Pathways of neurodegeneration - multiple diseases - Mus musculus (house …	GO:0004601: peroxidase activity; GO:0004601: peroxidase activity; GO:0004602: glutathione peroxidase activity; GO:0005575: cellular_component; GO:0006979: response to oxidative stress; GO:0016020: membrane; GO:0016021: integral component of membrane; GO:0016491: oxidoreductase activity	NA
ENSMUSG00000021779	Thrb	0.0379	0.0233	0.0267	0.2376	0.1419	0.1123	11	7	7	44	34	31	2.39889	9.98676e-06	0.000142213	up	14	4431611	4809435	-	protein_coding	thyroid hormone receptor beta [Source:MGI Symbol%3BAcc:MGI:98743]	K08362: THRB, NR1A2; thyroid hormone receptor beta	mmu04080: Neuroactive ligand-receptor interaction - Mus musculus (house mouse); mmu04919: Thyroid hormone signaling pathway - Mus musculus (house mouse)	GO:0000122: negative regulation of transcription by RNA polymerase II; GO:0000122: negative regulation of transcription by RNA polymerase II; GO:0000978: RNA polymerase II cis-regulatory region sequence-specific DNA binding; GO:0001223: transcription coactivator binding; GO:0002154: thyroid hormone mediated signaling pathway; GO:0002157: positive regulation of thyroid hormone mediated signaling p…	THR-like
ENSMUSG00000021803	Cdhr1	0.153	0.2895	0.1823	0.6549	0.4777	0.7051	26	51	28	71	67	114	1.50747	1.20483e-05	0.000166679	up	14	36799814	36820304	-	protein_coding	cadherin-related family member 1 [Source:MGI Symbol%3BAcc:MGI:2157782]	K16501: CDHR1, PCDH21; cadherin-related family member 1	NA	GO:0005509: calcium ion binding; GO:0005515: protein binding; GO:0005886: plasma membrane; GO:0005887: integral component of plasma membrane; GO:0005887: integral component of plasma membrane; GO:0007155: cell adhesion; GO:0007156: homophilic cell adhesion via plasma membrane adhesion molecules; GO:0008594: photoreceptor cell morphogenesis; GO:0016020: membrane; GO:0016021: integral component of …	NA
ENSMUSG00000021822	Plau	0	0.0727	0.0238	0.8103	0.4175	0.3056	0	7	2	48	32	27	3.91841	7.90008e-07	1.62098e-05	up	14	20886728	20893453	+	protein_coding	plasminogen activator%2C urokinase [Source:MGI Symbol%3BAcc:MGI:97611]	K01348: PLAU; urokinase plasminogen activator [EC:3.4.21.73]	mmu04064: NF-kappa B signaling pathway - Mus musculus (house mouse); mmu04610: Complement and coagulation cascades - Mus musculus (house mouse); mmu05202: Transcriptional misregulation in cancer - Mus musculus (house mouse); mmu05205: Proteoglycans in cancer - Mus musculus (house mouse); mmu05206: MicroRNAs in cancer - Mus musculus (house mouse); mmu05215: Prostate cancer - Mus musculus (house mo…	GO:0001525: angiogenesis; GO:0001666: response to hypoxia; GO:0004252: serine-type endopeptidase activity; GO:0005515: protein binding; GO:0005576: extracellular region; GO:0005615: extracellular space; GO:0005615: extracellular space; GO:0005886: plasma membrane; GO:0006508: proteolysis; GO:0008233: peptidase activity; GO:0008236: serine-type peptidase activity; GO:0008284: positive regulation o…	NA
ENSMUSG00000021876	Rnase4	0.1401	0.0901	0.1034	3.2462	1.5093	1.0803	9	6	6	133	80	66	4.04326	6.50104e-14	6.78075e-12	up	14	51328534	51343608	+	protein_coding	ribonuclease%2C RNase A family 4 [Source:MGI Symbol%3BAcc:MGI:1926217]	K16632: RNASE4; ribonuclease 4 [EC:3.1.27.-]	NA	GO:0003676: nucleic acid binding; GO:0004518: nuclease activity; GO:0004519: endonuclease activity; GO:0004540: ribonuclease activity; GO:0004540: ribonuclease activity; GO:0005576: extracellular region; GO:0005615: extracellular space; GO:0005615: extracellular space; GO:0005615: extracellular space; GO:0009267: cellular response to starvation; GO:0016787: hydrolase activity; GO:0050830: defense…	NA
ENSMUSG00000021903	Galnt15	0.0443	0.0855	0.0624	0.5179	0.2783	0.1906	11	22	14	82	57	45	2.28869	1.95563e-06	3.55557e-05	up	14	31750946	31784154	+	protein_coding	polypeptide N-acetylgalactosaminyltransferase 15 [Source:MGI Symbol%3BAcc:MGI:1926004]	K00710: GALNT; polypeptide N-acetylgalactosaminyltransferase [EC:2.4.1.41]	mmu00512: Mucin type O-glycan biosynthesis - Mus musculus (house mouse); mmu00514: Other types of O-glycan biosynthesis - Mus musculus (house mouse); mmu01100: Metabolic pathways - Mus musculus (house mouse)	GO:0003674: molecular_function; GO:0004653: polypeptide N-acetylgalactosaminyltransferase activity; GO:0004653: polypeptide N-acetylgalactosaminyltransferase activity; GO:0005794: Golgi apparatus; GO:0006493: protein O-linked glycosylation; GO:0008150: biological_process; GO:0016020: membrane; GO:0016021: integral component of membrane; GO:0016740: transferase activity; GO:0016757: glycosyltransf…	NA
ENSMUSG00000021904	Sema3g	0.0056	0.0975	0.0373	1.2937	0.5102	0.1771	1	18	6	147	75	30	3.76533	1.14305e-06	2.25959e-05	up	14	30939817	30952309	+	protein_coding	sema domain%2C immunoglobulin domain (Ig)%2C short basic domain%2C secreted%2C (semaphorin) 3G [Source:MGI Symbol%3BAcc:MGI:3041242]	K06840: SEMA3; semaphorin 3	mmu04360: Axon guidance - Mus musculus (house mouse)	GO:0001755: neural crest cell migration; GO:0005102: signaling receptor binding; GO:0005576: extracellular region; GO:0005615: extracellular space; GO:0005887: integral component of plasma membrane; GO:0007411: axon guidance; GO:0030215: semaphorin receptor binding; GO:0030335: positive regulation of cell migration; GO:0030517: negative regulation of axon extension; GO:0045499: chemorepellent act…	NA
ENSMUSG00000021939	Ctsb	1.2466	1.9422	1.5522	9.4293	5.4052	4.2066	296	478	333	1428	1059	950	1.94584	1.38833e-13	1.36429e-11	up	14	63359911	63383372	+	protein_coding	cathepsin B [Source:MGI Symbol%3BAcc:MGI:88561]	K01363: CTSB; cathepsin B [EC:3.4.22.1]	mmu04140: Autophagy - animal - Mus musculus (house mouse); mmu04142: Lysosome - Mus musculus (house mouse); mmu04210: Apoptosis - Mus musculus (house mouse); mmu04612: Antigen processing and presentation - Mus musculus (house mouse); mmu04621: NOD-like receptor signaling pathway - Mus musculus (house mouse); mmu04924: Renin secretion - Mus musculus (house mouse)	GO:0004175: endopeptidase activity; GO:0004175: endopeptidase activity; GO:0004197: cysteine-type endopeptidase activity; GO:0004197: cysteine-type endopeptidase activity; GO:0005518: collagen binding; GO:0005576: extracellular region; GO:0005615: extracellular space; GO:0005615: extracellular space; GO:0005615: extracellular space; GO:0005615: extracellular space; GO:0005737: cytoplasm; GO:00057…	NA
ENSMUSG00000021944	Gata4	0.6201	1.0958	1.0187	3.0294	1.8986	1.6883	95	174	141	296	240	246	1.21844	7.97959e-06	0.000117719	up	14	63436371	63509141	-	protein_coding	GATA binding protein 4 [Source:MGI Symbol%3BAcc:MGI:95664]	K09183: GATA4; GATA-binding protein 4	mmu04022: cGMP-PKG signaling pathway - Mus musculus (house mouse); mmu04218: Cellular senescence - Mus musculus (house mouse); mmu04530: Tight junction - Mus musculus (house mouse); mmu04919: Thyroid hormone signaling pathway - Mus musculus (house mouse)	GO:0000122: negative regulation of transcription by RNA polymerase II; GO:0000785: chromatin; GO:0000976: transcription cis-regulatory region binding; GO:0000977: RNA polymerase II transcription regulatory region sequence-specific DNA binding; GO:0000977: RNA polymerase II transcription regulatory region sequence-specific DNA binding; GO:0000978: RNA polymerase II cis-regulatory region sequence-s…	zf-GATA
ENSMUSG00000021994	Wnt5a	0.0358	0.0157	0.018	0.3064	0.1303	0.0959	11	5	5	60	33	28	2.83453	8.56771e-06	0.000124541	up	14	28226707	28249405	+	protein_coding	wingless-type MMTV integration site family%2C member 5A [Source:MGI Symbol%3BAcc:MGI:98958]	K00444: WNT5; wingless-type MMTV integration site family, member 5	mmu04150: mTOR signaling pathway - Mus musculus (house mouse); mmu04310: Wnt signaling pathway - Mus musculus (house mouse); mmu04360: Axon guidance - Mus musculus (house mouse); mmu04390: Hippo signaling pathway - Mus musculus (house mouse); mmu04550: Signaling pathways regulating pluripotency of stem cells - Mus musculus (house mouse); mmu04916: Melanogenesis - Mus musculus (house mouse); mmu04…	GO:0001736: establishment of planar polarity; GO:0001756: somitogenesis; GO:0001816: cytokine production; GO:0001819: positive regulation of cytokine production; GO:0001822: kidney development; GO:0001843: neural tube closure; GO:0001934: positive regulation of protein phosphorylation; GO:0001938: positive regulation of endothelial cell proliferation; GO:0001947: heart looping; GO:0002009: morpho…	NA
ENSMUSG00000021998	Lcp1	0.0483	0.0698	0.0831	0.4961	0.2795	0.1663	18	27	28	118	86	59	2.15903	9.65537e-07	1.94424e-05	up	14	75368541	75468282	+	protein_coding	lymphocyte cytosolic protein 1 [Source:MGI Symbol%3BAcc:MGI:104808]	K17276: LCP1, PLS2; plastin-2	NA	GO:0001725: stress fiber; GO:0001726: ruffle; GO:0001726: ruffle; GO:0001891: phagocytic cup; GO:0002102: podosome; GO:0002286: T cell activation involved in immune response; GO:0003779: actin binding; GO:0005178: integrin binding; GO:0005509: calcium ion binding; GO:0005515: protein binding; GO:0005737: cytoplasm; GO:0005737: cytoplasm; GO:0005737: cytoplasm; GO:0005829: cytosol; GO:0005856: cyt…	NA
ENSMUSG00000022048	Dpysl2	0.3552	0.5603	0.5679	1.3525	1.2299	1.15	63	103	91	153	180	194	1.28038	1.5987e-08	5.32473e-07	up	14	67040313	67106137	-	protein_coding	dihydropyrimidinase-like 2 [Source:MGI Symbol%3BAcc:MGI:1349763]	K07528: DPYSL2, CRMP2; dihydropyrimidinase-like 2	mmu04360: Axon guidance - Mus musculus (house mouse)	GO:0005515: protein binding; GO:0005737: cytoplasm; GO:0005739: mitochondrion; GO:0005829: cytosol; GO:0005856: cytoskeleton; GO:0005874: microtubule; GO:0005886: plasma membrane; GO:0006897: endocytosis; GO:0007010: cytoskeleton organization; GO:0007275: multicellular organism development; GO:0007399: nervous system development; GO:0007411: axon guidance; GO:0007420: brain development; GO:000801…	NA
ENSMUSG00000022112	Gpc5	0.0916	0.1546	0.1077	0.2692	0.2358	0.2587	16	28	17	30	34	43	1.05621	0.010564	0.0385783	up	14	115329647	116762591	+	protein_coding	glypican 5 [Source:MGI Symbol%3BAcc:MGI:1194894]	K08111: GPC5; glypican 5	NA	GO:0005576: extracellular region; GO:0005796: Golgi lumen; GO:0005886: plasma membrane; GO:0005887: integral component of plasma membrane; GO:0009966: regulation of signal transduction; GO:0009986: cell surface; GO:0016020: membrane; GO:0016477: cell migration; GO:0031225: anchored component of membrane; GO:0046658: anchored component of plasma membrane; GO:0062023: collagen-containing extracellu…	NA
ENSMUSG00000022122	Ednrb	0.0179	0.0519	0.0331	0.3091	0.2389	0.1005	3	9	5	33	33	16	2.58666	0.000131038	0.00117726	up	14	104052061	104081838	-	protein_coding	endothelin receptor type B [Source:MGI Symbol%3BAcc:MGI:102720]	K04198: EDNRB; endothelin receptor type B	mmu04020: Calcium signaling pathway - Mus musculus (house mouse); mmu04022: cGMP-PKG signaling pathway - Mus musculus (house mouse); mmu04080: Neuroactive ligand-receptor interaction - Mus musculus (house mouse); mmu04916: Melanogenesis - Mus musculus (house mouse); mmu04926: Relaxin signaling pathway - Mus musculus (house mouse); mmu05200: Pathways in cancer - Mus musculus (house mouse)	GO:0000122: negative regulation of transcription by RNA polymerase II; GO:0000122: negative regulation of transcription by RNA polymerase II; GO:0001755: neural crest cell migration; GO:0001934: positive regulation of protein phosphorylation; GO:0002001: renin secretion into blood stream; GO:0002027: regulation of heart rate; GO:0002027: regulation of heart rate; GO:0004930: G protein-coupled rec…	NA
ENSMUSG00000022139	Mbnl2	0.3294	0.615	0.4563	1.316	0.9451	0.8847	155	300	194	395	367	396	1.11475	1.72222e-06	3.2022e-05	up	14	120513081	120669109	+	protein_coding	muscleblind like splicing factor 2 [Source:MGI Symbol%3BAcc:MGI:2145597]	K14943: MBNL; muscleblind	NA	GO:0000381: regulation of alternative mRNA splicing, via spliceosome; GO:0000381: regulation of alternative mRNA splicing, via spliceosome; GO:0000381: regulation of alternative mRNA splicing, via spliceosome; GO:0003723: RNA binding; GO:0005634: nucleus; GO:0005654: nucleoplasm; GO:0005654: nucleoplasm; GO:0005737: cytoplasm; GO:0006397: mRNA processing; GO:0008380: RNA splicing; GO:0043484: reg…	NA
ENSMUSG00000022146	Osmr	0.0989	0.1522	0.1374	0.6498	0.436	0.3274	47	75	59	197	171	148	1.79963	1.64841e-09	7.273e-08	up	15	6843058	6904450	-	protein_coding	oncostatin M receptor [Source:MGI Symbol%3BAcc:MGI:1330819]	K05057: OSMR; oncostatin M receptor	mmu04060: Cytokine-cytokine receptor interaction - Mus musculus (house mouse); mmu04151: PI3K-Akt signaling pathway - Mus musculus (house mouse); mmu04630: JAK-STAT signaling pathway - Mus musculus (house mouse)	GO:0004896: cytokine receptor activity; GO:0004923: leukemia inhibitory factor receptor activity; GO:0004924: oncostatin-M receptor activity; GO:0004924: oncostatin-M receptor activity; GO:0004924: oncostatin-M receptor activity; GO:0005127: ciliary neurotrophic factor receptor binding; GO:0005887: integral component of plasma membrane; GO:0005900: oncostatin-M receptor complex; GO:0007166: cell …	NA
ENSMUSG00000022150	Dab2	0.0347	0.0737	0.0538	1.1755	0.6731	0.5036	10	22	14	216	160	138	3.79306	6.04447e-21	1.3434e-18	up	15	6329269	6470193	+	protein_coding	disabled 2%2C mitogen-responsive phosphoprotein [Source:MGI Symbol%3BAcc:MGI:109175]	K12475: DAB2; disabled homolog 2	mmu04144: Endocytosis - Mus musculus (house mouse)	GO:0000122: negative regulation of transcription by RNA polymerase II; GO:0000904: cell morphogenesis involved in differentiation; GO:0001650: fibrillar center; GO:0001701: in utero embryonic development; GO:0001921: positive regulation of receptor recycling; GO:0001934: positive regulation of protein phosphorylation; GO:0002092: positive regulation of receptor internalization; GO:0005178: integr…	NA
ENSMUSG00000022206	Npr3	0.1819	0.2985	0.3004	0.5149	0.5658	0.5936	67	114	100	121	172	208	1.05881	9.15951e-06	0.000132334	up	15	11839982	11907373	-	protein_coding	natriuretic peptide receptor 3 [Source:MGI Symbol%3BAcc:MGI:97373]	K12325: NPR3; atrial natriuretic peptide clearance receptor	NA	GO:0001501: skeletal system development; GO:0001501: skeletal system development; GO:0002158: osteoclast proliferation; GO:0007165: signal transduction; GO:0007193: adenylate cyclase-inhibiting G protein-coupled receptor signaling pathway; GO:0007194: negative regulation of adenylate cyclase activity; GO:0007200: phospholipase C-activating G protein-coupled receptor signaling pathway; GO:0008217:…	NA
ENSMUSG00000022209	Dhrs2	3.5775	1.3379	1.4014	0.8823	0.8281	0.5917	178	69	63	28	34	28	-1.55618	0.000998173	0.00599433	down	14	55459464	55478892	+	protein_coding	dehydrogenase/reductase member 2 [Source:MGI Symbol%3BAcc:MGI:1918662]	K11164: DHRS2; dehydrogenase/reductase SDR family member 2 [EC:1.1.-.-]	NA	GO:0004090: carbonyl reductase (NADPH) activity; GO:0004090: carbonyl reductase (NADPH) activity; GO:0005634: nucleus; GO:0005635: nuclear envelope; GO:0005654: nucleoplasm; GO:0005737: cytoplasm; GO:0005739: mitochondrion; GO:0009636: response to toxic substance; GO:0016616: oxidoreductase activity, acting on the CH-OH group of donors, NAD or NADP as acceptor; GO:0022900: electron transport chai…	NA
ENSMUSG00000022220	Adcy4	0.0164	0.0158	0.0302	0.325	0.1785	0.0746	3	3	5	38	27	13	3.14141	4.41476e-05	0.000486729	up	14	56006514	56021552	-	protein_coding	adenylate cyclase 4 [Source:MGI Symbol%3BAcc:MGI:99674]	K08044: ADCY4; adenylate cyclase 4 [EC:4.6.1.1]	mmu00230: Purine metabolism - Mus musculus (house mouse); mmu01100: Metabolic pathways - Mus musculus (house mouse); mmu01522: Endocrine resistance - Mus musculus (house mouse); mmu04015: Rap1 signaling pathway - Mus musculus (house mouse); mmu04020: Calcium signaling pathway - Mus musculus (house mouse); mmu04022: cGMP-PKG signaling pathway - Mus musculus (house mouse); mmu04024: cAMP signaling …	GO:0000166: nucleotide binding; GO:0004016: adenylate cyclase activity; GO:0004016: adenylate cyclase activity; GO:0004016: adenylate cyclase activity; GO:0005080: protein kinase C binding; GO:0005524: ATP binding; GO:0005622: intracellular anatomical structure; GO:0005634: nucleus; GO:0005737: cytoplasm; GO:0005886: plasma membrane; GO:0005887: integral component of plasma membrane; GO:0006171: …	NA
ENSMUSG00000022324	Matn2	0.057	0.1099	0.1171	0.3381	0.3008	0.1925	14	28	26	53	61	45	1.49429	0.000301102	0.00231657	up	15	34306823	34436419	+	protein_coding	matrilin 2 [Source:MGI Symbol%3BAcc:MGI:109613]	K19467: MATN; matrilin	NA	GO:0001764: neuron migration; GO:0005201: extracellular matrix structural constituent; GO:0005509: calcium ion binding; GO:0005576: extracellular region; GO:0005604: basement membrane; GO:0005615: extracellular space; GO:0007411: axon guidance; GO:0008347: glial cell migration; GO:0030198: extracellular matrix organization; GO:0031012: extracellular matrix; GO:0031104: dendrite regeneration; GO:0…	NA
ENSMUSG00000022330	Osr2	0.2251	0.2647	0.2491	1.3675	0.7672	0.5621	32	39	32	124	90	76	1.79279	1.70468e-06	3.17704e-05	up	15	35296244	35303451	+	protein_coding	odd-skipped related 2 [Source:MGI Symbol%3BAcc:MGI:1930813]	K09215: OSR, ODD; odd-skipped	NA	GO:0000122: negative regulation of transcription by RNA polymerase II; GO:0000977: RNA polymerase II transcription regulatory region sequence-specific DNA binding; GO:0000977: RNA polymerase II transcription regulatory region sequence-specific DNA binding; GO:0000981: DNA-binding transcription factor activity, RNA polymerase II-specific; GO:0001228: DNA-binding transcription activator activity, R…	zf-C2H2
ENSMUSG00000022340	Sybu	0.1357	0.067	0.0879	0.2749	0.2205	0.1809	41	21	24	53	55	52	1.13534	0.00550223	0.0232042	up	15	44535252	44651459	-	protein_coding	syntabulin (syntaxin-interacting) [Source:MGI Symbol%3BAcc:MGI:2442392]	NA	NA	GO:0005794: Golgi apparatus; GO:0005874: microtubule; GO:0005881: cytoplasmic microtubule; GO:0008017: microtubule binding; GO:0016020: membrane; GO:0016021: integral component of membrane; GO:0017075: syntaxin-1 binding; GO:0019894: kinesin binding; GO:0019896: axonal transport of mitochondrion; GO:0019896: axonal transport of mitochondrion; GO:0031982: vesicle; GO:0031982: vesicle; GO:0035774: …	NA
ENSMUSG00000022342	Kcnv1	0.1889	0.0965	0.1168	0.3397	0.2626	0.2862	34	18	19	39	39	49	1.06539	0.0127359	0.0446848	up	15	44969680	44978316	-	protein_coding	potassium channel%2C subfamily V%2C member 1 [Source:MGI Symbol%3BAcc:MGI:1914748]	K04934: KCNV1, KV8.1; potassium channel subfamily V member 1	NA	GO:0005216: ion channel activity; GO:0005244: voltage-gated ion channel activity; GO:0005249: voltage-gated potassium channel activity; GO:0005267: potassium channel activity; GO:0005886: plasma membrane; GO:0006811: ion transport; GO:0006813: potassium ion transport; GO:0008076: voltage-gated potassium channel complex; GO:0016020: membrane; GO:0016021: integral component of membrane; GO:0034765:…	NA
ENSMUSG00000022346	Myc	0.197	0.0724	0.0623	1.5441	0.8412	0.3649	21	8	6	105	74	37	2.94052	1.85904e-06	3.41389e-05	up	15	61857240	61862223	+	protein_coding	myelocytomatosis oncogene [Source:MGI Symbol%3BAcc:MGI:97250]	K04377: MYC; Myc proto-oncogene protein	mmu04010: MAPK signaling pathway - Mus musculus (house mouse); mmu04012: ErbB signaling pathway - Mus musculus (house mouse); mmu04110: Cell cycle - Mus musculus (house mouse); mmu04151: PI3K-Akt signaling pathway - Mus musculus (house mouse); mmu04218: Cellular senescence - Mus musculus (house mouse); mmu04310: Wnt signaling pathway - Mus musculus (house mouse); mmu04350: TGF-beta signaling path…	GO:0000082: G1/S transition of mitotic cell cycle; GO:0000122: negative regulation of transcription by RNA polymerase II; GO:0000122: negative regulation of transcription by RNA polymerase II; GO:0000165: MAPK cascade; GO:0000320: re-entry into mitotic cell cycle; GO:0000785: chromatin; GO:0000791: euchromatin; GO:0000978: RNA polymerase II cis-regulatory region sequence-specific DNA binding; GO:…	bHLH
ENSMUSG00000022366	Slc22a22	0.0209	0.7255	0.6127	0.0328	0.1013	0.0329	2	72	53	2	8	3	-3.02904	0.00234537	0.0118318	down	15	57107163	57341021	-	protein_coding	solute carrier family 22 (organic cation transporter)%2C member 22 [Source:MGI Symbol%3BAcc:MGI:2446114]	NA	NA	GO:0004955: prostaglandin receptor activity; GO:0005886: plasma membrane; GO:0006811: ion transport; GO:0015711: organic anion transport; GO:0016020: membrane; GO:0016021: integral component of membrane; GO:0016323: basolateral plasma membrane; GO:0022857: transmembrane transporter activity; GO:0055085: transmembrane transport; GO:0071720: sodium-independent prostaglandin transport	NA
ENSMUSG00000022383	Ppara	0.3322	0.7371	0.7574	1.3437	1.2318	1.2293	50	115	103	129	153	176	1.01782	0.000518932	0.00359473	up	15	85619184	85687020	+	protein_coding	peroxisome proliferator activated receptor alpha [Source:MGI Symbol%3BAcc:MGI:104740]	K07294: NR1C1, PPARA; peroxisome proliferator-activated receptor alpha	mmu03320: PPAR signaling pathway - Mus musculus (house mouse); mmu04024: cAMP signaling pathway - Mus musculus (house mouse); mmu04920: Adipocytokine signaling pathway - Mus musculus (house mouse); mmu04922: Glucagon signaling pathway - Mus musculus (house mouse); mmu04931: Insulin resistance - Mus musculus (house mouse); mmu04932: Non-alcoholic fatty liver disease - Mus musculus (house mouse); m…	GO:0000122: negative regulation of transcription by RNA polymerase II; GO:0000122: negative regulation of transcription by RNA polymerase II; GO:0000978: RNA polymerase II cis-regulatory region sequence-specific DNA binding; GO:0000978: RNA polymerase II cis-regulatory region sequence-specific DNA binding; GO:0000978: RNA polymerase II cis-regulatory region sequence-specific DNA binding; GO:00012…	THR-like
ENSMUSG00000022440	C1qtnf6	0.2547	0.3367	0.334	0.9908	0.7087	0.4661	27	37	32	67	62	47	1.15578	0.00223079	0.0113866	up	15	78407546	78415616	-	protein_coding	C1q and tumor necrosis factor related protein 6 [Source:MGI Symbol%3BAcc:MGI:1919959]	K19470: C1QTNF1_6_8; complement C1q tumor necrosis factor-related protein 1/6/8	NA	GO:0005515: protein binding; GO:0005576: extracellular region; GO:0005581: collagen trimer; GO:0005615: extracellular space; GO:0005615: extracellular space; GO:0032991: protein-containing complex; GO:0042802: identical protein binding	NA
ENSMUSG00000022475	Hdac7	0.1585	0.1529	0.1336	0.7867	0.4572	0.2856	42	42	32	133	100	72	1.69957	1.28414e-05	0.000176342	up	15	97690545	97742383	-	protein_coding	histone deacetylase 7 [Source:MGI Symbol%3BAcc:MGI:1891835]	K11408: HDAC7; histone deacetylase 7 [EC:3.5.1.98]	mmu04613: Neutrophil extracellular trap formation - Mus musculus (house mouse); mmu05034: Alcoholism - Mus musculus (house mouse); mmu05203: Viral carcinogenesis - Mus musculus (house mouse)	GO:0000118: histone deacetylase complex; GO:0000118: histone deacetylase complex; GO:0000122: negative regulation of transcription by RNA polymerase II; GO:0000122: negative regulation of transcription by RNA polymerase II; GO:0001570: vasculogenesis; GO:0003682: chromatin binding; GO:0003714: transcription corepressor activity; GO:0004407: histone deacetylase activity; GO:0004407: histone deacet…	NA
ENSMUSG00000022508	Bcl6	0.1636	0.3596	0.341	0.7753	0.6868	0.6079	43	98	81	130	149	152	1.21455	3.34306e-05	0.000386523	up	16	23783802	23807602	-	protein_coding	B cell leukemia/lymphoma 6 [Source:MGI Symbol%3BAcc:MGI:107187]	K15618: BCL6; B-cell lymphoma 6 protein	mmu04068: FoxO signaling pathway - Mus musculus (house mouse); mmu05202: Transcriptional misregulation in cancer - Mus musculus (house mouse); mmu05207: Chemical carcinogenesis - receptor activation - Mus musculus (house mouse)	GO:0000122: negative regulation of transcription by RNA polymerase II; GO:0000122: negative regulation of transcription by RNA polymerase II; GO:0000122: negative regulation of transcription by RNA polymerase II; GO:0000122: negative regulation of transcription by RNA polymerase II; GO:0000122: negative regulation of transcription by RNA polymerase II; GO:0000902: cell morphogenesis; GO:0000902: …	ZBTB
ENSMUSG00000022554	Hgh1	11.7576	15.6686	16.7955	5.4303	5.0539	5.5293	1015	1402	1310	299	360	454	-1.51442	5.89353e-25	1.91992e-22	down	15	76253098	76255637	+	protein_coding	HGH1 homolog [Source:MGI Symbol%3BAcc:MGI:1930628]	NA	NA	GO:0003674: molecular_function; GO:0005575: cellular_component	NA
ENSMUSG00000022587	Ly6e	0.9097	0.8386	0.6787	4.0674	2.0252	1.1477	135	129	91	385	248	162	1.49388	9.24679e-05	0.000887042	up	15	74826900	74831752	+	protein_coding	lymphocyte antigen 6 complex%2C locus E [Source:MGI Symbol%3BAcc:MGI:106651]	K06846: LY6D_E_F_G6_H; lymphocyte antigen 6 complex locus protein D/E/F/G6/H	NA	GO:0001701: in utero embryonic development; GO:0005886: plasma membrane; GO:0016020: membrane; GO:0030325: adrenal gland development; GO:0030550: acetylcholine receptor inhibitor activity; GO:0030550: acetylcholine receptor inhibitor activity; GO:0031225: anchored component of membrane; GO:0033130: acetylcholine receptor binding; GO:0035265: organ growth; GO:0042415: norepinephrine metabolic proc…	NA
ENSMUSG00000022661	Cd200	0.0614	0.1999	0.0764	2.2378	1.0881	0.5648	8	27	9	186	117	70	3.45969	2.85592e-10	1.55416e-08	up	16	45202498	45229416	-	protein_coding	CD200 molecule [Source:MGI Symbol%3BAcc:MGI:1196990]	K06556: CD200; CD200 antigen	NA	GO:0005515: protein binding; GO:0005886: plasma membrane; GO:0008285: negative regulation of cell population proliferation; GO:0009986: cell surface; GO:0009986: cell surface; GO:0009986: cell surface; GO:0016020: membrane; GO:0016021: integral component of membrane; GO:0030424: axon; GO:0030424: axon; GO:0032088: negative regulation of NF-kappaB transcription factor activity; GO:0032715: negativ…	NA
ENSMUSG00000022754	Tmem45a	0.0163	0.0079	0.009	0.2426	0.1184	0.0942	2	1	1	19	12	11	3.68516	0.000302235	0.00232279	up	16	56625524	56706529	-	protein_coding	transmembrane protein 45a [Source:MGI Symbol%3BAcc:MGI:1913122]	NA	NA	GO:0003674: molecular_function; GO:0005887: integral component of plasma membrane; GO:0008150: biological_process; GO:0016020: membrane; GO:0016021: integral component of membrane	NA
ENSMUSG00000022798	Tex55	6.517	18.6532	15.2007	30.7832	30.2181	28.8265	391	1160	824	1178	1496	1645	1.11987	4.61371e-05	0.000502605	up	16	38632568	38649111	-	protein_coding	testis expressed 55 [Source:MGI Symbol%3BAcc:MGI:1921913]	NA	NA	GO:0003674: molecular_function; GO:0005634: nucleus; GO:0005634: nucleus; GO:0008150: biological_process	NA
ENSMUSG00000022816	Fstl1	2.1004	1.8763	1.9803	0.9838	0.7731	0.7852	405	375	345	121	123	144	-1.29799	1.45985e-12	1.20964e-10	down	16	37597235	37656876	+	protein_coding	follistatin-like 1 [Source:MGI Symbol%3BAcc:MGI:102793]	K23912: FSTL1; follistatin-related protein 1	NA	GO:0005509: calcium ion binding; GO:0005515: protein binding; GO:0005576: extracellular region; GO:0005615: extracellular space; GO:0007275: multicellular organism development; GO:0008201: heparin binding; GO:0030154: cell differentiation; GO:0030510: regulation of BMP signaling pathway; GO:0043066: negative regulation of apoptotic process; GO:0043542: endothelial cell migration; GO:0043542: endo…	NA
ENSMUSG00000022840	Adcy5	0.1525	0.3696	0.2748	0.8009	0.4987	0.358	43	108	70	144	116	96	1.001	0.00727889	0.0289116	up	16	34975247	35126108	+	protein_coding	adenylate cyclase 5 [Source:MGI Symbol%3BAcc:MGI:99673]	K08045: ADCY5; adenylate cyclase 5 [EC:4.6.1.1]	mmu00230: Purine metabolism - Mus musculus (house mouse); mmu01100: Metabolic pathways - Mus musculus (house mouse); mmu01522: Endocrine resistance - Mus musculus (house mouse); mmu04015: Rap1 signaling pathway - Mus musculus (house mouse); mmu04022: cGMP-PKG signaling pathway - Mus musculus (house mouse); mmu04024: cAMP signaling pathway - Mus musculus (house mouse); mmu04062: Chemokine signalin…	GO:0000166: nucleotide binding; GO:0001973: G protein-coupled adenosine receptor signaling pathway; GO:0004016: adenylate cyclase activity; GO:0004016: adenylate cyclase activity; GO:0004016: adenylate cyclase activity; GO:0004016: adenylate cyclase activity; GO:0005515: protein binding; GO:0005524: ATP binding; GO:0005768: endosome; GO:0005886: plasma membrane; GO:0005886: plasma membrane; GO:00…	NA
ENSMUSG00000022853	Ehhadh	0.1453	0.1979	0.1419	0.6568	0.2901	0.3326	17	24	15	49	28	37	1.32057	0.0052687	0.0223901	up	16	21580037	21606557	-	protein_coding	enoyl-Coenzyme A%2C hydratase/3-hydroxyacyl Coenzyme A dehydrogenase [Source:MGI Symbol%3BAcc:MGI:1277964]	K07514: EHHADH; enoyl-CoA hydratase / 3-hydroxyacyl-CoA dehydrogenase / 3,2-trans-enoyl-CoA isomerase [EC:4.2.1.17 1.1.1.35 5.3.3.8]	mmu00071: Fatty acid degradation - Mus musculus (house mouse); mmu00280: Valine, leucine and isoleucine degradation - Mus musculus (house mouse); mmu00310: Lysine degradation - Mus musculus (house mouse); mmu00380: Tryptophan metabolism - Mus musculus (house mouse); mmu00410: beta-Alanine metabolism - Mus musculus (house mouse); mmu00640: Propanoate metabolism - Mus musculus (house mouse); mmu006…	GO:0003824: catalytic activity; GO:0003857: 3-hydroxyacyl-CoA dehydrogenase activity; GO:0003857: 3-hydroxyacyl-CoA dehydrogenase activity; GO:0003857: 3-hydroxyacyl-CoA dehydrogenase activity; GO:0004165: delta(3)-delta(2)-enoyl-CoA isomerase activity; GO:0004300: enoyl-CoA hydratase activity; GO:0005739: mitochondrion; GO:0005777: peroxisome; GO:0005777: peroxisome; GO:0005777: peroxisome; GO:0…	NA
ENSMUSG00000022871	Fetub	0.1169	0.1128	0.0719	0.7739	0.5037	0.2458	9	9	5	38	32	18	2.24409	0.000276185	0.00216122	up	16	22737084	22758528	+	protein_coding	fetuin beta [Source:MGI Symbol%3BAcc:MGI:1890221]	K23411: FETUB; fetuin-B	NA	GO:0004857: enzyme inhibitor activity; GO:0004866: endopeptidase inhibitor activity; GO:0004869: cysteine-type endopeptidase inhibitor activity; GO:0005576: extracellular region; GO:0005576: extracellular region; GO:0005615: extracellular space; GO:0007338: single fertilization; GO:0007339: binding of sperm to zona pellucida; GO:0007339: binding of sperm to zona pellucida; GO:0008191: metalloendo…	NA
ENSMUSG00000022885	St6gal1	0.1866	0.3751	0.2984	1.0728	0.5717	0.4687	36	75	52	132	91	86	1.23485	0.00105061	0.00623832	up	16	23043490	23179100	+	protein_coding	beta galactoside alpha 2%2C6 sialyltransferase 1 [Source:MGI Symbol%3BAcc:MGI:108470]	K00778: ST6GAL1; beta-galactoside alpha-2,6-sialyltransferase (sialyltransferase 1) [EC:2.4.3.1]	mmu00510: N-Glycan biosynthesis - Mus musculus (house mouse); mmu00514: Other types of O-glycan biosynthesis - Mus musculus (house mouse); mmu01100: Metabolic pathways - Mus musculus (house mouse)	GO:0000138: Golgi trans cisterna; GO:0000139: Golgi membrane; GO:0003835: beta-galactoside alpha-2,6-sialyltransferase activity; GO:0003835: beta-galactoside alpha-2,6-sialyltransferase activity; GO:0003835: beta-galactoside alpha-2,6-sialyltransferase activity; GO:0003835: beta-galactoside alpha-2,6-sialyltransferase activity; GO:0005576: extracellular region; GO:0005783: endoplasmic reticulum; …	NA
ENSMUSG00000022893	Adamts1	0.2644	0.5147	0.1915	4.7702	1.6194	0.6974	55	111	36	633	278	138	2.79985	0.000795969	0.00502362	up	16	85590715	85600001	-	protein_coding	a disintegrin-like and metallopeptidase (reprolysin type) with thrombospondin type 1 motif%2C 1 [Source:MGI Symbol%3BAcc:MGI:109249]	K08617: ADAMTS1; a disintegrin and metalloproteinase with thrombospondin motifs 1 [EC:3.4.24.-]	NA	GO:0001542: ovulation from ovarian follicle; GO:0001822: kidney development; GO:0004222: metalloendopeptidase activity; GO:0004222: metalloendopeptidase activity; GO:0004222: metalloendopeptidase activity; GO:0004222: metalloendopeptidase activity; GO:0005515: protein binding; GO:0005576: extracellular region; GO:0005604: basement membrane; GO:0006508: proteolysis; GO:0008201: heparin binding; GO…	NA
ENSMUSG00000022894	Adamts5	0.0071	0.0387	0.0235	0.4406	0.166	0.1217	3	17	9	119	58	49	3.33301	6.96609e-08	1.91073e-06	up	16	85653061	85698716	-	protein_coding	a disintegrin-like and metallopeptidase (reprolysin type) with thrombospondin type 1 motif%2C 5 (aggrecanase-2) [Source:MGI Symbol%3BAcc:MGI:1346321]	K08620: ADAMTS5; a disintegrin and metalloproteinase with thrombospondin motifs 5 [EC:3.4.24.-]	NA	GO:0004175: endopeptidase activity; GO:0004222: metalloendopeptidase activity; GO:0005576: extracellular region; GO:0005615: extracellular space; GO:0005615: extracellular space; GO:0006508: proteolysis; GO:0007520: myoblast fusion; GO:0008201: heparin binding; GO:0008233: peptidase activity; GO:0008237: metallopeptidase activity; GO:0008270: zinc ion binding; GO:0016787: hydrolase activity; GO:0…	NA
ENSMUSG00000022895	Ets2	0.1146	0.1744	0.1708	0.477	0.342	0.2735	26	41	35	69	64	59	1.1841	0.000717619	0.00462861	up	16	95502942	95522095	+	protein_coding	E26 avian leukemia oncogene 2%2C 3' domain [Source:MGI Symbol%3BAcc:MGI:95456]	K21932: ETS2; C-ets-2	mmu04014: Ras signaling pathway - Mus musculus (house mouse); mmu05166: Human T-cell leukemia virus 1 infection - Mus musculus (house mouse)	GO:0000122: negative regulation of transcription by RNA polymerase II; GO:0000977: RNA polymerase II transcription regulatory region sequence-specific DNA binding; GO:0000978: RNA polymerase II cis-regulatory region sequence-specific DNA binding; GO:0000981: DNA-binding transcription factor activity, RNA polymerase II-specific; GO:0001227: DNA-binding transcription repressor activity, RNA polymer…	ETS
ENSMUSG00000022899	Slc15a2	0.0208	0.0367	0.0422	0.2225	0.151	0.0619	6	11	11	41	36	17	2.05857	0.000782666	0.00496998	up	16	36570539	36605324	-	protein_coding	solute carrier family 15 (H+/peptide transporter)%2C member 2 [Source:MGI Symbol%3BAcc:MGI:1890457]	K14637: SLC15A2, PEPT2; solute carrier family 15 (oligopeptide transporter), member 2	NA	GO:0005887: integral component of plasma membrane; GO:0005887: integral component of plasma membrane; GO:0005887: integral component of plasma membrane; GO:0006857: oligopeptide transport; GO:0015333: peptide:proton symporter activity; GO:0015334: high-affinity oligopeptide transmembrane transporter activity; GO:0015835: peptidoglycan transport; GO:0016020: membrane; GO:0016324: apical plasma mem…	NA
ENSMUSG00000022971	Ifnar2	0.1684	0.1699	0.144	0.7681	0.4824	0.2576	22	23	17	64	52	32	1.55981	0.000937071	0.00571251	up	16	91169671	91202477	+	protein_coding	interferon (alpha and beta) receptor 2 [Source:MGI Symbol%3BAcc:MGI:1098243]	K05131: IFNAR2; interferon receptor 2	mmu04060: Cytokine-cytokine receptor interaction - Mus musculus (house mouse); mmu04151: PI3K-Akt signaling pathway - Mus musculus (house mouse); mmu04217: Necroptosis - Mus musculus (house mouse); mmu04380: Osteoclast differentiation - Mus musculus (house mouse); mmu04620: Toll-like receptor signaling pathway - Mus musculus (house mouse); mmu04621: NOD-like receptor signaling pathway - Mus muscu…	GO:0004896: cytokine receptor activity; GO:0004905: type I interferon receptor activity; GO:0004905: type I interferon receptor activity; GO:0004905: type I interferon receptor activity; GO:0005576: extracellular region; GO:0005615: extracellular space; GO:0005615: extracellular space; GO:0005615: extracellular space; GO:0005886: plasma membrane; GO:0005887: integral component of plasma membrane;…	NA
ENSMUSG00000023013	Aqp2	0.1796	0.2252	0.1988	7.9967	4.7883	3.4932	10	13	10	284	220	185	4.68216	1.04976e-31	5.80567e-29	up	15	99476936	99482428	+	protein_coding	aquaporin 2 [Source:MGI Symbol%3BAcc:MGI:1096865]	K09865: AQP2; aquaporin-2	mmu04962: Vasopressin-regulated water reabsorption - Mus musculus (house mouse)	GO:0003091: renal water homeostasis; GO:0003091: renal water homeostasis; GO:0003097: renal water transport; GO:0003779: actin binding; GO:0005372: water transmembrane transporter activity; GO:0005737: cytoplasm; GO:0005737: cytoplasm; GO:0005764: lysosome; GO:0005769: early endosome; GO:0005791: rough endoplasmic reticulum; GO:0005794: Golgi apparatus; GO:0005802: trans-Golgi network; GO:0005886…	NA
ENSMUSG00000023017	Asic1	0.5816	0.9252	0.8747	0.348	0.3175	0.3174	131	216	178	50	59	68	-1.32633	9.79553e-08	2.59118e-06	down	15	99568249	99599011	+	protein_coding	acid-sensing (proton-gated) ion channel 1 [Source:MGI Symbol%3BAcc:MGI:1194915]	K04829: ASIC1, ACCN2, BNAC2; acid-sensing ion channel 1	mmu04750: Inflammatory mediator regulation of TRP channels - Mus musculus (house mouse)	GO:0001662: behavioral fear response; GO:0001975: response to amphetamine; GO:0005216: ion channel activity; GO:0005261: cation channel activity; GO:0005261: cation channel activity; GO:0005272: sodium channel activity; GO:0005515: protein binding; GO:0005794: Golgi apparatus; GO:0005886: plasma membrane; GO:0005887: integral component of plasma membrane; GO:0005887: integral component of plasma …	NA
ENSMUSG00000023034	Nr4a1	4.4447	9.0878	7.58	19.6077	13.2728	12.492	612	1297	943	1722	1508	1636	1.05649	6.69212e-06	0.000101366	up	15	101152150	101172676	+	protein_coding	nuclear receptor subfamily 4%2C group A%2C member 1 [Source:MGI Symbol%3BAcc:MGI:1352454]	K04465: NR4A1, HMR; nuclear receptor subfamily 4 group A member 1	mmu04010: MAPK signaling pathway - Mus musculus (house mouse); mmu04151: PI3K-Akt signaling pathway - Mus musculus (house mouse); mmu04925: Aldosterone synthesis and secretion - Mus musculus (house mouse); mmu04927: Cortisol synthesis and secretion - Mus musculus (house mouse); mmu04934: Cushing syndrome - Mus musculus (house mouse)	GO:0000978: RNA polymerase II cis-regulatory region sequence-specific DNA binding; GO:0000981: DNA-binding transcription factor activity, RNA polymerase II-specific; GO:0001228: DNA-binding transcription activator activity, RNA polymerase II-specific; GO:0001228: DNA-binding transcription activator activity, RNA polymerase II-specific; GO:0001938: positive regulation of endothelial cell prolifera…	NGFIB-like
ENSMUSG00000023046	Igfbp6	0.2521	0.5085	0.279	6.1802	3.2218	2.0722	11	23	11	172	116	86	3.3917	2.94581e-13	2.74723e-11	up	15	102052797	102057946	+	protein_coding	insulin-like growth factor binding protein 6 [Source:MGI Symbol%3BAcc:MGI:96441]	K23579: IGFBP6; insulin-like growth factor-binding protein 6	NA	GO:0001968: fibronectin binding; GO:0005201: extracellular matrix structural constituent; GO:0005520: insulin-like growth factor binding; GO:0005576: extracellular region; GO:0005615: extracellular space; GO:0005615: extracellular space; GO:0005615: extracellular space; GO:0005737: cytoplasm; GO:0005794: Golgi apparatus; GO:0016477: cell migration; GO:0019838: growth factor binding; GO:0031994: i…	NA
ENSMUSG00000023073	Slc10a2	0.1166	0.1717	0.0883	0.3079	0.3645	0.3549	19	29	13	32	49	55	1.39282	0.000651508	0.00429397	up	8	5133219	5155351	-	protein_coding	solute carrier family 10%2C member 2 [Source:MGI Symbol%3BAcc:MGI:1201406]	K14342: SLC10A2, ASBT; solute carrier family 10 (sodium/bile acid cotransporter), member 2	mmu04976: Bile secretion - Mus musculus (house mouse)	GO:0000502: proteasome complex; GO:0005634: nucleus; GO:0005902: microvillus; GO:0006811: ion transport; GO:0006814: sodium ion transport; GO:0008508: bile acid:sodium symporter activity; GO:0008508: bile acid:sodium symporter activity; GO:0009617: response to bacterium; GO:0015293: symporter activity; GO:0015721: bile acid and bile salt transport; GO:0015721: bile acid and bile salt transport; G…	NA
ENSMUSG00000023169	Slc38a1	0.031	0.03	0.0344	0.262	0.1433	0.0886	21	21	21	113	80	57	2.29402	1.97393e-07	4.86951e-06	up	15	96469299	96540794	-	protein_coding	solute carrier family 38%2C member 1 [Source:MGI Symbol%3BAcc:MGI:2145895]	K14990: SLC38A1, SNAT1, GLNT; solute carrier family 38 (sodium-coupled neutral amino acid transporter), member 1	mmu04724: Glutamatergic synapse - Mus musculus (house mouse); mmu04727: GABAergic synapse - Mus musculus (house mouse)	GO:0003333: amino acid transmembrane transport; GO:0005295: neutral amino acid:sodium symporter activity; GO:0005886: plasma membrane; GO:0005886: plasma membrane; GO:0005887: integral component of plasma membrane; GO:0006811: ion transport; GO:0006814: sodium ion transport; GO:0006865: amino acid transport; GO:0006868: glutamine transport; GO:0006868: glutamine transport; GO:0015179: L-amino aci…	NA
ENSMUSG00000023186	Vwa5a	0.1405	0.2309	0.1324	0.995	0.5989	0.443	27	46	23	122	95	81	1.9442	4.44863e-07	9.79564e-06	up	9	38629564	38654633	+	protein_coding	von Willebrand factor A domain containing 5A [Source:MGI Symbol%3BAcc:MGI:1915026]	K24510: VWA5; von Willebrand factor A domain-containing protein 5	NA	GO:0003674: molecular_function; GO:0005201: extracellular matrix structural constituent; GO:0005654: nucleoplasm; GO:0008150: biological_process; GO:0062023: collagen-containing extracellular matrix	NA
ENSMUSG00000023224	Serping1	1.2605	0.772	0.5459	5.6711	2.6435	2.1435	115	73	45	330	199	186	1.92514	2.40989e-06	4.28964e-05	up	2	84595731	84605788	-	protein_coding	serine (or cysteine) peptidase inhibitor%2C clade G%2C member 1 [Source:MGI Symbol%3BAcc:MGI:894696]	K04001: SERPING1, C1INH; C1 inhibitor	mmu04610: Complement and coagulation cascades - Mus musculus (house mouse); mmu05133: Pertussis - Mus musculus (house mouse)	GO:0001848: complement binding; GO:0001869: negative regulation of complement activation, lectin pathway; GO:0002376: immune system process; GO:0004867: serine-type endopeptidase inhibitor activity; GO:0004867: serine-type endopeptidase inhibitor activity; GO:0004867: serine-type endopeptidase inhibitor activity; GO:0005576: extracellular region; GO:0005615: extracellular space; GO:0005615: extra…	NA
ENSMUSG00000023263	9530002B09Rik	11.2982	0.0612	0.1405	0.0498	0.1154	0.1668	356	2	4	1	3	5	-5.23762	0.00664664	0.0270241	down	4	122583068	122598922	+	protein_coding	RIKEN cDNA 9530002B09 gene [Source:MGI Symbol%3BAcc:MGI:1924682]	NA	NA	GO:0003674: molecular_function; GO:0005575: cellular_component; GO:0008150: biological_process	NA
ENSMUSG00000023349	Clec4n	0.0359	0.0346	0	0.7316	0.522	0.2453	2	2	0	26	24	13	4.28673	1.37163e-05	0.00018565	up	6	123206802	123223980	+	protein_coding	C-type lectin domain family 4%2C member n [Source:MGI Symbol%3BAcc:MGI:1861231]	K17514: CLEC6A, DECTIN2; C-type lectin domain family 6 member A	mmu04625: C-type lectin receptor signaling pathway - Mus musculus (house mouse)	GO:0001819: positive regulation of cytokine production; GO:0001878: response to yeast; GO:0001879: detection of yeast; GO:0002223: stimulatory C-type lectin receptor signaling pathway; GO:0002250: adaptive immune response; GO:0002376: immune system process; GO:0005509: calcium ion binding; GO:0005515: protein binding; GO:0005537: mannose binding; GO:0005886: plasma membrane; GO:0005886: plasma me…	NA
ENSMUSG00000023367	Tmem176a	0.4816	0.3033	0.3554	3.5551	1.8887	1.3924	72	47	48	339	233	198	2.4983	3.29753e-12	2.59664e-10	up	6	48817853	48824005	+	protein_coding	transmembrane protein 176A [Source:MGI Symbol%3BAcc:MGI:1913308]	NA	NA	GO:0005515: protein binding; GO:0016020: membrane; GO:0016021: integral component of membrane; GO:2001199: negative regulation of dendritic cell differentiation; GO:2001199: negative regulation of dendritic cell differentiation	NA
ENSMUSG00000023828	Slc22a3	0.1242	0.3105	0.2375	0.8676	0.4517	0.57	22	57	38	98	66	96	1.43856	0.000210934	0.00173152	up	17	12637847	12726591	-	protein_coding	solute carrier family 22 (organic cation transporter)%2C member 3 [Source:MGI Symbol%3BAcc:MGI:1333817]	K08200: SLC22A3, OCT3; MFS transporter, OCT family, solute carrier family 22 (organic cation transporter), member 3	mmu05231: Choline metabolism in cancer - Mus musculus (house mouse)	GO:0005326: neurotransmitter transmembrane transporter activity; GO:0005326: neurotransmitter transmembrane transporter activity; GO:0005330: dopamine:sodium symporter activity; GO:0005886: plasma membrane; GO:0005887: integral component of plasma membrane; GO:0006811: ion transport; GO:0006836: neurotransmitter transport; GO:0006836: neurotransmitter transport; GO:0006837: serotonin transport; G…	NA
ENSMUSG00000023885	Thbs2	0.0728	0.0737	0.0846	0.6618	0.4057	0.2296	20	21	21	116	92	60	2.41298	2.08047e-08	6.65173e-07	up	17	14885762	14914497	-	protein_coding	thrombospondin 2 [Source:MGI Symbol%3BAcc:MGI:98738]	K04659: THBS2S; thrombospondin 2/3/4/5	mmu04145: Phagosome - Mus musculus (house mouse); mmu04151: PI3K-Akt signaling pathway - Mus musculus (house mouse); mmu04510: Focal adhesion - Mus musculus (house mouse); mmu04512: ECM-receptor interaction - Mus musculus (house mouse); mmu05144: Malaria - Mus musculus (house mouse); mmu05165: Human papillomavirus infection - Mus musculus (house mouse)	GO:0005509: calcium ion binding; GO:0005515: protein binding; GO:0005576: extracellular region; GO:0005604: basement membrane; GO:0007155: cell adhesion; GO:0008201: heparin binding; GO:0016525: negative regulation of angiogenesis; GO:0016525: negative regulation of angiogenesis; GO:0016525: negative regulation of angiogenesis; GO:0031012: extracellular matrix; GO:0031091: platelet alpha granule;…	NA
ENSMUSG00000023903	Mmp25	0.5382	0.2735	0.2074	0.1658	0.1689	0.1566	112	59	39	22	29	31	-1.13716	0.0128642	0.0450418	down	17	23847285	23864251	-	protein_coding	matrix metallopeptidase 25 [Source:MGI Symbol%3BAcc:MGI:2443938]	K08003: MMP25; matrix metalloproteinase-25 (membrane-inserted) [EC:3.4.24.-]	mmu04928: Parathyroid hormone synthesis, secretion and action - Mus musculus (house mouse)	GO:0004222: metalloendopeptidase activity; GO:0005886: plasma membrane; GO:0005886: plasma membrane; GO:0006508: proteolysis; GO:0008233: peptidase activity; GO:0008237: metallopeptidase activity; GO:0008270: zinc ion binding; GO:0009986: cell surface; GO:0016020: membrane; GO:0016021: integral component of membrane; GO:0016504: peptidase activator activity; GO:0016787: hydrolase activity; GO:003…	NA
ENSMUSG00000023905	Tnfrsf12a	0.1187	0.3945	0.2774	1.2409	1.0071	1.1927	9	31	19	60	63	86	2.07949	5.65997e-07	1.20286e-05	up	17	23894419	23896442	-	protein_coding	tumor necrosis factor receptor superfamily%2C member 12a [Source:MGI Symbol%3BAcc:MGI:1351484]	K05149: TNFRSF12A, FN14, TWEAKR, CD266; tumor necrosis factor receptor superfamily member 12A	mmu04060: Cytokine-cytokine receptor interaction - Mus musculus (house mouse)	GO:0001525: angiogenesis; GO:0001726: ruffle; GO:0005515: protein binding; GO:0005886: plasma membrane; GO:0005886: plasma membrane; GO:0006915: apoptotic process; GO:0006931: substrate-dependent cell migration, cell attachment to substrate; GO:0007155: cell adhesion; GO:0007275: multicellular organism development; GO:0009986: cell surface; GO:0016020: membrane; GO:0016021: integral component of …	NA
ENSMUSG00000023921	Mmut	2.4232	2.799	2.235	5.72	4.9272	4.9115	360	431	300	542	604	694	1.00027	1.43729e-12	1.19511e-10	up	17	41245576	41272879	+	protein_coding	methylmalonyl-Coenzyme A mutase [Source:MGI Symbol%3BAcc:MGI:97239]	K01847: MUT; methylmalonyl-CoA mutase [EC:5.4.99.2]	mmu00280: Valine, leucine and isoleucine degradation - Mus musculus (house mouse); mmu00630: Glyoxylate and dicarboxylate metabolism - Mus musculus (house mouse); mmu00640: Propanoate metabolism - Mus musculus (house mouse); mmu01100: Metabolic pathways - Mus musculus (house mouse); mmu01200: Carbon metabolism - Mus musculus (house mouse)	GO:0003824: catalytic activity; GO:0003924: GTPase activity; GO:0004494: methylmalonyl-CoA mutase activity; GO:0004494: methylmalonyl-CoA mutase activity; GO:0004494: methylmalonyl-CoA mutase activity; GO:0005737: cytoplasm; GO:0005737: cytoplasm; GO:0005739: mitochondrion; GO:0005739: mitochondrion; GO:0005739: mitochondrion; GO:0005759: mitochondrial matrix; GO:0009791: post-embryonic developme…	NA
ENSMUSG00000023951	Vegfa	0.1427	0.3672	0.1711	1.5292	0.6991	0.5065	24	64	26	164	97	81	1.94301	3.36845e-05	0.000388483	up	17	46327919	46343295	-	protein_coding	vascular endothelial growth factor A [Source:MGI Symbol%3BAcc:MGI:103178]	K05448: VEGFA; vascular endothelial growth factor A	mmu01521: EGFR tyrosine kinase inhibitor resistance - Mus musculus (house mouse); mmu04010: MAPK signaling pathway - Mus musculus (house mouse); mmu04014: Ras signaling pathway - Mus musculus (house mouse); mmu04015: Rap1 signaling pathway - Mus musculus (house mouse); mmu04020: Calcium signaling pathway - Mus musculus (house mouse); mmu04066: HIF-1 signaling pathway - Mus musculus (house mouse);…	GO:0000122: negative regulation of transcription by RNA polymerase II; GO:0001525: angiogenesis; GO:0001525: angiogenesis; GO:0001525: angiogenesis; GO:0001525: angiogenesis; GO:0001541: ovarian follicle development; GO:0001568: blood vessel development; GO:0001569: branching involved in blood vessel morphogenesis; GO:0001666: response to hypoxia; GO:0001666: response to hypoxia; GO:0001701: in u…	NA
ENSMUSG00000023959	Clic5	0.0237	0.0483	0.0846	0.1984	0.1182	0.1192	9	19	29	48	37	43	1.42812	0.00459552	0.0201368	up	17	44445659	44591059	+	protein_coding	chloride intracellular channel 5 [Source:MGI Symbol%3BAcc:MGI:1917912]	K05025: CLIC5; chloride intracellular channel protein 5	NA	GO:0002021: response to dietary excess; GO:0002024: diet induced thermogenesis; GO:0005244: voltage-gated ion channel activity; GO:0005254: chloride channel activity; GO:0005254: chloride channel activity; GO:0005737: cytoplasm; GO:0005794: Golgi apparatus; GO:0005856: cytoskeleton; GO:0005886: plasma membrane; GO:0005886: plasma membrane; GO:0006749: glutathione metabolic process; GO:0006811: io…	NA
ENSMUSG00000023978	Prph2	0.2886	0.4668	0.4322	1.4774	1.5432	1.5352	34	57	46	111	150	172	1.89243	7.45196e-14	7.70501e-12	up	17	47221385	47235859	+	protein_coding	peripherin 2 [Source:MGI Symbol%3BAcc:MGI:102791]	K17343: PRPH2, TSPAN22; peripherin-2	NA	GO:0001750: photoreceptor outer segment; GO:0005515: protein binding; GO:0005887: integral component of plasma membrane; GO:0007155: cell adhesion; GO:0007601: visual perception; GO:0016020: membrane; GO:0016021: integral component of membrane; GO:0035845: photoreceptor cell outer segment organization; GO:0035845: photoreceptor cell outer segment organization; GO:0042803: protein homodimerization…	NA
ENSMUSG00000023992	Trem2	0.0155	0.0249	0.0228	0.1535	0.1186	0.0433	3	5	4	19	19	8	2.24391	0.00464127	0.0202856	up	17	48653429	48661175	+	protein_coding	triggering receptor expressed on myeloid cells 2 [Source:MGI Symbol%3BAcc:MGI:1913150]	K14378: TREM2; triggering receptor expressed on myeloid cells 2	mmu04380: Osteoclast differentiation - Mus musculus (house mouse)	GO:0001530: lipopolysaccharide binding; GO:0001540: amyloid-beta binding; GO:0001774: microglial cell activation; GO:0001774: microglial cell activation; GO:0001786: phosphatidylserine binding; GO:0001934: positive regulation of protein phosphorylation; GO:0002282: microglial cell activation involved in immune response; GO:0002588: positive regulation of antigen processing and presentation of pep…	NA
ENSMUSG00000023993	Treml1	0.0182	0	0.0201	0.228	0.2423	0.344	1	0	1	8	11	18	4.39502	0.000563224	0.00383015	up	17	48666944	48674204	+	protein_coding	triggering receptor expressed on myeloid cells-like 1 [Source:MGI Symbol%3BAcc:MGI:1918576]	K14363: TLT1; trem-like transcript 1 protein	NA	GO:0004888: transmembrane signaling receptor activity; GO:0005515: protein binding; GO:0005737: cytoplasm; GO:0005794: Golgi apparatus; GO:0005829: cytosol; GO:0005886: plasma membrane; GO:0005886: plasma membrane; GO:0009968: negative regulation of signal transduction; GO:0009986: cell surface; GO:0009986: cell surface; GO:0016020: membrane; GO:0016021: integral component of membrane; GO:0016607…	NA
ENSMUSG00000024034	Tmprss3	0.0129	1.2957	1.4508	0.0101	0.0078	0.0135	2	209	204	1	1	2	-6.45341	3.52359e-08	1.05535e-06	down	17	31398239	31417951	-	protein_coding	transmembrane protease%2C serine 3 [Source:MGI Symbol%3BAcc:MGI:2155445]	K09634: TMPRSS3; transmembrane protease serine 3 [EC:3.4.21.-]	NA	GO:0004252: serine-type endopeptidase activity; GO:0005044: scavenger receptor activity; GO:0005783: endoplasmic reticulum; GO:0005789: endoplasmic reticulum membrane; GO:0006508: proteolysis; GO:0006883: cellular sodium ion homeostasis; GO:0007605: sensory perception of sound; GO:0008233: peptidase activity; GO:0008236: serine-type peptidase activity; GO:0016020: membrane; GO:0016021: integral c…	NA
ENSMUSG00000024036	Slc37a1	1.5428	1.4142	1.6784	0.8166	0.7324	0.7255	702	667	690	237	275	314	-1.08918	1.24714e-13	1.2344e-11	down	17	31505766	31569713	+	protein_coding	solute carrier family 37 (glycerol-3-phosphate transporter)%2C member 1 [Source:MGI Symbol%3BAcc:MGI:2446181]	K13783: SLC37A1_2; MFS transporter, OPA family, solute carrier family 37 (glycerol-3-phosphate transporter), member 1/2	NA	GO:0005783: endoplasmic reticulum; GO:0008643: carbohydrate transport; GO:0015297: antiporter activity; GO:0015760: glucose-6-phosphate transport; GO:0015760: glucose-6-phosphate transport; GO:0016020: membrane; GO:0016021: integral component of membrane; GO:0022857: transmembrane transporter activity; GO:0030176: integral component of endoplasmic reticulum membrane; GO:0030176: integral componen…	NA
ENSMUSG00000024041	Cryaa	1.4485	1.6699	1.4402	0	0.0149	0.0129	118	141	106	0	1	1	-7.27875	6.72648e-12	4.98325e-10	down	17	31896781	31900707	+	protein_coding	crystallin%2C alpha A [Source:MGI Symbol%3BAcc:MGI:88515]	K09541: CRYAA; crystallin, alpha A	mmu04141: Protein processing in endoplasmic reticulum - Mus musculus (house mouse)	GO:0001666: response to hypoxia; GO:0001934: positive regulation of protein phosphorylation; GO:0002088: lens development in camera-type eye; GO:0002088: lens development in camera-type eye; GO:0002088: lens development in camera-type eye; GO:0002089: lens morphogenesis in camera-type eye; GO:0005198: structural molecule activity; GO:0005212: structural constituent of eye lens; GO:0005515: protei…	NA
ENSMUSG00000024053	Emilin2	0.9212	1.7106	1.6242	0.1815	0.1403	0.1801	199	383	317	25	25	37	-3.12733	5.78111e-26	2.08304e-23	down	17	71559167	71618973	-	protein_coding	elastin microfibril interfacer 2 [Source:MGI Symbol%3BAcc:MGI:2389136]	K24246: EMILIN; emilin	NA	GO:0005576: extracellular region; GO:0005581: collagen trimer; GO:0007155: cell adhesion; GO:0030023: extracellular matrix constituent conferring elasticity; GO:0030194: positive regulation of blood coagulation; GO:0030336: negative regulation of cell migration; GO:0043065: positive regulation of apoptotic process; GO:0045766: positive regulation of angiogenesis; GO:0062023: collagen-containing e…	NA
ENSMUSG00000024063	Lbh	0.1269	0.2143	0.1932	1.0574	0.3269	0.2002	16	28	22	85	34	24	1.48866	0.0132188	0.0460259	up	17	73225300	73248942	+	protein_coding	limb-bud and heart [Source:MGI Symbol%3BAcc:MGI:1925139]	NA	NA	GO:0005634: nucleus; GO:0005634: nucleus; GO:0005634: nucleus; GO:0005737: cytoplasm; GO:0006355: regulation of DNA-templated transcription; GO:0007275: multicellular organism development; GO:0010468: regulation of gene expression; GO:0030879: mammary gland development; GO:0032991: protein-containing complex; GO:0033147: negative regulation of intracellular estrogen receptor signaling pathway; GO…	NA
ENSMUSG00000024066	Xdh	0.0528	0.059	0.0338	0.3658	0.2053	0.1548	19	22	11	84	61	53	2.23356	6.76199e-07	1.40812e-05	up	17	74190890	74257191	-	protein_coding	xanthine dehydrogenase [Source:MGI Symbol%3BAcc:MGI:98973]	K00106: XDH; xanthine dehydrogenase/oxidase [EC:1.17.1.4 1.17.3.2]	mmu00230: Purine metabolism - Mus musculus (house mouse); mmu00232: Caffeine metabolism - Mus musculus (house mouse); mmu00983: Drug metabolism - other enzymes - Mus musculus (house mouse); mmu01100: Metabolic pathways - Mus musculus (house mouse); mmu01232: Nucleotide metabolism - Mus musculus (house mouse); mmu04146: Peroxisome - Mus musculus (house mouse)	GO:0000255: allantoin metabolic process; GO:0000255: allantoin metabolic process; GO:0000255: allantoin metabolic process; GO:0001933: negative regulation of protein phosphorylation; GO:0001937: negative regulation of endothelial cell proliferation; GO:0004854: xanthine dehydrogenase activity; GO:0004854: xanthine dehydrogenase activity; GO:0004854: xanthine dehydrogenase activity; GO:0004854: xa…	NA
ENSMUSG00000024107	Lhcgr	0.25	0.1576	0.1402	4.1393	2.1775	1.6683	75	49	38	792	539	476	3.77808	8.59846e-28	3.46576e-25	up	17	89023909	89099418	-	protein_coding	luteinizing hormone/choriogonadotropin receptor [Source:MGI Symbol%3BAcc:MGI:96783]	K04248: LHCGR; lutropin-choriogonadotropic hormone receptor	mmu04020: Calcium signaling pathway - Mus musculus (house mouse); mmu04024: cAMP signaling pathway - Mus musculus (house mouse); mmu04080: Neuroactive ligand-receptor interaction - Mus musculus (house mouse); mmu04913: Ovarian steroidogenesis - Mus musculus (house mouse); mmu04917: Prolactin signaling pathway - Mus musculus (house mouse)	GO:0001541: ovarian follicle development; GO:0001541: ovarian follicle development; GO:0004930: G protein-coupled receptor activity; GO:0004964: luteinizing hormone receptor activity; GO:0004964: luteinizing hormone receptor activity; GO:0004964: luteinizing hormone receptor activity; GO:0005615: extracellular space; GO:0005634: nucleus; GO:0005737: cytoplasm; GO:0005764: lysosome; GO:0005768: en…	NA
ENSMUSG00000024131	Slc3a1	0.5499	1.1584	1.2669	0.4047	0.4488	0.5663	49	107	102	23	33	48	-1.09412	0.00432451	0.0192564	down	17	85335804	85371664	+	protein_coding	solute carrier family 3%2C member 1 [Source:MGI Symbol%3BAcc:MGI:1195264]	K14210: SLC3A1, RBAT; solute carrier family 3 (neutral and basic amino acid transporter), member 1	mmu04974: Protein digestion and absorption - Mus musculus (house mouse)	GO:0003824: catalytic activity; GO:0005515: protein binding; GO:0005743: mitochondrial inner membrane; GO:0005774: vacuolar membrane; GO:0005886: plasma membrane; GO:0005887: integral component of plasma membrane; GO:0005975: carbohydrate metabolic process; GO:0006865: amino acid transport; GO:0006865: amino acid transport; GO:0010467: gene expression; GO:0015810: aspartate transmembrane transpor…	NA
ENSMUSG00000024140	Epas1	0.93	2.2959	1.5087	6.5973	3.3979	2.3678	204	522	299	923	615	494	1.33418	0.0120635	0.0427925	up	17	87061128	87140838	+	protein_coding	endothelial PAS domain protein 1 [Source:MGI Symbol%3BAcc:MGI:109169]	K09095: HIF2A, EPAS1; hypoxia-inducible factor 2 alpha	mmu05200: Pathways in cancer - Mus musculus (house mouse); mmu05211: Renal cell carcinoma - Mus musculus (house mouse)	GO:0000122: negative regulation of transcription by RNA polymerase II; GO:0000977: RNA polymerase II transcription regulatory region sequence-specific DNA binding; GO:0000978: RNA polymerase II cis-regulatory region sequence-specific DNA binding; GO:0000981: DNA-binding transcription factor activity, RNA polymerase II-specific; GO:0000987: cis-regulatory region sequence-specific DNA binding; GO:0…	Others
ENSMUSG00000024164	C3	0.6937	0.4494	0.4717	3.1542	1.5493	1.0159	140	94	86	406	258	195	1.73495	4.67654e-06	7.53984e-05	up	17	57510970	57535136	-	protein_coding	complement component 3 [Source:MGI Symbol%3BAcc:MGI:88227]	K03990: C3; complement component 3	mmu04080: Neuroactive ligand-receptor interaction - Mus musculus (house mouse); mmu04145: Phagosome - Mus musculus (house mouse); mmu04610: Complement and coagulation cascades - Mus musculus (house mouse); mmu04613: Neutrophil extracellular trap formation - Mus musculus (house mouse); mmu04936: Alcoholic liver disease - Mus musculus (house mouse); mmu05133: Pertussis - Mus musculus (house mouse);…	GO:0001798: positive regulation of type IIa hypersensitivity; GO:0001934: positive regulation of protein phosphorylation; GO:0001970: positive regulation of activation of membrane attack complex; GO:0002376: immune system process; GO:0004866: endopeptidase inhibitor activity; GO:0005515: protein binding; GO:0005576: extracellular region; GO:0005615: extracellular space; GO:0005615: extracellular …	NA
ENSMUSG00000024186	Rgs11	0.8967	0.8944	0.9925	0.532	0.5067	0.4077	148	153	148	56	69	64	-1.01046	1.3232e-05	0.000180326	down	17	26421925	26430298	+	protein_coding	regulator of G-protein signaling 11 [Source:MGI Symbol%3BAcc:MGI:1354739]	K16449: RGS; regulator of G-protein signaling	NA	GO:0005096: GTPase activator activity; GO:0005096: GTPase activator activity; GO:0005515: protein binding; GO:0005737: cytoplasm; GO:0005886: plasma membrane; GO:0007186: G protein-coupled receptor signaling pathway; GO:0008277: regulation of G protein-coupled receptor signaling pathway; GO:0009968: negative regulation of signal transduction; GO:0031681: G-protein beta-subunit binding; GO:0032991…	NA
ENSMUSG00000024215	Spdef	1.2936	0.2773	0.2937	2.7215	2.3984	2.3016	117	26	24	157	179	198	1.88387	0.000323552	0.00244577	up	17	27933326	27947929	-	protein_coding	SAM pointed domain containing ets transcription factor [Source:MGI Symbol%3BAcc:MGI:1353422]	K09442: SPDEF; SAM pointed domain-containing ETS transcription factor	NA	GO:0000122: negative regulation of transcription by RNA polymerase II; GO:0000122: negative regulation of transcription by RNA polymerase II; GO:0000122: negative regulation of transcription by RNA polymerase II; GO:0000981: DNA-binding transcription factor activity, RNA polymerase II-specific; GO:0002068: glandular epithelial cell development; GO:0003677: DNA binding; GO:0003700: DNA-binding tra…	ETS
ENSMUSG00000024225	Clps	0.0417	0.161	0.1847	0.327	0.9099	0.6139	1	4	4	5	18	14	2.24034	0.0130318	0.0455146	up	17	28777123	28779740	-	protein_coding	colipase%2C pancreatic [Source:MGI Symbol%3BAcc:MGI:88421]	K14460: CLPS; colipase	mmu04975: Fat digestion and absorption - Mus musculus (house mouse)	GO:0005576: extracellular region; GO:0006629: lipid metabolic process; GO:0007586: digestion; GO:0008047: enzyme activator activity; GO:0009617: response to bacterium; GO:0016042: lipid catabolic process; GO:0032094: response to food; GO:0043085: positive regulation of catalytic activity	NA
ENSMUSG00000024235	Map3k8	0.0453	0.0764	0.0501	0.3016	0.1851	0.1309	8	14	8	34	27	22	1.76827	0.00148141	0.00822984	up	18	4331327	4353015	-	protein_coding	mitogen-activated protein kinase kinase kinase 8 [Source:MGI Symbol%3BAcc:MGI:1346878]	K04415: MAP3K8, COT; mitogen-activated protein kinase kinase kinase 8 [EC:2.7.11.25]	mmu04010: MAPK signaling pathway - Mus musculus (house mouse); mmu04620: Toll-like receptor signaling pathway - Mus musculus (house mouse); mmu04660: T cell receptor signaling pathway - Mus musculus (house mouse); mmu04668: TNF signaling pathway - Mus musculus (house mouse)	GO:0000165: MAPK cascade; GO:0000166: nucleotide binding; GO:0000287: magnesium ion binding; GO:0002376: immune system process; GO:0004672: protein kinase activity; GO:0004674: protein serine/threonine kinase activity; GO:0004709: MAP kinase kinase kinase activity; GO:0004709: MAP kinase kinase kinase activity; GO:0005524: ATP binding; GO:0005737: cytoplasm; GO:0005737: cytoplasm; GO:0005829: cyt…	NA
ENSMUSG00000024247	Pkdcc	0.7142	0.9882	1.0713	2.7992	2.0271	1.4227	76	109	103	190	178	144	1.10902	8.07738e-05	0.000795396	up	17	83522721	83532499	+	protein_coding	protein kinase domain containing%2C cytoplasmic [Source:MGI Symbol%3BAcc:MGI:2147077]	K17548: PKDCC; extracellular tyrosine-protein kinase PKDCC&#160; [EC:2.7.10.2]	NA	GO:0000166: nucleotide binding; GO:0001501: skeletal system development; GO:0001501: skeletal system development; GO:0001501: skeletal system development; GO:0001503: ossification; GO:0004672: protein kinase activity; GO:0004713: protein tyrosine kinase activity; GO:0004715: non-membrane spanning protein tyrosine kinase activity; GO:0004715: non-membrane spanning protein tyrosine kinase activity;…	NA
ENSMUSG00000024254	Abcg8	2.855	0.8788	0.948	0.6075	0.5931	0.5503	420	134	126	57	72	77	-1.51765	0.000741628	0.00475767	down	17	84983730	85007761	+	protein_coding	ATP binding cassette subfamily G member 8 [Source:MGI Symbol%3BAcc:MGI:1914720]	K05684: ABCG8; ATP-binding cassette, subfamily G (WHITE), member 8 (sterolin 2)	mmu02010: ABC transporters - Mus musculus (house mouse); mmu04975: Fat digestion and absorption - Mus musculus (house mouse); mmu04976: Bile secretion - Mus musculus (house mouse); mmu04979: Cholesterol metabolism - Mus musculus (house mouse)	GO:0005515: protein binding; GO:0005524: ATP binding; GO:0005886: plasma membrane; GO:0005887: integral component of plasma membrane; GO:0006869: lipid transport; GO:0010949: negative regulation of intestinal phytosterol absorption; GO:0015914: phospholipid transport; GO:0015918: sterol transport; GO:0015918: sterol transport; GO:0016020: membrane; GO:0016020: membrane; GO:0016021: integral compo…	NA
ENSMUSG00000024299	Adamts10	0.0556	0.1609	0.1059	0.5034	0.2395	0.1298	18	54	31	104	64	40	1.37519	0.00883786	0.0336116	up	17	33743178	33772756	+	protein_coding	a disintegrin-like and metallopeptidase (reprolysin type) with thrombospondin type 1 motif%2C 10 [Source:MGI Symbol%3BAcc:MGI:2449112]	K08625: ADAMTS10; a disintegrin and metalloproteinase with thrombospondin motifs 10 [EC:3.4.24.-]	NA	GO:0001527: microfibril; GO:0004222: metalloendopeptidase activity; GO:0005576: extracellular region; GO:0006508: proteolysis; GO:0008233: peptidase activity; GO:0008237: metallopeptidase activity; GO:0016787: hydrolase activity; GO:0030198: extracellular matrix organization; GO:0031012: extracellular matrix; GO:0046872: metal ion binding; GO:0062023: collagen-containing extracellular matrix	NA
ENSMUSG00000024300	Myo1f	0.041	0.0297	0.0341	0.2171	0.1926	0.1024	8	6	6	27	31	19	2.21019	0.000229717	0.00185749	up	17	33774681	33826738	+	protein_coding	myosin IF [Source:MGI Symbol%3BAcc:MGI:107711]	K10356: MYO1; myosin I	NA	GO:0000146: microfilament motor activity; GO:0000166: nucleotide binding; GO:0002446: neutrophil mediated immunity; GO:0003774: cytoskeletal motor activity; GO:0003779: actin binding; GO:0005516: calmodulin binding; GO:0005524: ATP binding; GO:0005737: cytoplasm; GO:0005829: cytosol; GO:0005886: plasma membrane; GO:0005902: microvillus; GO:0007015: actin filament organization; GO:0007162: negativ…	NA
ENSMUSG00000024338	Psmb8	0.0151	0.0218	0.025	0.5554	0.2375	0.1189	2	3	3	47	26	15	3.80184	3.48366e-06	5.82184e-05	up	17	34416695	34420428	+	protein_coding	proteasome (prosome%2C macropain) subunit%2C beta type 8 (large multifunctional peptidase 7) [Source:MGI Symbol%3BAcc:MGI:1346527]	K02740: PSMB8, LMP7; 20S proteasome subunit beta 8 [EC:3.4.25.1]	mmu03050: Proteasome - Mus musculus (house mouse)	GO:0000502: proteasome complex; GO:0002376: immune system process; GO:0004175: endopeptidase activity; GO:0004298: threonine-type endopeptidase activity; GO:0005515: protein binding; GO:0005634: nucleus; GO:0005654: nucleoplasm; GO:0005737: cytoplasm; GO:0005829: cytosol; GO:0005839: proteasome core complex; GO:0005839: proteasome core complex; GO:0006508: proteolysis; GO:0008233: peptidase activ…	NA
ENSMUSG00000024339	Tap2	0.027	0.1236	0.0597	0.8454	0.3104	0.1772	4	19	8	80	38	25	2.59924	0.000143699	0.00126707	up	17	34422501	34435295	+	protein_coding	transporter 2%2C ATP-binding cassette%2C sub-family B (MDR/TAP) [Source:MGI Symbol%3BAcc:MGI:98484]	K05654: ABCB3, TAP2; ATP-binding cassette, subfamily B (MDR/TAP), member 3 [EC:7.4.2.14]	mmu02010: ABC transporters - Mus musculus (house mouse); mmu04145: Phagosome - Mus musculus (house mouse); mmu04612: Antigen processing and presentation - Mus musculus (house mouse); mmu05163: Human cytomegalovirus infection - Mus musculus (house mouse); mmu05168: Herpes simplex virus 1 infection - Mus musculus (house mouse); mmu05169: Epstein-Barr virus infection - Mus musculus (house mouse); mm…	GO:0000166: nucleotide binding; GO:0001913: T cell mediated cytotoxicity; GO:0001913: T cell mediated cytotoxicity; GO:0001916: positive regulation of T cell mediated cytotoxicity; GO:0001916: positive regulation of T cell mediated cytotoxicity; GO:0001916: positive regulation of T cell mediated cytotoxicity; GO:0002237: response to molecule of bacterial origin; GO:0002250: adaptive immune respon…	NA
ENSMUSG00000024381	Bin1	0.1486	0.1254	0.0822	0.6211	0.2851	0.1952	24	21	12	64	38	30	1.53246	0.00376276	0.0172346	up	18	32510283	32568790	+	protein_coding	bridging integrator 1 [Source:MGI Symbol%3BAcc:MGI:108092]	K12562: AMPH; amphiphysin	mmu04144: Endocytosis - Mus musculus (house mouse); mmu04666: Fc gamma R-mediated phagocytosis - Mus musculus (house mouse)	GO:0000122: negative regulation of transcription by RNA polymerase II; GO:0002020: protease binding; GO:0005515: protein binding; GO:0005543: phospholipid binding; GO:0005634: nucleus; GO:0005634: nucleus; GO:0005635: nuclear envelope; GO:0005737: cytoplasm; GO:0005768: endosome; GO:0005829: cytosol; GO:0005856: cytoskeleton; GO:0005886: plasma membrane; GO:0006897: endocytosis; GO:0006997: nucle…	NA
ENSMUSG00000024401	Tnf	0.1555	0.15	0.0516	1.4871	0.7349	0.801	10	10	3	61	39	49	2.98776	5.14493e-08	1.46354e-06	up	17	35418357	35420983	-	protein_coding	tumor necrosis factor [Source:MGI Symbol%3BAcc:MGI:104798]	K03156: TNF, TNFA; tumor necrosis factor superfamily, member 2	mmu01523: Antifolate resistance - Mus musculus (house mouse); mmu04010: MAPK signaling pathway - Mus musculus (house mouse); mmu04060: Cytokine-cytokine receptor interaction - Mus musculus (house mouse); mmu04061: Viral protein interaction with cytokine and cytokine receptor - Mus musculus (house mouse); mmu04064: NF-kappa B signaling pathway - Mus musculus (house mouse); mmu04071: Sphingolipid s…	GO:0000122: negative regulation of transcription by RNA polymerase II; GO:0000122: negative regulation of transcription by RNA polymerase II; GO:0000165: MAPK cascade; GO:0000976: transcription cis-regulatory region binding; GO:0001774: microglial cell activation; GO:0001774: microglial cell activation; GO:0001819: positive regulation of cytokine production; GO:0001891: phagocytic cup; GO:0001932…	NA
ENSMUSG00000024420	Zfp521	0.0725	0.1084	0.0682	0.2501	0.2153	0.1906	20	31	17	44	49	50	1.33157	0.000455508	0.0032326	up	18	13820070	14105844	-	protein_coding	zinc finger protein 521 [Source:MGI Symbol%3BAcc:MGI:95459]	K24916: ZNF521, EVI3; zinc finger protein 521	NA	GO:0003677: DNA binding; GO:0005634: nucleus; GO:0005634: nucleus; GO:0005654: nucleoplasm; GO:0005654: nucleoplasm; GO:0007275: multicellular organism development; GO:0010468: regulation of gene expression; GO:0019904: protein domain specific binding; GO:0030154: cell differentiation; GO:0045944: positive regulation of transcription by RNA polymerase II; GO:0046872: metal ion binding; GO:0048663…	zf-C2H2
ENSMUSG00000024427	Spry4	0.075	0.1706	0.1542	0.479	0.2923	0.2367	14	33	26	57	45	42	1.27345	0.00417291	0.0187026	up	18	38719300	38734468	-	protein_coding	sprouty RTK signaling antagonist 4 [Source:MGI Symbol%3BAcc:MGI:1345144]	K17385: SPRY4; protein sprouty homolog 4	NA	GO:0004860: protein kinase inhibitor activity; GO:0005515: protein binding; GO:0005737: cytoplasm; GO:0005829: cytosol; GO:0005886: plasma membrane; GO:0007275: multicellular organism development; GO:0009966: regulation of signal transduction; GO:0016020: membrane; GO:0040037: negative regulation of fibroblast growth factor receptor signaling pathway; GO:0042995: cell projection; GO:0043407: nega…	NA
ENSMUSG00000024451	Arap3	0.0928	0.1018	0.1062	0.4062	0.2442	0.1513	29	33	30	81	63	45	1.33625	0.00122185	0.00704238	up	18	38105681	38132022	-	protein_coding	ArfGAP with RhoGAP domain%2C ankyrin repeat and PH domain 3 [Source:MGI Symbol%3BAcc:MGI:2147274]	K12490: ARAP3; Arf-GAP with Rho-GAP domain, ANK repeat and PH domain-containing protein 3	mmu04015: Rap1 signaling pathway - Mus musculus (house mouse); mmu04024: cAMP signaling pathway - Mus musculus (house mouse); mmu04144: Endocytosis - Mus musculus (house mouse)	GO:0005096: GTPase activator activity; GO:0005515: protein binding; GO:0005547: phosphatidylinositol-3,4,5-trisphosphate binding; GO:0005547: phosphatidylinositol-3,4,5-trisphosphate binding; GO:0005737: cytoplasm; GO:0005856: cytoskeleton; GO:0005886: plasma membrane; GO:0007165: signal transduction; GO:0008360: regulation of cell shape; GO:0016020: membrane; GO:0035021: negative regulation of R…	NA
ENSMUSG00000024471	Myot	0.0115	0.1892	0.0894	0	0	0	1	17	7	0	0	0	-5.19281	0.00461174	0.0201862	down	18	44467141	44488791	+	protein_coding	myotilin [Source:MGI Symbol%3BAcc:MGI:1889800]	K19875: MYOT; myotilin	NA	GO:0003779: actin binding; GO:0005737: cytoplasm; GO:0005856: cytoskeleton; GO:0005886: plasma membrane; GO:0007156: homophilic cell adhesion via plasma membrane adhesion molecules; GO:0007411: axon guidance; GO:0016020: membrane; GO:0030018: Z disc; GO:0030018: Z disc; GO:0030424: axon; GO:0051393: alpha-actinin binding; GO:0070593: dendrite self-avoidance; GO:0098632: cell-cell adhesion mediato…	NA
ENSMUSG00000024528	Srfbp1	5.1795	5.7055	6.0737	2.3128	2.2327	2.13	790	902	837	225	281	309	-1.40188	1.87117e-29	8.3959e-27	down	18	52598765	52625003	+	protein_coding	serum response factor binding protein 1 [Source:MGI Symbol%3BAcc:MGI:1914472]	NA	NA	GO:0005515: protein binding; GO:0005634: nucleus; GO:0005634: nucleus; GO:0005737: cytoplasm; GO:0030490: maturation of SSU-rRNA; GO:0030686: 90S preribosome	NA
ENSMUSG00000024544	Ldlrad4	1.0391	0.7233	0.856	0.2604	0.3853	0.2744	219	158	163	35	67	55	-1.57111	5.39271e-08	1.52128e-06	down	18	68066328	68401701	+	protein_coding	low density lipoprotein receptor class A domain containing 4 [Source:MGI Symbol%3BAcc:MGI:1277150]	NA	NA	GO:0000139: Golgi membrane; GO:0005768: endosome; GO:0009968: negative regulation of signal transduction; GO:0010719: negative regulation of epithelial to mesenchymal transition; GO:0010991: negative regulation of SMAD protein complex assembly; GO:0010991: negative regulation of SMAD protein complex assembly; GO:0016020: membrane; GO:0016021: integral component of membrane; GO:0030336: negative r…	NA
ENSMUSG00000024558	Mapk4	1.076	0.8059	0.8775	0.4661	0.326	0.3969	228	177	168	63	57	80	-1.2874	6.39548e-07	1.33765e-05	down	18	74061557	74198430	-	protein_coding	mitogen-activated protein kinase 4 [Source:MGI Symbol%3BAcc:MGI:2444559]	K06855: MAPK4_6; mitogen-activated protein kinase 4/6 [EC:2.7.11.24]	mmu04657: IL-17 signaling pathway - Mus musculus (house mouse)	GO:0000166: nucleotide binding; GO:0004672: protein kinase activity; GO:0004674: protein serine/threonine kinase activity; GO:0004707: MAP kinase activity; GO:0005524: ATP binding; GO:0005634: nucleus; GO:0005634: nucleus; GO:0005737: cytoplasm; GO:0005737: cytoplasm; GO:0006468: protein phosphorylation; GO:0007049: cell cycle; GO:0016301: kinase activity; GO:0016310: phosphorylation; GO:0016740:…	NA
ENSMUSG00000024593	Megf10	0.809	0.3186	0.3143	0.176	0.1841	0.1632	245	100	86	34	46	47	-1.55291	0.000325871	0.00245705	down	18	57266162	57430539	+	protein_coding	multiple EGF-like-domains 10 [Source:MGI Symbol%3BAcc:MGI:2685177]	K24068: MEGF10_11; multiple epidermal growth factor-like domains protein 10/11	NA	GO:0001849: complement component C1q complex binding; GO:0001891: phagocytic cup; GO:0001891: phagocytic cup; GO:0005044: scavenger receptor activity; GO:0005112: Notch binding; GO:0005112: Notch binding; GO:0005112: Notch binding; GO:0005886: plasma membrane; GO:0005886: plasma membrane; GO:0006909: phagocytosis; GO:0007155: cell adhesion; GO:0007517: muscle organ development; GO:0014719: skelet…	NA
ENSMUSG00000024610	Cd74	0.6223	0.9226	0.6888	5.5923	2.189	1.3245	41	63	41	235	119	83	1.95253	2.28771e-05	0.000284689	up	18	60936920	60945724	+	protein_coding	CD74 antigen (invariant polypeptide of major histocompatibility complex%2C class II antigen-associated) [Source:MGI Symbol%3BAcc:MGI:96534]	K06505: CD74, DHLAG; CD74 antigen	mmu04612: Antigen processing and presentation - Mus musculus (house mouse); mmu05152: Tuberculosis - Mus musculus (house mouse); mmu05168: Herpes simplex virus 1 infection - Mus musculus (house mouse)	GO:0001516: prostaglandin biosynthetic process; GO:0001540: amyloid-beta binding; GO:0001934: positive regulation of protein phosphorylation; GO:0001961: positive regulation of cytokine-mediated signaling pathway; GO:0001961: positive regulation of cytokine-mediated signaling pathway; GO:0001961: positive regulation of cytokine-mediated signaling pathway; GO:0002250: adaptive immune response; GO:…	NA
ENSMUSG00000024620	Pdgfrb	0.0837	0.3052	0.1493	1.7724	0.7837	0.3962	18	68	29	243	139	81	2.39984	6.77063e-06	0.000102425	up	18	61178222	61218133	+	protein_coding	platelet derived growth factor receptor%2C beta polypeptide [Source:MGI Symbol%3BAcc:MGI:97531]	K05089: PDGFRB, CD140B; platelet-derived growth factor receptor beta [EC:2.7.10.1]	mmu01521: EGFR tyrosine kinase inhibitor resistance - Mus musculus (house mouse); mmu04010: MAPK signaling pathway - Mus musculus (house mouse); mmu04014: Ras signaling pathway - Mus musculus (house mouse); mmu04015: Rap1 signaling pathway - Mus musculus (house mouse); mmu04020: Calcium signaling pathway - Mus musculus (house mouse); mmu04072: Phospholipase D signaling pathway - Mus musculus (hou…	GO:0000166: nucleotide binding; GO:0001525: angiogenesis; GO:0001568: blood vessel development; GO:0001701: in utero embryonic development; GO:0001726: ruffle; GO:0001822: kidney development; GO:0001894: tissue homeostasis; GO:0004672: protein kinase activity; GO:0004713: protein tyrosine kinase activity; GO:0004714: transmembrane receptor protein tyrosine kinase activity; GO:0005017: platelet-de…	NA
ENSMUSG00000024621	Csf1r	0.1457	0.1874	0.1612	2.0068	1.2089	0.9002	33	44	33	290	226	194	2.98854	1.63915e-20	3.38961e-18	up	18	61233670	61265221	+	protein_coding	colony stimulating factor 1 receptor [Source:MGI Symbol%3BAcc:MGI:1339758]	K05090: CSF1R, FMS, CD115; macrophage colony-stimulating factor 1 receptor [EC:2.7.10.1]	mmu04010: MAPK signaling pathway - Mus musculus (house mouse); mmu04014: Ras signaling pathway - Mus musculus (house mouse); mmu04015: Rap1 signaling pathway - Mus musculus (house mouse); mmu04060: Cytokine-cytokine receptor interaction - Mus musculus (house mouse); mmu04061: Viral protein interaction with cytokine and cytokine receptor - Mus musculus (house mouse); mmu04151: PI3K-Akt signaling p…	GO:0000166: nucleotide binding; GO:0001934: positive regulation of protein phosphorylation; GO:0002244: hematopoietic progenitor cell differentiation; GO:0002376: immune system process; GO:0002931: response to ischemia; GO:0004672: protein kinase activity; GO:0004713: protein tyrosine kinase activity; GO:0004714: transmembrane receptor protein tyrosine kinase activity; GO:0004714: transmembrane r…	NA
ENSMUSG00000024659	Anxa1	0.1926	0.2534	0.2519	0.9196	0.5729	0.5154	22	30	26	67	54	56	1.45561	9.69541e-05	0.000920793	up	19	20350792	20368308	-	protein_coding	annexin A1 [Source:MGI Symbol%3BAcc:MGI:96819]	K17091: ANXA1; annexin A1	NA	GO:0001533: cornified envelope; GO:0001533: cornified envelope; GO:0001780: neutrophil homeostasis; GO:0001780: neutrophil homeostasis; GO:0002250: adaptive immune response; GO:0002376: immune system process; GO:0002548: monocyte chemotaxis; GO:0002685: regulation of leukocyte migration; GO:0002685: regulation of leukocyte migration; GO:0003697: single-stranded DNA binding; GO:0003727: single-str…	NA
ENSMUSG00000024664	Fads3	0.4032	0.59	0.4835	1.8439	1.2054	0.9963	60	91	65	175	148	141	1.38825	9.91763e-07	1.99367e-05	up	19	10018933	10037474	+	protein_coding	fatty acid desaturase 3 [Source:MGI Symbol%3BAcc:MGI:1928740]	K10225: FADS3; fatty acid desaturase 3 (Delta-13 desaturase) [EC:1.14.19.-]	NA	GO:0005575: cellular_component; GO:0005783: endoplasmic reticulum; GO:0006629: lipid metabolic process; GO:0006631: fatty acid metabolic process; GO:0006633: fatty acid biosynthetic process; GO:0016020: membrane; GO:0016021: integral component of membrane; GO:0016491: oxidoreductase activity; GO:0016717: oxidoreductase activity, acting on paired donors, with oxidation of a pair of donors resultin…	NA
ENSMUSG00000024672	Ms4a7	0.0458	0.0552	0.057	0.2512	0.1526	0.0903	8	10	9	28	22	15	1.56352	0.00963652	0.0358584	up	19	11298403	11313510	-	protein_coding	membrane-spanning 4-domains%2C subfamily A%2C member 7 [Source:MGI Symbol%3BAcc:MGI:1918846]	K22191: MS4A5_6_7; membrane-spanning 4-domains subfamily A member 5/6/7	NA	GO:0003674: molecular_function; GO:0005802: trans-Golgi network; GO:0005802: trans-Golgi network; GO:0005886: plasma membrane; GO:0007166: cell surface receptor signaling pathway	NA
ENSMUSG00000024677	Ms4a6b	0.0625	0.1645	0.1258	0.4365	0.3581	0.2449	11	30	20	49	52	41	1.50359	0.000795203	0.00502144	up	19	11493876	11508620	+	protein_coding	membrane-spanning 4-domains%2C subfamily A%2C member 6B [Source:MGI Symbol%3BAcc:MGI:1917024]	K22191: MS4A5_6_7; membrane-spanning 4-domains subfamily A member 5/6/7	NA	GO:0003674: molecular_function; GO:0005802: trans-Golgi network; GO:0005802: trans-Golgi network; GO:0005886: plasma membrane; GO:0007166: cell surface receptor signaling pathway; GO:0016020: membrane; GO:0016021: integral component of membrane	NA
ENSMUSG00000024679	Ms4a6d	0.0588	0.0283	0.0488	0.4836	0.2136	0.139	4	2	3	21	12	9	2.52613	0.00356687	0.0165059	up	19	11563968	11582213	-	protein_coding	membrane-spanning 4-domains%2C subfamily A%2C member 6D [Source:MGI Symbol%3BAcc:MGI:1916024]	K22191: MS4A5_6_7; membrane-spanning 4-domains subfamily A member 5/6/7	NA	GO:0003674: molecular_function; GO:0005802: trans-Golgi network; GO:0005802: trans-Golgi network; GO:0005886: plasma membrane; GO:0007166: cell surface receptor signaling pathway; GO:0016020: membrane; GO:0016021: integral component of membrane	NA
ENSMUSG00000024691	Fam111a	0.0124	0.006	0.0274	0.155	0.0449	0.065	2	1	4	16	6	10	2.47169	0.0125318	0.0441508	up	19	12523104	12567132	+	protein_coding	family with sequence similarity 111%2C member A [Source:MGI Symbol%3BAcc:MGI:1915508]	K24274: FAM111A; protein FAM111A	NA	GO:0000785: chromatin; GO:0000785: chromatin; GO:0001650: fibrillar center; GO:0003677: DNA binding; GO:0003697: single-stranded DNA binding; GO:0005634: nucleus; GO:0005634: nucleus; GO:0005654: nucleoplasm; GO:0005694: chromosome; GO:0005737: cytoplasm; GO:0006260: DNA replication; GO:0006260: DNA replication; GO:0006281: DNA repair; GO:0006508: proteolysis; GO:0006974: cellular response to DNA…	NA
ENSMUSG00000024738	Pga5	3.7556	8.2515	6.6018	0.1484	0.1912	0.1327	238	542	378	6	10	8	-5.33953	2.52007e-39	2.21962e-36	down	19	10646320	10655435	-	protein_coding	pepsinogen 5%2C group I [Source:MGI Symbol%3BAcc:MGI:1915935]	K06002: PGA; pepsin A [EC:3.4.23.1]	mmu04974: Protein digestion and absorption - Mus musculus (house mouse)	GO:0004190: aspartic-type endopeptidase activity; GO:0004190: aspartic-type endopeptidase activity; GO:0005575: cellular_component; GO:0005576: extracellular region; GO:0006508: proteolysis; GO:0006508: proteolysis; GO:0008233: peptidase activity; GO:0016787: hydrolase activity; GO:0019538: protein metabolic process	NA
ENSMUSG00000024747	Aldh1a7	0.6538	1.2615	1.2151	4.0806	2.646	2.1139	53	106	89	211	177	163	1.44215	3.73523e-06	6.17716e-05	up	19	20670317	20704926	-	protein_coding	aldehyde dehydrogenase family 1%2C subfamily A7 [Source:MGI Symbol%3BAcc:MGI:1347050]	K07249: ALDH1A; retinal dehydrogenase [EC:1.2.1.36]	mmu00830: Retinol metabolism - Mus musculus (house mouse); mmu01100: Metabolic pathways - Mus musculus (house mouse)	GO:0004028: 3-chloroallyl aldehyde dehydrogenase activity; GO:0004029: aldehyde dehydrogenase (NAD+) activity; GO:0004029: aldehyde dehydrogenase (NAD+) activity; GO:0005737: cytoplasm; GO:0005829: cytosol; GO:0006001: fructose catabolic process; GO:0016491: oxidoreductase activity; GO:0016620: oxidoreductase activity, acting on the aldehyde or oxo group of donors, NAD or NADP as acceptor; GO:001…	NA
ENSMUSG00000024778	Fas	0.0247	0.0238	0.0274	0.31	0.1348	0.078	2	2	2	16	9	6	2.69093	0.00707571	0.0283421	up	19	34268066	34305172	+	protein_coding	Fas (TNF receptor superfamily member 6) [Source:MGI Symbol%3BAcc:MGI:95484]	K04390: TNFRSF6, FAS, CD95; tumor necrosis factor receptor superfamily member 6	mmu01524: Platinum drug resistance - Mus musculus (house mouse); mmu04010: MAPK signaling pathway - Mus musculus (house mouse); mmu04060: Cytokine-cytokine receptor interaction - Mus musculus (house mouse); mmu04115: p53 signaling pathway - Mus musculus (house mouse); mmu04210: Apoptosis - Mus musculus (house mouse); mmu04217: Necroptosis - Mus musculus (house mouse); mmu04650: Natural killer cel…	GO:0001934: positive regulation of protein phosphorylation; GO:0002020: protease binding; GO:0002377: immunoglobulin production; GO:0004888: transmembrane signaling receptor activity; GO:0005031: tumor necrosis factor receptor activity; GO:0005031: tumor necrosis factor receptor activity; GO:0005515: protein binding; GO:0005516: calmodulin binding; GO:0005576: extracellular region; GO:0005615: ex…	NA
ENSMUSG00000024781	Lipa	0.109	0.1813	0.129	0.5363	0.369	0.2332	29	50	31	91	81	59	1.37193	0.000325528	0.00245602	up	19	34469718	34504874	-	protein_coding	lysosomal acid lipase A [Source:MGI Symbol%3BAcc:MGI:96789]	K01052: LIPA; lysosomal acid lipase/cholesteryl ester hydrolase [EC:3.1.1.13]	mmu00100: Steroid biosynthesis - Mus musculus (house mouse); mmu04142: Lysosome - Mus musculus (house mouse); mmu04979: Cholesterol metabolism - Mus musculus (house mouse)	GO:0000902: cell morphogenesis; GO:0001650: fibrillar center; GO:0001816: cytokine production; GO:0004771: sterol esterase activity; GO:0004771: sterol esterase activity; GO:0005654: nucleoplasm; GO:0005764: lysosome; GO:0005829: cytosol; GO:0006629: lipid metabolic process; GO:0006631: fatty acid metabolic process; GO:0006954: inflammatory response; GO:0016042: lipid catabolic process; GO:001612…	NA
ENSMUSG00000024810	Il33	2.9317	1.5931	2.1208	0.8999	1.1023	1.1048	332	187	217	65	103	119	-1.16481	6.92177e-05	0.00070135	down	19	29902514	29938118	+	protein_coding	interleukin 33 [Source:MGI Symbol%3BAcc:MGI:1924375]	K12967: IL33; interleukin 33	mmu04060: Cytokine-cytokine receptor interaction - Mus musculus (house mouse); mmu04217: Necroptosis - Mus musculus (house mouse); mmu04623: Cytosolic DNA-sensing pathway - Mus musculus (house mouse); mmu05164: Influenza A - Mus musculus (house mouse)	GO:0000122: negative regulation of transcription by RNA polymerase II; GO:0001819: positive regulation of cytokine production; GO:0002112: interleukin-33 receptor binding; GO:0002281: macrophage activation involved in immune response; GO:0002282: microglial cell activation involved in immune response; GO:0002638: negative regulation of immunoglobulin production; GO:0002639: positive regulation of…	NA
ENSMUSG00000024889	Rce1	6.4231	8.475	8.8694	3.4911	2.832	3.0743	525	718	655	182	191	239	-1.39312	8.05736e-18	1.29343e-15	down	19	4672619	4675669	-	protein_coding	Ras converting CAAX endopeptidase 1 [Source:MGI Symbol%3BAcc:MGI:1336895]	K08658: RCE1, FACE2; prenyl protein peptidase [EC:3.4.22.-]	mmu00900: Terpenoid backbone biosynthesis - Mus musculus (house mouse)	GO:0004175: endopeptidase activity; GO:0004222: metalloendopeptidase activity; GO:0005783: endoplasmic reticulum; GO:0005789: endoplasmic reticulum membrane; GO:0006508: proteolysis; GO:0008233: peptidase activity; GO:0008238: exopeptidase activity; GO:0016020: membrane; GO:0016021: integral component of membrane; GO:0016787: hydrolase activity; GO:0018342: protein prenylation; GO:0030176: integr…	NA
ENSMUSG00000024907	Gal	1.6817	2.0281	2.2551	1.0141	1.215	0.8501	52	65	63	20	31	25	-1.00922	0.00402376	0.0181728	down	19	3459915	3464544	-	protein_coding	galanin and GMAP prepropeptide [Source:MGI Symbol%3BAcc:MGI:95637]	K05244: GAL; galanin	mmu04080: Neuroactive ligand-receptor interaction - Mus musculus (house mouse)	GO:0004966: galanin receptor activity; GO:0005179: hormone activity; GO:0005184: neuropeptide hormone activity; GO:0005184: neuropeptide hormone activity; GO:0005576: extracellular region; GO:0005615: extracellular space; GO:0005615: extracellular space; GO:0005737: cytoplasm; GO:0005794: Golgi apparatus; GO:0006954: inflammatory response; GO:0007218: neuropeptide signaling pathway; GO:0007218: n…	NA
ENSMUSG00000024942	Capn1	0.2056	0.1617	0.1264	0.6568	0.6461	0.4004	27	22	15	55	70	50	1.70743	1.97954e-05	0.000250935	up	19	6038573	6065927	-	protein_coding	calpain 1 [Source:MGI Symbol%3BAcc:MGI:88263]	K01367: CAPN1; calpain-1 [EC:3.4.22.52]	mmu04141: Protein processing in endoplasmic reticulum - Mus musculus (house mouse); mmu04210: Apoptosis - Mus musculus (house mouse); mmu04217: Necroptosis - Mus musculus (house mouse); mmu04218: Cellular senescence - Mus musculus (house mouse); mmu05010: Alzheimer disease - Mus musculus (house mouse); mmu05022: Pathways of neurodegeneration - multiple diseases - Mus musculus (house mouse)	GO:0001533: cornified envelope; GO:0004198: calcium-dependent cysteine-type endopeptidase activity; GO:0004198: calcium-dependent cysteine-type endopeptidase activity; GO:0004198: calcium-dependent cysteine-type endopeptidase activity; GO:0004198: calcium-dependent cysteine-type endopeptidase activity; GO:0005509: calcium ion binding; GO:0005515: protein binding; GO:0005737: cytoplasm; GO:0005739…	NA
ENSMUSG00000024965	Fermt3	0.0352	0.0808	0.0683	0.2349	0.1549	0.1436	8	19	14	34	29	31	1.47372	0.00301826	0.0144654	up	19	6976326	6996837	-	protein_coding	fermitin family member 3 [Source:MGI Symbol%3BAcc:MGI:2147790]	K17084: FERMT3, KIND3; kindlin 3	mmu04611: Platelet activation - Mus musculus (house mouse)	GO:0002102: podosome; GO:0005178: integrin binding; GO:0005178: integrin binding; GO:0005178: integrin binding; GO:0005515: protein binding; GO:0007155: cell adhesion; GO:0007159: leukocyte cell-cell adhesion; GO:0007159: leukocyte cell-cell adhesion; GO:0007159: leukocyte cell-cell adhesion; GO:0007160: cell-matrix adhesion; GO:0007229: integrin-mediated signaling pathway; GO:0030054: cell junct…	NA
ENSMUSG00000024968	Rcor2	0.7911	1.433	1.09	0.5316	0.5283	0.5092	98	184	122	42	54	60	-1.12488	6.1474e-05	0.000638669	down	19	7244690	7252590	+	protein_coding	REST corepressor 2 [Source:MGI Symbol%3BAcc:MGI:1859854]	K26242: RCOR2_3; REST corepressor 2/3	NA	GO:0000118: histone deacetylase complex; GO:0003714: transcription corepressor activity; GO:0003714: transcription corepressor activity; GO:0005515: protein binding; GO:0005634: nucleus; GO:0005667: transcription regulator complex; GO:0006357: regulation of transcription by RNA polymerase II; GO:0016575: histone deacetylation; GO:0019899: enzyme binding; GO:0045892: negative regulation of DNA-tem…	MYB
ENSMUSG00000025020	Slit1	0.1549	0.3239	0.2811	0.749	0.7042	0.7783	36	78	59	111	135	172	1.51175	7.38739e-08	2.01237e-06	up	19	41588696	41732104	-	protein_coding	slit guidance ligand 1 [Source:MGI Symbol%3BAcc:MGI:1315203]	K06838: SLIT1; slit 1	mmu04360: Axon guidance - Mus musculus (house mouse)	GO:0005102: signaling receptor binding; GO:0005509: calcium ion binding; GO:0005576: extracellular region; GO:0005615: extracellular space; GO:0005615: extracellular space; GO:0005615: extracellular space; GO:0005886: plasma membrane; GO:0007097: nuclear migration; GO:0007275: multicellular organism development; GO:0007399: nervous system development; GO:0007409: axonogenesis; GO:0007409: axonoge…	NA
ENSMUSG00000025064	Col17a1	1.2465	1.3089	1.4781	0.5849	0.5857	0.5527	294	320	315	88	114	124	-1.28274	2.99981e-13	2.78666e-11	down	19	47634783	47680533	-	protein_coding	collagen%2C type XVII%2C alpha 1 [Source:MGI Symbol%3BAcc:MGI:88450]	K07603: COL17A, BP180; collagen type XVII alpha	mmu04974: Protein digestion and absorption - Mus musculus (house mouse)	GO:0005201: extracellular matrix structural constituent; GO:0005515: protein binding; GO:0005576: extracellular region; GO:0005581: collagen trimer; GO:0005604: basement membrane; GO:0005615: extracellular space; GO:0016020: membrane; GO:0016021: integral component of membrane; GO:0030054: cell junction; GO:0030056: hemidesmosome; GO:0030056: hemidesmosome; GO:0030056: hemidesmosome; GO:0030198: …	NA
ENSMUSG00000025085	Ablim1	0.386	0.1667	0.1275	0.7022	0.6281	0.4978	181	81	54	210	243	222	1.33182	0.000695112	0.00451894	up	19	57021165	57303351	-	protein_coding	actin-binding LIM protein 1 [Source:MGI Symbol%3BAcc:MGI:1194500]	K07520: ABLIM; actin-binding LIM protein	mmu04360: Axon guidance - Mus musculus (house mouse)	GO:0001725: stress fiber; GO:0001725: stress fiber; GO:0003779: actin binding; GO:0005515: protein binding; GO:0005737: cytoplasm; GO:0005856: cytoskeleton; GO:0006366: transcription by RNA polymerase II; GO:0007010: cytoskeleton organization; GO:0007411: axon guidance; GO:0014069: postsynaptic density; GO:0015629: actin cytoskeleton; GO:0015629: actin cytoskeleton; GO:0030027: lamellipodium; GO:…	NA
ENSMUSG00000025150	Cbr2	0.1728	0.0741	0.0638	2.4991	1.5361	1.1711	9	4	3	83	66	58	3.97244	9.04713e-13	7.90992e-11	up	11	120620315	120622940	-	protein_coding	carbonyl reductase 2 [Source:MGI Symbol%3BAcc:MGI:107200]	K00081: CBR2; carbonyl reductase 2 [EC:1.1.1.184]	mmu00590: Arachidonic acid metabolism - Mus musculus (house mouse); mmu00980: Metabolism of xenobiotics by cytochrome P450 - Mus musculus (house mouse); mmu01100: Metabolic pathways - Mus musculus (house mouse)	GO:0004090: carbonyl reductase (NADPH) activity; GO:0004090: carbonyl reductase (NADPH) activity; GO:0004090: carbonyl reductase (NADPH) activity; GO:0005515: protein binding; GO:0005739: mitochondrion; GO:0005997: xylulose metabolic process; GO:0006006: glucose metabolic process; GO:0006116: NADH oxidation; GO:0016491: oxidoreductase activity; GO:0042802: identical protein binding; GO:0043621: p…	NA
ENSMUSG00000025165	Sectm1a	0.497	0.6975	0.6168	1.5822	1.0587	1.3619	33	48	37	67	58	86	1.08602	0.000549754	0.00375357	up	11	120958233	120972046	-	protein_coding	secreted and transmembrane 1A [Source:MGI Symbol%3BAcc:MGI:2384805]	NA	NA	GO:0005125: cytokine activity; GO:0005576: extracellular region; GO:0005886: plasma membrane; GO:0006955: immune response; GO:0016020: membrane; GO:0016021: integral component of membrane; GO:0016021: integral component of membrane	NA
ENSMUSG00000025172	Ankrd2	0.2463	2.0093	2.1068	0.3862	0.4342	0.2354	11	93	85	11	16	10	-2.07781	0.00249656	0.0124389	down	19	42024439	42033549	+	protein_coding	ankyrin repeat domain 2 (stretch responsive muscle) [Source:MGI Symbol%3BAcc:MGI:1861447]	K21434: ANKRD2; ankyrin repeat domain-containing protein 2	NA	GO:0000122: negative regulation of transcription by RNA polymerase II; GO:0000791: euchromatin; GO:0001817: regulation of cytokine production; GO:0003682: chromatin binding; GO:0005515: protein binding; GO:0005634: nucleus; GO:0005634: nucleus; GO:0005634: nucleus; GO:0005634: nucleus; GO:0005737: cytoplasm; GO:0005829: cytosol; GO:0005829: cytosol; GO:0006357: regulation of transcription by RNA …	NA
ENSMUSG00000025213	Kazald1	0.4851	0.2925	0.4027	1.0934	1.3045	1.2114	32	20	24	46	71	76	1.55264	1.76949e-05	0.000228821	up	19	45063680	45067728	+	protein_coding	Kazal-type serine peptidase inhibitor domain 1 [Source:MGI Symbol%3BAcc:MGI:2147606]	K25568: KAZALD1; Kazal-type serine protease inhibitor domain-containing protein 1	NA	GO:0001503: ossification; GO:0001558: regulation of cell growth; GO:0005520: insulin-like growth factor binding; GO:0005576: extracellular region; GO:0005614: interstitial matrix; GO:0005614: interstitial matrix; GO:0007275: multicellular organism development; GO:0009966: regulation of signal transduction; GO:0030154: cell differentiation; GO:0030198: extracellular matrix organization; GO:0031012…	NA
ENSMUSG00000025266	Gnl3l	0.151	0.4414	0.3038	1.0545	0.6543	0.6783	33	100	60	147	118	141	1.36656	0.000159558	0.00138181	up	X	149766137	149800318	-	protein_coding	guanine nucleotide binding protein-like 3 (nucleolar)-like [Source:MGI Symbol%3BAcc:MGI:2448557]	K14538: NUG1, GNL3; nuclear GTP-binding protein	mmu03008: Ribosome biogenesis in eukaryotes - Mus musculus (house mouse)	GO:0000166: nucleotide binding; GO:0005525: GTP binding; GO:0005634: nucleus; GO:0005654: nucleoplasm; GO:0005697: telomerase holoenzyme complex; GO:0005730: nucleolus; GO:0005730: nucleolus; GO:0005829: cytosol; GO:0031334: positive regulation of protein-containing complex assembly; GO:0031397: negative regulation of protein ubiquitination; GO:0031647: regulation of protein stability; GO:0032091…	NA
ENSMUSG00000025283	Sat1	0.5237	0.6204	0.4881	2.7799	1.3917	0.9176	57	70	48	193	125	95	1.56312	4.8883e-05	0.000527923	up	X	153996128	153999445	-	protein_coding	spermidine/spermine N1-acetyl transferase 1 [Source:MGI Symbol%3BAcc:MGI:98233]	K00657: speG, SAT; diamine N-acetyltransferase [EC:2.3.1.57]	mmu00330: Arginine and proline metabolism - Mus musculus (house mouse); mmu01100: Metabolic pathways - Mus musculus (house mouse); mmu04216: Ferroptosis - Mus musculus (house mouse)	GO:0004145: diamine N-acetyltransferase activity; GO:0004145: diamine N-acetyltransferase activity; GO:0005737: cytoplasm; GO:0005829: cytosol; GO:0006596: polyamine biosynthetic process; GO:0008080: N-acetyltransferase activity; GO:0008080: N-acetyltransferase activity; GO:0016740: transferase activity; GO:0016746: acyltransferase activity; GO:0019809: spermidine binding; GO:0032918: spermidine …	NA
ENSMUSG00000025321	Itgb8	0.0346	0.0178	0.0128	0.1481	0.1089	0.0993	15	8	5	41	39	41	2.36239	6.43517e-06	9.81621e-05	up	12	119121757	119202537	-	protein_coding	integrin beta 8 [Source:MGI Symbol%3BAcc:MGI:1338035]	K06591: ITGB8; integrin beta 8	mmu04151: PI3K-Akt signaling pathway - Mus musculus (house mouse); mmu04510: Focal adhesion - Mus musculus (house mouse); mmu04512: ECM-receptor interaction - Mus musculus (house mouse); mmu04514: Cell adhesion molecules - Mus musculus (house mouse); mmu04810: Regulation of actin cytoskeleton - Mus musculus (house mouse); mmu05165: Human papillomavirus infection - Mus musculus (house mouse); mmu0…	GO:0001570: vasculogenesis; GO:0001573: ganglioside metabolic process; GO:0005102: signaling receptor binding; GO:0005178: integrin binding; GO:0005886: plasma membrane; GO:0005925: focal adhesion; GO:0006955: immune response; GO:0007155: cell adhesion; GO:0007160: cell-matrix adhesion; GO:0007179: transforming growth factor beta receptor signaling pathway; GO:0007229: integrin-mediated signaling…	NA
ENSMUSG00000025347	Mettl7b	0.7252	0.5197	0.4816	0.0975	0.1004	0.1743	35	26	21	3	4	8	-2.24858	0.000477348	0.00335753	down	10	128794143	128796857	-	protein_coding	methyltransferase like 7B [Source:MGI Symbol%3BAcc:MGI:1918914]	NA	NA	GO:0005783: endoplasmic reticulum; GO:0005811: lipid droplet; GO:0008168: methyltransferase activity; GO:0008757: S-adenosylmethionine-dependent methyltransferase activity; GO:0016020: membrane; GO:0016740: transferase activity; GO:0018708: thiol S-methyltransferase activity; GO:0032259: methylation	NA
ENSMUSG00000025422	Agap2	0.4933	1.1381	1.1205	0.4775	0.4003	0.3337	115	275	236	71	77	74	-1.23022	0.000115323	0.00105766	down	10	126911153	126929038	+	protein_coding	ArfGAP with GTPase domain%2C ankyrin repeat and PH domain 2 [Source:MGI Symbol%3BAcc:MGI:3580016]	K17848: AGAP2; Arf-GAP with GTPase, ANK repeat and PH domain-containing protein 2	mmu04068: FoxO signaling pathway - Mus musculus (house mouse); mmu04144: Endocytosis - Mus musculus (house mouse)	GO:0000166: nucleotide binding; GO:0003924: GTPase activity; GO:0003924: GTPase activity; GO:0005096: GTPase activator activity; GO:0005096: GTPase activator activity; GO:0005515: protein binding; GO:0005524: ATP binding; GO:0005525: GTP binding; GO:0005634: nucleus; GO:0005634: nucleus; GO:0005654: nucleoplasm; GO:0005737: cytoplasm; GO:0005768: endosome; GO:0005829: cytosol; GO:0006915: apoptot…	NA
ENSMUSG00000025492	Ifitm3	0.5638	0.7615	0.208	10.5487	4.7375	2.3316	15	21	5	179	104	59	3.43274	2.24405e-09	9.46202e-08	up	7	140589499	140590683	-	protein_coding	interferon induced transmembrane protein 3 [Source:MGI Symbol%3BAcc:MGI:1913391]	K06566: IFITM; interferon induced transmembrane protein	NA	GO:0002376: immune system process; GO:0005634: nucleus; GO:0005737: cytoplasm; GO:0005764: lysosome; GO:0005765: lysosomal membrane; GO:0005768: endosome; GO:0005783: endoplasmic reticulum; GO:0005886: plasma membrane; GO:0005886: plasma membrane; GO:0005886: plasma membrane; GO:0006898: receptor-mediated endocytosis; GO:0008285: negative regulation of cell population proliferation; GO:0008285: n…	NA
ENSMUSG00000025608	Podxl	0.1161	0.3718	0.2878	2.8394	0.861	0.4882	25	83	56	390	153	100	2.37776	0.00356915	0.0165068	up	6	31496423	31540916	-	protein_coding	podocalyxin-like [Source:MGI Symbol%3BAcc:MGI:1351317]	K06817: PODXL; podocalyxin-like	mmu05132: Salmonella infection - Mus musculus (house mouse)	GO:0001726: ruffle; GO:0005730: nucleolus; GO:0005737: cytoplasm; GO:0005886: plasma membrane; GO:0005886: plasma membrane; GO:0007155: cell adhesion; GO:0007162: negative regulation of cell adhesion; GO:0016020: membrane; GO:0016021: integral component of membrane; GO:0016324: apical plasma membrane; GO:0016324: apical plasma membrane; GO:0016324: apical plasma membrane; GO:0016477: cell migrati…	NA
ENSMUSG00000025647	Shisa5	0.4251	0.522	0.4534	1.7087	1.0679	0.6095	55	70	53	141	114	75	1.19883	0.00106323	0.00629288	up	9	108867633	108886845	+	protein_coding	shisa family member 5 [Source:MGI Symbol%3BAcc:MGI:1915044]	K10135: SCOTIN; scotin	mmu04115: p53 signaling pathway - Mus musculus (house mouse)	GO:0005634: nucleus; GO:0005635: nuclear envelope; GO:0005783: endoplasmic reticulum; GO:0005783: endoplasmic reticulum; GO:0006915: apoptotic process; GO:0016020: membrane; GO:0016021: integral component of membrane; GO:0042771: intrinsic apoptotic signaling pathway in response to DNA damage by p53 class mediator; GO:0050699: WW domain binding; GO:0072332: intrinsic apoptotic signaling pathway b…	NA
ENSMUSG00000025658	Cnksr2	0.0798	0.1937	0.14	0.0776	0.0467	0.0492	29	73	46	18	14	17	-1.31416	0.0052447	0.02232	down	X	156604432	156826290	-	protein_coding	connector enhancer of kinase suppressor of Ras 2 [Source:MGI Symbol%3BAcc:MGI:2661175]	K17536: CNKSR2, CNK2, KSR2; connector enhancer of kinase suppressor of Ras 2	NA	GO:0005515: protein binding; GO:0005737: cytoplasm; GO:0005886: plasma membrane; GO:0009966: regulation of signal transduction; GO:0014069: postsynaptic density; GO:0014069: postsynaptic density; GO:0016020: membrane; GO:0019901: protein kinase binding; GO:0035556: intracellular signal transduction; GO:0042802: identical protein binding; GO:0043005: neuron projection; GO:0043025: neuronal cell bo…	NA
ENSMUSG00000025666	Tmem47	0.114	0.1466	0.0771	0.5658	0.2455	0.2064	18	24	11	57	32	31	1.50441	0.0040778	0.0183802	up	X	80114304	80141478	+	protein_coding	transmembrane protein 47 [Source:MGI Symbol%3BAcc:MGI:2177570]	NA	NA	GO:0005515: protein binding; GO:0005886: plasma membrane; GO:0005911: cell-cell junction; GO:0005911: cell-cell junction; GO:0016020: membrane; GO:0016021: integral component of membrane; GO:0030054: cell junction; GO:0098609: cell-cell adhesion	NA
ENSMUSG00000025716	Myo3a	0.0802	0.0619	0.0391	0.1509	0.14	0.199	25	20	11	30	36	59	1.37094	0.00238954	0.0120215	up	2	22232314	22508264	+	protein_coding	myosin IIIA [Source:MGI Symbol%3BAcc:MGI:2183924]	K08834: MYO3, DFNB30; myosin III [EC:2.7.11.1]	NA	GO:0000146: microfilament motor activity; GO:0000146: microfilament motor activity; GO:0000146: microfilament motor activity; GO:0000166: nucleotide binding; GO:0001917: photoreceptor inner segment; GO:0001917: photoreceptor inner segment; GO:0003774: cytoskeletal motor activity; GO:0003779: actin binding; GO:0004672: protein kinase activity; GO:0004674: protein serine/threonine kinase activity; …	NA
ENSMUSG00000025742	Prps2	0.1316	0.2476	0.2258	0.8563	0.5343	0.3943	20	39	31	83	67	57	1.49728	0.000177913	0.00151105	up	X	166129318	166165745	-	protein_coding	phosphoribosyl pyrophosphate synthetase 2 [Source:MGI Symbol%3BAcc:MGI:97776]	K00948: PRPS, prsA; ribose-phosphate pyrophosphokinase [EC:2.7.6.1]	mmu00030: Pentose phosphate pathway - Mus musculus (house mouse); mmu00230: Purine metabolism - Mus musculus (house mouse); mmu01100: Metabolic pathways - Mus musculus (house mouse); mmu01200: Carbon metabolism - Mus musculus (house mouse); mmu01230: Biosynthesis of amino acids - Mus musculus (house mouse)	GO:0000166: nucleotide binding; GO:0000287: magnesium ion binding; GO:0002189: ribose phosphate diphosphokinase complex; GO:0002189: ribose phosphate diphosphokinase complex; GO:0004749: ribose phosphate diphosphokinase activity; GO:0004749: ribose phosphate diphosphokinase activity; GO:0004749: ribose phosphate diphosphokinase activity; GO:0004749: ribose phosphate diphosphokinase activity; GO:0…	NA
ENSMUSG00000025776	Crispld1	0.1185	0.2451	0.1812	0.6195	0.3215	0.3027	21	45	29	70	47	51	1.12597	0.00750697	0.0295715	up	1	17797269	17836568	+	protein_coding	cysteine-rich secretory protein LCCL domain containing 1 [Source:MGI Symbol%3BAcc:MGI:1934666]	K24243: CRISPLD; cysteine-rich secretory protein LCCL domain-containing	NA	GO:0003674: molecular_function; GO:0005576: extracellular region; GO:0005615: extracellular space; GO:0060325: face morphogenesis; GO:0061484: hematopoietic stem cell homeostasis	NA
ENSMUSG00000025780	Itih5	0.0355	0.0871	0.0464	0.4501	0.172	0.1255	11	28	13	89	44	37	2.07329	0.00022533	0.00182637	up	2	10158382	10261340	+	protein_coding	inter-alpha-trypsin inhibitor%2C heavy chain 5 [Source:MGI Symbol%3BAcc:MGI:1925751]	K24515: ITIH5; inter-alpha-trypsin inhibitor heavy chain H5	NA	GO:0003674: molecular_function; GO:0004867: serine-type endopeptidase inhibitor activity; GO:0005576: extracellular region; GO:0008150: biological_process; GO:0010466: negative regulation of peptidase activity; GO:0030212: hyaluronan metabolic process; GO:0030414: peptidase inhibitor activity; GO:0062023: collagen-containing extracellular matrix	NA
ENSMUSG00000025790	Slco3a1	9.9183	9.1628	10.648	3.3571	3.5754	3.4844	3298	3158	3199	712	981	1102	-1.57133	8.28574e-39	6.5681e-36	down	7	73925167	74204528	-	protein_coding	solute carrier organic anion transporter family%2C member 3a1 [Source:MGI Symbol%3BAcc:MGI:1351867]	K14353: SLCO3A; solute carrier organic anion transporter family, member 3A	NA	GO:0001934: positive regulation of protein phosphorylation; GO:0005886: plasma membrane; GO:0005887: integral component of plasma membrane; GO:0006811: ion transport; GO:0015347: sodium-independent organic anion transmembrane transporter activity; GO:0015732: prostaglandin transport; GO:0015732: prostaglandin transport; GO:0016020: membrane; GO:0016021: integral component of membrane; GO:0043252:…	NA
ENSMUSG00000025804	Ccr1	0.009	0	0.01	0.2539	0.0872	0.0946	1	0	1	18	8	10	4.46353	0.000672592	0.00440342	up	9	123762161	123768729	-	protein_coding	chemokine (C-C motif) receptor 1 [Source:MGI Symbol%3BAcc:MGI:104618]	K04176: CCR1, CD191; C-C chemokine receptor type 1	mmu04060: Cytokine-cytokine receptor interaction - Mus musculus (house mouse); mmu04061: Viral protein interaction with cytokine and cytokine receptor - Mus musculus (house mouse); mmu04062: Chemokine signaling pathway - Mus musculus (house mouse); mmu05163: Human cytomegalovirus infection - Mus musculus (house mouse); mmu05167: Kaposi sarcoma-associated herpesvirus infection - Mus musculus (hous…	GO:0004435: phosphatidylinositol phospholipase C activity; GO:0004930: G protein-coupled receptor activity; GO:0004950: chemokine receptor activity; GO:0005515: protein binding; GO:0005737: cytoplasm; GO:0005886: plasma membrane; GO:0006816: calcium ion transport; GO:0006874: cellular calcium ion homeostasis; GO:0006887: exocytosis; GO:0006935: chemotaxis; GO:0006954: inflammatory response; GO:00…	NA
ENSMUSG00000025810	Nrp1	0.0391	0.0854	0.0548	1.5884	0.7323	0.5093	15	34	19	389	232	186	3.91519	3.69776e-20	7.51593e-18	up	8	129085085	129229844	+	protein_coding	neuropilin 1 [Source:MGI Symbol%3BAcc:MGI:106206]	K06724: NRP1, CD304; neuropilin 1	mmu04360: Axon guidance - Mus musculus (house mouse); mmu05166: Human T-cell leukemia virus 1 infection - Mus musculus (house mouse); mmu05171: Coronavirus disease - COVID-19 - Mus musculus (house mouse)	GO:0001525: angiogenesis; GO:0001525: angiogenesis; GO:0001525: angiogenesis; GO:0001569: branching involved in blood vessel morphogenesis; GO:0001570: vasculogenesis; GO:0001755: neural crest cell migration; GO:0001764: neuron migration; GO:0002040: sprouting angiogenesis; GO:0002040: sprouting angiogenesis; GO:0002042: cell migration involved in sprouting angiogenesis; GO:0002042: cell migratio…	NA
ENSMUSG00000025887	Casp12	0.0133	0.0064	0.0073	0.2185	0.0965	0.0209	2	1	1	21	12	3	3.52585	0.00267773	0.0131569	up	9	5345430	5373032	+	protein_coding	caspase 12 [Source:MGI Symbol%3BAcc:MGI:1312922]	K04741: CASP12; caspase 12 [EC:3.4.22.-]	mmu04141: Protein processing in endoplasmic reticulum - Mus musculus (house mouse); mmu04210: Apoptosis - Mus musculus (house mouse); mmu04621: NOD-like receptor signaling pathway - Mus musculus (house mouse); mmu05010: Alzheimer disease - Mus musculus (house mouse); mmu05014: Amyotrophic lateral sclerosis - Mus musculus (house mouse); mmu05020: Prion disease - Mus musculus (house mouse); mmu0502…	GO:0002020: protease binding; GO:0004175: endopeptidase activity; GO:0004197: cysteine-type endopeptidase activity; GO:0005515: protein binding; GO:0005634: nucleus; GO:0005737: cytoplasm; GO:0005783: endoplasmic reticulum; GO:0005783: endoplasmic reticulum; GO:0005783: endoplasmic reticulum; GO:0005829: cytosol; GO:0006508: proteolysis; GO:0006915: apoptotic process; GO:0008233: peptidase activi…	NA
ENSMUSG00000025955	Akr1cl	2.2282	1.8985	1.6955	12.7964	7.2057	4.8635	368	325	253	1348	982	764	2.01572	7.66775e-12	5.59346e-10	up	1	65051848	65071918	-	protein_coding	aldo-keto reductase family 1%2C member C-like [Source:MGI Symbol%3BAcc:MGI:1918111]	NA	NA	GO:0001758: retinal dehydrogenase activity; GO:0004032: alditol:NADP+ 1-oxidoreductase activity; GO:0004032: alditol:NADP+ 1-oxidoreductase activity; GO:0004033: aldo-keto reductase (NADP) activity; GO:0004745: NAD-retinol dehydrogenase activity; GO:0005634: nucleus; GO:0005737: cytoplasm; GO:0005829: cytosol; GO:0005829: cytosol; GO:0006693: prostaglandin metabolic process; GO:0008202: steroid m…	NA
ENSMUSG00000025993	Slc40a1	0.0368	0.0382	0.0157	0.1332	0.1098	0.0536	13	14	5	30	32	18	1.61827	0.00649551	0.0265187	up	1	45947228	45965683	-	protein_coding	solute carrier family 40 (iron-regulated transporter)%2C member 1 [Source:MGI Symbol%3BAcc:MGI:1315204]	K14685: SLC40A1, FPN1; solute carrier family 40 (iron-regulated transporter), member 1	mmu04216: Ferroptosis - Mus musculus (house mouse); mmu04978: Mineral absorption - Mus musculus (house mouse)	GO:0002260: lymphocyte homeostasis; GO:0003158: endothelium development; GO:0005381: iron ion transmembrane transporter activity; GO:0005381: iron ion transmembrane transporter activity; GO:0005381: iron ion transmembrane transporter activity; GO:0005515: protein binding; GO:0005654: nucleoplasm; GO:0005829: cytosol; GO:0005886: plasma membrane; GO:0005886: plasma membrane; GO:0006366: transcript…	NA
ENSMUSG00000026012	Cd28	0.0042	0.004	0.0046	0.0783	0.0757	0.035	1	1	1	12	15	8	3.81529	0.00071288	0.00460304	up	1	60755959	60812518	+	protein_coding	CD28 antigen [Source:MGI Symbol%3BAcc:MGI:88327]	K06470: CD28; CD28 antigen	mmu04514: Cell adhesion molecules - Mus musculus (house mouse); mmu04660: T cell receptor signaling pathway - Mus musculus (house mouse); mmu04672: Intestinal immune network for IgA production - Mus musculus (house mouse); mmu04940: Type I diabetes mellitus - Mus musculus (house mouse); mmu05162: Measles - Mus musculus (house mouse); mmu05235: PD-L1 expression and PD-1 checkpoint pathway in cance…	GO:0001772: immunological synapse; GO:0002020: protease binding; GO:0002863: positive regulation of inflammatory response to antigenic stimulus; GO:0005886: plasma membrane; GO:0006366: transcription by RNA polymerase II; GO:0006955: immune response; GO:0009897: external side of plasma membrane; GO:0009897: external side of plasma membrane; GO:0009897: external side of plasma membrane; GO:0009897…	NA
ENSMUSG00000026043	Col3a1	0.1895	0.238	0.1925	1.3148	0.9942	0.9635	73	95	67	323	316	353	2.33632	3.34036e-30	1.62116e-27	up	1	45350698	45388866	+	protein_coding	collagen%2C type III%2C alpha 1 [Source:MGI Symbol%3BAcc:MGI:88453]	K19720: COL3A; collagen type III alpha	mmu04611: Platelet activation - Mus musculus (house mouse); mmu04926: Relaxin signaling pathway - Mus musculus (house mouse); mmu04933: AGE-RAGE signaling pathway in diabetic complications - Mus musculus (house mouse); mmu04974: Protein digestion and absorption - Mus musculus (house mouse); mmu05146: Amoebiasis - Mus musculus (house mouse); mmu05415: Diabetic cardiomyopathy - Mus musculus (house …	GO:0001568: blood vessel development; GO:0001701: in utero embryonic development; GO:0001764: neuron migration; GO:0001894: tissue homeostasis; GO:0002020: protease binding; GO:0002062: chondrocyte differentiation; GO:0005178: integrin binding; GO:0005201: extracellular matrix structural constituent; GO:0005201: extracellular matrix structural constituent; GO:0005576: extracellular region; GO:000…	NA
ENSMUSG00000026072	Il1r1	0.3925	0.456	0.3635	1.5887	0.7766	0.6232	98	118	82	253	160	148	1.22688	0.000253852	0.00201766	up	1	40264240	40356417	+	protein_coding	interleukin 1 receptor%2C type I [Source:MGI Symbol%3BAcc:MGI:96545]	K04386: IL1R1, CD121a; interleukin 1 receptor type I	mmu04010: MAPK signaling pathway - Mus musculus (house mouse); mmu04060: Cytokine-cytokine receptor interaction - Mus musculus (house mouse); mmu04064: NF-kappa B signaling pathway - Mus musculus (house mouse); mmu04380: Osteoclast differentiation - Mus musculus (house mouse); mmu04640: Hematopoietic cell lineage - Mus musculus (house mouse); mmu04659: Th17 cell differentiation - Mus musculus (ho…	GO:0002020: protease binding; GO:0004908: interleukin-1 receptor activity; GO:0004908: interleukin-1 receptor activity; GO:0004908: interleukin-1 receptor activity; GO:0004908: interleukin-1 receptor activity; GO:0004909: interleukin-1, type I, activating receptor activity; GO:0005161: platelet-derived growth factor receptor binding; GO:0005515: protein binding; GO:0005576: extracellular region; …	NA
ENSMUSG00000026126	Ptpn18	0.4161	0.0417	0.0348	0.0308	0.0333	0.033	106	11	8	5	7	8	-2.46722	0.00835669	0.0321831	down	1	34498843	34514814	+	protein_coding	protein tyrosine phosphatase%2C non-receptor type 18 [Source:MGI Symbol%3BAcc:MGI:108410]	K18024: PTPN12_18_22; tyrosine-protein phosphatase non-receptor type 12/18/22 [EC:3.1.3.48]	NA	GO:0001825: blastocyst formation; GO:0004721: phosphoprotein phosphatase activity; GO:0004725: protein tyrosine phosphatase activity; GO:0004726: non-membrane spanning protein tyrosine phosphatase activity; GO:0004726: non-membrane spanning protein tyrosine phosphatase activity; GO:0005515: protein binding; GO:0005634: nucleus; GO:0005634: nucleus; GO:0005737: cytoplasm; GO:0005737: cytoplasm; GO…	NA
ENSMUSG00000026170	Cyp27a1	0.1525	0.2716	0.1817	1.4526	0.7106	0.4809	13	24	14	79	50	39	2.05057	4.09337e-05	0.000457017	up	1	74752733	74777051	+	protein_coding	cytochrome P450%2C family 27%2C subfamily a%2C polypeptide 1 [Source:MGI Symbol%3BAcc:MGI:88594]	K00488: CYP27A1; cholestanetriol 26-monooxygenase [EC:1.14.15.15]	mmu00120: Primary bile acid biosynthesis - Mus musculus (house mouse); mmu01100: Metabolic pathways - Mus musculus (house mouse); mmu03320: PPAR signaling pathway - Mus musculus (house mouse); mmu04979: Cholesterol metabolism - Mus musculus (house mouse)	GO:0004497: monooxygenase activity; GO:0005506: iron ion binding; GO:0005739: mitochondrion; GO:0005739: mitochondrion; GO:0005739: mitochondrion; GO:0005740: mitochondrial envelope; GO:0005743: mitochondrial inner membrane; GO:0005743: mitochondrial inner membrane; GO:0006629: lipid metabolic process; GO:0006694: steroid biosynthetic process; GO:0006699: bile acid biosynthetic process; GO:000670…	NA
ENSMUSG00000026207	Speg	0.084	0.0926	0.0819	1.7687	1.9198	1.8001	42	48	37	564	792	856	4.35041	2.2803e-122	1.80759e-118	up	1	75351941	75408964	+	protein_coding	SPEG complex locus [Source:MGI Symbol%3BAcc:MGI:109282]	K08809: SPEG; striated muscle-specific serine/threonine protein kinase [EC:2.7.11.1]	NA	GO:0000166: nucleotide binding; GO:0001701: in utero embryonic development; GO:0004672: protein kinase activity; GO:0004674: protein serine/threonine kinase activity; GO:0005524: ATP binding; GO:0005634: nucleus; GO:0006468: protein phosphorylation; GO:0016301: kinase activity; GO:0016310: phosphorylation; GO:0016740: transferase activity; GO:0030154: cell differentiation; GO:0042692: muscle cell…	NA
ENSMUSG00000026208	Des	0.0339	0.1572	0.0977	1.4262	0.3538	0.2213	5	24	13	134	43	31	2.73049	0.00010107	0.000953789	up	1	75336973	75345223	+	protein_coding	desmin [Source:MGI Symbol%3BAcc:MGI:94885]	K07610: DES; desmin	mmu05410: Hypertrophic cardiomyopathy - Mus musculus (house mouse); mmu05412: Arrhythmogenic right ventricular cardiomyopathy - Mus musculus (house mouse); mmu05414: Dilated cardiomyopathy - Mus musculus (house mouse)	GO:0005200: structural constituent of cytoskeleton; GO:0005200: structural constituent of cytoskeleton; GO:0005515: protein binding; GO:0005634: nucleus; GO:0005737: cytoplasm; GO:0005737: cytoplasm; GO:0005856: cytoskeleton; GO:0005882: intermediate filament; GO:0005886: plasma membrane; GO:0005911: cell-cell junction; GO:0005911: cell-cell junction; GO:0005916: fascia adherens; GO:0005921: gap …	NA
ENSMUSG00000026222	Sp100	0.0405	0.0618	0.0747	0.4072	0.1962	0.1347	12	19	20	77	48	38	1.99048	7.36751e-05	0.000736992	up	1	85577709	85637719	+	protein_coding	nuclear antigen Sp100 [Source:MGI Symbol%3BAcc:MGI:109561]	K15413: SP100; nuclear body protein Sp100	mmu05168: Herpes simplex virus 1 infection - Mus musculus (house mouse); mmu05203: Viral carcinogenesis - Mus musculus (house mouse)	GO:0000122: negative regulation of transcription by RNA polymerase II; GO:0000723: telomere maintenance; GO:0000981: DNA-binding transcription factor activity, RNA polymerase II-specific; GO:0000981: DNA-binding transcription factor activity, RNA polymerase II-specific; GO:0003677: DNA binding; GO:0005515: protein binding; GO:0005634: nucleus; GO:0005634: nucleus; GO:0005654: nucleoplasm; GO:0005…	SAND
ENSMUSG00000026343	Gpr39	0.2367	0.318	0.1497	0.4373	0.4405	0.5954	28	39	16	33	43	67	1.01241	0.0137767	0.0474818	up	1	125604732	125801599	+	protein_coding	G protein-coupled receptor 39 [Source:MGI Symbol%3BAcc:MGI:1918361]	K08412: GPR39; G protein-coupled receptor 39	NA	GO:0001696: gastric acid secretion; GO:0002024: diet induced thermogenesis; GO:0004930: G protein-coupled receptor activity; GO:0004930: G protein-coupled receptor activity; GO:0005575: cellular_component; GO:0005886: plasma membrane; GO:0007165: signal transduction; GO:0007186: G protein-coupled receptor signaling pathway; GO:0007186: G protein-coupled receptor signaling pathway; GO:0008343: adu…	NA
ENSMUSG00000026360	Rgs2	0.3232	0.4067	0.4433	1.5423	0.8941	0.6205	46	60	57	140	105	84	1.31092	0.000221974	0.0018049	up	1	143875076	143879899	-	protein_coding	regulator of G-protein signaling 2 [Source:MGI Symbol%3BAcc:MGI:1098271]	K18154: RGS2; regulator of G-protein signaling 2	mmu04022: cGMP-PKG signaling pathway - Mus musculus (house mouse); mmu04740: Olfactory transduction - Mus musculus (house mouse); mmu04921: Oxytocin signaling pathway - Mus musculus (house mouse)	GO:0001965: G-protein alpha-subunit binding; GO:0005096: GTPase activator activity; GO:0005096: GTPase activator activity; GO:0005515: protein binding; GO:0005634: nucleus; GO:0005634: nucleus; GO:0005737: cytoplasm; GO:0005829: cytosol; GO:0005829: cytosol; GO:0005886: plasma membrane; GO:0005886: plasma membrane; GO:0006417: regulation of translation; GO:0007049: cell cycle; GO:0007186: G prote…	NA
ENSMUSG00000026365	Cfh	0.0243	0.0587	0.0639	0.6244	0.3647	0.2972	8	20	19	131	99	93	3.07551	5.24695e-13	4.72643e-11	up	1	140012446	140111502	-	protein_coding	complement component factor h [Source:MGI Symbol%3BAcc:MGI:88385]	K04004: CFH, HF1; complement factor H	mmu04610: Complement and coagulation cascades - Mus musculus (house mouse); mmu05150: Staphylococcus aureus infection - Mus musculus (house mouse)	GO:0001525: angiogenesis; GO:0001780: neutrophil homeostasis; GO:0001822: kidney development; GO:0001822: kidney development; GO:0001851: complement component C3b binding; GO:0001851: complement component C3b binding; GO:0001905: activation of membrane attack complex; GO:0002021: response to dietary excess; GO:0002251: organ or tissue specific immune response; GO:0002376: immune system process; G…	NA
ENSMUSG00000026389	Steap3	0.0624	0.1463	0.1036	0.3985	0.2	0.1922	14	34	21	57	37	41	1.27568	0.00645635	0.0264084	up	1	120118487	120200435	-	protein_coding	STEAP family member 3 [Source:MGI Symbol%3BAcc:MGI:1915678]	K10142: STEAP3, TSAP6; metalloreductase STEAP3 [EC:1.16.1.-]	mmu04115: p53 signaling pathway - Mus musculus (house mouse); mmu04216: Ferroptosis - Mus musculus (house mouse)	GO:0000293: ferric-chelate reductase activity; GO:0000293: ferric-chelate reductase activity; GO:0005515: protein binding; GO:0005737: cytoplasm; GO:0005768: endosome; GO:0005768: endosome; GO:0005771: multivesicular body; GO:0005886: plasma membrane; GO:0005886: plasma membrane; GO:0006811: ion transport; GO:0006826: iron ion transport; GO:0006915: apoptotic process; GO:0007049: cell cycle; GO:0…	NA
ENSMUSG00000026390	Marco	1.4033	1.5327	1.8609	0.7057	0.8503	0.8212	106	120	127	34	53	59	-1.05719	6.49405e-05	0.000665835	down	1	120402267	120432753	-	protein_coding	macrophage receptor with collagenous structure [Source:MGI Symbol%3BAcc:MGI:1309998]	K13884: MARCO; macrophage receptor with collagenous structure	mmu04145: Phagosome - Mus musculus (house mouse)	GO:0001664: G protein-coupled receptor binding; GO:0001664: G protein-coupled receptor binding; GO:0002376: immune system process; GO:0005044: scavenger receptor activity; GO:0005581: collagen trimer; GO:0005622: intracellular anatomical structure; GO:0005886: plasma membrane; GO:0005886: plasma membrane; GO:0006897: endocytosis; GO:0006897: endocytosis; GO:0016020: membrane; GO:0016021: integral…	NA
ENSMUSG00000026393	Nek7	6.8445	2.6367	2.6768	0.7313	0.4564	0.3596	1981	791	700	135	109	99	-3.07679	1.18121e-07	3.0533e-06	down	1	138410613	138547879	-	protein_coding	NIMA (never in mitosis gene a)-related expressed kinase 7 [Source:MGI Symbol%3BAcc:MGI:1890645]	K20876: NEK7; serine/threonine-protein kinase Nek7 [EC:2.7.11.34]	mmu04621: NOD-like receptor signaling pathway - Mus musculus (house mouse)	GO:0000166: nucleotide binding; GO:0004672: protein kinase activity; GO:0004674: protein serine/threonine kinase activity; GO:0004674: protein serine/threonine kinase activity; GO:0005515: protein binding; GO:0005524: ATP binding; GO:0005634: nucleus; GO:0005634: nucleus; GO:0005654: nucleoplasm; GO:0005737: cytoplasm; GO:0005856: cytoskeleton; GO:0006468: protein phosphorylation; GO:0016301: kin…	NA
ENSMUSG00000026415	Fcamr	0.1334	1.6082	1.7269	0.0418	0.0323	0.1262	10	125	117	2	2	9	-4.08058	1.78938e-06	3.30383e-05	down	1	130728639	130742477	+	protein_coding	Fc receptor%2C IgA%2C IgM%2C high affinity [Source:MGI Symbol%3BAcc:MGI:1927803]	K16851: FCAMR, CD351; high affinity immunoglobulin alpha and immunoglobulin mu Fc receptor	NA	GO:0001791: IgM binding; GO:0002250: adaptive immune response; GO:0002376: immune system process; GO:0004888: transmembrane signaling receptor activity; GO:0004888: transmembrane signaling receptor activity; GO:0005886: plasma membrane; GO:0006955: immune response; GO:0016020: membrane; GO:0016021: integral component of membrane; GO:0019862: IgA binding	NA
ENSMUSG00000026417	Pigr	0.1076	0.1649	0.2242	0.0397	0.0767	0.0266	17	27	32	4	10	4	-1.84384	0.00510035	0.0218211	down	1	130754421	130779986	+	protein_coding	polymeric immunoglobulin receptor [Source:MGI Symbol%3BAcc:MGI:103080]	K13073: PIGR; polymeric immunoglobulin receptor	mmu04672: Intestinal immune network for IgA production - Mus musculus (house mouse)	GO:0001580: detection of chemical stimulus involved in sensory perception of bitter taste; GO:0001792: polymeric immunoglobulin receptor activity; GO:0002415: immunoglobulin transcytosis in epithelial cells mediated by polymeric immunoglobulin receptor; GO:0002415: immunoglobulin transcytosis in epithelial cells mediated by polymeric immunoglobulin receptor; GO:0004888: transmembrane signaling re…	NA
ENSMUSG00000026435	Slc45a3	0.1431	0.1587	0.1583	0.6504	0.3381	0.1955	20	23	20	58	39	26	1.27954	0.0106179	0.0387396	up	1	131890705	131910707	+	protein_coding	solute carrier family 45%2C member 3 [Source:MGI Symbol%3BAcc:MGI:1922082]	K15379: SLC45A3; solute carrier family 45, member 3	mmu05202: Transcriptional misregulation in cancer - Mus musculus (house mouse); mmu05206: MicroRNAs in cancer - Mus musculus (house mouse)	GO:0008506: sucrose:proton symporter activity; GO:0008506: sucrose:proton symporter activity; GO:0010907: positive regulation of glucose metabolic process; GO:0015770: sucrose transport; GO:0016020: membrane; GO:0016021: integral component of membrane; GO:0022857: transmembrane transporter activity; GO:0045723: positive regulation of fatty acid biosynthetic process; GO:0048713: regulation of olig…	NA
ENSMUSG00000026443	Lrrn2	0.0142	0.0274	0.0235	0.3001	0.0945	0.1118	2	4	3	27	11	15	2.8804	0.000523438	0.00361646	up	1	132808011	132867743	+	protein_coding	leucine rich repeat protein 2%2C neuronal [Source:MGI Symbol%3BAcc:MGI:106037]	K24492: LRRN1_2_3; leucine-rich repeat neuronal protein 1/2/3	NA	GO:0003674: molecular_function; GO:0005615: extracellular space; GO:0031012: extracellular matrix	NA
ENSMUSG00000026471	Mr1	0.0511	0.1069	0.066	0.4075	0.2582	0.1792	12	26	14	61	50	40	1.84559	7.79332e-05	0.000773187	up	1	155003023	155022560	-	protein_coding	major histocompatibility complex%2C class I-related [Source:MGI Symbol%3BAcc:MGI:1195463]	NA	NA	GO:0002367: cytokine production involved in immune response; GO:0002376: immune system process; GO:0002474: antigen processing and presentation of peptide antigen via MHC class I; GO:0002854: positive regulation of T cell mediated cytotoxicity directed against tumor cell target; GO:0005615: extracellular space; GO:0005768: endosome; GO:0005783: endoplasmic reticulum; GO:0005789: endoplasmic retic…	NA
ENSMUSG00000026475	Rgs16	0.3051	0.7568	0.5788	2.6819	1.3864	0.8362	28	72	48	157	105	73	1.52018	0.000649512	0.00428461	up	1	153616095	153621214	+	protein_coding	regulator of G-protein signaling 16 [Source:MGI Symbol%3BAcc:MGI:108407]	K16449: RGS; regulator of G-protein signaling	NA	GO:0005096: GTPase activator activity; GO:0005096: GTPase activator activity; GO:0005096: GTPase activator activity; GO:0005515: protein binding; GO:0005737: cytoplasm; GO:0005737: cytoplasm; GO:0007186: G protein-coupled receptor signaling pathway; GO:0007186: G protein-coupled receptor signaling pathway; GO:0009968: negative regulation of signal transduction; GO:0016020: membrane; GO:0031224: i…	NA
ENSMUSG00000026479	Lamc2	0.0159	0.0275	0.0526	0.1392	0.1037	0.1133	5	9	15	28	27	34	1.85247	0.000801401	0.00505386	up	1	152998502	153062193	-	protein_coding	laminin%2C gamma 2 [Source:MGI Symbol%3BAcc:MGI:99913]	K06246: LAMC2; laminin, gamma 2	mmu04151: PI3K-Akt signaling pathway - Mus musculus (house mouse); mmu04510: Focal adhesion - Mus musculus (house mouse); mmu04512: ECM-receptor interaction - Mus musculus (house mouse); mmu05145: Toxoplasmosis - Mus musculus (house mouse); mmu05146: Amoebiasis - Mus musculus (house mouse); mmu05165: Human papillomavirus infection - Mus musculus (house mouse); mmu05200: Pathways in cancer - Mus m…	GO:0005102: signaling receptor binding; GO:0005201: extracellular matrix structural constituent; GO:0005515: protein binding; GO:0005576: extracellular region; GO:0005576: extracellular region; GO:0005604: basement membrane; GO:0005604: basement membrane; GO:0005607: laminin-2 complex; GO:0005610: laminin-5 complex; GO:0005615: extracellular space; GO:0005938: cell cortex; GO:0007155: cell adhesi…	NA
ENSMUSG00000026480	Ncf2	0.0301	0.0406	0.02	0.099	0.0911	0.0664	10	14	6	21	25	21	1.42612	0.0101141	0.0372385	up	1	152675945	152712742	+	protein_coding	neutrophil cytosolic factor 2 [Source:MGI Symbol%3BAcc:MGI:97284]	K08010: NCF2, P67PHOX; neutrophil cytosolic factor 2	mmu04145: Phagosome - Mus musculus (house mouse); mmu04380: Osteoclast differentiation - Mus musculus (house mouse); mmu04613: Neutrophil extracellular trap formation - Mus musculus (house mouse); mmu04670: Leukocyte transendothelial migration - Mus musculus (house mouse); mmu05020: Prion disease - Mus musculus (house mouse); mmu05140: Leishmaniasis - Mus musculus (house mouse); mmu05208: Chemica…	GO:0001669: acrosomal vesicle; GO:0005515: protein binding; GO:0005737: cytoplasm; GO:0005737: cytoplasm; GO:0005829: cytosol; GO:0005829: cytosol; GO:0006742: NADP catabolic process; GO:0006801: superoxide metabolic process; GO:0006909: phagocytosis; GO:0008022: protein C-terminus binding; GO:0009749: response to glucose; GO:0014070: response to organic cyclic compound; GO:0016020: membrane; GO:…	NA
ENSMUSG00000026483	Niban1	0.625	0.573	0.4548	4.8889	4.3816	4.324	181	172	119	903	1047	1191	2.97372	4.064e-74	1.20808e-70	up	1	151446937	151597690	+	protein_coding	niban apoptosis regulator 1 [Source:MGI Symbol%3BAcc:MGI:2137237]	NA	NA	GO:0001933: negative regulation of protein phosphorylation; GO:0001934: positive regulation of protein phosphorylation; GO:0003674: molecular_function; GO:0005737: cytoplasm; GO:0005829: cytosol; GO:0005886: plasma membrane; GO:0006417: regulation of translation; GO:0016020: membrane; GO:0034976: response to endoplasmic reticulum stress; GO:0045727: positive regulation of translation	NA
ENSMUSG00000026519	Tmem63a	0.0851	0.104	0.157	0.6048	0.3163	0.2624	15	19	25	68	46	44	1.70664	0.000200078	0.00166133	up	1	180769909	180802677	+	protein_coding	transmembrane protein 63a [Source:MGI Symbol%3BAcc:MGI:2384789]	K21989: TMEM63, CSC1; calcium permeable stress-gated cation channel	NA	GO:0003676: nucleic acid binding; GO:0005227: calcium activated cation channel activity; GO:0005764: lysosome; GO:0005765: lysosomal membrane; GO:0005886: plasma membrane; GO:0005886: plasma membrane; GO:0006811: ion transport; GO:0008381: mechanosensitive ion channel activity; GO:0008381: mechanosensitive ion channel activity; GO:0016020: membrane; GO:0016021: integral component of membrane; GO:…	NA
ENSMUSG00000026579	F5	1.0942	1.5718	1.5109	4.1354	3.8242	3.8081	319	475	398	769	920	1056	1.44357	6.84971e-25	2.17191e-22	up	1	163979407	164047846	+	protein_coding	coagulation factor V [Source:MGI Symbol%3BAcc:MGI:88382]	K03902: F5; coagulation factor V (labile factor)	mmu04610: Complement and coagulation cascades - Mus musculus (house mouse)	GO:0005507: copper ion binding; GO:0005576: extracellular region; GO:0005615: extracellular space; GO:0006508: proteolysis; GO:0007596: blood coagulation; GO:0007596: blood coagulation; GO:0007596: blood coagulation; GO:0007599: hemostasis; GO:0008015: blood circulation; GO:0008015: blood circulation; GO:0031091: platelet alpha granule; GO:0031091: platelet alpha granule; GO:0031638: zymogen acti…	NA
ENSMUSG00000026580	Selp	0.0808	0.1616	0.0831	0.5432	0.203	0.2004	14	29	13	60	29	33	1.46382	0.00692769	0.0278855	up	1	163942833	163977595	+	protein_coding	selectin%2C platelet [Source:MGI Symbol%3BAcc:MGI:98280]	K06496: SELP, CD62P; selectin, platelet	mmu04514: Cell adhesion molecules - Mus musculus (house mouse); mmu04613: Neutrophil extracellular trap formation - Mus musculus (house mouse); mmu05144: Malaria - Mus musculus (house mouse); mmu05150: Staphylococcus aureus infection - Mus musculus (house mouse); mmu05171: Coronavirus disease - COVID-19 - Mus musculus (house mouse); mmu05417: Lipid and atherosclerosis - Mus musculus (house mouse)	GO:0001530: lipopolysaccharide binding; GO:0002687: positive regulation of leukocyte migration; GO:0002687: positive regulation of leukocyte migration; GO:0002691: regulation of cellular extravasation; GO:0005509: calcium ion binding; GO:0005515: protein binding; GO:0005515: protein binding; GO:0005615: extracellular space; GO:0005615: extracellular space; GO:0005886: plasma membrane; GO:0005887:…	NA
ENSMUSG00000026586	Prrx1	0.023	0.0222	0.0229	0.1155	0.067	0.0654	10	10	9	32	24	27	1.78526	0.000722214	0.00465194	up	1	163072688	163141279	-	protein_coding	paired related homeobox 1 [Source:MGI Symbol%3BAcc:MGI:97712]	K09329: PRRX, PMX; paired mesoderm homeobox protein	NA	GO:0000122: negative regulation of transcription by RNA polymerase II; GO:0000122: negative regulation of transcription by RNA polymerase II; GO:0000978: RNA polymerase II cis-regulatory region sequence-specific DNA binding; GO:0000978: RNA polymerase II cis-regulatory region sequence-specific DNA binding; GO:0000978: RNA polymerase II cis-regulatory region sequence-specific DNA binding; GO:00009…	Homeobox
ENSMUSG00000026602	Nphs2	1.1286	0.9232	0.9686	0.3462	0.3667	0.301	138	117	107	27	37	35	-1.64194	1.62188e-08	5.39439e-07	down	1	156138297	156155605	+	protein_coding	nephrosis 2%2C podocin [Source:MGI Symbol%3BAcc:MGI:2157018]	K18268: NPHS2; podocin	NA	GO:0005515: protein binding; GO:0005886: plasma membrane; GO:0005886: plasma membrane; GO:0005911: cell-cell junction; GO:0016020: membrane; GO:0016021: integral component of membrane; GO:0031235: intrinsic component of the cytoplasmic side of the plasma membrane; GO:0031235: intrinsic component of the cytoplasmic side of the plasma membrane; GO:0031532: actin cytoskeleton reorganization; GO:0032…	NA
ENSMUSG00000026616	Cr2	0.1033	0.2022	0.142	0.3434	0.3489	0.3586	33	67	41	70	92	109	1.18529	8.78465e-05	0.000851588	up	1	194819119	194859024	-	protein_coding	complement receptor 2 [Source:MGI Symbol%3BAcc:MGI:88489]	K04012: CR2, CD21; complement receptor type 2	mmu04610: Complement and coagulation cascades - Mus musculus (house mouse); mmu04640: Hematopoietic cell lineage - Mus musculus (house mouse); mmu04662: B cell receptor signaling pathway - Mus musculus (house mouse); mmu05169: Epstein-Barr virus infection - Mus musculus (house mouse)	GO:0001848: complement binding; GO:0002376: immune system process; GO:0003677: DNA binding; GO:0004875: complement receptor activity; GO:0005515: protein binding; GO:0005615: extracellular space; GO:0005615: extracellular space; GO:0005634: nucleus; GO:0005737: cytoplasm; GO:0005886: plasma membrane; GO:0006954: inflammatory response; GO:0006957: complement activation, alternative pathway; GO:000…	NA
ENSMUSG00000026628	Atf3	0.5087	0.6392	0.6024	5.1567	2.0934	1.2688	43	56	46	278	146	102	2.20726	5.44494e-07	1.16131e-05	up	1	190902493	190950236	-	protein_coding	activating transcription factor 3 [Source:MGI Symbol%3BAcc:MGI:109384]	K09032: ATF3, LRF1; activating transcription factor 3	NA	GO:0000122: negative regulation of transcription by RNA polymerase II; GO:0000122: negative regulation of transcription by RNA polymerase II; GO:0000976: transcription cis-regulatory region binding; GO:0000977: RNA polymerase II transcription regulatory region sequence-specific DNA binding; GO:0000978: RNA polymerase II cis-regulatory region sequence-specific DNA binding; GO:0000978: RNA polymera…	TF_bZIP
ENSMUSG00000026674	Ddr2	0.0605	0.0557	0.0426	0.6556	0.2767	0.1967	22	21	14	152	83	68	2.74121	9.82088e-09	3.49626e-07	up	1	169799876	169938331	-	protein_coding	discoidin domain receptor family%2C member 2 [Source:MGI Symbol%3BAcc:MGI:1345277]	K05125: DDR2, TKT, CD167b; discoidin domain receptor family member 2 [EC:2.7.10.1]	NA	GO:0000166: nucleotide binding; GO:0001503: ossification; GO:0003416: endochondral bone growth; GO:0004672: protein kinase activity; GO:0004713: protein tyrosine kinase activity; GO:0004714: transmembrane receptor protein tyrosine kinase activity; GO:0004714: transmembrane receptor protein tyrosine kinase activity; GO:0005518: collagen binding; GO:0005518: collagen binding; GO:0005518: collagen b…	NA
ENSMUSG00000026678	Rgs5	0.0505	0.5787	0.3164	4.0079	1.746	0.8959	9	107	51	456	257	152	2.78061	0.0045775	0.020076	up	1	169483070	169523382	+	protein_coding	regulator of G-protein signaling 5 [Source:MGI Symbol%3BAcc:MGI:1098434]	K16449: RGS; regulator of G-protein signaling	NA	GO:0005096: GTPase activator activity; GO:0005737: cytoplasm; GO:0005829: cytosol; GO:0007165: signal transduction; GO:0007186: G protein-coupled receptor signaling pathway; GO:0009968: negative regulation of signal transduction; GO:0016020: membrane; GO:0043231: intracellular membrane-bounded organelle; GO:1904706: negative regulation of vascular associated smooth muscle cell proliferation	NA
ENSMUSG00000026707	Nsun6	0.5396	1.6404	1.4086	2.8813	2.8997	2.8421	106	334	250	361	470	531	1.23191	5.70556e-05	0.000599575	up	2	14999942	15059880	-	protein_coding	NOL1/NOP2/Sun domain family member 6 [Source:MGI Symbol%3BAcc:MGI:1921705]	K21971: NSUN6; methyltransferase NSUN6 [EC:2.1.1.-]	NA	GO:0000049: tRNA binding; GO:0001510: RNA methylation; GO:0002946: tRNA C5-cytosine methylation; GO:0003723: RNA binding; GO:0005737: cytoplasm; GO:0008168: methyltransferase activity; GO:0016428: tRNA (cytosine-5-)-methyltransferase activity; GO:0016740: transferase activity; GO:0030488: tRNA methylation; GO:0032259: methylation	NA
ENSMUSG00000026712	Mrc1	0.556	0.8259	0.6818	2.9789	1.9827	1.7159	139	214	154	475	409	408	1.63361	1.10954e-12	9.42358e-11	up	2	14234203	14336868	+	protein_coding	mannose receptor%2C C type 1 [Source:MGI Symbol%3BAcc:MGI:97142]	K06560: MRC, CD206, CD280; mannose receptor, C type	mmu04145: Phagosome - Mus musculus (house mouse); mmu05152: Tuberculosis - Mus musculus (house mouse)	GO:0004888: transmembrane signaling receptor activity; GO:0005515: protein binding; GO:0005537: mannose binding; GO:0005768: endosome; GO:0005886: plasma membrane; GO:0005886: plasma membrane; GO:0005886: plasma membrane; GO:0006897: endocytosis; GO:0006898: receptor-mediated endocytosis; GO:0006898: receptor-mediated endocytosis; GO:0009986: cell surface; GO:0010008: endosome membrane; GO:001602…	NA
ENSMUSG00000026725	Tnn	3.2201	1.2976	1.5565	0.0618	0.0212	0.0461	735	307	321	9	4	10	-5.66958	8.81317e-32	4.99014e-29	down	1	159912599	159981150	-	protein_coding	tenascin N [Source:MGI Symbol%3BAcc:MGI:2665790]	K06252: TN; tenascin	mmu04151: PI3K-Akt signaling pathway - Mus musculus (house mouse); mmu04510: Focal adhesion - Mus musculus (house mouse); mmu04512: ECM-receptor interaction - Mus musculus (house mouse); mmu05165: Human papillomavirus infection - Mus musculus (house mouse); mmu05206: MicroRNAs in cancer - Mus musculus (house mouse)	GO:0001764: neuron migration; GO:0002076: osteoblast development; GO:0005178: integrin binding; GO:0005178: integrin binding; GO:0005576: extracellular region; GO:0005615: extracellular space; GO:0007160: cell-matrix adhesion; GO:0007160: cell-matrix adhesion; GO:0007409: axonogenesis; GO:0009986: cell surface; GO:0010976: positive regulation of neuron projection development; GO:0030155: regulati…	NA
ENSMUSG00000026727	Rsu1	0.0466	0.156	0.1001	0.3266	0.2391	0.1383	17	59	33	76	72	48	1.1657	0.012674	0.0445133	up	2	13081632	13276226	-	protein_coding	Ras suppressor protein 1 [Source:MGI Symbol%3BAcc:MGI:103040]	NA	NA	GO:0003674: molecular_function; GO:0005925: focal adhesion; GO:0007165: signal transduction; GO:0007265: Ras protein signal transduction; GO:0010811: positive regulation of cell-substrate adhesion; GO:0043547: positive regulation of GTPase activity; GO:0061351: neural precursor cell proliferation; GO:2000179: positive regulation of neural precursor cell proliferation	NA
ENSMUSG00000026728	Vim	1.5904	3.3125	2.2539	10.3869	4.9554	3.6663	296	639	379	1233	761	649	1.35431	0.00631831	0.0259565	up	2	13578738	13587637	+	protein_coding	vimentin [Source:MGI Symbol%3BAcc:MGI:98932]	K07606: VIM; vimentin	mmu05169: Epstein-Barr virus infection - Mus musculus (house mouse); mmu05206: MicroRNAs in cancer - Mus musculus (house mouse)	GO:0003723: RNA binding; GO:0003725: double-stranded RNA binding; GO:0005200: structural constituent of cytoskeleton; GO:0005200: structural constituent of cytoskeleton; GO:0005200: structural constituent of cytoskeleton; GO:0005212: structural constituent of eye lens; GO:0005515: protein binding; GO:0005634: nucleus; GO:0005737: cytoplasm; GO:0005737: cytoplasm; GO:0005737: cytoplasm; GO:0005777…	NA
ENSMUSG00000026748	Plxdc2	0.0367	0.0956	0.0568	0.3911	0.249	0.2121	10	27	14	68	56	55	2.10974	2.43586e-06	4.32938e-05	up	2	16361115	16760650	+	protein_coding	plexin domain containing 2 [Source:MGI Symbol%3BAcc:MGI:1914698]	NA	NA	GO:0005886: plasma membrane; GO:0016020: membrane; GO:0016021: integral component of membrane; GO:0062023: collagen-containing extracellular matrix	NA
ENSMUSG00000026751	Nr5a1	1.2198	1.7044	1.3767	4.8143	3.7359	2.6661	203	294	207	511	513	422	1.32123	2.19559e-09	9.34345e-08	up	2	38582668	38604554	-	protein_coding	nuclear receptor subfamily 5%2C group A%2C member 1 [Source:MGI Symbol%3BAcc:MGI:1346833]	K08560: NR5A1, SF1; steroidogenic factor 1	mmu04927: Cortisol synthesis and secretion - Mus musculus (house mouse); mmu04934: Cushing syndrome - Mus musculus (house mouse)	GO:0000977: RNA polymerase II transcription regulatory region sequence-specific DNA binding; GO:0000978: RNA polymerase II cis-regulatory region sequence-specific DNA binding; GO:0000978: RNA polymerase II cis-regulatory region sequence-specific DNA binding; GO:0000981: DNA-binding transcription factor activity, RNA polymerase II-specific; GO:0001221: transcription coregulator binding; GO:0001553…	SF-like
ENSMUSG00000026787	Gad2	0.0867	0.0209	0.0096	0.1292	0.184	0.1642	20	5	2	19	35	36	1.92434	0.00908062	0.0342826	up	2	22512217	22583886	+	protein_coding	glutamic acid decarboxylase 2 [Source:MGI Symbol%3BAcc:MGI:95634]	K01580: E4.1.1.15, gadB, gadA, GAD; glutamate decarboxylase [EC:4.1.1.15]	mmu00250: Alanine, aspartate and glutamate metabolism - Mus musculus (house mouse); mmu00410: beta-Alanine metabolism - Mus musculus (house mouse); mmu00430: Taurine and hypotaurine metabolism - Mus musculus (house mouse); mmu00650: Butanoate metabolism - Mus musculus (house mouse); mmu01100: Metabolic pathways - Mus musculus (house mouse); mmu04727: GABAergic synapse - Mus musculus (house mouse)…	GO:0003824: catalytic activity; GO:0004351: glutamate decarboxylase activity; GO:0004351: glutamate decarboxylase activity; GO:0005737: cytoplasm; GO:0005737: cytoplasm; GO:0005794: Golgi apparatus; GO:0005829: cytosol; GO:0005886: plasma membrane; GO:0006540: glutamate decarboxylation to succinate; GO:0006540: glutamate decarboxylation to succinate; GO:0009449: gamma-aminobutyric acid biosynthet…	NA
ENSMUSG00000026791	Slc2a8	23.0067	17.1396	19.8383	9.1142	10.5291	10.6707	2897	2237	2257	732	1094	1278	-1.04846	8.73969e-10	4.12378e-08	down	2	32863002	32872095	-	protein_coding	solute carrier family 2%2C (facilitated glucose transporter)%2C member 8 [Source:MGI Symbol%3BAcc:MGI:1860103]	K08145: SLC2A8, GLUT8; MFS transporter, SP family, solute carrier family 2 (facilitated glucose transporter), member 8	NA	GO:0001666: response to hypoxia; GO:0005353: fructose transmembrane transporter activity; GO:0005354: galactose transmembrane transporter activity; GO:0005355: glucose transmembrane transporter activity; GO:0005355: glucose transmembrane transporter activity; GO:0005536: glucose binding; GO:0005886: plasma membrane; GO:0005887: integral component of plasma membrane; GO:0006006: glucose metabolic …	NA
ENSMUSG00000026814	Eng	0.1826	0.577	0.439	3.9778	1.648	1.1716	29	95	63	403	216	177	2.45107	6.66919e-08	1.83565e-06	up	2	32536607	32572681	+	protein_coding	endoglin [Source:MGI Symbol%3BAcc:MGI:95392]	K06526: ENG, CD105; endoglin	NA	GO:0000122: negative regulation of transcription by RNA polymerase II; GO:0001525: angiogenesis; GO:0001569: branching involved in blood vessel morphogenesis; GO:0001570: vasculogenesis; GO:0001570: vasculogenesis; GO:0001570: vasculogenesis; GO:0001666: response to hypoxia; GO:0001837: epithelial to mesenchymal transition; GO:0001934: positive regulation of protein phosphorylation; GO:0001937: n…	NA
ENSMUSG00000026826	Nr4a2	0.0816	0.212	0.1459	1.073	0.4718	0.2838	13	35	21	109	62	43	1.99105	0.000167918	0.00144265	up	2	56996842	57014015	-	protein_coding	nuclear receptor subfamily 4%2C group A%2C member 2 [Source:MGI Symbol%3BAcc:MGI:1352456]	K08558: NR4A2, NURR1; nuclear receptor subfamily 4 group A member 2	mmu04925: Aldosterone synthesis and secretion - Mus musculus (house mouse); mmu04928: Parathyroid hormone synthesis, secretion and action - Mus musculus (house mouse)	GO:0000122: negative regulation of transcription by RNA polymerase II; GO:0000785: chromatin; GO:0000977: RNA polymerase II transcription regulatory region sequence-specific DNA binding; GO:0000978: RNA polymerase II cis-regulatory region sequence-specific DNA binding; GO:0000978: RNA polymerase II cis-regulatory region sequence-specific DNA binding; GO:0000978: RNA polymerase II cis-regulatory r…	NGFIB-like
ENSMUSG00000026836	Acvr1	0.3958	0.3564	0.2687	1.1749	0.6971	0.4716	75	70	46	142	109	85	1.11482	0.00212345	0.0109326	up	2	58278656	58457169	-	protein_coding	activin A receptor%2C type 1 [Source:MGI Symbol%3BAcc:MGI:87911]	K04675: ACVR1, ALK2; activin receptor type-1 [EC:2.7.11.30]	mmu04060: Cytokine-cytokine receptor interaction - Mus musculus (house mouse); mmu04350: TGF-beta signaling pathway - Mus musculus (house mouse); mmu04550: Signaling pathways regulating pluripotency of stem cells - Mus musculus (house mouse); mmu05418: Fluid shear stress and atherosclerosis - Mus musculus (house mouse)	GO:0000166: nucleotide binding; GO:0001569: branching involved in blood vessel morphogenesis; GO:0001655: urogenital system development; GO:0001701: in utero embryonic development; GO:0001702: gastrulation with mouth forming second; GO:0001707: mesoderm formation; GO:0001755: neural crest cell migration; GO:0002526: acute inflammatory response; GO:0003143: embryonic heart tube morphogenesis; GO:0…	NA
ENSMUSG00000026840	Lamc3	0.1172	0.2906	0.1574	2.1778	0.5425	0.3739	28	72	34	332	107	85	2.38982	0.00339276	0.0158401	up	2	31777303	31836551	+	protein_coding	laminin gamma 3 [Source:MGI Symbol%3BAcc:MGI:1344394]	K06247: LAMC3; laminin, gamma 3	mmu04151: PI3K-Akt signaling pathway - Mus musculus (house mouse); mmu04510: Focal adhesion - Mus musculus (house mouse); mmu04512: ECM-receptor interaction - Mus musculus (house mouse); mmu05145: Toxoplasmosis - Mus musculus (house mouse); mmu05146: Amoebiasis - Mus musculus (house mouse); mmu05165: Human papillomavirus infection - Mus musculus (house mouse); mmu05200: Pathways in cancer - Mus m…	GO:0000904: cell morphogenesis involved in differentiation; GO:0005576: extracellular region; GO:0005576: extracellular region; GO:0005604: basement membrane; GO:0005604: basement membrane; GO:0007155: cell adhesion; GO:0007601: visual perception; GO:0009887: animal organ morphogenesis; GO:0009888: tissue development; GO:0014002: astrocyte development; GO:0016477: cell migration; GO:0034446: subs…	NA
ENSMUSG00000026841	Fibcd1	0.3916	0.3105	0.4037	0.7233	0.7151	0.8911	73	60	68	86	110	158	1.02176	0.000107275	0.00099861	up	2	31703302	31736017	-	protein_coding	fibrinogen C domain containing 1 [Source:MGI Symbol%3BAcc:MGI:2138953]	NA	NA	GO:0005102: signaling receptor binding; GO:0005615: extracellular space; GO:0007155: cell adhesion; GO:0008061: chitin binding; GO:0016020: membrane; GO:0016021: integral component of membrane; GO:0046872: metal ion binding; GO:0062023: collagen-containing extracellular matrix	NA
ENSMUSG00000026872	Zeb2	0.0744	0.1071	0.0726	0.4015	0.2385	0.1698	59	88	52	203	156	128	1.60164	1.67246e-06	3.12679e-05	up	2	44873644	45007407	-	protein_coding	zinc finger E-box binding homeobox 2 [Source:MGI Symbol%3BAcc:MGI:1344407]	K23560: ZEB2; zinc finger homeobox protein 2	mmu05206: MicroRNAs in cancer - Mus musculus (house mouse)	GO:0000122: negative regulation of transcription by RNA polymerase II; GO:0000122: negative regulation of transcription by RNA polymerase II; GO:0000785: chromatin; GO:0000978: RNA polymerase II cis-regulatory region sequence-specific DNA binding; GO:0000981: DNA-binding transcription factor activity, RNA polymerase II-specific; GO:0001227: DNA-binding transcription repressor activity, RNA polyme…	zf-C2H2
ENSMUSG00000026874	Hc	0.2481	0.2708	0.3647	0.1531	0.1085	0.154	61	69	81	24	22	36	-1.14073	0.00111492	0.00654342	down	2	34873343	34951450	-	protein_coding	hemolytic complement [Source:MGI Symbol%3BAcc:MGI:96031]	K03994: C5; complement component 5	mmu04080: Neuroactive ligand-receptor interaction - Mus musculus (house mouse); mmu04610: Complement and coagulation cascades - Mus musculus (house mouse); mmu04613: Neutrophil extracellular trap formation - Mus musculus (house mouse); mmu04810: Regulation of actin cytoskeleton - Mus musculus (house mouse); mmu04936: Alcoholic liver disease - Mus musculus (house mouse); mmu05020: Prion disease - …	GO:0001701: in utero embryonic development; GO:0001780: neutrophil homeostasis; GO:0001822: kidney development; GO:0002376: immune system process; GO:0004866: endopeptidase inhibitor activity; GO:0005576: extracellular region; GO:0005579: membrane attack complex; GO:0005615: extracellular space; GO:0005886: plasma membrane; GO:0006954: inflammatory response; GO:0006956: complement activation; GO:…	NA
ENSMUSG00000026904	Slc4a10	0.2936	0.3866	0.3293	0.1431	0.1683	0.1752	74	101	75	23	35	42	-1.09498	0.000302302	0.00232279	down	2	61876806	62157074	+	protein_coding	solute carrier family 4%2C sodium bicarbonate cotransporter-like%2C member 10 [Source:MGI Symbol%3BAcc:MGI:2150150]	K13861: SLC4A10, NCBE; solute carrier family 4 (sodium bicarbonate transporter), member 10	NA	GO:0005452: solute:inorganic anion antiporter activity; GO:0005886: plasma membrane; GO:0005886: plasma membrane; GO:0005887: integral component of plasma membrane; GO:0006486: protein glycosylation; GO:0006811: ion transport; GO:0006814: sodium ion transport; GO:0006820: anion transport; GO:0006885: regulation of pH; GO:0007601: visual perception; GO:0008509: anion transmembrane transporter acti…	NA
ENSMUSG00000026921	Egfl7	0.1566	0.357	0.2521	1.2608	0.6727	0.434	22	52	32	113	78	58	1.56483	0.000451115	0.00320717	up	2	26470026	26483132	+	protein_coding	EGF-like domain 7 [Source:MGI Symbol%3BAcc:MGI:2449923]	K24465: EGFL7_8; epidermal growth factor-like protein 7/8	NA	GO:0001525: angiogenesis; GO:0001568: blood vessel development; GO:0001570: vasculogenesis; GO:0001938: positive regulation of endothelial cell proliferation; GO:0005102: signaling receptor binding; GO:0005112: Notch binding; GO:0005509: calcium ion binding; GO:0005576: extracellular region; GO:0005576: extracellular region; GO:0005615: extracellular space; GO:0007155: cell adhesion; GO:0007275: …	NA
ENSMUSG00000026923	Notch1	0.0609	0.1779	0.1467	0.5362	0.2669	0.2127	34	103	74	191	123	113	1.34619	0.00135398	0.00765977	up	2	26347915	26406675	-	protein_coding	notch 1 [Source:MGI Symbol%3BAcc:MGI:97363]	K02599: NOTCH1; Notch 1	mmu01522: Endocrine resistance - Mus musculus (house mouse); mmu04330: Notch signaling pathway - Mus musculus (house mouse); mmu04658: Th1 and Th2 cell differentiation - Mus musculus (house mouse); mmu04919: Thyroid hormone signaling pathway - Mus musculus (house mouse); mmu05020: Prion disease - Mus musculus (house mouse); mmu05165: Human papillomavirus infection - Mus musculus (house mouse); mm…	GO:0000122: negative regulation of transcription by RNA polymerase II; GO:0000122: negative regulation of transcription by RNA polymerase II; GO:0000122: negative regulation of transcription by RNA polymerase II; GO:0000139: Golgi membrane; GO:0001525: angiogenesis; GO:0001669: acrosomal vesicle; GO:0001701: in utero embryonic development; GO:0001837: epithelial to mesenchymal transition; GO:0001…	NA
ENSMUSG00000026979	Psd4	0.0951	0.146	0.1101	0.0881	0.0445	0.0409	44	70	46	26	17	18	-1.10136	0.00962532	0.0358384	down	2	24257592	24304966	+	protein_coding	pleckstrin and Sec7 domain containing 4 [Source:MGI Symbol%3BAcc:MGI:2674093]	K12494: PSD; PH and SEC7 domain-containing protein	mmu04144: Endocytosis - Mus musculus (house mouse)	GO:0005085: guanyl-nucleotide exchange factor activity; GO:0005886: plasma membrane; GO:0008289: lipid binding; GO:0016020: membrane; GO:0032012: regulation of ARF protein signal transduction; GO:0032587: ruffle membrane; GO:0032587: ruffle membrane; GO:0042995: cell projection	NA
ENSMUSG00000026989	Dapl1	2.0267	3.9831	2.9494	1.8242	1.3191	1.2627	54	110	71	31	29	32	-1.08312	0.00249416	0.0124295	down	2	59314997	59335364	+	protein_coding	death associated protein-like 1 [Source:MGI Symbol%3BAcc:MGI:1923997]	NA	NA	GO:0005575: cellular_component; GO:0006915: apoptotic process; GO:0010507: negative regulation of autophagy; GO:0030154: cell differentiation; GO:0034198: cellular response to amino acid starvation; GO:0070513: death domain binding; GO:0097190: apoptotic signaling pathway	NA
ENSMUSG00000027004	Frzb	0.6298	1.2609	1.0979	3.0612	3.0341	2.7067	80	166	126	248	318	327	1.51316	6.8578e-11	4.24701e-09	up	2	80242314	80277969	-	protein_coding	frizzled-related protein [Source:MGI Symbol%3BAcc:MGI:892032]	K25481: FRZB, SFRP3; secreted frizzled-related protein 3	mmu04310: Wnt signaling pathway - Mus musculus (house mouse)	GO:0002064: epithelial cell development; GO:0005515: protein binding; GO:0005576: extracellular region; GO:0005615: extracellular space; GO:0005615: extracellular space; GO:0005737: cytoplasm; GO:0007275: multicellular organism development; GO:0008285: negative regulation of cell population proliferation; GO:0010721: negative regulation of cell development; GO:0014033: neural crest cell different…	NA
ENSMUSG00000027009	Itga4	0.3464	0.3043	0.3451	0.1143	0.1193	0.1438	190	173	171	40	54	75	-1.44883	2.41522e-09	1.01299e-07	down	2	79085770	79163467	+	protein_coding	integrin alpha 4 [Source:MGI Symbol%3BAcc:MGI:96603]	K06483: ITGA4, CD49d; integrin alpha 4	mmu04151: PI3K-Akt signaling pathway - Mus musculus (house mouse); mmu04510: Focal adhesion - Mus musculus (house mouse); mmu04512: ECM-receptor interaction - Mus musculus (house mouse); mmu04514: Cell adhesion molecules - Mus musculus (house mouse); mmu04640: Hematopoietic cell lineage - Mus musculus (house mouse); mmu04670: Leukocyte transendothelial migration - Mus musculus (house mouse); mmu0…	GO:0001968: fibronectin binding; GO:0001968: fibronectin binding; GO:0001974: blood vessel remodeling; GO:0002687: positive regulation of leukocyte migration; GO:0003366: cell-matrix adhesion involved in ameboidal cell migration; GO:0003823: antigen binding; GO:0005178: integrin binding; GO:0005886: plasma membrane; GO:0005911: cell-cell junction; GO:0007155: cell adhesion; GO:0007157: heterophil…	NA
ENSMUSG00000027082	Tfpi	0.0746	0.09	0.0465	0.4827	0.277	0.1619	16	20	9	66	49	33	2.03873	7.6468e-05	0.000761191	up	2	84263199	84307119	-	protein_coding	tissue factor pathway inhibitor [Source:MGI Symbol%3BAcc:MGI:1095418]	K03909: TFPI; tissue factor pathway inhibitor	mmu04610: Complement and coagulation cascades - Mus musculus (house mouse)	GO:0004867: serine-type endopeptidase inhibitor activity; GO:0005576: extracellular region; GO:0005615: extracellular space; GO:0005615: extracellular space; GO:0005615: extracellular space; GO:0005901: caveola; GO:0007596: blood coagulation; GO:0007599: hemostasis; GO:0009986: cell surface; GO:0010466: negative regulation of peptidase activity; GO:0030195: negative regulation of blood coagulatio…	NA
ENSMUSG00000027107	Chrna1	0.3835	0.241	0.2315	0.7652	0.9788	0.9347	66	43	36	84	139	153	1.57962	4.14663e-07	9.2246e-06	up	2	73393559	73410682	-	protein_coding	cholinergic receptor%2C nicotinic%2C alpha polypeptide 1 (muscle) [Source:MGI Symbol%3BAcc:MGI:87885]	K04803: CHRNA1; nicotinic acetylcholine receptor alpha-1	mmu03265: Virion - Lyssavirus - Mus musculus (house mouse); mmu04080: Neuroactive ligand-receptor interaction - Mus musculus (house mouse)	GO:0003009: skeletal muscle contraction; GO:0004888: transmembrane signaling receptor activity; GO:0005216: ion channel activity; GO:0005230: extracellular ligand-gated ion channel activity; GO:0005231: excitatory extracellular ligand-gated ion channel activity; GO:0005515: protein binding; GO:0005886: plasma membrane; GO:0005886: plasma membrane; GO:0005887: integral component of plasma membrane…	NA
ENSMUSG00000027175	Tcp11l1	0.9042	0.3218	0.3199	1.5048	1.3922	1.4377	244	90	78	259	310	369	1.39415	0.000329942	0.00248067	up	2	104487633	104542514	-	protein_coding	t-complex 11 like 1 [Source:MGI Symbol%3BAcc:MGI:2444263]	K25628: TCP11; T-complex protein 11	NA	GO:0003674: molecular_function; GO:0005874: microtubule; GO:0007165: signal transduction	NA
ENSMUSG00000027200	Sema6d	0.1158	0.312	0.3286	0.7757	0.5411	0.5405	48	134	123	205	185	213	1.2541	0.000215689	0.00176326	up	2	123931889	124509690	+	protein_coding	sema domain%2C transmembrane domain (TM)%2C and cytoplasmic domain%2C (semaphorin) 6D [Source:MGI Symbol%3BAcc:MGI:2387661]	K06842: SEMA6; semaphorin 6	mmu04360: Axon guidance - Mus musculus (house mouse)	GO:0001755: neural crest cell migration; GO:0005515: protein binding; GO:0005615: extracellular space; GO:0005737: cytoplasm; GO:0005794: Golgi apparatus; GO:0005886: plasma membrane; GO:0005887: integral component of plasma membrane; GO:0007275: multicellular organism development; GO:0007399: nervous system development; GO:0007411: axon guidance; GO:0009986: cell surface; GO:0014909: smooth musc…	NA
ENSMUSG00000027204	Fbn1	0.3089	0.3325	0.3372	1.1004	0.6443	0.6031	147	164	145	334	253	273	1.19338	1.17951e-06	2.32201e-05	up	2	125142514	125349913	-	protein_coding	fibrillin 1 [Source:MGI Symbol%3BAcc:MGI:95489]	K06825: FBN1; fibrillin 1	mmu04350: TGF-beta signaling pathway - Mus musculus (house mouse)	GO:0001501: skeletal system development; GO:0001527: microfibril; GO:0001527: microfibril; GO:0001527: microfibril; GO:0001656: metanephros development; GO:0001822: kidney development; GO:0005178: integrin binding; GO:0005179: hormone activity; GO:0005179: hormone activity; GO:0005201: extracellular matrix structural constituent; GO:0005201: extracellular matrix structural constituent; GO:0005201…	NA
ENSMUSG00000027220	Syt13	0.0407	0.1046	0.135	0.2975	0.3203	0.2778	6	16	18	28	39	39	1.64065	0.00100921	0.00604688	up	2	92745443	92786403	+	protein_coding	synaptotagmin XIII [Source:MGI Symbol%3BAcc:MGI:1933945]	K19913: SYT13; synaptotagmin-13	NA	GO:0000149: SNARE binding; GO:0001786: phosphatidylserine binding; GO:0005509: calcium ion binding; GO:0005544: calcium-dependent phospholipid binding; GO:0005886: plasma membrane; GO:0005887: integral component of plasma membrane; GO:0006906: vesicle fusion; GO:0014059: regulation of dopamine secretion; GO:0016020: membrane; GO:0016021: integral component of membrane; GO:0016192: vesicle-mediate…	NA
ENSMUSG00000027230	Creb3l1	0.372	0.2078	0.2709	2.7016	1.3645	0.9573	38	22	25	176	115	93	2.47243	8.69305e-09	3.15233e-07	up	2	91812673	91854847	-	protein_coding	cAMP responsive element binding protein 3-like 1 [Source:MGI Symbol%3BAcc:MGI:1347062]	K09048: CREB3; cyclic AMP-responsive element-binding protein 3	mmu04022: cGMP-PKG signaling pathway - Mus musculus (house mouse); mmu04024: cAMP signaling pathway - Mus musculus (house mouse); mmu04151: PI3K-Akt signaling pathway - Mus musculus (house mouse); mmu04152: AMPK signaling pathway - Mus musculus (house mouse); mmu04211: Longevity regulating pathway - Mus musculus (house mouse); mmu04261: Adrenergic signaling in cardiomyocytes - Mus musculus (house…	GO:0000139: Golgi membrane; GO:0000785: chromatin; GO:0000976: transcription cis-regulatory region binding; GO:0000976: transcription cis-regulatory region binding; GO:0000981: DNA-binding transcription factor activity, RNA polymerase II-specific; GO:0001227: DNA-binding transcription repressor activity, RNA polymerase II-specific; GO:0001228: DNA-binding transcription activator activity, RNA pol…	TF_bZIP
ENSMUSG00000027270	Lamp5	1.1035	0.788	0.7597	0.2452	0.2738	0.3928	127	94	79	18	26	43	-1.58908	1.00191e-05	0.000142588	down	2	135894159	135911837	+	protein_coding	lysosomal-associated membrane protein family%2C member 5 [Source:MGI Symbol%3BAcc:MGI:1923411]	NA	NA	GO:0003674: molecular_function; GO:0005764: lysosome; GO:0005765: lysosomal membrane; GO:0005768: endosome; GO:0005770: late endosome; GO:0005886: plasma membrane; GO:0005886: plasma membrane; GO:0005886: plasma membrane; GO:0010008: endosome membrane; GO:0016020: membrane; GO:0016021: integral component of membrane; GO:0030054: cell junction; GO:0030659: cytoplasmic vesicle membrane; GO:0031410:…	NA
ENSMUSG00000027293	Ehd4	0.7568	1.2886	0.9503	4.4971	2.2584	1.5848	119	210	135	451	293	237	1.41373	3.50224e-05	0.000401267	up	2	119919656	119985087	-	protein_coding	EH-domain containing 4 [Source:MGI Symbol%3BAcc:MGI:1919619]	K12477: EHD4; EH domain-containing protein 4	mmu04144: Endocytosis - Mus musculus (house mouse)	GO:0000166: nucleotide binding; GO:0005509: calcium ion binding; GO:0005515: protein binding; GO:0005524: ATP binding; GO:0005525: GTP binding; GO:0005737: cytoplasm; GO:0005768: endosome; GO:0005769: early endosome; GO:0005783: endoplasmic reticulum; GO:0005886: plasma membrane; GO:0005886: plasma membrane; GO:0006897: endocytosis; GO:0006907: pinocytosis; GO:0016020: membrane; GO:0016197: endos…	NA
ENSMUSG00000027314	Dll4	0.0595	0.1915	0.1172	1.6389	0.7216	0.32	9	30	16	158	90	46	2.8011	1.25529e-06	2.4389e-05	up	2	119156265	119166443	+	protein_coding	delta like canonical Notch ligand 4 [Source:MGI Symbol%3BAcc:MGI:1859388]	K06051: DLL; delta	mmu01522: Endocrine resistance - Mus musculus (house mouse); mmu04330: Notch signaling pathway - Mus musculus (house mouse); mmu04658: Th1 and Th2 cell differentiation - Mus musculus (house mouse); mmu05200: Pathways in cancer - Mus musculus (house mouse); mmu05207: Chemical carcinogenesis - receptor activation - Mus musculus (house mouse); mmu05224: Breast cancer - Mus musculus (house mouse)	GO:0000122: negative regulation of transcription by RNA polymerase II; GO:0001525: angiogenesis; GO:0001569: branching involved in blood vessel morphogenesis; GO:0001974: blood vessel remodeling; GO:0003208: cardiac ventricle morphogenesis; GO:0003209: cardiac atrium morphogenesis; GO:0003222: ventricular trabecula myocardium morphogenesis; GO:0003344: pericardium morphogenesis; GO:0005112: Notch…	NA
ENSMUSG00000027322	Siglec1	0.0963	0.1515	0.1698	0.5034	0.3502	0.3038	27	44	43	90	81	81	1.41175	2.33288e-05	0.00028925	up	2	130911140	130928685	-	protein_coding	sialic acid binding Ig-like lectin 1%2C sialoadhesin [Source:MGI Symbol%3BAcc:MGI:99668]	K06548: SN, SIGLEC1, CD169; sialoadhesin	mmu04514: Cell adhesion molecules - Mus musculus (house mouse)	GO:0005515: protein binding; GO:0005576: extracellular region; GO:0005769: early endosome; GO:0005770: late endosome; GO:0005886: plasma membrane; GO:0006897: endocytosis; GO:0007155: cell adhesion; GO:0016020: membrane; GO:0016021: integral component of membrane; GO:0030246: carbohydrate binding; GO:0046790: virion binding; GO:0070234: positive regulation of T cell apoptotic process; GO:0075512:…	NA
ENSMUSG00000027359	Slc27a2	0.2037	0.3537	0.2705	0.1171	0.1152	0.1071	30	54	36	11	14	15	-1.33679	0.00314832	0.0149376	down	2	126394327	126430163	+	protein_coding	solute carrier family 27 (fatty acid transporter)%2C member 2 [Source:MGI Symbol%3BAcc:MGI:1347099]	K08746: SLC27A2, FACVL1, FATP2; solute carrier family 27 (fatty acid transporter), member 2 [EC:6.2.1.- 6.2.1.3]	mmu03320: PPAR signaling pathway - Mus musculus (house mouse); mmu04146: Peroxisome - Mus musculus (house mouse); mmu04931: Insulin resistance - Mus musculus (house mouse)	GO:0000038: very long-chain fatty acid metabolic process; GO:0000166: nucleotide binding; GO:0001561: fatty acid alpha-oxidation; GO:0001676: long-chain fatty acid metabolic process; GO:0001676: long-chain fatty acid metabolic process; GO:0001676: long-chain fatty acid metabolic process; GO:0004467: long-chain fatty acid-CoA ligase activity; GO:0004467: long-chain fatty acid-CoA ligase activity; …	NA
ENSMUSG00000027375	Mal	0.0917	0.4602	0.2437	4.3005	1.6232	0.8391	10	52	24	299	146	87	3.04035	0.000315315	0.00239569	up	2	127475146	127498615	-	protein_coding	myelin and lymphocyte protein%2C T cell differentiation protein [Source:MGI Symbol%3BAcc:MGI:892970]	NA	NA	GO:0002175: protein localization to paranode region of axon; GO:0005783: endoplasmic reticulum; GO:0005794: Golgi apparatus; GO:0005886: plasma membrane; GO:0016020: membrane; GO:0016021: integral component of membrane; GO:0016324: apical plasma membrane; GO:0019898: extrinsic component of membrane; GO:0019911: structural constituent of myelin sheath; GO:0019911: structural constituent of myelin …	NA
ENSMUSG00000027376	Prom2	0.4029	0.2844	0.2338	0.1001	0.1727	0.1653	82	60	43	13	29	32	-1.12403	0.00735858	0.0291657	down	2	127368393	127383387	-	protein_coding	prominin 2 [Source:MGI Symbol%3BAcc:MGI:2138997]	K15602: PROM2; prominin 2	NA	GO:0001934: positive regulation of protein phosphorylation; GO:0005886: plasma membrane; GO:0005887: integral component of plasma membrane; GO:0005887: integral component of plasma membrane; GO:0005887: integral component of plasma membrane; GO:0005902: microvillus; GO:0005902: microvillus; GO:0005902: microvillus; GO:0005929: cilium; GO:0005929: cilium; GO:0005929: cilium; GO:0009986: cell surfa…	NA
ENSMUSG00000027380	Acoxl	0.4249	0.5105	0.5412	1.0558	1.1367	1.1041	53	66	61	84	117	131	1.10907	4.37958e-06	7.10442e-05	up	2	127680796	127965793	+	protein_coding	acyl-Coenzyme A oxidase-like [Source:MGI Symbol%3BAcc:MGI:1921371]	NA	NA	GO:0003997: acyl-CoA oxidase activity; GO:0005504: fatty acid binding; GO:0005777: peroxisome; GO:0006631: fatty acid metabolic process; GO:0006635: fatty acid beta-oxidation; GO:0016491: oxidoreductase activity; GO:0016627: oxidoreductase activity, acting on the CH-CH group of donors; GO:0033540: fatty acid beta-oxidation using acyl-CoA oxidase; GO:0050660: flavin adenine dinucleotide binding; G…	NA
ENSMUSG00000027403	Tgm6	1.1686	0.9106	0.8706	0.4698	0.4267	0.3938	156	126	105	40	47	50	-1.2653	7.19264e-06	0.00010819	down	2	129954336	129996152	+	protein_coding	transglutaminase 6 [Source:MGI Symbol%3BAcc:MGI:3044321]	K05624: TGM6; transglutaminase 6 [EC:2.3.2.13]	NA	GO:0003810: protein-glutamine gamma-glutamyltransferase activity; GO:0003810: protein-glutamine gamma-glutamyltransferase activity; GO:0003810: protein-glutamine gamma-glutamyltransferase activity; GO:0005737: cytoplasm; GO:0005737: cytoplasm; GO:0005737: cytoplasm; GO:0018149: peptide cross-linking	NA
ENSMUSG00000027408	Cpxm1	3.1856	5.5401	4.5696	11.7468	9.1689	8.0205	304	548	394	715	722	728	1.07024	1.04111e-07	2.74181e-06	up	2	130232695	130239494	-	protein_coding	carboxypeptidase X 1 (M14 family) [Source:MGI Symbol%3BAcc:MGI:1934569]	K08638: CPXM1; carboxypeptidase X1 [EC:3.4.17.-]	NA	GO:0004181: metallocarboxypeptidase activity; GO:0005576: extracellular region; GO:0005615: extracellular space; GO:0005615: extracellular space; GO:0005615: extracellular space; GO:0006518: peptide metabolic process; GO:0008233: peptidase activity; GO:0008237: metallopeptidase activity; GO:0008270: zinc ion binding; GO:0016485: protein processing; GO:0016787: hydrolase activity; GO:0046872: meta…	NA
ENSMUSG00000027435	Cd93	0.0573	0.2799	0.1774	1.3105	0.5273	0.3652	15	76	42	219	114	91	2.05	0.000139963	0.00124011	up	2	148278560	148285483	-	protein_coding	CD93 antigen [Source:MGI Symbol%3BAcc:MGI:106664]	K06702: CD93; CDW93 antigen	NA	GO:0001849: complement component C1q complex binding; GO:0005509: calcium ion binding; GO:0005886: plasma membrane; GO:0005886: plasma membrane; GO:0007155: cell adhesion; GO:0009986: cell surface; GO:0016020: membrane; GO:0016021: integral component of membrane; GO:0030246: carbohydrate binding; GO:0031410: cytoplasmic vesicle; GO:0098609: cell-cell adhesion; GO:0098609: cell-cell adhesion	NA
ENSMUSG00000027499	Pkia	0.0822	0.0529	0.0303	0.4295	0.2656	0.2376	12	8	4	40	32	33	2.40134	1.88881e-05	0.000241235	up	3	7431729	7510426	+	protein_coding	protein kinase inhibitor%2C alpha [Source:MGI Symbol%3BAcc:MGI:104747]	K15985: PKIA; cAMP-dependent protein kinase inhibitor alpha	mmu05034: Alcoholism - Mus musculus (house mouse)	GO:0000122: negative regulation of transcription by RNA polymerase II; GO:0004860: protein kinase inhibitor activity; GO:0004862: cAMP-dependent protein kinase inhibitor activity; GO:0004862: cAMP-dependent protein kinase inhibitor activity; GO:0004862: cAMP-dependent protein kinase inhibitor activity; GO:0005515: protein binding; GO:0005634: nucleus; GO:0005634: nucleus; GO:0005737: cytoplasm; G…	NA
ENSMUSG00000027533	Fabp5	0.2215	0.5583	0.3796	1.3218	0.9178	0.6385	31	81	48	118	106	85	1.25661	0.000914424	0.00559723	up	3	10077608	10081667	+	protein_coding	fatty acid binding protein 5%2C epidermal [Source:MGI Symbol%3BAcc:MGI:101790]	K08754: FABP5; fatty acid-binding protein 5, epidermal	mmu03320: PPAR signaling pathway - Mus musculus (house mouse)	GO:0001972: retinoic acid binding; GO:0005324: long-chain fatty acid transporter activity; GO:0005504: fatty acid binding; GO:0005504: fatty acid binding; GO:0005576: extracellular region; GO:0005615: extracellular space; GO:0005634: nucleus; GO:0005634: nucleus; GO:0005634: nucleus; GO:0005737: cytoplasm; GO:0005737: cytoplasm; GO:0005829: cytosol; GO:0006006: glucose metabolic process; GO:00066…	NA
ENSMUSG00000027577	Chrna4	0.0507	0.1126	0.0562	0.1591	0.1722	0.2134	10	23	10	20	28	40	1.26894	0.012545	0.0441842	up	2	180660173	180685339	-	protein_coding	cholinergic receptor%2C nicotinic%2C alpha polypeptide 4 [Source:MGI Symbol%3BAcc:MGI:87888]	K04806: CHRNA4; nicotinic acetylcholine receptor alpha-4	mmu04080: Neuroactive ligand-receptor interaction - Mus musculus (house mouse); mmu04725: Cholinergic synapse - Mus musculus (house mouse); mmu05033: Nicotine addiction - Mus musculus (house mouse); mmu05207: Chemical carcinogenesis - receptor activation - Mus musculus (house mouse)	GO:0001666: response to hypoxia; GO:0004888: transmembrane signaling receptor activity; GO:0005216: ion channel activity; GO:0005230: extracellular ligand-gated ion channel activity; GO:0005231: excitatory extracellular ligand-gated ion channel activity; GO:0005515: protein binding; GO:0005886: plasma membrane; GO:0005887: integral component of plasma membrane; GO:0005892: acetylcholine-gated cha…	NA
ENSMUSG00000027597	Ahcy	7.5499	7.8275	7.7227	2.8061	2.8738	2.5504	831	893	768	197	261	267	-1.54839	1.15875e-33	7.06572e-31	down	2	154901230	154916417	-	protein_coding	S-adenosylhomocysteine hydrolase [Source:MGI Symbol%3BAcc:MGI:87968]	K01251: AHCY, ahcY; adenosylhomocysteinase [EC:3.13.2.1]	mmu00270: Cysteine and methionine metabolism - Mus musculus (house mouse); mmu01100: Metabolic pathways - Mus musculus (house mouse)	GO:0002439: chronic inflammatory response to antigenic stimulus; GO:0004013: adenosylhomocysteinase activity; GO:0004013: adenosylhomocysteinase activity; GO:0004013: adenosylhomocysteinase activity; GO:0005507: copper ion binding; GO:0005515: protein binding; GO:0005634: nucleus; GO:0005829: cytosol; GO:0005829: cytosol; GO:0005829: cytosol; GO:0007584: response to nutrient; GO:0019510: S-adenos…	NA
ENSMUSG00000027610	Gss	2.9858	2.0534	1.8454	4.8568	4.9551	4.72	693	494	387	719	949	1042	1.00546	2.1671e-06	3.89832e-05	up	2	155405101	155434730	-	protein_coding	glutathione synthetase [Source:MGI Symbol%3BAcc:MGI:95852]	K21456: GSS; glutathione synthase [EC:6.3.2.3]	mmu00270: Cysteine and methionine metabolism - Mus musculus (house mouse); mmu00480: Glutathione metabolism - Mus musculus (house mouse); mmu01100: Metabolic pathways - Mus musculus (house mouse); mmu01240: Biosynthesis of cofactors - Mus musculus (house mouse); mmu04216: Ferroptosis - Mus musculus (house mouse)	GO:0000166: nucleotide binding; GO:0000287: magnesium ion binding; GO:0004363: glutathione synthase activity; GO:0004363: glutathione synthase activity; GO:0004363: glutathione synthase activity; GO:0005524: ATP binding; GO:0005829: cytosol; GO:0005829: cytosol; GO:0006750: glutathione biosynthetic process; GO:0016594: glycine binding; GO:0016874: ligase activity; GO:0042277: peptide binding; GO:…	NA
ENSMUSG00000027611	Procr	0.0125	0.0847	0.0139	1.2197	0.4562	0.2638	1	7	1	62	30	20	4.03521	2.05501e-06	3.70791e-05	up	2	155593037	155597391	+	protein_coding	protein C receptor%2C endothelial [Source:MGI Symbol%3BAcc:MGI:104596]	K06557: PROCR, CD201; protein C receptor, endothelial (EPCR)	mmu04610: Complement and coagulation cascades - Mus musculus (house mouse)	GO:0005615: extracellular space; GO:0005615: extracellular space; GO:0005813: centrosome; GO:0007596: blood coagulation; GO:0007599: hemostasis; GO:0008022: protein C-terminus binding; GO:0016020: membrane; GO:0016021: integral component of membrane; GO:0038023: signaling receptor activity; GO:0048471: perinuclear region of cytoplasm; GO:0050819: negative regulation of coagulation; GO:0050819: ne…	NA
ENSMUSG00000027636	Sla2	0.1974	0.1269	0.2366	0.0903	0.0598	0.0519	24	16	26	7	6	6	-1.56271	0.0138398	0.047651	down	2	156714377	156729112	-	protein_coding	Src-like-adaptor 2 [Source:MGI Symbol%3BAcc:MGI:1925049]	K23698: SLA; src-like-adapter	NA	GO:0000122: negative regulation of transcription by RNA polymerase II; GO:0002250: adaptive immune response; GO:0002376: immune system process; GO:0005515: protein binding; GO:0005654: nucleoplasm; GO:0005737: cytoplasm; GO:0005768: endosome; GO:0005770: late endosome; GO:0005794: Golgi apparatus; GO:0005886: plasma membrane; GO:0005942: phosphatidylinositol 3-kinase complex; GO:0009966: regulati…	NA
ENSMUSG00000027656	Ccn5	0.053	0	0.044	0.8514	0.2729	0.2924	4	0	3	41	17	21	3.78625	2.01981e-05	0.000255496	up	2	163662781	163675066	+	protein_coding	cellular communication network factor 5 [Source:MGI Symbol%3BAcc:MGI:1328326]	K23089: CCN5, WISP2; CCN family member 5	NA	GO:0001558: regulation of cell growth; GO:0002102: podosome; GO:0005178: integrin binding; GO:0005178: integrin binding; GO:0005520: insulin-like growth factor binding; GO:0005576: extracellular region; GO:0005615: extracellular space; GO:0005615: extracellular space; GO:0005615: extracellular space; GO:0005634: nucleus; GO:0005634: nucleus; GO:0005737: cytoplasm; GO:0005886: plasma membrane; GO:…	NA
ENSMUSG00000027661	Slc2a10	0.1428	0.6887	0.7111	0.1007	0.0606	0.0751	20	100	90	9	7	10	-2.74673	1.0143e-05	0.000144006	down	2	165345707	165361837	+	protein_coding	solute carrier family 2 (facilitated glucose transporter)%2C member 10 [Source:MGI Symbol%3BAcc:MGI:2156687]	K08147: SLC2A10, GLUT10; MFS transporter, SP family, solute carrier family 2 (facilitated glucose transporter), member 10	NA	GO:0005355: glucose transmembrane transporter activity; GO:0005355: glucose transmembrane transporter activity; GO:0005737: cytoplasm; GO:0005829: cytosol; GO:0005886: plasma membrane; GO:0005887: integral component of plasma membrane; GO:0008643: carbohydrate transport; GO:0010628: positive regulation of gene expression; GO:0010629: negative regulation of gene expression; GO:0015293: symporter a…	NA
ENSMUSG00000027684	Mecom	0.0349	0.0218	0.0182	0.1222	0.0746	0.0453	17	11	8	38	30	21	1.59596	0.00508614	0.0217777	up	3	30005445	30602157	-	protein_coding	MDS1 and EVI1 complex locus [Source:MGI Symbol%3BAcc:MGI:95457]	K04462: MECOM, EVI1, PRDM3; [histone H3]-lysine9 N-methyltransferase (ecotropic virus integration site 1 protein) [EC:2.1.1.367]	mmu00310: Lysine degradation - Mus musculus (house mouse); mmu01100: Metabolic pathways - Mus musculus (house mouse); mmu04010: MAPK signaling pathway - Mus musculus (house mouse); mmu05200: Pathways in cancer - Mus musculus (house mouse); mmu05220: Chronic myeloid leukemia - Mus musculus (house mouse)	GO:0000118: histone deacetylase complex; GO:0000977: RNA polymerase II transcription regulatory region sequence-specific DNA binding; GO:0000978: RNA polymerase II cis-regulatory region sequence-specific DNA binding; GO:0000978: RNA polymerase II cis-regulatory region sequence-specific DNA binding; GO:0001228: DNA-binding transcription activator activity, RNA polymerase II-specific; GO:0001228: D…	zf-C2H2
ENSMUSG00000027698	Nceh1	0.097	0.1638	0.0967	0.4564	0.3175	0.1887	20	35	18	60	54	37	1.35546	0.00231991	0.0117324	up	3	27237114	27338757	+	protein_coding	neutral cholesterol ester hydrolase 1 [Source:MGI Symbol%3BAcc:MGI:2443191]	K14349: NCEH1, AADACL1; neutral cholesterol ester hydrolase 1 [EC:3.1.1.-]	mmu04927: Cortisol synthesis and secretion - Mus musculus (house mouse); mmu04934: Cushing syndrome - Mus musculus (house mouse); mmu04976: Bile secretion - Mus musculus (house mouse); mmu04979: Cholesterol metabolism - Mus musculus (house mouse)	GO:0005783: endoplasmic reticulum; GO:0005886: plasma membrane; GO:0006470: protein dephosphorylation; GO:0006629: lipid metabolic process; GO:0006805: xenobiotic metabolic process; GO:0016020: membrane; GO:0016021: integral component of membrane; GO:0016042: lipid catabolic process; GO:0017171: serine hydrolase activity; GO:0017171: serine hydrolase activity; GO:0042301: phosphate ion binding; G…	NA
ENSMUSG00000027712	Anxa5	0.7457	1.7849	1.254	6.2283	3.4239	2.322	52	129	79	277	197	154	1.60567	2.2975e-05	0.00028531	up	3	36503072	36530043	-	protein_coding	annexin A5 [Source:MGI Symbol%3BAcc:MGI:106008]	K16646: ANXA5; annexin A5	NA	GO:0005388: P-type calcium transporter activity; GO:0005509: calcium ion binding; GO:0005515: protein binding; GO:0005544: calcium-dependent phospholipid binding; GO:0005615: extracellular space; GO:0005634: nucleus; GO:0005737: cytoplasm; GO:0005737: cytoplasm; GO:0005783: endoplasmic reticulum; GO:0005829: cytosol; GO:0005886: plasma membrane; GO:0007596: blood coagulation; GO:0007599: hemostas…	NA
ENSMUSG00000027737	Slc7a11	0.1318	0.1395	0.1114	0.7089	0.5812	0.5754	72	79	55	247	262	299	2.21915	3.57589e-27	1.37158e-24	up	3	49846975	50398063	-	protein_coding	solute carrier family 7 (cationic amino acid transporter%2C y+ system)%2C member 11 [Source:MGI Symbol%3BAcc:MGI:1347355]	K13869: SLC7A11; solute carrier family 7 (L-type amino acid transporter), member 11	mmu04216: Ferroptosis - Mus musculus (house mouse)	GO:0003333: amino acid transmembrane transport; GO:0005791: rough endoplasmic reticulum; GO:0005856: cytoskeleton; GO:0005886: plasma membrane; GO:0005886: plasma membrane; GO:0006749: glutathione metabolic process; GO:0006865: amino acid transport; GO:0007420: brain development; GO:0008542: visual learning; GO:0009636: response to toxic substance; GO:0009986: cell surface; GO:0014070: response t…	NA
ENSMUSG00000027739	Rab33b	4.8981	4.2113	3.9623	1.9763	2.1387	2.4083	680	606	497	175	245	318	-1.06096	5.31546e-09	2.03554e-07	down	3	51391341	51403653	+	protein_coding	RAB33B%2C member RAS oncogene family [Source:MGI Symbol%3BAcc:MGI:1330805]	K07920: RAB33B; Ras-related protein Rab-33B	mmu04140: Autophagy - animal - Mus musculus (house mouse)	GO:0000045: autophagosome assembly; GO:0000166: nucleotide binding; GO:0003924: GTPase activity; GO:0003924: GTPase activity; GO:0005515: protein binding; GO:0005525: GTP binding; GO:0005525: GTP binding; GO:0005768: endosome; GO:0005794: Golgi apparatus; GO:0005794: Golgi apparatus; GO:0005796: Golgi lumen; GO:0005796: Golgi lumen; GO:0006891: intra-Golgi vesicle-mediated transport; GO:0006914: …	NA
ENSMUSG00000027792	Bche	0.0076	0.0328	0.0335	0.2667	0.1237	0.0556	2	9	8	45	27	14	2.53204	0.000693742	0.00451379	up	3	73543141	73615748	-	protein_coding	butyrylcholinesterase [Source:MGI Symbol%3BAcc:MGI:894278]	K01050: BCHE; cholinesterase [EC:3.1.1.8]	NA	GO:0003990: acetylcholinesterase activity; GO:0003990: acetylcholinesterase activity; GO:0004104: cholinesterase activity; GO:0005576: extracellular region; GO:0005615: extracellular space; GO:0005615: extracellular space; GO:0005641: nuclear envelope lumen; GO:0005783: endoplasmic reticulum; GO:0005788: endoplasmic reticulum lumen; GO:0005886: plasma membrane; GO:0006581: acetylcholine catabolic…	NA
ENSMUSG00000027800	Tm4sf1	0.0367	0.1299	0.0407	1.3821	0.408	0.1866	6	22	6	144	55	29	3.18155	8.11604e-06	0.00011914	up	3	57193032	57209409	-	protein_coding	transmembrane 4 superfamily member 1 [Source:MGI Symbol%3BAcc:MGI:104678]	K24918: TM4SF1; transmembrane 4 L6 family member 1	NA	GO:0001825: blastocyst formation; GO:0005887: integral component of plasma membrane; GO:0016020: membrane; GO:0016021: integral component of membrane	NA
ENSMUSG00000027824	Vmn2r1	0.3158	0.3262	0.3125	0.1223	0.1035	0.1055	85	91	76	21	23	27	-1.59124	5.21514e-07	1.11933e-05	down	3	63988968	64016905	+	protein_coding	vomeronasal 2%2C receptor 1 [Source:MGI Symbol%3BAcc:MGI:3645892]	K04613: V2R; vomeronasal 2 receptor	NA	GO:0004930: G protein-coupled receptor activity; GO:0004984: olfactory receptor activity; GO:0005886: plasma membrane; GO:0005887: integral component of plasma membrane; GO:0005938: cell cortex; GO:0007165: signal transduction; GO:0007186: G protein-coupled receptor signaling pathway; GO:0016020: membrane; GO:0016021: integral component of membrane; GO:0019236: response to pheromone; GO:0030182: …	NA
ENSMUSG00000027827	Kcnab1	0.8803	0.8097	0.8734	0.354	0.2957	0.3429	386	368	346	99	107	143	-1.4297	1.95007e-15	2.47992e-13	down	3	64856617	65285644	+	protein_coding	potassium voltage-gated channel%2C shaker-related subfamily%2C beta member 1 [Source:MGI Symbol%3BAcc:MGI:109155]	K04882: KCNAB1; potassium voltage-gated channel Shaker-related subfamily A, beta member 1	NA	GO:0004033: aldo-keto reductase (NADP) activity; GO:0004033: aldo-keto reductase (NADP) activity; GO:0005244: voltage-gated ion channel activity; GO:0005249: voltage-gated potassium channel activity; GO:0005515: protein binding; GO:0005737: cytoplasm; GO:0005829: cytosol; GO:0005886: plasma membrane; GO:0006811: ion transport; GO:0006813: potassium ion transport; GO:0007611: learning or memory; G…	NA
ENSMUSG00000027861	Casq2	0.0745	0.0629	0.0515	0.6718	0.2258	0.1371	8	7	5	46	20	14	2.3514	0.00112025	0.00656823	up	3	101993731	102053830	+	protein_coding	calsequestrin 2 [Source:MGI Symbol%3BAcc:MGI:1309469]	K23445: CASQ2; calsequestrin 2	mmu04020: Calcium signaling pathway - Mus musculus (house mouse); mmu04260: Cardiac muscle contraction - Mus musculus (house mouse)	GO:0002027: regulation of heart rate; GO:0002027: regulation of heart rate; GO:0005080: protein kinase C binding; GO:0005509: calcium ion binding; GO:0005509: calcium ion binding; GO:0005509: calcium ion binding; GO:0005737: cytoplasm; GO:0006874: cellular calcium ion homeostasis; GO:0006937: regulation of muscle contraction; GO:0010649: regulation of cell communication by electrical coupling; GO…	NA
ENSMUSG00000027868	Tbx15	0.6733	0.584	0.6097	0.3306	0.3132	0.2717	99	89	81	31	38	38	-1.09655	0.000201221	0.00166849	down	3	99147697	99261575	+	protein_coding	T-box 15 [Source:MGI Symbol%3BAcc:MGI:1277234]	K10182: TBX15, TBX14; T-box protein 15	NA	GO:0000122: negative regulation of transcription by RNA polymerase II; GO:0000976: transcription cis-regulatory region binding; GO:0000978: RNA polymerase II cis-regulatory region sequence-specific DNA binding; GO:0000978: RNA polymerase II cis-regulatory region sequence-specific DNA binding; GO:0000981: DNA-binding transcription factor activity, RNA polymerase II-specific; GO:0001227: DNA-bindin…	T-box
ENSMUSG00000027869	Hsd3b6	1.5839	2.6743	2.3479	14.9889	8.3296	5.5312	112	196	150	676	486	372	2.06606	9.75208e-11	5.8149e-09	up	3	98712820	98721759	-	protein_coding	hydroxy-delta-5-steroid dehydrogenase%2C 3 beta- and steroid delta-isomerase 6 [Source:MGI Symbol%3BAcc:MGI:109598]	K00070: HSD3B; 3beta-hydroxy-Delta5-steroid dehydrogenase / steroid Delta-isomerase [EC:1.1.1.145 5.3.3.1]	mmu00140: Steroid hormone biosynthesis - Mus musculus (house mouse); mmu01100: Metabolic pathways - Mus musculus (house mouse); mmu04913: Ovarian steroidogenesis - Mus musculus (house mouse); mmu04925: Aldosterone synthesis and secretion - Mus musculus (house mouse); mmu04927: Cortisol synthesis and secretion - Mus musculus (house mouse); mmu04934: Cushing syndrome - Mus musculus (house mouse)	GO:0003824: catalytic activity; GO:0003854: 3-beta-hydroxy-delta5-steroid dehydrogenase activity; GO:0004769: steroid delta-isomerase activity; GO:0005730: nucleolus; GO:0005737: cytoplasm; GO:0005739: mitochondrion; GO:0005743: mitochondrial inner membrane; GO:0005758: mitochondrial intermembrane space; GO:0005783: endoplasmic reticulum; GO:0006694: steroid biosynthetic process; GO:0006700: C21-…	NA
ENSMUSG00000027870	Hao2	0.2861	0.504	0.5093	1.677	0.9948	0.9023	23	42	37	86	66	69	1.39834	0.000170899	0.00146297	up	3	98781837	98800555	-	protein_coding	hydroxyacid oxidase 2 [Source:MGI Symbol%3BAcc:MGI:96012]	K11517: HAO; (S)-2-hydroxy-acid oxidase [EC:1.1.3.15]	mmu00630: Glyoxylate and dicarboxylate metabolism - Mus musculus (house mouse); mmu01100: Metabolic pathways - Mus musculus (house mouse); mmu01200: Carbon metabolism - Mus musculus (house mouse); mmu04146: Peroxisome - Mus musculus (house mouse)	GO:0003824: catalytic activity; GO:0003973: (S)-2-hydroxy-acid oxidase activity; GO:0005739: mitochondrion; GO:0005777: peroxisome; GO:0005782: peroxisomal matrix; GO:0006629: lipid metabolic process; GO:0006631: fatty acid metabolic process; GO:0010181: FMN binding; GO:0016491: oxidoreductase activity; GO:0018924: mandelate metabolic process; GO:0019395: fatty acid oxidation; GO:0042802: identic…	NA
ENSMUSG00000027871	Hsd3b1	5.3579	3.022	2.3721	31.1674	17.8482	11.8008	390	228	156	1447	1072	817	2.40621	8.67679e-06	0.000125972	up	3	98759510	98767110	-	protein_coding	hydroxy-delta-5-steroid dehydrogenase%2C 3 beta- and steroid delta-isomerase 1 [Source:MGI Symbol%3BAcc:MGI:96233]	K00070: HSD3B; 3beta-hydroxy-Delta5-steroid dehydrogenase / steroid Delta-isomerase [EC:1.1.1.145 5.3.3.1]	mmu00140: Steroid hormone biosynthesis - Mus musculus (house mouse); mmu01100: Metabolic pathways - Mus musculus (house mouse); mmu04913: Ovarian steroidogenesis - Mus musculus (house mouse); mmu04925: Aldosterone synthesis and secretion - Mus musculus (house mouse); mmu04927: Cortisol synthesis and secretion - Mus musculus (house mouse); mmu04934: Cushing syndrome - Mus musculus (house mouse)	GO:0000253: 3-keto sterol reductase activity; GO:0003824: catalytic activity; GO:0003854: 3-beta-hydroxy-delta5-steroid dehydrogenase activity; GO:0004769: steroid delta-isomerase activity; GO:0005496: steroid binding; GO:0005730: nucleolus; GO:0005737: cytoplasm; GO:0005739: mitochondrion; GO:0005743: mitochondrial inner membrane; GO:0005758: mitochondrial intermembrane space; GO:0005783: endopl…	NA
ENSMUSG00000027875	Hmgcs2	3.0132	3.8935	2.8292	11.0151	6.3271	4.072	389	521	330	907	674	500	1.06883	0.000285587	0.00221946	up	3	98187751	98218054	+	protein_coding	3-hydroxy-3-methylglutaryl-Coenzyme A synthase 2 [Source:MGI Symbol%3BAcc:MGI:101939]	K01641: HMGCS; hydroxymethylglutaryl-CoA synthase [EC:2.3.3.10]	mmu00280: Valine, leucine and isoleucine degradation - Mus musculus (house mouse); mmu00650: Butanoate metabolism - Mus musculus (house mouse); mmu00900: Terpenoid backbone biosynthesis - Mus musculus (house mouse); mmu01100: Metabolic pathways - Mus musculus (house mouse); mmu03320: PPAR signaling pathway - Mus musculus (house mouse)	GO:0004421: hydroxymethylglutaryl-CoA synthase activity; GO:0004421: hydroxymethylglutaryl-CoA synthase activity; GO:0004421: hydroxymethylglutaryl-CoA synthase activity; GO:0005739: mitochondrion; GO:0005739: mitochondrion; GO:0005739: mitochondrion; GO:0005739: mitochondrion; GO:0005743: mitochondrial inner membrane; GO:0005759: mitochondrial matrix; GO:0006084: acetyl-CoA metabolic process; GO…	NA
ENSMUSG00000027923	Lce1b	2.4027	1.102	1.0027	0	0	0.0828	61	29	23	0	0	2	-5.63555	3.13917e-06	5.33956e-05	down	3	92562957	92564233	-	protein_coding	late cornified envelope 1B [Source:MGI Symbol%3BAcc:MGI:1915970]	NA	NA	GO:0003674: molecular_function; GO:0005575: cellular_component; GO:0008150: biological_process	NA
ENSMUSG00000027954	Efna1	0.0139	0.0672	0.0771	0.5458	0.4219	0.1903	1	5	5	25	25	13	2.81887	0.000290091	0.00224639	up	3	89179040	89188449	-	protein_coding	ephrin A1 [Source:MGI Symbol%3BAcc:MGI:103236]	K05462: EFNA; ephrin-A	mmu04010: MAPK signaling pathway - Mus musculus (house mouse); mmu04014: Ras signaling pathway - Mus musculus (house mouse); mmu04015: Rap1 signaling pathway - Mus musculus (house mouse); mmu04151: PI3K-Akt signaling pathway - Mus musculus (house mouse); mmu04360: Axon guidance - Mus musculus (house mouse); mmu05206: MicroRNAs in cancer - Mus musculus (house mouse)	GO:0000122: negative regulation of transcription by RNA polymerase II; GO:0001525: angiogenesis; GO:0001934: positive regulation of protein phosphorylation; GO:0003180: aortic valve morphogenesis; GO:0003183: mitral valve morphogenesis; GO:0003199: endocardial cushion to mesenchymal transition involved in heart valve formation; GO:0005515: protein binding; GO:0005576: extracellular region; GO:000…	NA
ENSMUSG00000027955	Gask1b	0.454	0.4483	0.3732	1.5819	1.1777	1.058	171	175	127	380	366	379	1.51176	1.08445e-13	1.09277e-11	up	3	79791840	79853587	+	protein_coding	golgi associated kinase 1B [Source:MGI Symbol%3BAcc:MGI:1915909]	NA	NA	GO:0003674: molecular_function; GO:0005794: Golgi apparatus; GO:0005794: Golgi apparatus; GO:0008150: biological_process; GO:0016020: membrane; GO:0016021: integral component of membrane	NA
ENSMUSG00000027993	Trim2	0.0155	0.0461	0.0343	0.1639	0.0938	0.1004	12	37	24	81	60	74	1.84956	1.48287e-05	0.000198002	up	3	84067746	84214184	-	protein_coding	tripartite motif-containing 2 [Source:MGI Symbol%3BAcc:MGI:1933163]	K11997: TRIM2_3; tripartite motif-containing protein 2/3	NA	GO:0000209: protein polyubiquitination; GO:0004842: ubiquitin-protein transferase activity; GO:0005515: protein binding; GO:0005737: cytoplasm; GO:0005737: cytoplasm; GO:0008270: zinc ion binding; GO:0016740: transferase activity; GO:0017022: myosin binding; GO:0043161: proteasome-mediated ubiquitin-dependent protein catabolic process; GO:0043523: regulation of neuron apoptotic process; GO:004352…	NA
ENSMUSG00000027995	Tlr2	0.0592	0.0979	0.0562	0.4242	0.2152	0.16	7	12	6	32	21	18	1.82211	0.00322936	0.0152376	up	3	83743579	83749074	-	protein_coding	toll-like receptor 2 [Source:MGI Symbol%3BAcc:MGI:1346060]	K10159: TLR2, CD282; toll-like receptor 2	mmu04145: Phagosome - Mus musculus (house mouse); mmu04151: PI3K-Akt signaling pathway - Mus musculus (house mouse); mmu04613: Neutrophil extracellular trap formation - Mus musculus (house mouse); mmu04620: Toll-like receptor signaling pathway - Mus musculus (house mouse); mmu05132: Salmonella infection - Mus musculus (house mouse); mmu05134: Legionellosis - Mus musculus (house mouse); mmu05140: …	GO:0001530: lipopolysaccharide binding; GO:0001540: amyloid-beta binding; GO:0001540: amyloid-beta binding; GO:0001774: microglial cell activation; GO:0001775: cell activation; GO:0001817: regulation of cytokine production; GO:0001819: positive regulation of cytokine production; GO:0002224: toll-like receptor signaling pathway; GO:0002224: toll-like receptor signaling pathway; GO:0002237: respons…	NA
ENSMUSG00000028005	Gucy1b1	0.0454	0.1816	0.1293	1.0378	0.409	0.3002	7	29	18	102	52	44	2.23594	0.000102417	0.000961162	up	3	81939313	81981996	-	protein_coding	guanylate cyclase 1%2C soluble%2C beta 1 [Source:MGI Symbol%3BAcc:MGI:1860604]	K12319: GUCY1B; guanylate cyclase soluble subunit beta [EC:4.6.1.2]	mmu00230: Purine metabolism - Mus musculus (house mouse); mmu01100: Metabolic pathways - Mus musculus (house mouse); mmu04022: cGMP-PKG signaling pathway - Mus musculus (house mouse); mmu04270: Vascular smooth muscle contraction - Mus musculus (house mouse); mmu04540: Gap junction - Mus musculus (house mouse); mmu04611: Platelet activation - Mus musculus (house mouse); mmu04713: Circadian entrain…	GO:0000166: nucleotide binding; GO:0004016: adenylate cyclase activity; GO:0004383: guanylate cyclase activity; GO:0004383: guanylate cyclase activity; GO:0005525: GTP binding; GO:0005737: cytoplasm; GO:0006182: cGMP biosynthetic process; GO:0006182: cGMP biosynthetic process; GO:0008074: guanylate cyclase complex, soluble; GO:0008074: guanylate cyclase complex, soluble; GO:0009190: cyclic nucleo…	NA
ENSMUSG00000028076	Cd1d1	0.0496	0.0765	0.0549	0.3731	0.1562	0.1564	5	8	5	24	13	15	1.83767	0.00788905	0.0307154	up	3	86903141	86906748	-	protein_coding	CD1d1 antigen [Source:MGI Symbol%3BAcc:MGI:107674]	K06448: CD1; T-cell surface glycoprotein CD1	mmu04530: Tight junction - Mus musculus (house mouse); mmu04640: Hematopoietic cell lineage - Mus musculus (house mouse); mmu05146: Amoebiasis - Mus musculus (house mouse)	GO:0001865: NK T cell differentiation; GO:0001916: positive regulation of T cell mediated cytotoxicity; GO:0001916: positive regulation of T cell mediated cytotoxicity; GO:0002376: immune system process; GO:0005515: protein binding; GO:0005615: extracellular space; GO:0005737: cytoplasm; GO:0005764: lysosome; GO:0005764: lysosome; GO:0005768: endosome; GO:0005769: early endosome; GO:0005770: late…	NA
ENSMUSG00000028108	Ecm1	0.7276	1.0334	0.9059	4.23	2.3268	1.7955	72	106	81	267	190	169	1.57987	5.72351e-07	1.21419e-05	up	3	95641459	95646881	-	protein_coding	extracellular matrix protein 1 [Source:MGI Symbol%3BAcc:MGI:103060]	K23867: ECM1; extracellular matrix protein 1	NA	GO:0001503: ossification; GO:0001525: angiogenesis; GO:0001938: positive regulation of endothelial cell proliferation; GO:0001960: negative regulation of cytokine-mediated signaling pathway; GO:0002020: protease binding; GO:0002063: chondrocyte development; GO:0002828: regulation of type 2 immune response; GO:0003416: endochondral bone growth; GO:0005134: interleukin-2 receptor binding; GO:000520…	NA
ENSMUSG00000028159	Dapp1	13.4838	8.0784	9.4248	3.7882	4.3212	4.405	2182	1355	1378	391	577	678	-1.37917	7.38571e-10	3.57718e-08	down	3	137636768	137687306	-	protein_coding	dual adaptor for phosphotyrosine and 3-phosphoinositides 1 [Source:MGI Symbol%3BAcc:MGI:1347063]	K12229: DAPP1, BAM32; dual adapter for phosphotyrosine and 3-phosphotyrosine and 3-phosphoinositide	mmu04662: B cell receptor signaling pathway - Mus musculus (house mouse)	GO:0005547: phosphatidylinositol-3,4,5-trisphosphate binding; GO:0005737: cytoplasm; GO:0005886: plasma membrane; GO:0016020: membrane; GO:0043325: phosphatidylinositol-3,4-bisphosphate binding	NA
ENSMUSG00000028173	Wls	0.0232	0.0364	0.0321	0.3318	0.1581	0.0792	8	13	10	73	45	26	2.55678	1.33346e-05	0.000181206	up	3	159545309	159644300	+	protein_coding	wntless WNT ligand secretion mediator [Source:MGI Symbol%3BAcc:MGI:1915401]	NA	NA	GO:0000139: Golgi membrane; GO:0001707: mesoderm formation; GO:0005515: protein binding; GO:0005768: endosome; GO:0005769: early endosome; GO:0005783: endoplasmic reticulum; GO:0005789: endoplasmic reticulum membrane; GO:0005794: Golgi apparatus; GO:0005794: Golgi apparatus; GO:0005802: trans-Golgi network; GO:0005829: cytosol; GO:0005886: plasma membrane; GO:0006886: intracellular protein transp…	NA
ENSMUSG00000028177	1810013D15Rik	0.3124	0.3709	0.5053	0	0	0.0126	26	32	38	0	0	1	-6.24172	1.53688e-06	2.91921e-05	down	3	157630857	157643992	+	lncRNA	RIKEN cDNA 1810013D15 gene [Source:MGI Symbol%3BAcc:MGI:1916292]	NA	NA	GO:0003674: molecular_function; GO:0005575: cellular_component; GO:0008150: biological_process	NA
ENSMUSG00000028179	Cth	0.3196	0.3876	0.3537	0.1575	0.1107	0.096	35	44	35	11	10	10	-1.6237	0.000571802	0.00387408	down	3	157599885	157630714	-	protein_coding	cystathionase (cystathionine gamma-lyase) [Source:MGI Symbol%3BAcc:MGI:1339968]	K01758: CTH; cystathionine gamma-lyase [EC:4.4.1.1]	mmu00260: Glycine, serine and threonine metabolism - Mus musculus (house mouse); mmu00270: Cysteine and methionine metabolism - Mus musculus (house mouse); mmu00450: Selenocompound metabolism - Mus musculus (house mouse); mmu01100: Metabolic pathways - Mus musculus (house mouse); mmu01230: Biosynthesis of amino acids - Mus musculus (house mouse)	GO:0003824: catalytic activity; GO:0004121: cystathionine beta-lyase activity; GO:0004123: cystathionine gamma-lyase activity; GO:0004123: cystathionine gamma-lyase activity; GO:0004123: cystathionine gamma-lyase activity; GO:0005515: protein binding; GO:0005516: calmodulin binding; GO:0005737: cytoplasm; GO:0005829: cytosol; GO:0006629: lipid metabolic process; GO:0006749: glutathione metabolic …	NA
ENSMUSG00000028195	Ccn1	0.5049	0.6089	0.4471	3.7798	1.4073	0.9157	40	50	32	191	92	69	1.88519	7.03404e-05	0.000710002	up	3	145352731	145355736	-	protein_coding	cellular communication network factor 1 [Source:MGI Symbol%3BAcc:MGI:88613]	K06829: CYR61, CCN1, IGFBP10; insulin-like growth factor-binding protein 10	NA	GO:0001649: osteoblast differentiation; GO:0001934: positive regulation of protein phosphorylation; GO:0002041: intussusceptive angiogenesis; GO:0003181: atrioventricular valve morphogenesis; GO:0003278: apoptotic process involved in heart morphogenesis; GO:0003281: ventricular septum development; GO:0005178: integrin binding; GO:0005178: integrin binding; GO:0005520: insulin-like growth factor b…	NA
ENSMUSG00000028217	Cdh17	0.1367	0.3187	0.2837	0.0893	0.1312	0.0659	24	58	45	10	19	11	-1.41209	0.00578415	0.0242072	down	4	11758147	11817895	+	protein_coding	cadherin 17 [Source:MGI Symbol%3BAcc:MGI:1095414]	K06811: CDH17; cadherin 17, LI cadherin	mmu05226: Gastric cancer - Mus musculus (house mouse)	GO:0002314: germinal center B cell differentiation; GO:0002315: marginal zone B cell differentiation; GO:0005178: integrin binding; GO:0005427: proton-dependent oligopeptide secondary active transmembrane transporter activity; GO:0005509: calcium ion binding; GO:0005515: protein binding; GO:0005654: nucleoplasm; GO:0005886: plasma membrane; GO:0005887: integral component of plasma membrane; GO:00…	NA
ENSMUSG00000028266	Lmo4	0.3971	0.5572	0.3676	1.6978	0.9887	0.7211	55	80	46	150	113	95	1.29351	0.000212963	0.00174517	up	3	143894291	143910981	-	protein_coding	LIM domain only 4 [Source:MGI Symbol%3BAcc:MGI:109360]	K24099: LMO4; LIM domain transcription factor LMO4	NA	GO:0001843: neural tube closure; GO:0003281: ventricular septum development; GO:0003713: transcription coactivator activity; GO:0005515: protein binding; GO:0005634: nucleus; GO:0005634: nucleus; GO:0006357: regulation of transcription by RNA polymerase II; GO:0008134: transcription factor binding; GO:0021514: ventral spinal cord interneuron differentiation; GO:0021522: spinal cord motor neuron d…	NA
ENSMUSG00000028270	Gbp2	0.081	0.1661	0.1457	1.0799	0.3314	0.2343	8	17	13	68	27	22	1.99017	0.00189994	0.0100027	up	3	142326363	142343769	+	protein_coding	guanylate binding protein 2 [Source:MGI Symbol%3BAcc:MGI:102772]	K20897: GBP2; guanylate-binding protein 2	mmu04621: NOD-like receptor signaling pathway - Mus musculus (house mouse)	GO:0000166: nucleotide binding; GO:0002376: immune system process; GO:0003779: actin binding; GO:0003924: GTPase activity; GO:0003924: GTPase activity; GO:0003924: GTPase activity; GO:0005525: GTP binding; GO:0005525: GTP binding; GO:0005634: nucleus; GO:0005654: nucleoplasm; GO:0005737: cytoplasm; GO:0005794: Golgi apparatus; GO:0005829: cytosol; GO:0009617: response to bacterium; GO:0012506: ve…	NA
ENSMUSG00000028356	Ambp	0.4341	0.2966	0.4004	1.0776	0.7014	0.7036	24	17	20	38	32	37	1.05782	0.0143195	0.048955	up	4	63061512	63073036	-	protein_coding	alpha 1 microglobulin/bikunin precursor [Source:MGI Symbol%3BAcc:MGI:88002]	K23620: AMBP; protein AMBP	NA	GO:0004867: serine-type endopeptidase inhibitor activity; GO:0004867: serine-type endopeptidase inhibitor activity; GO:0005576: extracellular region; GO:0005615: extracellular space; GO:0005634: nucleus; GO:0005737: cytoplasm; GO:0005739: mitochondrion; GO:0005743: mitochondrial inner membrane; GO:0005783: endoplasmic reticulum; GO:0005886: plasma membrane; GO:0005886: plasma membrane; GO:0009986…	NA
ENSMUSG00000028358	Zfp618	0.6377	1.1988	1.2094	2.2003	2.1169	2.0628	234	456	401	515	641	720	1.02379	1.23576e-06	2.40488e-05	up	4	62883810	63057945	+	protein_coding	zinc finger protein 618 [Source:MGI Symbol%3BAcc:MGI:1919950]	NA	NA	GO:0000785: chromatin; GO:0001221: transcription coregulator binding; GO:0003677: DNA binding; GO:0005634: nucleus; GO:0005694: chromosome; GO:0005721: pericentric heterochromatin; GO:0035563: positive regulation of chromatin binding; GO:0042802: identical protein binding; GO:0046872: metal ion binding	zf-C2H2
ENSMUSG00000028444	Cntfr	6.3574	5.5944	6.2252	0.3591	0.1998	0.366	694	633	614	25	18	38	-4.35938	1.00305e-70	2.65039e-67	down	4	41657498	41697089	-	protein_coding	ciliary neurotrophic factor receptor [Source:MGI Symbol%3BAcc:MGI:99605]	K05059: CNTFR; ciliary neurotrophic factor receptor	mmu04060: Cytokine-cytokine receptor interaction - Mus musculus (house mouse); mmu04630: JAK-STAT signaling pathway - Mus musculus (house mouse)	GO:0001967: suckling behavior; GO:0003360: brainstem development; GO:0004896: cytokine receptor activity; GO:0004897: ciliary neurotrophic factor receptor activity; GO:0004897: ciliary neurotrophic factor receptor activity; GO:0004897: ciliary neurotrophic factor receptor activity; GO:0005102: signaling receptor binding; GO:0005515: protein binding; GO:0005886: plasma membrane; GO:0007548: sex di…	NA
ENSMUSG00000028459	Cd72	1.2884	0.5748	0.6264	0.397	0.3881	0.4541	173	80	76	34	43	58	-1.08571	0.00682437	0.0275722	down	4	43446462	43454628	-	protein_coding	CD72 antigen [Source:MGI Symbol%3BAcc:MGI:88345]	K06504: CD72; CD72 antigen	mmu04662: B cell receptor signaling pathway - Mus musculus (house mouse)	GO:0004888: transmembrane signaling receptor activity; GO:0005887: integral component of plasma membrane; GO:0005887: integral component of plasma membrane; GO:0016020: membrane; GO:0016021: integral component of membrane; GO:0030246: carbohydrate binding	NA
ENSMUSG00000028464	Tpm2	0.1139	0.2451	0.1939	1.3872	0.499	0.2671	13	29	20	101	47	29	1.88912	0.00134142	0.00760254	up	4	43514711	43523765	-	protein_coding	tropomyosin 2%2C beta [Source:MGI Symbol%3BAcc:MGI:98810]	K10374: TPM2; tropomyosin 2	mmu04260: Cardiac muscle contraction - Mus musculus (house mouse); mmu04261: Adrenergic signaling in cardiomyocytes - Mus musculus (house mouse); mmu05410: Hypertrophic cardiomyopathy - Mus musculus (house mouse); mmu05414: Dilated cardiomyopathy - Mus musculus (house mouse)	GO:0003779: actin binding; GO:0005200: structural constituent of cytoskeleton; GO:0005515: protein binding; GO:0005737: cytoplasm; GO:0005856: cytoskeleton; GO:0005862: muscle thin filament tropomyosin; GO:0005884: actin filament; GO:0006936: muscle contraction; GO:0006936: muscle contraction; GO:0007015: actin filament organization; GO:0015629: actin cytoskeleton; GO:0042802: identical protein b…	NA
ENSMUSG00000028517	Plpp3	0.3469	0.4981	0.3839	2.6182	1.2905	0.7549	43	64	43	207	132	89	1.85074	7.82669e-06	0.000116039	up	4	105014544	105089961	+	protein_coding	phospholipid phosphatase 3 [Source:MGI Symbol%3BAcc:MGI:1915166]	K01080: PLPP1_2_3; phosphatidate phosphatase [EC:3.1.3.4]	mmu00561: Glycerolipid metabolism - Mus musculus (house mouse); mmu00564: Glycerophospholipid metabolism - Mus musculus (house mouse); mmu00565: Ether lipid metabolism - Mus musculus (house mouse); mmu00600: Sphingolipid metabolism - Mus musculus (house mouse); mmu01100: Metabolic pathways - Mus musculus (house mouse); mmu04072: Phospholipase D signaling pathway - Mus musculus (house mouse); mmu0…	GO:0001568: blood vessel development; GO:0001702: gastrulation with mouth forming second; GO:0001933: negative regulation of protein phosphorylation; GO:0001933: negative regulation of protein phosphorylation; GO:0005178: integrin binding; GO:0005178: integrin binding; GO:0005783: endoplasmic reticulum; GO:0005789: endoplasmic reticulum membrane; GO:0005794: Golgi apparatus; GO:0005802: trans-Gol…	NA
ENSMUSG00000028544	Slc5a9	0.8161	1.3991	1.4419	0.4008	0.4468	0.429	166	295	265	52	75	83	-1.55833	1.13885e-09	5.27936e-08	down	4	111732572	111760115	-	protein_coding	solute carrier family 5 (sodium/glucose cotransporter)%2C member 9 [Source:MGI Symbol%3BAcc:MGI:2140201]	K14389: SLC5A9, SGLT4; solute carrier family 5 (sodium/glucose cotransporter), member 9	NA	GO:0005412: glucose:sodium symporter activity; GO:0005886: plasma membrane; GO:0006811: ion transport; GO:0006814: sodium ion transport; GO:0016020: membrane; GO:0016021: integral component of membrane; GO:0022857: transmembrane transporter activity; GO:0055085: transmembrane transport	NA
ENSMUSG00000028581	Laptm5	0.1816	0.1752	0.1489	1.4345	0.7093	0.6578	27	27	20	136	87	93	2.38953	7.2942e-10	3.54007e-08	up	4	130640436	130663452	+	protein_coding	lysosomal-associated protein transmembrane 5 [Source:MGI Symbol%3BAcc:MGI:108046]	K12387: LAPTM; lysosomal-associated transmembrane protein	mmu04142: Lysosome - Mus musculus (house mouse)	GO:0002357: defense response to tumor cell; GO:0002720: positive regulation of cytokine production involved in immune response; GO:0005515: protein binding; GO:0005764: lysosome; GO:0005764: lysosome; GO:0005765: lysosomal membrane; GO:0005765: lysosomal membrane; GO:0005887: integral component of plasma membrane; GO:0006622: protein targeting to lysosome; GO:0006886: intracellular protein transp…	NA
ENSMUSG00000028587	Orc1	1.7288	2.0636	1.9377	0.9992	0.8877	1.0089	236	292	239	87	100	131	-1.03788	1.13926e-08	3.97837e-07	down	4	108436620	108472030	+	protein_coding	origin recognition complex%2C subunit 1 [Source:MGI Symbol%3BAcc:MGI:1328337]	K02603: ORC1; origin recognition complex subunit 1	mmu04110: Cell cycle - Mus musculus (house mouse)	GO:0000166: nucleotide binding; GO:0000781: chromosome, telomeric region; GO:0000808: origin recognition complex; GO:0003677: DNA binding; GO:0003682: chromatin binding; GO:0003688: DNA replication origin binding; GO:0005524: ATP binding; GO:0005634: nucleus; GO:0005634: nucleus; GO:0005654: nucleoplasm; GO:0005664: nuclear origin of replication recognition complex; GO:0005664: nuclear origin of …	NA
ENSMUSG00000028599	Tnfrsf1b	0.1001	0.0902	0.096	1.0465	0.6552	0.407	15	14	13	100	81	58	2.80208	3.12505e-10	1.67937e-08	up	4	144940033	144973440	-	protein_coding	tumor necrosis factor receptor superfamily%2C member 1b [Source:MGI Symbol%3BAcc:MGI:1314883]	K05141: TNFRSF1B, TNFR2, CD120b; tumor necrosis factor receptor superfamily member 1B	mmu04060: Cytokine-cytokine receptor interaction - Mus musculus (house mouse); mmu04061: Viral protein interaction with cytokine and cytokine receptor - Mus musculus (house mouse); mmu04668: TNF signaling pathway - Mus musculus (house mouse); mmu04920: Adipocytokine signaling pathway - Mus musculus (house mouse); mmu05014: Amyotrophic lateral sclerosis - Mus musculus (house mouse); mmu05022: Path…	GO:0002718: regulation of cytokine production involved in immune response; GO:0002724: regulation of T cell cytokine production; GO:0002724: regulation of T cell cytokine production; GO:0003176: aortic valve development; GO:0003177: pulmonary valve development; GO:0003332: negative regulation of extracellular matrix constituent secretion; GO:0005031: tumor necrosis factor receptor activity; GO:00…	NA
ENSMUSG00000028655	Mfsd2a	0.3511	0.6557	0.4638	3.303	1.6472	0.9408	31	60	37	186	120	79	1.93428	9.70456e-06	0.000138859	up	4	122840643	122854981	-	protein_coding	major facilitator superfamily domain containing 2A [Source:MGI Symbol%3BAcc:MGI:1923824]	K23894: MFSD2A; sodium-dependent lysophosphatidylcholine symporter 1	NA	GO:0003406: retinal pigment epithelium development; GO:0005215: transporter activity; GO:0005324: long-chain fatty acid transporter activity; GO:0005324: long-chain fatty acid transporter activity; GO:0005783: endoplasmic reticulum; GO:0005886: plasma membrane; GO:0005886: plasma membrane; GO:0005887: integral component of plasma membrane; GO:0005887: integral component of plasma membrane; GO:000…	NA
ENSMUSG00000028661	Epha8	0.3623	0.5321	0.5207	0.2119	0.1966	0.1478	67	102	87	25	30	26	-1.40928	1.70938e-05	0.000222622	down	4	136656730	136684127	-	protein_coding	Eph receptor A8 [Source:MGI Symbol%3BAcc:MGI:109378]	K05109: EPHA8, EEK; Eph receptor A8 [EC:2.7.10.1]	mmu04360: Axon guidance - Mus musculus (house mouse)	GO:0000166: nucleotide binding; GO:0004672: protein kinase activity; GO:0004713: protein tyrosine kinase activity; GO:0004714: transmembrane receptor protein tyrosine kinase activity; GO:0005003: ephrin receptor activity; GO:0005004: GPI-linked ephrin receptor activity; GO:0005005: transmembrane-ephrin receptor activity; GO:0005515: protein binding; GO:0005524: ATP binding; GO:0005768: endosome; …	NA
ENSMUSG00000028699	Tspan1	1.6195	0.8973	0.6903	0.5318	0.305	0.4947	148	85	57	31	23	43	-1.35313	0.00178618	0.00951977	down	4	116019066	116024798	-	protein_coding	tetraspanin 1 [Source:MGI Symbol%3BAcc:MGI:1914055]	K17348: TSPAN1; tetraspanin-1	NA	GO:0005654: nucleoplasm; GO:0005737: cytoplasm; GO:0005764: lysosome; GO:0005886: plasma membrane; GO:0005887: integral component of plasma membrane; GO:0016020: membrane; GO:0016021: integral component of membrane; GO:0030054: cell junction; GO:0031982: vesicle; GO:0043231: intracellular membrane-bounded organelle; GO:0048471: perinuclear region of cytoplasm; GO:0050821: protein stabilization	NA
[truncated: 1,624 more rows]

## Sheet: up regulated
geneID	gene_name	ctrl1_fpkm	ctrl2_fpkm	ctrl3_fpkm	iko1_fpkm	iko2_fpkm	iko3_fpkm	ctrl1_count	ctrl2_count	ctrl3_count	iko1_count	iko2_count	iko3_count	IKO_vs_CTRL.log2FoldChange	IKO_vs_CTRL.pvalue	IKO_vs_CTRL.padj	IKO_vs_CTRL.regulated	chr	start	end	strand	gene_biotype	gene_description	KEGG	KEGG_pathway	GO	TF_Family
[truncated: 1,478 more rows]

## Sheet: down regulated
geneID	gene_name	ctrl1_fpkm	ctrl2_fpkm	ctrl3_fpkm	iko1_fpkm	iko2_fpkm	iko3_fpkm	ctrl1_count	ctrl2_count	ctrl3_count	iko1_count	iko2_count	iko3_count	IKO_vs_CTRL.log2FoldChange	IKO_vs_CTRL.pvalue	IKO_vs_CTRL.padj	IKO_vs_CTRL.regulated	chr	start	end	strand	gene_biotype	gene_description	KEGG	KEGG_pathway	GO	TF_Family
[truncated: 644 more rows]

[truncated: 2 more sheets: X, Y]
