# Supplementary material for: METTL16 is Required for Meiotic Sex Chromosome Inactivation and DSB Formation and Recombination during Male Meiosis
Source: Adv Sci (Weinh). 2024 Nov 28;12(3):2406332. doi: 10.1002/advs.202406332 (PMC11744674; doi:10.1002/advs.202406332)
Supplement: Supplementary file 2 — Supporting Information [file ADVS-12-2406332-s002.zip › Table S3.xlsx]

## Sheet: RIP
Supplementary Table 3. Targets of METTL16 determined by RIP-Seq.
Geneid	Chr	Start	End	Strand	Length	input1	input2	ip1	ip2
Xkr4	1	3205901;3206523;3213439;3213609;3214482;3421702;3670552	3207317;3207317;3215632;3216344;3216968;3421901;3671498	-;-;-;-;-;-;-	6094	5	8	2	4
Rp1	1	3999557;4007656;4019070;4024736;4041888;4092617;4119668;4120015;4142612;4147812;4148612;4163855;4170205;4197534;4206660;4226611;4228443;4231053;4243133;4243417;4243543;4245031;4261527;4267469;4284766;4290846;4292926;4292981;4311270;4344146;4351910;4351910;4351910;4351910;4352202;4352202;4352202;4352202;4360200;4409170;4409170;4409170	3999617;4007737;4019148;4024890;4042107;4092780;4119712;4120073;4142766;4147963;4148744;4163941;4170404;4197641;4206837;4226823;4228619;4231144;4243262;4243448;4243619;4245106;4261605;4267620;4284898;4293012;4293012;4293012;4311433;4350091;4352081;4352081;4352081;4352081;4352837;4352837;4352837;4352837;4360314;4409241;4409187;4409241	-;-;-;-;-;-;-;-;-;-;-;-;-;-;-;-;-;-;-;-;-;-;-;-;-;-;-;-;-;-;-;-;-;-;-;-;-;-;-;-;-;-	12311	101	165	165	191
Sox17	1	4490931;4491250;4491390;4491713;4492457;4492458;4492465;4492467;4493100;4493100;4493100;4493100;4493768;4493772;4493772;4493772;4493772;4495136;4495136;4495136;4495136;4496291;4496291;4496291;4496291;4496291;4496291	4492668;4492663;4492668;4492668;4493604;4492668;4492668;4492668;4493735;4493490;4493490;4493466;4493863;4493863;4493863;4493863;4493863;4495942;4495198;4495942;4495942;4496330;4496396;4496363;4497354;4496757;4496413	-;-;-;-;-;-;-;-;-;-;-;-;-;-;-;-;-;-;-;-;-;-;-;-;-;-;-	4772	25	12	32	38
Mrpl15	1	4773206;4773211;4774436;4776377;4777525;4777525;4777525;4777525;4779967;4781221;4782568;4782568;4782568;4782568;4782568;4783572;4783951;4783951;4783951;4783951;4785573;4785573;4785573;4785573;4785573;4785573	4774516;4776801;4774516;4776801;4777648;4777648;4777648;4777648;4784566;4782301;4782606;4782733;4782733;4782733;4782733;4784105;4784105;4784105;4784105;4784105;4785692;4785739;4785698;4785739;4785739;4785710	-;-;-;-;-;-;-;-;-;-;-;-;-;-;-;-;-;-;-;-;-;-;-;-;-;-	8487	198	190	182	200
Lypla1	1	4807788;4807823;4807830;4807896;4807898;4807911;4808237;4808455;4808455;4808455;4808455;4808455;4808455;4808455;4828584;4828584;4828584;4828584;4828584;4828584;4828584;4830268;4830268;4830268;4830268;4830268;4830268;4832311;4832311;4832311;4832311;4832311;4832311;4832311;4836905;4837001;4837001;4837001;4837001;4837001;4837001;4839387;4839387;4839387;4839387;4839387;4840956;4840956;4840956;4840956…	4807982;4807982;4807982;4807982;4807982;4807982;4808365;4808486;4808486;4808486;4808486;4808486;4808486;4808486;4828649;4828649;4828649;4828649;4828649;4828649;4828649;4830315;4830315;4830315;4830315;4830315;4830315;4832381;4832381;4832381;4832368;4832381;4832381;4832381;4839488;4837074;4837074;4837074;4837074;4837074;4837074;4839488;4839488;4839488;4839488;4839488;4841093;4842827;4841132;4840969…	+;+;+;+;+;+;+;+;+;+;+;+;+;+;+;+;+;+;+;+;+;+;+;+;+;+;+;+;+;+;+;+;+;+;+;+;+;+;+;+;+;+;+;+;+;+;+;+;+;+;+;+;+;+;+;+;+;+;+	7145	46	48	37	20
Gm37988	1	4807892;4828584;4830268;4832311;4837001;4839387;4840956;4867470;4878027;4886744	4807982;4828649;4830315;4832381;4837074;4839488;4841132;4867532;4878132;4886770	+;+;+;+;+;+;+;+;+;+	825	52	67	153	204
Tcea1	1	4857814;4858038;4867470;4867470;4878027;4878027;4886744;4886744;4889457;4889457;4890740;4890740;4891915;4891915;4893417;4893417;4894934;4894934;4896356;4896356	4857976;4858503;4867532;4867532;4878132;4878132;4886831;4886831;4889602;4889602;4890796;4890796;4892069;4892069;4893563;4893563;4895005;4895005;4897909;4897905	+;+;+;+;+;+;+;+;+;+;+;+;+;+;+;+;+;+;+;+	3017	86	94	334	407
Rgs20	1	4909576;4909576;4910402;4910474;4912314;4912314;4912314;4912314;4912342;4916897;4916897;4916897;4916897;4916897;4922528;4923847;4923847;4923847;4923847;5018576;5019311;5019311;5019311;5020738;5062779;5070010;5070010;5070010	4910662;4910662;4910662;4910662;4912548;4912548;4912548;4912548;4912548;4916980;4916980;4916980;4916980;4916980;4923989;4923989;4923989;4923989;4923989;5018735;5019379;5019379;5019539;5021037;5063184;5070273;5070282;5070285	-;-;-;-;-;-;-;-;-;-;-;-;-;-;-;-;-;-;-;-;-;-;-;-;-;-;-;-	4239	10	16	8	9
Atp6v1h	1	5070018;5083080;5083110;5083124;5083132;5083132;5083154;5083164;5084417;5084417;5084417;5084417;5084417;5084417;5084417;5089009;5089009;5089009;5089009;5089009;5089009;5089009;5093363;5093363;5093363;5093363;5093363;5093363;5093363;5095615;5095615;5095615;5095615;5095615;5095615;5098029;5098029;5098029;5098029;5098029;5101070;5101070;5101070;5117390;5117390;5117390;5117390;5124277;5124277;5124277…	5070144;5083278;5083625;5083278;5083278;5083278;5083278;5083278;5086779;5084563;5084563;5084563;5084563;5084563;5084563;5089111;5089111;5089111;5089111;5089111;5089111;5089111;5093452;5095728;5093452;5093452;5093452;5093452;5093452;5095728;5095728;5095659;5095728;5095728;5095728;5099777;5098133;5098133;5098133;5098133;5101123;5101123;5101123;5117487;5117487;5117487;5117487;5124469;5124469;5124469…	+;+;+;+;+;+;+;+;+;+;+;+;+;+;+;+;+;+;+;+;+;+;+;+;+;+;+;+;+;+;+;+;+;+;+;+;+;+;+;+;+;+;+;+;+;+;+;+;+;+;+;+;+;+;+;+;+;+;+;+;+;+;+;+;+;+;+;+	9746	244	196	352	406
Oprk1	1	5588466;5588493;5588557;5588941;5589005;5589035;5596518;5598590;5598590;5598590;5602252;5602252;5602252;5602252	5591311;5588663;5588663;5589305;5589305;5589305;5598942;5598942;5598942;5598942;5604014;5603153;5602866;5606131	+;+;+;+;+;+;+;+;+;+;+;+;+;+	9151	18	9	4	2
Npbwr1	1	5913707	5917398	-	3692	0	4	2	0
Rb1cc1	1	6206197;6206227;6214645;6214663;6215008;6223599;6227940;6227940;6227940;6227940;6227940;6228002;6229959;6229959;6229959;6229959;6229959;6229959;6233961;6233961;6233961;6233961;6233961;6234229;6234229;6234229;6234229;6234279;6238262;6238262;6238262;6238262;6239952;6239952;6239952;6240305;6240970;6244105;6244105;6244105;6244795;6244795;6244795;6244795;6245158;6245158;6245158;6245158;6245425;6245425…	6206270;6206270;6214957;6214957;6215252;6223745;6228049;6228049;6228049;6228049;6228049;6228049;6230704;6230073;6230073;6230073;6230073;6230073;6234087;6234010;6234087;6234087;6234087;6234399;6234399;6234399;6234311;6234399;6238464;6238464;6238464;6238384;6240190;6240378;6240378;6240378;6244275;6244275;6244275;6244275;6244979;6244979;6244928;6244979;6245344;6245344;6245344;6245344;6245506;6245506…	+;+;+;+;+;+;+;+;+;+;+;+;+;+;+;+;+;+;+;+;+;+;+;+;+;+;+;+;+;+;+;+;+;+;+;+;+;+;+;+;+;+;+;+;+;+;+;+;+;+;+;+;+;+;+;+;+;+;+;+;+;+;+;+;+;+;+;+;+;+;+;+;+;+;+;+;+;+;+;+;+;+;+;+;+;+;+;+;+;+;+;+;+;+;+;+;+;+;+;+;+;+;+;+;+;+;+;+;+;+;+;+;+;+;+;+;+;+;+;+;+;+	14690	3422	4138	8029	8439
Fam150a	1	6359218;6388573;6389440;6391040;6394270	6359514;6388626;6389520;6391116;6394731	+;+;+;+;+	971	0	0	0	0
St18	1	6487231;6487331;6487618;6487618;6730051;6730053;6730070;6730101;6730102;6734870;6737575;6737580;6737580;6737580;6752296;6752296;6752296;6752994;6752994;6752994;6752994;6752994;6752994;6752994;6752994;6752994;6753556;6768898;6768898;6768898;6768898;6768898;6768898;6768898;6768898;6768898;6770944;6770944;6770944;6770944;6770944;6770944;6770944;6770944;6770944;6795386;6795386;6795386;6795386;6795386…	6487405;6487405;6487741;6487741;6730240;6730240;6730240;6730240;6730240;6734972;6737657;6737657;6737657;6737657;6752368;6752368;6752368;6753036;6753036;6753036;6753036;6753036;6753036;6753036;6753036;6753036;6753602;6768952;6768952;6768952;6768952;6768952;6768952;6768952;6768952;6768952;6770974;6770974;6770974;6770974;6770974;6770974;6770974;6770974;6770974;6795576;6795576;6795576;6795576;6795550…	+;+;+;+;+;+;+;+;+;+;+;+;+;+;+;+;+;+;+;+;+;+;+;+;+;+;+;+;+;+;+;+;+;+;+;+;+;+;+;+;+;+;+;+;+;+;+;+;+;+;+;+;+;+;+;+;+;+;+;+;+;+;+;+;+;+;+;+;+;+;+;+;+;+;+;+;+;+;+;+;+;+;+;+;+;+;+;+;+;+;+;+;+;+;+;+;+;+;+;+;+;+;+;+;+;+;+;+;+;+;+;+;+;+;+;+;+;+;+;+;+;+;+;+;+;+;+;+;+;+;+;+;+;+;+;+;+;+;+;+;+;+;+;+;+;+;+;+;+;+;+;+;+;+;+;+;+;+;+;+;+;+;+;+;+;+;+;+;+;+;+;+;+;+	6464	20	18	13	14
Pcmtd1	1	7088920;7088930;7089104;7089166;7120194;7147637;7147637;7147637;7147637;7154867;7155080;7155080;7160085;7160557;7160892;7160892;7160892;7160892;7160892;7163248;7163248;7163248;7163248;7163248;7163248;7166309;7169515;7169515;7169515;7169515;7169515;7169515	7089216;7089216;7089216;7089216;7120615;7147739;7147739;7147739;7147739;7155271;7155271;7155271;7161063;7161063;7160902;7161063;7161063;7161063;7161063;7163371;7163371;7163371;7163371;7163371;7163371;7166518;7172659;7172618;7172122;7170076;7169598;7173628	+;+;+;+;+;+;+;+;+;+;+;+;+;+;+;+;+;+;+;+;+;+;+;+;+;+;+;+;+;+;+;+	6654	58	82	122	116
Sntg1	1	8361475;8361475;8361475;8362678;8363183;8363425;8363475;8414203;8414203;8414203;8414203;8414203;8414203;8414203;8445027;8445027;8445027;8445027;8445027;8445027;8447980;8447980;8447980;8447980;8447980;8447980;8463394;8463394;8463394;8463394;8463394;8463394;8463394;8465437;8465437;8465437;8465437;8465437;8465437;8465437;8470411;8470411;8554725;8554725;8554725;8554725;8554725;8583205;8583205;8583205…	8363633;8363633;8363633;8363633;8363633;8363633;8363633;8414313;8414313;8414313;8414313;8414313;8414313;8414313;8445119;8445119;8445119;8445119;8445119;8445119;8448132;8448132;8448132;8448132;8448132;8448132;8463465;8463465;8463465;8463465;8463465;8463465;8463465;8465553;8465553;8465553;8465553;8465553;8465553;8465553;8470479;8470520;8554763;8554763;8554763;8554763;8554763;8583334;8583334;8583334…	-;-;-;-;-;-;-;-;-;-;-;-;-;-;-;-;-;-;-;-;-;-;-;-;-;-;-;-;-;-;-;-;-;-;-;-;-;-;-;-;-;-;-;-;-;-;-;-;-;-;-;-;-;-;-;-;-;-;-;-;-;-;-;-;-;-;-;-;-;-;-;-;-;-;-;-;-;-;-;-;-;-;-;-;-;-;-;-;-;-;-;-;-;-;-;-;-;-;-;-;-;-;-;-;-;-;-;-;-;-;-;-;-;-;-;-;-;-;-;-;-;-;-;-;-;-;-;-;-	10908	27	32	2	10
Rrs1	1	9545408	9547455	+	2048	154	188	712	796
Adhfe1	1	9547948;9548055;9548092;9548107;9548119;9549907;9549907;9549907;9549907;9549907;9550561;9551717;9551717;9552923;9552923;9552923;9552923;9553318;9553318;9553318;9553318;9553318;9553623;9553623;9553623;9553623;9553623;9555538;9555538;9555538;9555538;9557000;9557000;9557000;9558133;9558133;9558133;9560109;9560109;9560109;9563509;9563509;9563509;9563797;9563797;9563797;9566781;9566781;9566781;9576191…	9548151;9548151;9548151;9548151;9548151;9549944;9549944;9549944;9549944;9549944;9550647;9551757;9551757;9552976;9552976;9552976;9552976;9553472;9553472;9553472;9553472;9553472;9553819;9553819;9553687;9553819;9553819;9555615;9555568;9555615;9555615;9557105;9557105;9557105;9558285;9558285;9558285;9560207;9560207;9560207;9563587;9563587;9563587;9563893;9563893;9563893;9566938;9566938;9566938;9576469…	+;+;+;+;+;+;+;+;+;+;+;+;+;+;+;+;+;+;+;+;+;+;+;+;+;+;+;+;+;+;+;+;+;+;+;+;+;+;+;+;+;+;+;+;+;+;+;+;+;+;+;+;+	3780	7	7	9	12
3110035E14Rik	1	9601199;9606974;9613312;9619836;9622593;9624713	9601650;9607029;9613474;9619897;9622684;9627143	+;+;+;+;+;+	3256	14	26	40	35
Mybl1	1	9667415;9669537;9671579;9672212;9672212;9672540;9672540;9673101;9673101;9673745;9673745;9675967;9675967;9676132;9678272;9678272;9678272;9678272;9681785;9681785;9681785;9681863;9683097;9683097;9683097;9683097;9685636;9685636;9685636;9687561;9687561;9687561;9690081;9690081;9690081;9692718;9692718;9692718;9693287;9693287;9693287;9699622;9699935;9699935	9670012;9670012;9671758;9672316;9672316;9672656;9672656;9673215;9673215;9673887;9673887;9676335;9676335;9676335;9678610;9678505;9678505;9678505;9681889;9681889;9681889;9681889;9683452;9683168;9683168;9683168;9685810;9685810;9685810;9687781;9687781;9687781;9690173;9690173;9690173;9692789;9692789;9692789;9693392;9693392;9693392;9699654;9700024;9700209	-;-;-;-;-;-;-;-;-;-;-;-;-;-;-;-;-;-;-;-;-;-;-;-;-;-;-;-;-;-;-;-;-;-;-;-;-;-;-;-;-;-;-;-	5402	605	765	2506	2552
Vcpip1	1	9718622;9736966;9745450	9725350;9737052;9748382	-;-;-	9749	489	576	1333	1335
Sgk3	1	9798107;9798143;9798143;9798158;9798185;9798208;9827013;9827013;9827013;9827013;9827013;9848272;9848321;9848321;9848397;9865131;9865131;9865131;9865131;9865131;9865131;9865131;9865131;9865131;9865463;9868383;9868383;9868383;9868383;9868383;9868383;9868383;9868383;9871630;9871630;9871630;9871630;9871630;9871630;9871630;9871630;9872258;9872258;9872258;9872258;9872258;9872258;9872258;9872258;9877166…	9798246;9798246;9798246;9798246;9798246;9798246;9830338;9827119;9827119;9827119;9827119;9848385;9848385;9848385;9848548;9865348;9865348;9865348;9865348;9865348;9865348;9865348;9865348;9865348;9865631;9868466;9868466;9868466;9868688;9868466;9868466;9868466;9868466;9871702;9871702;9871702;9871702;9871702;9871702;9871702;9871702;9872554;9872333;9872333;9872333;9872333;9872333;9872333;9872333;9877253…	+;+;+;+;+;+;+;+;+;+;+;+;+;+;+;+;+;+;+;+;+;+;+;+;+;+;+;+;+;+;+;+;+;+;+;+;+;+;+;+;+;+;+;+;+;+;+;+;+;+;+;+;+;+;+;+;+;+;+;+;+;+;+;+;+;+;+;+;+;+;+;+;+;+;+;+;+;+;+;+;+;+;+;+;+;+;+;+;+;+;+;+;+;+;+;+;+;+;+;+;+;+;+;+;+;+;+;+;+;+;+;+;+;+;+;+;+;+;+;+;+;+;+;+;+;+;+;+;+;+;+;+;+;+;+;+;+	14311	56	62	105	113
Mcmdc2	1	9908638;9908638;9908668;9908670;9911314;9911601;9911675;9911675;9911701;9911910;9911910;9911910;9911910;9911910;9912114;9912114;9912114;9912114;9912156;9915474;9915474;9915474;9915474;9915474;9916316;9916316;9916316;9916316;9916316;9916550;9916550;9916550;9916550;9916550;9919020;9919020;9919020;9919020;9919020;9920435;9920435;9920435;9920435;9920435;9920828;9924057;9924057;9924057;9930781;9930781…	9908690;9908690;9908708;9908690;9911812;9911812;9911812;9911812;9911812;9912040;9912040;9912040;9912040;9912040;9912173;9912173;9912173;9912173;9912173;9915669;9915669;9915669;9915669;9915669;9916438;9916438;9916438;9916438;9916438;9916654;9916654;9916654;9916654;9916654;9919145;9919145;9919145;9919145;9919145;9921266;9920672;9920672;9920672;9920672;9922525;9924262;9924262;9924262;9930947;9930947…	+;+;+;+;+;+;+;+;+;+;+;+;+;+;+;+;+;+;+;+;+;+;+;+;+;+;+;+;+;+;+;+;+;+;+;+;+;+;+;+;+;+;+;+;+;+;+;+;+;+;+;+;+;+;+;+;+;+;+;+;+;+;+;+;+;+	5916	33	34	137	135
Tcf24	1	9960163;9960171;9967099	9963521;9962809;9967932	-;-;-	4193	11	14	14	15
Ppp1r42	1	9968624;9968624;9968624;9968825;9976587;9976587;9978816;9978816;9978816;9978816;9985592;9985592;9985592;9985592;9985592;9995063;9995146;9995146;9995146;9995146;9999401;9999401;9999401;9999401;9999401;9999971;9999971;9999971;9999971;9999971;10003235;10003235;10003235;10003235;10009072;10009072;10009072;10009072	9968931;9968931;9968931;9968931;9976746;9976699;9978947;9978947;9978947;9978947;9985709;9985709;9985709;9985692;9985709;9995262;9995262;9995277;9995262;9995262;9999539;9999539;9999539;9999539;9999539;10000137;10000137;10000137;10000137;10000137;10003453;10003453;10003453;10003453;10009130;10009130;10009130;10009136	-;-;-;-;-;-;-;-;-;-;-;-;-;-;-;-;-;-;-;-;-;-;-;-;-;-;-;-;-;-;-;-;-;-;-;-;-;-	1523	142	205	275	267
Cops5	1	10024601;10024843;10027103;10027103;10027198;10030599;10030599;10030599;10030687;10030920;10032339;10032339;10032339;10033040;10033258;10033258;10033258;10033258;10033258;10034008;10034008;10034008;10034008;10034008;10034008;10034929;10034929;10034929;10034929;10034929;10034929;10037280;10037662;10037670;10037670;10037919;10037919	10025063;10025063;10027251;10027251;10027251;10030710;10030710;10030710;10030710;10032424;10032424;10032424;10032424;10033323;10033323;10033323;10033323;10033323;10033323;10034136;10034136;10034136;10034136;10034136;10034136;10035163;10035163;10035163;10035163;10035128;10035163;10037945;10037941;10037938;10038127;10038168;10038149	-;-;-;-;-;-;-;-;-;-;-;-;-;-;-;-;-;-;-;-;-;-;-;-;-;-;-;-;-;-;-;-;-;-;-;-;-	3766	448	528	336	398
Cspp1	1	10037987;10038006;10038217;10038226;10038249;10038262;10039767;10039773;10039773;10039777;10039785;10039823;10040155;10045076;10045076;10045076;10045076;10045076;10045076;10045076;10045076;10045076;10045076;10045076;10045076;10046493;10047424;10047424;10047424;10047424;10047424;10047424;10047424;10047424;10047424;10047424;10047424;10047424;10047424;10056924;10058720;10058720;10058720;10058720;100…	10039342;10038130;10038344;10038344;10038344;10038344;10039879;10039879;10039887;10039879;10039879;10039879;10040283;10045184;10045184;10045184;10045193;10045184;10045184;10045184;10045184;10045184;10045184;10045184;10045184;10046555;10047526;10047526;10047526;10047526;10047526;10047526;10047526;10047526;10047526;10047526;10047526;10047526;10047534;10056947;10058823;10058858;10058872;10059048;100…	+;+;+;+;+;+;+;+;+;+;+;+;+;+;+;+;+;+;+;+;+;+;+;+;+;+;+;+;+;+;+;+;+;+;+;+;+;+;+;+;+;+;+;+;+;+;+;+;+;+;+;+;+;+;+;+;+;+;+;+;+;+;+;+;+;+;+;+;+;+;+;+;+;+;+;+;+;+;+;+;+;+;+;+;+;+;+;+;+;+;+;+;+;+;+;+;+;+;+;+;+;+;+;+;+;+;+;+;+;+;+;+;+;+;+;+;+;+;+;+;+;+;+;+;+;+;+;+;+;+;+;+;+;+;+;+;+;+;+;+;+;+;+;+;+;+;+;+;+;+;+;+;+;+;+;+;+;+;+;+;+;+;+;+;+;+	17553	1061	1166	7060	7340
Arfgef1	1	10137571;10138690;10140467;10140467;10141559;10141559;10142576;10144718;10147403;10147405;10151801;10151801;10153386;10153386;10153607;10153607;10154281;10154281;10156399;10156914;10157900;10159568;10159877;10159877;10160701;10160757;10160963;10160963;10163697;10172834;10173075;10173194;10174067;10174067;10179826;10179826;10180870;10180870;10183663;10183663;10183976;10183976;10184386;10184386;101…	10138996;10138996;10140584;10140584;10141701;10141697;10142744;10144857;10147535;10147535;10151873;10151873;10153524;10153524;10153742;10153742;10154530;10154410;10159740;10157044;10158060;10159740;10160060;10160028;10160870;10160870;10161306;10161003;10163787;10172984;10173352;10173352;10174195;10174195;10179977;10179977;10181041;10181041;10183747;10183747;10184181;10184181;10184497;10184497;101…	-;-;-;-;-;-;-;-;-;-;-;-;-;-;-;-;-;-;-;-;-;-;-;-;-;-;-;-;-;-;-;-;-;-;-;-;-;-;-;-;-;-;-;-;-;-;-;-;-;-;-;-;-;-;-;-;-;-;-;-;-;-;-;-;-;-;-;-;-;-;-;-;-;-	11318	500	455	1648	1795
Cpa6	1	10324720;10324727;10329473;10329473;10337267;10337267;10408269;10408269;10409257;10409257;10472475;10477025;10477025;10477727;10481014;10481014;10483949;10483949;10488825;10595366;10595620;10595620;10719612;10719612;10719612	10325311;10325311;10329557;10329557;10337469;10337469;10408359;10408359;10409367;10409367;10477129;10477129;10477129;10477823;10481115;10481115;10484063;10484063;10488949;10595695;10595695;10595695;10719905;10719945;10719945	-;-;-;-;-;-;-;-;-;-;-;-;-;-;-;-;-;-;-;-;-;-;-;-;-	6840	12	10	0	0
Prex2	1	10993465;10993518;11061326;11065794;11068011;11080023;11089717;11098463;11098530;11101064;11101064;11107603;11107603;11110282;11110282;11112743;11112743;11123121;11123121;11123814;11123814;11132338;11132338;11136765;11136765;11139956;11139956;11140236;11140236;11140691;11142649;11142649;11149810;11149810;11149810;11153543;11153543;11156241;11156241;11160096;11160096;11162240;11169853;11170584;111…	10993909;10996601;11061397;11065916;11068115;11080124;11089878;11098596;11098596;11101167;11101167;11107752;11107752;11110426;11110426;11112843;11112843;11123224;11123224;11123863;11123863;11132413;11132413;11136837;11136837;11140098;11140098;11140328;11140328;11142797;11142797;11142797;11150071;11149895;11149895;11153679;11153679;11156358;11156358;11160596;11160280;11162401;11170075;11170791;111…	+;+;+;+;+;+;+;+;+;+;+;+;+;+;+;+;+;+;+;+;+;+;+;+;+;+;+;+;+;+;+;+;+;+;+;+;+;+;+;+;+;+;+;+;+;+;+;+;+;+;+;+;+;+;+;+;+;+;+;+;+;+;+;+;+;+;+;+;+;+;+;+;+;+;+;+;+;+;+;+;+	16609	42	34	20	42
A830018L16Rik	1	11414105;11414105;11414112;11414112;11414112;11414269;11414509;11414509;11511918;11511918;11511918;11511918;11511918;11511918;11511918;11518578;11518578;11518578;11518578;11518578;11518578;11518578;11518578;11518671;11537015;11545154;11545154;11545154;11545154;11545154;11545154;11545154;11562963;11562963;11562963;11562963;11562963;11562963;11562963;11579306;11588374;11588374;11588374;11588374;115…	11414637;11414637;11414637;11414637;11414637;11414637;11414637;11414637;11512065;11512065;11512065;11512065;11512065;11512065;11512065;11518709;11518709;11518709;11518709;11518709;11518709;11518709;11518709;11518709;11537707;11545282;11545282;11545282;11545282;11545282;11545282;11545282;11562991;11562991;11562991;11562991;11562991;11562991;11562991;11579339;11588546;11588546;11588546;11588546;115…	+;+;+;+;+;+;+;+;+;+;+;+;+;+;+;+;+;+;+;+;+;+;+;+;+;+;+;+;+;+;+;+;+;+;+;+;+;+;+;+;+;+;+;+;+;+;+;+;+;+;+;+;+;+;+;+;+;+;+;+;+;+;+;+;+;+;+;+;+;+;+;+;+;+;+;+;+;+;+;+;+;+	9183	23	28	23	37
Sulf1	1	12692277;12692323;12692532;12718459;12718529;12719464;12728119;12728594;12728594;12728594;12728594;12728594;12785443;12786079;12786079;12786079;12786079;12786079;12786079;12786079;12786079;12786468;12786468;12786468;12786468;12786468;12786468;12786468;12786468;12796766;12796766;12796766;12796766;12796766;12805180;12805180;12805180;12805180;12805180;12807854;12807854;12807854;12807854;12807854;128…	12692684;12692684;12692684;12718783;12718783;12719579;12728688;12728688;12728688;12728688;12728688;12728688;12785599;12786151;12786151;12786151;12786151;12786151;12786151;12786151;12786151;12788818;12786698;12786549;12786639;12786698;12786698;12786698;12786698;12797005;12797005;12797005;12797005;12797005;12805331;12805331;12805331;12805331;12805331;12808023;12808023;12808023;12808023;12808023;128…	+;+;+;+;+;+;+;+;+;+;+;+;+;+;+;+;+;+;+;+;+;+;+;+;+;+;+;+;+;+;+;+;+;+;+;+;+;+;+;+;+;+;+;+;+;+;+;+;+;+;+;+;+;+;+;+;+;+;+;+;+;+;+;+;+;+;+;+;+;+;+;+;+;+;+;+;+;+;+;+;+;+;+;+;+;+;+;+;+;+;+;+;+;+;+;+;+;+;+;+;+;+;+;+;+;+;+;+;+;+;+;+;+;+;+;+;+	11294	75	92	254	247
Slco5a1	1	12866549;12866552;12871348;12876310;12876310;12878595;12879138;12879138;12879138;12879683;12879683;12881293;12881293;12881293;12881330;12894427;12894427;12894427;12894427;12894427;12894427;12921038;12921038;12921038;12921038;12921038;12921038;12924871;12938989;12938989;12938989;12938989;12938989;12943980;12943980;12943980;12943980;12943980;12943980;12975819;12989580;12989580;12989580;12989580;129…	12872328;12872328;12872328;12876374;12876374;12881452;12879379;12879379;12879379;12881452;12881452;12881452;12881452;12881452;12881452;12894625;12894625;12894625;12894625;12894625;12894625;12921202;12921202;12921202;12921202;12921202;12921202;12925043;12939200;12939200;12939200;12939200;12939200;12944112;12944112;12944112;12944112;12944112;12944112;12977649;12990963;12990914;12990914;12991135;129…	-;-;-;-;-;-;-;-;-;-;-;-;-;-;-;-;-;-;-;-;-;-;-;-;-;-;-;-;-;-;-;-;-;-;-;-;-;-;-;-;-;-;-;-;-;-;-;-;-	13137	29	26	6	6
Prdm14	1	13113457;13115780;13118763;13122361;13124363;13124619;13125166;13127110	13114487;13115881;13118965;13122631;13124520;13124672;13125856;13127163	-;-;-;-;-;-;-;-	2564	4	5	8	2
Ncoa2	1	13139105;13139159;13142475;13145301;13146599;13146875;13146875;13146875;13148317;13148317;13148317;13148317;13148429;13148931;13148931;13148931;13148931;13150690;13150690;13150690;13150690;13152379;13152379;13152379;13152797;13152797;13152797;13156370;13156370;13156370;13160161;13160161;13160161;13162073;13162073;13162073;13164501;13164896;13165925;13166896;13166896;13166896;13166896;13174079;131…	13142772;13142772;13142772;13146630;13146964;13146964;13146964;13146964;13148507;13148515;13148515;13148515;13148515;13149108;13149108;13149108;13149108;13151018;13150918;13150918;13150918;13152456;13152456;13152456;13153075;13153075;13153075;13156535;13156535;13156535;13160290;13160290;13160290;13162288;13162288;13162288;13165102;13165102;13167106;13167106;13167106;13167106;13167106;13175348;131…	-;-;-;-;-;-;-;-;-;-;-;-;-;-;-;-;-;-;-;-;-;-;-;-;-;-;-;-;-;-;-;-;-;-;-;-;-;-;-;-;-;-;-;-;-;-;-;-;-;-;-;-;-;-;-;-;-;-;-;-;-;-;-;-;-;-;-;-;-;-;-;-;-;-;-;-;-;-;-;-;-;-;-;-;-;-;-;-;-;-;-;-;-;-;-;-;-;-;-;-;-;-;-;-;-;-;-;-;-;-;-;-;-;-;-;-	15642	451	477	1596	1791
Tram1	1	13564698;13569471;13569939;13571803;13572004;13576144;13576368;13578100;13578100;13578118;13579450;13579450;13579450;13579690;13579690;13581023;13581023;13589600;13589600	13566396;13569631;13570082;13571907;13572074;13576452;13576452;13578158;13578158;13578158;13579566;13579566;13579566;13579798;13579811;13581086;13581086;13589910;13589875	-;-;-;-;-;-;-;-;-;-;-;-;-;-;-;-;-;-;-	3162	268	302	314	287
Lactb2	1	13623330;13627356;13629995;13630065;13638231;13638231;13647385;13650721;13660329	13626904;13627437;13630213;13630213;13638411;13638409;13647511;13650884;13660546	-;-;-;-;-;-;-;-;-	4566	3	5	2	4
Xkr9	1	13668771;13672126;13684056;13700755	13668867;13672764;13684276;13701723	+;+;+;+	1926	2	2	0	0
Eya1	1	14168954;14168958;14169666;14170643;14179480;14179480;14179480;14179480;14183157;14183157;14183157;14183157;14183381;14183381;14183381;14183381;14184349;14184349;14184349;14184349;14184626;14184626;14184626;14184626;14207926;14208895;14208895;14208895;14208895;14208895;14229493;14229493;14229493;14229493;14229493;14231413;14231413;14231413;14231413;14231413;14252428;14252428;14252428;14252428;142…	14170996;14170996;14170996;14170996;14179580;14179580;14179580;14179580;14183278;14183278;14183278;14183278;14183495;14183495;14183495;14183495;14184509;14184509;14184509;14184509;14184684;14184684;14184684;14184684;14208101;14208984;14208984;14208984;14208984;14208984;14229576;14229576;14229576;14229576;14229576;14231492;14231552;14231552;14231552;14231552;14252614;14252614;14252614;14252614;142…	-;-;-;-;-;-;-;-;-;-;-;-;-;-;-;-;-;-;-;-;-;-;-;-;-;-;-;-;-;-;-;-;-;-;-;-;-;-;-;-;-;-;-;-;-;-;-;-;-;-;-;-;-;-;-;-;-;-;-;-;-;-;-;-;-;-;-;-;-;-;-;-;-;-;-;-;-;-;-;-;-;-;-;-;-;-;-;-;-;-;-;-;-;-;-;-;-	7808	8	19	25	36
Msc	1	14753346;14753746;14753935;14754506;14754767;14755230;14755230	14754325;14754325;14754665;14754542;14755992;14755990;14755353	-;-;-;-;-;-;-	2546	4	8	2	2
Trpa1	1	14872648;14874364;14875849;14880199;14881597;14882112;14884110;14885750;14886887;14887595;14889394;14890395;14891305;14893183;14896492;14898009;14898256;14899347;14900065;14901862;14903146;14904147;14904453;14905923;14910730;14912360;14918725	14873728;14874461;14875959;14880267;14881779;14882241;14884279;14885839;14887052;14887665;14889492;14890454;14891398;14893349;14896606;14898173;14898425;14899447;14900164;14901910;14903282;14904292;14904561;14906030;14910905;14912519;14918862	-;-;-;-;-;-;-;-;-;-;-;-;-;-;-;-;-;-;-;-;-;-;-;-;-;-;-	4263	33	42	6	6
Kcnb2	1	15287254;15312363;15312452;15709485;15709485	15287484;15313030;15313030;15712548;15723750	+;+;+;+;+	15165	15	23	6	2
Terf1	1	15805646;15805657;15805664;15807641;15807641;15807641;15807641;15813041;15813041;15813041;15813041;15815886;15815886;15815886;15818934;15818934;15818934;15818934;15819651;15819651;15819651;15819651;15821917;15831507;15831507;15833401;15833401;15838182;15838182;15842921;15842921	15805957;15805957;15805957;15807736;15807736;15807736;15807736;15813162;15813162;15813162;15813162;15815972;15815972;15815972;15819083;15819083;15819083;15819083;15822103;15819763;15819763;15819763;15822015;15831566;15831566;15833489;15833489;15838288;15838288;15843470;15844052	+;+;+;+;+;+;+;+;+;+;+;+;+;+;+;+;+;+;+;+;+;+;+;+;+;+;+;+;+;+;+	4608	216	325	748	846
Sbspon	1	15853862;15858889;15860261;15883646;15892439	15855862;15859065;15860351;15883840;15892722	-;-;-;-;-	2748	3	14	9	10
4930444P10Rik	1	16065979;16065979;16065979;16068800;16068800;16068800;16078568;16078568;16078568;16080830;16080830;16080830;16081668;16092974;16092974	16066274;16066274;16066274;16068855;16068855;16068855;16078700;16078700;16078700;16080993;16081212;16080993;16082510;16093325;16093325	-;-;-;-;-;-;-;-;-;-;-;-;-;-;-	2063	192	219	446	487
Rpl7	1	16101295;16101295;16101306;16101528;16101727;16101727;16101780;16102490;16102490;16102490;16102491;16102692;16102692;16102692;16102692;16102692;16103168;16103168;16103168;16103510;16103510;16103510;16104137;16104365;16104365;16104365	16101359;16101359;16101936;16102599;16102082;16101936;16101936;16102599;16102599;16102599;16102599;16102848;16102829;16103334;16102829;16102829;16103684;16103334;16103334;16103684;16103684;16103684;16104227;16104384;16104402;16104662	-;-;-;-;-;-;-;-;-;-;-;-;-;-;-;-;-;-;-;-;-;-;-;-;-;-	2687	682	772	1092	1167
Rdh10	1	16105774;16107795;16128165;16129196;16130502;16131075;16131294;16131294	16106306;16108030;16128263;16129341;16131206;16131206;16133734;16132547	+;+;+;+;+;+;+;+	4160	16	17	37	46
Stau2	1	16228674;16228801;16228804;16228810;16228816;16231003;16231003;16231003;16231003;16231003;16343407;16343486;16343571;16344198;16344291;16344299;16345594;16345704;16345704;16345704;16345704;16345704;16366079;16366079;16366079;16366079;16366079;16366079;16366079;16366079;16366079;16366079;16366079;16366079;16369755;16369755;16369755;16369755;16369755;16369755;16369755;16369755;16369755;16369755;163…	16229866;16229866;16229866;16229866;16229866;16231091;16231091;16231091;16231091;16231091;16346011;16346011;16346011;16346011;16346011;16346011;16346011;16346011;16346011;16346011;16346011;16346011;16366139;16366139;16366139;16366139;16366139;16366139;16366139;16366139;16366139;16366139;16366139;16366139;16369886;16369886;16369886;16369886;16369886;16369886;16369886;16369886;16369886;16369886;163…	-;-;-;-;-;-;-;-;-;-;-;-;-;-;-;-;-;-;-;-;-;-;-;-;-;-;-;-;-;-;-;-;-;-;-;-;-;-;-;-;-;-;-;-;-;-;-;-;-;-;-;-;-;-;-;-;-;-;-;-;-;-;-;-;-;-;-;-;-;-;-;-;-;-;-;-;-;-;-;-;-;-;-;-;-;-;-;-;-;-;-;-;-;-;-;-;-;-;-;-;-;-;-;-;-;-;-;-;-;-;-;-;-;-;-;-;-;-;-;-;-;-;-;-;-;-;-;-;-;-;-;-;-;-;-;-;-;-;-;-;-;-;-;-;-;-;-;-;-;-;-;-;-;-;-;-;-;-;-;-;-;-;-;-;-;-;-	6747	30	33	22	28
Ube2w	1	16540790;16543949;16564338;16569085;16569782;16581927;16581927;16581927;16581936;16584158;16585276;16585276;16585276;16585276;16586086;16597951;16597951;16597951;16597951;16601979;16602262;16602262;16602262;16602262;16619237;16619237;16619237;16619237;16619237	16541789;16544032;16564468;16569165;16571282;16582002;16582002;16582002;16582002;16585431;16585398;16585431;16585431;16585352;16586137;16598053;16598053;16598053;16598053;16602353;16602353;16602353;16602353;16602353;16619284;16619284;16619259;16619489;16619312	-;-;-;-;-;-;-;-;-;-;-;-;-;-;-;-;-;-;-;-;-;-;-;-;-;-;-;-;-	4930	74	60	67	62
Tceb1	1	16641725;16642767;16643142;16643169;16643191;16643342;16643472;16645686;16645686;16645686;16645686;16645686;16645686;16645686;16646836;16646955;16646988;16647681;16647736;16647955;16647955;16647955;16647955;16647955;16647955;16647955;16647955;16647955;16656296;16656296;16656296;16656822;16656822;16656822;16656822;16656822;16656912;16656992;16656992;16656992	16643478;16643478;16643478;16643478;16643478;16643478;16643478;16645829;16645829;16645829;16645829;16645829;16645829;16645829;16647053;16647053;16647053;16648007;16648007;16648007;16648007;16648007;16648039;16648007;16648007;16648007;16648007;16648007;16656459;16656625;16656459;16656878;16656900;16656915;16656914;16656884;16657018;16657042;16657038;16657042	-;-;-;-;-;-;-;-;-;-;-;-;-;-;-;-;-;-;-;-;-;-;-;-;-;-;-;-;-;-;-;-;-;-;-;-;-;-;-;-	3026	168	129	116	108
Tmem70	1	16665207;16665210;16665210;16665236;16665708;16667665;16667668;16667668;16676968;16676968;16676968	16665505;16665505;16665372;16665505;16665811;16667773;16667773;16667773;16678275;16677215;16678195	+;+;+;+;+;+;+;+;+;+;+	1820	38	52	54	32
Ly96	1	16688051;16688337;16688433;16688508;16691684;16691684;16691684;16700795;16700849;16706173;16706173;16709439;16709439	16688169;16688619;16688619;16688619;16691947;16691773;16691773;16700923;16700923;16706225;16706225;16709537;16709611	+;+;+;+;+;+;+;+;+;+;+;+;+	1021	3	4	0	0
Jph1	1	16964560;16977398;16994938;16997464;17003891;17003891;17016039;17091298;17097226	16964577;16977568;16997559;16997559;17004534;17004219;17016157;17092057;17097889	-;-;-;-;-;-;-;-;-	4998	24	14	67	90
Gdap1	1	17145362;17145404;17145468;17146936;17146936;17146936;17156961;17156961;17156961;17158370;17158409;17158409;17159924;17159924;17161127;17161127	17145588;17145588;17145588;17147128;17146983;17147128;17158744;17157134;17157134;17162049;17158503;17158503;17160038;17160038;17161631;17164271	+;+;+;+;+;+;+;+;+;+;+;+;+;+;+;+	7731	22	20	34	30
Pi15	1	17601901;17602577;17619783;17621401;17621647;17624835	17602042;17602884;17619901;17621533;17621762;17630939	+;+;+;+;+;+	6923	12	6	4	0
Crispld1	1	17727045;17727059;17727088;17727582;17728594;17728594;17728594;17745354;17745354;17745354;17745780;17745780;17745780;17746731;17746731;17747501;17747501;17749507;17749507;17750265;17750265;17750434;17750434;17750734;17750734;17752838;17752838;17752968;17752968;17756258;17756258;17762112;17762112;17764063;17764063	17727134;17727134;17727763;17727763;17728914;17728914;17728914;17745472;17745472;17745472;17745893;17745912;17745912;17746846;17746846;17747601;17747601;17749647;17749647;17750325;17750325;17750500;17750500;17750864;17750864;17752881;17752881;17753040;17753040;17756333;17756333;17762242;17762242;17766344;17765575	+;+;+;+;+;+;+;+;+;+;+;+;+;+;+;+;+;+;+;+;+;+;+;+;+;+;+;+;+;+;+;+;+;+;+	4515	17	14	6	4
Crisp4	1	18115191;18115191;18115204;18115600;18122738;18122738;18122738;18122738;18124232;18124232;18124232;18124232;18128642;18128642;18128642;18128642;18130159;18130159;18130159;18134039;18134039;18134039;18134039;18136988;18136988;18136988;18136988;18141416;18145844;18145844;18145844	18115756;18115756;18115756;18115756;18122826;18122826;18122826;18122826;18124329;18124329;18124329;18124329;18130249;18128790;18128790;18128790;18130249;18130249;18130249;18134173;18134173;18134173;18134173;18137052;18137052;18137051;18137052;18141532;18145896;18145902;18145902	-;-;-;-;-;-;-;-;-;-;-;-;-;-;-;-;-;-;-;-;-;-;-;-;-;-;-;-;-;-;-	2737	4	0	0	3
Defb18	1	18236473;18237374	18236660;18237443	-;-	258	0	0	0	0
Defb41	1	18250980;18260524;18265026;18265026	18251333;18260666;18265138;18265080	-;-;-;-	610	6	4	2	0
Tfap2d	1	19103022;19104364;19107181;19108250;19108250;19118830;19118830;19119162;19119162;19142837;19142837;19148304;19148304;19165959	19103294;19104861;19107373;19108310;19108310;19118995;19118995;19119280;19119280;19142978;19142978;19148367;19148417;19166346	+;+;+;+;+;+;+;+;+;+;+;+;+;+	1954	3	3	0	0
Tfap2b	1	19208914;19208960;19212054;19212306;19213879;19213951;19213951;19213951;19213951;19219193;19219193;19219193;19219193;19226436;19226436;19226436;19228442;19228442;19228442;19231013;19231013;19231013;19234050;19234050;19234050;19236608	19209248;19209248;19212423;19212423;19214409;19214442;19214409;19214409;19214409;19219253;19219253;19219253;19219253;19226655;19226655;19226655;19228560;19228560;19228560;19231154;19231154;19231154;19234624;19234306;19238576;19238083	+;+;+;+;+;+;+;+;+;+;+;+;+;+;+;+;+;+;+;+;+;+;+;+;+;+	6338	12	13	8	2
Pkhd1	1	20057779;20070378;20073457;20081186;20103215;20104542;20116930;20198018;20199342;20200520;20209161;20211837;20220039;20222859;20239301;20275519;20288196;20310525;20312033;20347211;20350413;20358840;20360986;20364119;20373856;20374712;20374722;20377375;20377375;20381403;20381403;20391465;20391465;20392012;20409357;20414221;20450221;20502942;20508893;20520154;20522664;20533843;20534536;20537273;205…	20058710;20070500;20073615;20081293;20103302;20104677;20117947;20198175;20199510;20201395;20209313;20211991;20220126;20222972;20239438;20275647;20288261;20310720;20312210;20347457;20350545;20358974;20361091;20364231;20373986;20374768;20374768;20377500;20377500;20381594;20381594;20391622;20391622;20392219;20409448;20414433;20450377;20503092;20509112;20520297;20524265;20533910;20534731;20537408;205…	-;-;-;-;-;-;-;-;-;-;-;-;-;-;-;-;-;-;-;-;-;-;-;-;-;-;-;-;-;-;-;-;-;-;-;-;-;-;-;-;-;-;-;-;-;-;-;-;-;-;-;-;-;-;-;-;-;-;-;-;-;-;-;-;-;-;-;-;-;-;-;-;-;-;-;-;-;-;-;-;-;-;-;-	14310	25	17	7	14
Il17a	1	20730905;20732096;20733622	20730988;20732307;20734496	+;+;+	1171	2	0	0	0
Il17f	1	20777146;20777679;20777783;20779291;20779291;20779291;20784173;20784173;20784495;20787479;20788606;20790488;20790488	20778004;20778004;20778004;20779554;20779511;20779511;20784259;20784270;20784659;20787834;20788755;20790585;20790617	-;-;-;-;-;-;-;-;-;-;-;-;-	2022	4	2	6	7
Mcm3	1	20802968;20802973;20803006;20803165;20804686;20804817;20804817;20804817;20805263;20805263;20805263;20805797;20806742;20806742;20808721;20808721;20809596;20809596;20810058;20810058;20811965;20811965;20812564;20812564;20812961;20812961;20814399;20814399;20814689;20814689;20816649;20816649;20817243;20817243;20817793;20817793;20820131;20820131	20803654;20803654;20803721;20803654;20804907;20804933;20804907;20804907;20805940;20805900;20805339;20805900;20806882;20806882;20808871;20808871;20809722;20809722;20810232;20810232;20812173;20812173;20812695;20812695;20813114;20813114;20814507;20814507;20814927;20814927;20816779;20816779;20817451;20817451;20817905;20817905;20820260;20820312	-;-;-;-;-;-;-;-;-;-;-;-;-;-;-;-;-;-;-;-;-;-;-;-;-;-;-;-;-;-;-;-;-;-;-;-;-;-	3752	230	313	1071	1371
Paqr8	1	20890606;20917840;20917874;20922259;20922259;20932060;20932060;20932060;20932060;20934582;20934582;20934582;20934582	20890686;20917889;20917889;20922366;20922366;20932239;20932239;20932239;20932239;20935749;20935756;20939055;20939650	+;+;+;+;+;+;+;+;+;+;+;+;+	5488	56	63	160	142
Efhc1	1	20951626;20951688;20955335;20955342;20960130;20961153;20967324;20972775;20974899;20978643;20979410;20989368;20990617	20951796;20951796;20955556;20955527;20960417;20961302;20967516;20972995;20975039;20978856;20979557;20989602;20990841	+;+;+;+;+;+;+;+;+;+;+;+;+	2208	490	504	457	497
Tram2	1	20996299;21002970;21003838;21004226;21004313;21005567;21005567;21006150;21006159;21006853;21006853;21012793;21012793;21013402;21013402;21037397;21037397;21043488;21078994	21001635;21003133;21003981;21004330;21004330;21005637;21005637;21006234;21006234;21006911;21006911;21012909;21012909;21013511;21013511;21037460;21037460;21043656;21079229	-;-;-;-;-;-;-;-;-;-;-;-;-;-;-;-;-;-;-	6661	62	79	201	196
Tmem14a	1	21218575;21218662;21225558;21225558;21225945;21225945;21226592;21226592;21229408;21229591	21218889;21218889;21225643;21225643;21226046;21226046;21226679;21226679;21230164;21230167	+;+;+;+;+;+;+;+;+;+	1351	0	0	0	0
Gsta3	1	21240589;21240607;21240629;21244938;21249751;21249751;21249751;21253521;21254684;21257331;21257331;21257331;21258848;21258848;21258848;21260048;21260048;21260048;21262793;21262793;21262793;21264843;21264843;21264843	21240659;21240659;21240659;21245032;21249858;21249858;21249858;21256312;21254823;21257382;21257382;21257382;21258980;21258980;21258980;21260189;21260189;21260189;21262924;21262924;21262924;21264846;21265021;21265661	+;+;+;+;+;+;+;+;+;+;+;+;+;+;+;+;+;+;+;+;+;+;+;+	4344	23	26	6	19
Khdc1a	1	21349641;21350258;21350876	21350119;21350440;21352200	+;+;+	1987	2	4	0	0
Khdc1c	1	21368331;21368892;21369510	21368757;21369074;21370845	+;+;+	1946	4	0	0	0
Khdc1b	1	21383556;21384175;21384802	21384036;21384357;21386373	+;+;+	2236	4	6	0	0
Kcnq5	1	21398403;21398408;21402163;21402163;21402163;21404932;21404932;21404932;21404932;21404932;21405793;21405793;21405793;21405793;21405793;21424049;21424049;21424049;21424049;21457404;21457404;21457404;21457404;21461551;21466245;21466383;21466383;21466383;21469470;21469470;21469470;21469470;21469470;21469470;21479374;21479374;21479374;21479374;21479374;21479374;21487223;21487223;21487223;21487223;214…	21403125;21403125;21403125;21403125;21403125;21405058;21405058;21405058;21405058;21405058;21405924;21405924;21405924;21405924;21405924;21424157;21424157;21424157;21424157;21457624;21457624;21457624;21457624;21461607;21466409;21466409;21466409;21466409;21469564;21469564;21469564;21469564;21469564;21469564;21479469;21479469;21479469;21479469;21479469;21479469;21487333;21487333;21487333;21487333;214…	-;-;-;-;-;-;-;-;-;-;-;-;-;-;-;-;-;-;-;-;-;-;-;-;-;-;-;-;-;-;-;-;-;-;-;-;-;-;-;-;-;-;-;-;-;-;-;-;-;-;-;-;-;-;-;-;-;-;-;-;-;-;-;-;-;-;-;-;-;-;-;-;-;-;-;-;-;-;-;-	7689	6	15	2	8
Rims1	1	22286251;22286251;22286251;22286251;22286251;22286915;22288422;22290060;22290060;22290060;22290060;22290060;22290060;22290060;22291013;22291013;22291013;22291013;22291013;22291013;22291013;22292822;22292822;22292822;22292822;22292822;22292822;22292822;22296858;22296858;22296858;22296858;22296858;22296858;22296858;22315732;22346293;22346293;22346293;22346293;22346293;22346293;22373344;22373344;223…	22288640;22288640;22288640;22288640;22288640;22288640;22288640;22290199;22290199;22290199;22290199;22290199;22290199;22290199;22291114;22291114;22291114;22291114;22291114;22291114;22291114;22292934;22292934;22292934;22292934;22292934;22292934;22292934;22296996;22296996;22296996;22296996;22296996;22296996;22296996;22315805;22346528;22346528;22346528;22346528;22346528;22346528;22373510;22373510;223…	-;-;-;-;-;-;-;-;-;-;-;-;-;-;-;-;-;-;-;-;-;-;-;-;-;-;-;-;-;-;-;-;-;-;-;-;-;-;-;-;-;-;-;-;-;-;-;-;-;-;-;-;-;-;-;-;-;-;-;-;-;-;-;-;-;-;-;-;-;-;-;-;-;-;-;-;-;-;-;-;-;-;-;-;-;-;-;-;-;-;-;-;-;-;-;-;-;-;-;-;-;-;-;-;-;-;-;-;-;-;-;-;-;-;-;-;-;-;-;-;-;-;-;-;-;-;-;-;-;-;-;-;-;-;-;-;-;-;-;-;-;-;-;-;-;-;-;-;-;-;-;-;-;-;-;-;-;-;-;-;-;-;-;-;-;-;-;-;-;-;-;-;-;-;-;-;-;-;-;-;-;-;-;-;-;-;-;-;-;-;-;-;-;-;-;-;-;-;-;-…	7080	60	68	44	76
4933415F23Rik	1	23100473	23102253	-	1781	536	530	284	274
Ogfrl1	1	23366424;23369724;23370268;23375730;23375730;23375730;23375988;23375988;23375988;23376171;23376171;23376171;23378726;23378726;23378726;23378972;23378972;23378972;23382815;23391749;23392871;23397514;23397514	23370448;23370448;23370448;23375875;23375875;23375875;23376054;23376054;23376054;23376249;23376249;23376249;23378804;23378804;23378804;23380801;23379058;23379058;23383175;23393011;23393011;23397772;23397541	-;-;-;-;-;-;-;-;-;-;-;-;-;-;-;-;-;-;-;-;-;-;-	8109	3	8	8	9
B3gat2	1	23761753;23761926;23762011;23762768;23815221;23815221;23815221;23844873;23845101	23762259;23763228;23763228;23763228;23815739;23815740;23815365;23845021;23849158	+;+;+;+;+;+;+;+;+	6203	60	56	112	142
Smap1	1	23844846;23845625;23846178;23846296;23846352;23847719;23848264;23848264;23848264;23848280;23848533;23848795;23849303;23849303;23849303;23849303;23849303;23853423;23853423;23853423;23853423;23853423;23853423;23859023;23859023;23859023;23859023;23859023;23859023;23866217;23866217;23866217;23866217;23866217;23866217;23869924;23871438;23876374;23876374;23876374;23876374;23876374;23877709;23877709;238…	23845357;23846563;23846563;23846563;23846563;23847777;23848571;23848571;23848571;23848571;23848571;23849468;23849468;23849468;23849468;23849468;23849468;23853550;23853550;23853550;23853550;23853550;23853550;23859113;23859113;23859113;23859113;23859113;23859113;23866297;23866297;23866297;23866293;23866297;23866297;23869974;23871518;23876449;23876449;23876449;23876449;23876449;23877794;23877794;238…	-;-;-;-;-;-;-;-;-;-;-;-;-;-;-;-;-;-;-;-;-;-;-;-;-;-;-;-;-;-;-;-;-;-;-;-;-;-;-;-;-;-;-;-;-;-;-;-;-;-;-;-;-;-;-;-	3575	275	308	957	1052
Sdhaf4	1	23995939;24002966;24003157;24005546;24005546	23996360;24003306;24003306;24005630;24005656	-;-;-;-;-	874	30	39	61	39
Fam135a	1	24011093;24011093;24011245;24011591;24011604;24011681;24014779;24014779;24014779;24014779;24014779;24014779;24020675;24020675;24020675;24020675;24020675;24021854;24021854;24021854;24021854;24021854;24021854;24024213;24024213;24024213;24024213;24024213;24024213;24024275;24024782;24024782;24024782;24024782;24024782;24024782;24024782;24026608;24026608;24026608;24026608;24026608;24026608;24026608;240…	24012497;24012497;24012497;24012497;24012497;24012497;24014892;24014892;24014892;24014892;24014892;24014892;24020785;24020785;24020785;24020785;24020785;24022005;24022005;24022005;24022005;24022005;24022005;24024310;24024310;24024310;24024310;24024310;24024310;24024310;24024873;24024873;24024873;24024873;24024873;24024873;24024873;24026711;24026768;24026823;24026768;24026768;24026768;24026759;240…	-;-;-;-;-;-;-;-;-;-;-;-;-;-;-;-;-;-;-;-;-;-;-;-;-;-;-;-;-;-;-;-;-;-;-;-;-;-;-;-;-;-;-;-;-;-;-;-;-;-;-;-;-;-;-;-;-;-;-;-;-;-;-;-;-;-;-;-;-;-;-;-;-;-;-;-;-;-;-;-;-;-;-;-;-;-;-;-;-;-;-;-;-;-;-;-;-;-;-;-;-;-;-;-;-;-;-;-;-;-;-;-;-;-;-;-;-;-;-;-;-;-;-;-;-;-;-;-	7773	631	755	1606	1743
Col9a1	1	24177610;24178259;24179284;24179475;24185038;24194683;24195187;24195517;24196891;24196891;24197017;24197300;24197300;24197444;24197444;24197444;24202014;24202014;24202014;24202297;24202297;24202297;24204658;24204658;24204658;24205054;24205054;24205054;24207386;24207386;24207386;24208174;24208174;24208174;24209059;24209059;24209059;24210373;24210373;24210373;24214539;24214539;24214539;24217536;242…	24177868;24178332;24179361;24179607;24185434;24194766;24195457;24195537;24196965;24196965;24197335;24197335;24197335;24197506;24197506;24197506;24202067;24202067;24202067;24202332;24202332;24202332;24204681;24204681;24204681;24205107;24205107;24205107;24207439;24207439;24207439;24208206;24208206;24208206;24209115;24209115;24209115;24210426;24210426;24210426;24214592;24214592;24214592;24217589;242…	+;+;+;+;+;+;+;+;+;+;+;+;+;+;+;+;+;+;+;+;+;+;+;+;+;+;+;+;+;+;+;+;+;+;+;+;+;+;+;+;+;+;+;+;+;+;+;+;+;+;+;+;+;+;+;+;+;+;+;+;+;+;+;+;+;+;+;+;+;+;+;+;+;+;+;+;+;+;+;+;+;+;+;+;+	5068	20	21	47	36
Col19a1	1	24261890;24263994;24264965;24264965;24270366;24270366;24279770;24279932;24279932;24282417;24282417;24282417;24285053;24285053;24285053;24285254;24285254;24285254;24289667;24289667;24289667;24289828;24289828;24289828;24293072;24293072;24293072;24296760;24296760;24296760;24300593;24300593;24300593;24301275;24301275;24301275;24301400;24301400;24301400;24303456;24303456;24303456;24306260;24306260;243…	24264817;24264817;24265042;24265042;24270494;24270494;24279998;24279998;24279998;24282587;24282587;24282587;24285097;24285097;24285097;24285289;24285289;24285289;24289729;24289729;24289729;24289872;24289872;24289872;24293116;24293116;24293116;24296813;24296813;24296813;24300619;24300619;24300619;24301319;24301319;24301319;24301450;24301450;24301450;24303500;24303500;24303500;24306313;24306313;243…	-;-;-;-;-;-;-;-;-;-;-;-;-;-;-;-;-;-;-;-;-;-;-;-;-;-;-;-;-;-;-;-;-;-;-;-;-;-;-;-;-;-;-;-;-;-;-;-;-;-;-;-;-;-;-;-;-;-;-;-;-;-;-;-;-;-;-;-;-;-;-;-;-;-;-;-;-;-;-;-;-;-;-;-;-;-;-;-;-;-;-;-;-;-;-;-;-;-;-;-;-;-;-;-;-;-;-;-;-;-;-;-;-;-;-;-;-;-;-;-;-;-;-;-;-;-;-;-;-;-;-;-;-;-;-;-;-;-;-	6887	23	24	34	47
Lmbrd1	1	24678630;24678660;24678739;24678926;24685397;24685397;24685397;24685397;24692941;24692941;24692941;24704821;24704821;24704821;24705977;24705977;24705977;24706925;24711512;24711512;24714909;24714909;24728546;24728546;24728627;24728642;24731747;24731747;24731747;24731747;24743883;24743883;24743883;24744256;24744256;24744866;24744866;24744866;24744873;24746805;24746805;24746805;24748800;24748800;247…	24678816;24678816;24678816;24679034;24685573;24685573;24685573;24685573;24693001;24693001;24693001;24704918;24704918;24704918;24706044;24706044;24706044;24707051;24711600;24711600;24714982;24714982;24728671;24728671;24728671;24728671;24731899;24731899;24731894;24731899;24744358;24743947;24743947;24744358;24744358;24744948;24744970;24744970;24744970;24746954;24746954;24746954;24748878;24748878;247…	+;+;+;+;+;+;+;+;+;+;+;+;+;+;+;+;+;+;+;+;+;+;+;+;+;+;+;+;+;+;+;+;+;+;+;+;+;+;+;+;+;+;+;+;+;+;+;+;+;+	5960	82	78	149	160
Adgrb3	1	25067476;25067550;25067550;25067550;25067678;25067691;25074685;25074685;25074685;25074685;25074685;25074685;25084244;25084244;25084244;25084244;25084244;25084244;25091454;25093765;25093765;25093765;25093765;25093765;25093765;25098876;25098876;25098876;25098876;25098876;25098876;25098876;25101433;25101433;25101433;25101433;25101433;25101433;25101433;25111692;25111692;25111692;25111692;25111692;251…	25068356;25068356;25068356;25068356;25068356;25068356;25074789;25074789;25074789;25074789;25074789;25074789;25084279;25084279;25084279;25084279;25084279;25084279;25094408;25094408;25094408;25094408;25094408;25094408;25094408;25098915;25098915;25098915;25098915;25098915;25098915;25098915;25101528;25101528;25101528;25101528;25101528;25101528;25101528;25111863;25111863;25111863;25111863;25111863;251…	-;-;-;-;-;-;-;-;-;-;-;-;-;-;-;-;-;-;-;-;-;-;-;-;-;-;-;-;-;-;-;-;-;-;-;-;-;-;-;-;-;-;-;-;-;-;-;-;-;-;-;-;-;-;-;-;-;-;-;-;-;-;-;-;-;-;-;-;-;-;-;-;-;-;-;-;-;-;-;-;-;-;-;-;-;-;-;-;-;-;-;-;-;-;-;-;-;-;-;-;-;-;-;-;-;-;-;-;-;-;-;-;-;-;-;-;-;-;-;-;-;-;-;-;-;-;-;-;-;-;-;-;-;-;-;-;-;-;-;-;-;-;-;-;-;-;-;-;-;-;-;-;-;-;-;-;-;-;-;-;-;-;-;-;-;-;-;-;-;-;-;-;-;-;-;-	18559	40	37	42	47
4931408C20Rik	1	26681814;26687241	26685911;26687460	-;-	4318	22	11	2	8
Gm597	1	28776117;28780034	28778784;28780252	-;-	2887	50	57	168	237
Phf3	1	30802339;30802342;30803546;30806169;30806169;30806205;30808723;30808723;30808723;30808723;30810683;30810683;30810683;30811772;30811772;30811904;30813017;30813017;30813017;30813571;30813960;30813960;30815315;30816468;30816468;30816468;30820081;30820081;30820081;30820081;30820226;30820683;30820683;30820683;30820683;30820683;30821058;30821131;30821131;30821131;30821131;30821131;30824210;30824210;308…	30805942;30805942;30806364;30806364;30806364;30806364;30809105;30808812;30808812;30808812;30810712;30810830;30810830;30811967;30811967;30811967;30813535;30813152;30813152;30814091;30814091;30814091;30816584;30816584;30816584;30816584;30820237;30820237;30820237;30820237;30820237;30820827;30820827;30820827;30820827;30820827;30823843;30821314;30821314;30821314;30821314;30821314;30824519;30824519;308…	-;-;-;-;-;-;-;-;-;-;-;-;-;-;-;-;-;-;-;-;-;-;-;-;-;-;-;-;-;-;-;-;-;-;-;-;-;-;-;-;-;-;-;-;-;-;-;-;-;-;-;-;-;-;-;-;-;-;-;-;-;-;-;-;-;-;-;-	14190	812	993	6532	7696
Ptp4a1	1	30940302;30941580;30941947;30943221;30943932;30943932;30943932;30943932;30944536;30944536;30944536;30944938;30944938;30944938;30946038;30946038;30946167;30946544;30948997;30949549;30949549;30949549	30943323;30943323;30943323;30943323;30944304;30944006;30944006;30944006;30944666;30944666;30944666;30946426;30945030;30945030;30946636;30946639;30946639;30946639;30949309;30949757;30949587;30949770	-;-;-;-;-;-;-;-;-;-;-;-;-;-;-;-;-;-;-;-;-;-	5763	26	26	43	39
4931428L18Rik	1	31135226;31141164;31141717;31202931;31204252;31204252;31204252;31204252;31222476;31222476;31222476;31222476	31135247;31141768;31141764;31203388;31204473;31204473;31204473;31204473;31222684;31222628;31222657;31222597	-;-;-;-;-;-;-;-;-;-;-;-	1516	50	54	77	74
Lgsn	1	31176401;31189366;31189470;31190363;31190363;31196782;31203331;31203331	31176480;31189498;31189498;31190524;31190524;31196948;31204725;31204725	+;+;+;+;+;+;+;+	1937	33	48	68	76
Pih1d3	1	31222838	31224288	+	1451	30	30	50	54
Khdrbs2	1	32172714;32172729;32172748;32172887;32243900;32243900;32243900;32243900;32310798;32315015;32333466;32333466;32333466;32414871;32414871;32467760;32472567;32619171;32644093;32657444	32173008;32173008;32173008;32173008;32244027;32244027;32246878;32244027;32311090;32315108;32333582;32338354;32333582;32414934;32415017;32467887;32472765;32619253;32644151;32658568	+;+;+;+;+;+;+;+;+;+;+;+;+;+;+;+;+;+;+;+	10291	22	10	18	12
Gm5415	1	32543686	32547294	-	3609	22	25	166	194
Prim2	1	33453810;33464053;33478942;33480458;33484682;33484682;33512016;33512016;33514145;33514145;33533296;33533296;33620878;33622064;33628395;33630338;33662246;33663777;33667045;33668858;33669624	33454304;33464121;33480540;33480540;33484808;33484808;33512201;33512201;33514217;33514217;33533363;33533363;33623324;33622142;33628532;33630433;33662366;33663856;33667148;33669020;33669795	-;-;-;-;-;-;-;-;-;-;-;-;-;-;-;-;-;-;-;-;-	5938	146	157	347	325
Rab23	1	33719887;33719887;33719895;33719909;33719910;33720138;33720407;33721608;33721608;33721608;33721608;33721608;33721608;33721608;33723786;33723786;33723786;33723786;33723786;33723786;33723786;33724934;33724934;33724934;33724934;33724934;33734528;33734702;33734702;33734702;33734702;33736657;33736800;33736800;33736800;33736800;33738137;33738288;33738288;33738288;33738288;33738288;33739253;33739253;337…	33720173;33720173;33720173;33720173;33720173;33720173;33720584;33721699;33721699;33721699;33721712;33721699;33721699;33721699;33725476;33724005;33723837;33724005;33724005;33724102;33724005;33725019;33726891;33725019;33725019;33725019;33734858;33735354;33734858;33734858;33734858;33736882;33736882;33736882;33736882;33736882;33738380;33738380;33738380;33738380;33738380;33738380;33740772;33740711;337…	+;+;+;+;+;+;+;+;+;+;+;+;+;+;+;+;+;+;+;+;+;+;+;+;+;+;+;+;+;+;+;+;+;+;+;+;+;+;+;+;+;+;+;+;+;+;+;+	8285	226	266	629	753
Bag2	1	33745484;33746739;33746802;33748217;33748217;33756773;33757579;33757579	33747016;33747016;33747016;33748719;33748326;33757727;33757741;33757795	-;-;-;-;-;-;-;-	3059	24	16	39	27
Zfp451	1	33761545;33761545;33765844;33765844;33769721;33769721;33770769;33770769;33772893;33772893;33776269;33776269;33777543;33779044;33779044;33779044;33779056;33779189;33779896;33779896;33779896;33779896;33779896;33782068;33782068;33782068;33782068;33782178;33783041;33783041;33783041;33783041;33783041;33783802;33783853;33783853;33783853;33786407;33786407;33786454;33792136;33800135;33805339;33805339;338…	33762209;33762209;33765909;33765909;33769907;33769907;33770899;33770899;33773033;33773033;33777863;33777863;33777863;33779191;33779191;33779191;33779191;33779191;33780049;33780049;33780049;33780049;33780049;33782194;33782194;33782194;33782194;33782194;33783191;33783191;33783191;33783191;33783191;33783937;33783964;33783964;33783964;33786532;33786532;33786532;33803613;33800767;33805419;33805419;338…	-;-;-;-;-;-;-;-;-;-;-;-;-;-;-;-;-;-;-;-;-;-;-;-;-;-;-;-;-;-;-;-;-;-;-;-;-;-;-;-;-;-;-;-;-;-;-;-;-;-;-;-;-;-;-;-;-;-;-;-	15839	726	921	1543	1736
Bend6	1	33852052;33852052;33852052;33862654;33862654;33862695;33863156;33863742;33863742;33864523;33864523;33864523;33864523;33873758;33878260;33878260;33878260;33878260;33878260;33883441;33883441;33883441;33883441;33883441;33907566;33907566;33907566	33853367;33853367;33853367;33862773;33862773;33862773;33863934;33863934;33863934;33864743;33864743;33864574;33864743;33873911;33878437;33878437;33878437;33878437;33878437;33883490;33883842;33883480;33883648;33883648;33907816;33907791;33907768	-;-;-;-;-;-;-;-;-;-;-;-;-;-;-;-;-;-;-;-;-;-;-;-;-;-;-	3421	11	8	8	10
Dst	1	33908225;33908999;33968703;34005880;34005882;34006126;34006180;34006191;34006191;34006191;34011813;34011825;34011825;34086242;34086242;34086242;34086242;34086242;34086242;34086242;34086242;34089292;34113933;34113933;34113933;34113933;34113933;34113933;34113933;34113933;34113933;34116118;34116118;34116118;34116118;34116118;34116118;34116118;34116118;34116118;34117432;34117432;34117432;34117432;341…	33908452;33909033;33968903;34006008;34006008;34006398;34006398;34006398;34006398;34006398;34011915;34011915;34011915;34086303;34086303;34086303;34086303;34086303;34086303;34086303;34086303;34089428;34114022;34114022;34114022;34114022;34114022;34114022;34114022;34114022;34114022;34116195;34116195;34116195;34116195;34116195;34116195;34116195;34116195;34116195;34119153;34117524;34117524;34117524;341…	+;+;+;+;+;+;+;+;+;+;+;+;+;+;+;+;+;+;+;+;+;+;+;+;+;+;+;+;+;+;+;+;+;+;+;+;+;+;+;+;+;+;+;+;+;+;+;+;+;+;+;+;+;+;+;+;+;+;+;+;+;+;+;+;+;+;+;+;+;+;+;+;+;+;+;+;+;+;+;+;+;+;+;+;+;+;+;+;+;+;+;+;+;+;+;+;+;+;+;+;+;+;+;+;+;+;+;+;+;+;+;+;+;+;+;+;+;+;+;+;+;+;+;+;+;+;+;+;+;+;+;+;+;+;+;+;+;+;+;+;+;+;+;+;+;+;+;+;+;+;+;+;+;+;+;+;+;+;+;+;+;+;+;+;+;+;+;+;+;+;+;+;+;+;+;+;+;+;+;+;+;+;+;+;+;+;+;+;+;+;+;+;+;+;+;+;+;+;+;+…	41155	2801	3331	33655	36708
Ccdc115	1	34436670;34436678;34437727;34437727;34438850;34439043;34439228	34437610;34437610;34437858;34438696;34438932;34439146;34439672	-;-;-;-;-;-;-	2543	76	116	112	132
Imp4	1	34439851;34439898;34439905;34439905;34439937;34439953;34440041;34440041;34440041;34440041;34442910;34442910;34442910;34442910;34442910;34442910;34443378;34443378;34443378;34443378;34443378;34443378;34443563;34443563;34443563;34443563;34443563;34443769;34443769;34443769;34443769;34443997;34443997;34443997;34444196;34444196;34444196;34444358;34444358;34444358;34448247;34448757	34439927;34442569;34439927;34439927;34440149;34440149;34440149;34440149;34440149;34440149;34442993;34443104;34442993;34443104;34443104;34442993;34443455;34443487;34443487;34443487;34443487;34443487;34443695;34443695;34443695;34443695;34443695;34443923;34444091;34443856;34443923;34444027;34444091;34444091;34444269;34444269;34444269;34444514;34444387;34449356;34448429;34448938	+;+;+;+;+;+;+;+;+;+;+;+;+;+;+;+;+;+;+;+;+;+;+;+;+;+;+;+;+;+;+;+;+;+;+;+;+;+;+;+;+;+	8553	92	88	136	173
Ptpn18	1	34459762;34459765;34459777;34459792;34462702;34462702;34462702;34463107;34463107;34463107;34463269;34463269;34463271;34463466;34463466;34463466;34463466;34468293;34468293;34469840;34469840;34469840;34470200;34470200;34470200;34471493;34471493;34471493;34471641;34471641;34471641;34471812;34471812;34471812;34472103;34472720;34472763;34473335;34473335;34473579;34474499;34475644;34475644	34461056;34459916;34459844;34459916;34462810;34462810;34462810;34463364;34463183;34463183;34463364;34463364;34463364;34466866;34463504;34463504;34463504;34468361;34468361;34469902;34469902;34469902;34470342;34470342;34470342;34471559;34471559;34471559;34471718;34471718;34471718;34471916;34471917;34471901;34472191;34472968;34472968;34473409;34473409;34473784;34474692;34475733;34475733	+;+;+;+;+;+;+;+;+;+;+;+;+;+;+;+;+;+;+;+;+;+;+;+;+;+;+;+;+;+;+;+;+;+;+;+;+;+;+;+;+;+;+	6492	20	11	18	35
Prss39	1	34498410;34498421;34499228;34499228;34499644;34500016;34500016;34502027;34502624	34498628;34498628;34499390;34499390;34499709;34500132;34500290;34502196;34503063	+;+;+;+;+;+;+;+;+	1333	135	126	50	56
Cfc1	1	34535648;34536198;34536350;34537132;34537326;34544025	34535955;34536247;34536517;34537246;34537435;34544313	+;+;+;+;+;+	1040	7	3	7	12
Prss40	1	34543968;34552334;34552334;34555969;34555969;34555969;34557853;34557853;34557853;34559743;34559743;34560730;34560730	34544745;34552809;34552693;34556138;34556138;34556138;34558127;34558127;34558111;34559905;34559934;34560920;34560943	-;-;-;-;-;-;-;-;-;-;-;-;-	2105	38	41	36	44
Amer3	1	34579657;34586663	34579766;34590944	+;+	4392	12	6	26	7
Arhgef4	1	34678188;34721704;34732109;34732115;34745318;34745318;34750881;34793226;34793226;34793226;34801704;34801721;34801722;34801741;34801794;34804914;34804914;34804914;34804914;34804914;34804914;34804914;34805956;34805956;34805956;34805956;34805956;34805956;34805956;34806315;34806315;34806315;34806315;34806315;34806315;34807024;34807059;34807059;34807059;34807059;34807059;34807642;34807642;34807642;348…	34678262;34725159;34732408;34732408;34745444;34745444;34751023;34793362;34793362;34793362;34802001;34802001;34802001;34802001;34801964;34805093;34805093;34805093;34805093;34805093;34805093;34805093;34806135;34806135;34806135;34806135;34806135;34806135;34806135;34806494;34806698;34806494;34806494;34806494;34806494;34807291;34809218;34807291;34807144;34807291;34807291;34808911;34807771;34807771;348…	+;+;+;+;+;+;+;+;+;+;+;+;+;+;+;+;+;+;+;+;+;+;+;+;+;+;+;+;+;+;+;+;+;+;+;+;+;+;+;+;+;+;+;+;+;+;+;+;+;+;+;+;+;+;+;+;+	9561	22	20	26	34
Fam168b	1	34813219;34813226;34817235;34817352;34817997;34817997;34817997;34817997;34818009;34819592;34819592;34819592;34819592;34819592;34819612;34819699;34819867;34819867;34819867;34819867;34819867;34819867;34819867;34824020;34824020;34828642;34828767;34828767;34828767;34828767;34828767;34828767;34836733;34836733;34836733;34836733;34836733;34836733;34836733;34842828;34842828;34842828;34842828;34842828;348…	34817404;34817404;34817404;34817404;34818126;34818126;34818126;34818126;34818126;34819769;34819769;34819790;34819769;34819769;34819769;34819769;34820009;34819920;34820009;34819963;34820009;34820009;34820009;34824055;34824055;34828847;34828847;34828847;34828847;34828847;34828847;34828847;34836813;34836813;34836813;34836813;34836813;34836813;34836813;34843065;34843013;34843004;34843034;34842985;348…	-;-;-;-;-;-;-;-;-;-;-;-;-;-;-;-;-;-;-;-;-;-;-;-;-;-;-;-;-;-;-;-;-;-;-;-;-;-;-;-;-;-;-;-;-;-;-	5219	94	92	273	275
Plekhb2	1	34849976;34849992;34851837;34861873;34861873;34861873;34863006;34863006;34863006;34863471;34863471;34863471;34864473;34864473;34866141;34866141;34869300;34869300;34876911;34877656;34879420	34850063;34850063;34851977;34861917;34861917;34861917;34863158;34863158;34863158;34863475;34863573;34863573;34864512;34864512;34866230;34866230;34869405;34873956;34879580;34877799;34879577	+;+;+;+;+;+;+;+;+;+;+;+;+;+;+;+;+;+;+;+;+	7987	56	31	112	97
Hs6st1	1	36068400;36101690;36103513	36069184;36104980;36106446	+;+;+	5542	32	56	102	104
Uggt1	1	36140027;36143482;36143486;36146032;36146032;36146032;36146157;36146625;36146625;36146625;36146625;36150045;36150045;36150045;36150045;36151634;36151634;36151634;36155073;36155073;36155073;36156227;36156227;36156227;36157400;36157400;36157400;36158108;36158108;36158108;36159942;36159942;36159942;36161676;36161676;36161676;36161747;36162205;36162205;36162205;36162205;36162226;36163221;36163221;361…	36144251;36144251;36144251;36146185;36146185;36146185;36146185;36146741;36146741;36146741;36146741;36150524;36150159;36150159;36150159;36151794;36151794;36151794;36155255;36155255;36155255;36156311;36156311;36156311;36157501;36157501;36157501;36158196;36158196;36158196;36160026;36160026;36160026;36161761;36161761;36161761;36161761;36163410;36162363;36162363;36162363;36162363;36163410;36163410;361…	-;-;-;-;-;-;-;-;-;-;-;-;-;-;-;-;-;-;-;-;-;-;-;-;-;-;-;-;-;-;-;-;-;-;-;-;-;-;-;-;-;-;-;-;-;-;-;-;-;-;-;-;-;-;-;-;-;-;-;-;-;-;-;-;-;-;-;-;-;-;-;-;-;-;-;-;-;-;-;-;-;-;-;-;-;-;-;-;-;-;-;-;-;-;-;-;-;-;-;-;-;-;-;-;-;-;-;-;-;-;-;-;-;-;-;-;-;-;-;-;-;-;-;-;-;-;-;-;-;-;-;-;-;-;-;-;-;-;-;-;-;-;-;-;-;-;-;-;-;-;-	12853	301	309	940	896
Neurl3	1	36264597;36268656;36268861;36269213;36273338;36273338;36274373;36274635	36266553;36268709;36269701;36269701;36273435;36273583;36274446;36274679	-;-;-;-;-;-;-;-	3217	16	6	23	30
Arid5a	1	36307733;36307754;36307754;36307754;36307754;36307754;36307754;36307754;36307754;36307754;36307758;36307769;36307779;36311874;36315992;36316209;36316209;36316209;36316209;36316209;36316209;36316209;36316212;36316212;36316212;36316212;36317027;36317204;36317204;36317204;36317204;36317204;36317204;36317610;36317610;36317610;36317610;36317610;36317610;36317610;36318084;36318084;36318084;36318084;363…	36307836;36307836;36307836;36307836;36307836;36307836;36307836;36307836;36307836;36307836;36312771;36307836;36307836;36311968;36316327;36318181;36316327;36316327;36316327;36316327;36316327;36316327;36316578;36316327;36316327;36316327;36317324;36317324;36317324;36317662;36317324;36317442;36317324;36317662;36317662;36317662;36317662;36317662;36317662;36317662;36318132;36318136;36318181;36318181;363…	+;+;+;+;+;+;+;+;+;+;+;+;+;+;+;+;+;+;+;+;+;+;+;+;+;+;+;+;+;+;+;+;+;+;+;+;+;+;+;+;+;+;+;+;+;+;+;+;+;+;+;+;+;+;+;+;+;+;+;+;+;+;+;+;+;+;+;+;+	12540	103	108	380	371
Kansl3	1	36335730;36335730;36337573;36337573;36343251;36343251;36343251;36343251;36343673;36343673;36343673;36343673;36344070;36344070;36344070;36344070;36344916;36344916;36344916;36344916;36345385;36345385;36345385;36345385;36345838;36345838;36345838;36345838;36347217;36347217;36348525;36348525;36348525;36348525;36348818;36348818;36348818;36348818;36349402;36349402;36349402;36349402;36351633;36351633;363…	36337651;36337651;36337651;36337651;36343384;36343384;36343384;36343384;36343895;36343895;36343895;36343895;36344179;36344179;36344179;36344179;36345046;36345046;36345046;36345046;36345466;36345466;36345466;36345466;36346029;36346029;36346029;36346029;36347294;36347294;36348681;36348681;36348681;36348681;36349018;36349018;36349018;36349018;36349465;36349465;36349465;36349465;36351790;36351790;363…	-;-;-;-;-;-;-;-;-;-;-;-;-;-;-;-;-;-;-;-;-;-;-;-;-;-;-;-;-;-;-;-;-;-;-;-;-;-;-;-;-;-;-;-;-;-;-;-;-;-;-;-;-;-;-;-;-;-;-;-;-;-;-;-;-;-;-;-;-;-;-;-;-;-;-;-;-;-;-;-;-;-;-;-;-;-;-;-;-;-;-;-;-;-;-;-;-;-;-;-;-	6742	898	954	8630	9350
Fer1l5	1	36372291;36373686;36374516;36375172;36376729;36377855;36378387;36379478;36380364;36382785;36385085;36385438;36385464;36386091;36386091;36387181;36387181;36388586;36388586;36388717;36388717;36388891;36388891;36390528;36390528;36392303;36392303;36401316;36401354;36402497;36402497;36403217;36403217;36403472;36403472;36404754;36404754;36406509;36406929;36407883;36408495;36408773;36409142;36409380;364…	36372375;36373738;36374607;36375280;36376783;36377964;36378515;36379540;36380414;36382815;36385200;36385558;36385558;36386143;36386143;36387249;36387249;36388629;36388629;36388799;36388799;36388985;36388985;36390656;36390656;36392480;36392480;36401478;36401478;36402597;36402597;36403394;36403394;36403627;36403627;36404829;36404882;36406672;36407043;36407985;36408670;36408943;36409274;36409457;364…	+;+;+;+;+;+;+;+;+;+;+;+;+;+;+;+;+;+;+;+;+;+;+;+;+;+;+;+;+;+;+;+;+;+;+;+;+;+;+;+;+;+;+;+;+;+;+;+;+;+;+;+;+;+;+;+;+;+;+;+;+;+;+;+;+;+;+;+;+;+;+;+;+;+;+;+;+;+	6356	115	116	1076	1085
Lman2l	1	36419871;36422065;36423186;36423186;36423186;36424506;36424838;36424838;36424838;36424838;36424838;36428102;36428102;36428102;36428102;36428102;36428102;36428300;36428300;36428300;36428300;36428300;36428300;36428392;36429423;36438750;36438750;36438750;36438750;36438750;36439609;36439609;36439609;36439609;36439609;36439609;36443491;36443491;36443491;36443520;36443745;36444037;36445050;36445050;364…	36420035;36424503;36424503;36424503;36424503;36424957;36424957;36424957;36424957;36424957;36424957;36428216;36428216;36428216;36428216;36428216;36428216;36428461;36428366;36428461;36428461;36428461;36428461;36428461;36429455;36438832;36438832;36438832;36438832;36438832;36441872;36439726;36439726;36439726;36439726;36439668;36443609;36443609;36443609;36443609;36445257;36444142;36445271;36445271;364…	-;-;-;-;-;-;-;-;-;-;-;-;-;-;-;-;-;-;-;-;-;-;-;-;-;-;-;-;-;-;-;-;-;-;-;-;-;-;-;-;-;-;-;-;-;-	7359	98	80	397	391
Cnnm4	1	36471620;36471996;36497990;36498395;36499411;36499885;36505601;36506409	36473085;36473367;36498133;36498529;36499580;36499981;36505779;36508764	+;+;+;+;+;+;+;+	4829	94	98	295	314
Cnnm3	1	36511867;36511867;36513097;36518569;36518952;36518952;36518952;36520078;36520078;36520078;36520519;36520519;36520761;36520819;36520819;36521205;36521205;36521205;36521701;36521701;36521701;36524034;36525166;36525166;36525166	36513153;36513153;36513153;36519574;36519095;36519095;36519095;36520435;36520227;36520227;36520688;36520688;36520915;36520915;36520915;36521338;36521338;36521338;36521839;36521839;36521839;36524132;36525600;36528237;36528237	+;+;+;+;+;+;+;+;+;+;+;+;+;+;+;+;+;+;+;+;+;+;+;+;+	6420	52	41	110	106
Ankrd23	1	36530188;36530534;36531326;36531723;36531723;36531723;36531909;36531909;36532112;36532112;36532112;36532302;36532302;36532302;36532581;36532581;36532581;36533987;36533987;36533987;36533987;36534291;36534291;36534291;36534291;36535682;36535682;36536497;36536497	36531641;36531641;36531641;36531821;36531821;36531821;36532007;36532007;36532210;36532210;36532210;36532400;36532400;36532400;36532706;36532706;36532706;36534115;36534115;36534115;36534115;36534437;36534437;36534437;36534437;36535739;36535739;36536883;36536521	-;-;-;-;-;-;-;-;-;-;-;-;-;-;-;-;-;-;-;-;-;-;-;-;-;-;-;-;-	2697	44	66	483	512
Gm42417	1	36530193;36532112;36532302;36532581;36533987;36534052;36534291;36534291;36536497;36539212;36539357	36531641;36532210;36532400;36532706;36534115;36534115;36534437;36534437;36536556;36539358;36539429	-;-;-;-;-;-;-;-;-;-;-	2327	49	60	463	490
Ankrd39	1	36537507;36538094;36539360;36539469;36541824;36541837;36541859;36541859;36541859;36542762;36542762;36542762;36542762;36545331;36546910;36546910;36547086;36547086	36539534;36539534;36539534;36539534;36542062;36542062;36542230;36542062;36542062;36542865;36542865;36542865;36542865;36547219;36547219;36547219;36547445;36547231	-;-;-;-;-;-;-;-;-;-;-;-;-;-;-;-;-;-	4654	28	18	191	180
Sema4c	1	36548639;36548642;36548642;36548642;36550506;36550506;36550506;36550506;36550668;36550668;36550668;36550668;36551726;36551726;36551726;36551726;36551726;36551927;36551927;36551927;36551927;36552252;36552252;36552252;36552252;36552252;36552719;36552719;36552719;36552719;36552719;36552979;36552979;36552979;36552979;36553224;36553224;36553224;36553224;36553224;36553471;36553471;36553471;36553471;365…	36550368;36550368;36550368;36550368;36550576;36550576;36550576;36550576;36550828;36550828;36550828;36550828;36552149;36551838;36551838;36551838;36551838;36552149;36552149;36552149;36552149;36552396;36552396;36552396;36552396;36552396;36552894;36552894;36552894;36552894;36552894;36553130;36553130;36553130;36553130;36553340;36553340;36553340;36553340;36553340;36553567;36553567;36553567;36553567;365…	-;-;-;-;-;-;-;-;-;-;-;-;-;-;-;-;-;-;-;-;-;-;-;-;-;-;-;-;-;-;-;-;-;-;-;-;-;-;-;-;-;-;-;-;-;-;-;-;-;-;-;-;-;-;-;-;-;-;-;-;-;-;-;-;-;-;-;-;-;-;-;-;-;-;-	4593	76	82	415	431
Fam178b	1	36562692;36562696;36562696;36562696;36564328;36564330;36564330;36564330;36564330;36564831;36564831;36564831;36564831;36564867;36576456;36578519;36578519;36578519;36578519;36578519;36578519;36578571;36585916;36585916;36585916;36585916;36585916;36585916;36585916;36587505;36589237;36593198;36599976;36600123;36600123;36600123;36600408;36600408;36600408;36600408;36600408;36600867;36600867;36600867;366…	36563020;36563020;36563020;36563020;36564482;36564482;36564482;36564413;36564482;36564908;36564908;36564908;36564908;36564908;36576808;36578644;36578644;36578644;36578644;36578644;36578644;36578644;36586003;36586003;36585999;36586003;36586003;36586003;36586003;36587687;36589317;36593332;36600220;36600220;36600220;36600220;36600432;36600584;36600584;36600411;36600584;36600951;36600954;36600951;366…	-;-;-;-;-;-;-;-;-;-;-;-;-;-;-;-;-;-;-;-;-;-;-;-;-;-;-;-;-;-;-;-;-;-;-;-;-;-;-;-;-;-;-;-;-;-;-;-;-;-;-;-;-;-;-;-;-;-	3190	443	444	704	735
Cox5b	1	36691484;36691610;36691628;36691642;36691644;36691688;36692211;36692211;36692211;36692211;36692258;36692431;36692451;36692451;36692451;36693197;36693197;36693197;36693197	36691689;36691689;36692284;36691689;36691689;36691689;36692507;36692284;36692284;36692284;36692284;36692550;36692550;36692550;36692550;36693385;36693386;36693386;36693681	+;+;+;+;+;+;+;+;+;+;+;+;+;+;+;+;+;+;+	1552	808	968	660	829
Actr1b	1	36698114;36700337;36700536;36701134;36701213;36701421;36701421;36701672;36701685;36701763;36701784;36702059;36702059;36702059;36702475;36702475;36702475;36702475;36702482;36706548;36706870;36706870;36706870;36706870;36706870;36708191;36708191;36708191;36709567;36709806;36709806;36709806;36713739;36714214	36700178;36700377;36700597;36701308;36701308;36701651;36701513;36702183;36701901;36701901;36701901;36702183;36702183;36702183;36702600;36702600;36702600;36702600;36702600;36706648;36707167;36706945;36706945;36706945;36706945;36708255;36708255;36708255;36709678;36709919;36709947;36710008;36713812;36714422	-;-;-;-;-;-;-;-;-;-;-;-;-;-;-;-;-;-;-;-;-;-;-;-;-;-;-;-;-;-;-;-;-;-	4274	187	183	992	1120
4933424G06Rik	1	36710149;36714538;36714546;36718822;36718822;36723365;36723365;36725215;36725215;36733848;36733848;36742278;36744355;36744511;36744511;36746362;36746362;36757790;36757790	36710491;36714697;36714938;36718884;36718884;36723451;36723451;36725298;36725298;36733949;36733881;36742376;36744394;36744661;36744661;36746571;36746571;36757953;36757826	+;+;+;+;+;+;+;+;+;+;+;+;+;+;+;+;+;+;+	1744	35	36	64	58
Zap70	1	36761798;36766934;36770802;36770802;36770992;36771789;36771789;36778153;36778380;36778547;36778751;36778984;36779117;36779685;36779685;36780837;36780837;36781119;36781119;36781346;36781346;36782461;36782461	36761942;36767121;36771067;36771212;36771212;36772375;36771949;36778291;36778464;36778590;36778802;36779312;36779312;36779891;36779891;36781029;36781029;36781259;36781259;36781458;36781458;36782815;36782818	+;+;+;+;+;+;+;+;+;+;+;+;+;+;+;+;+;+;+;+;+;+;+	2992	14	15	78	87
Tmem131	1	36792191;36792194;36794044;36794044;36794804;36794804;36795101;36795101;36795295;36795295;36796162;36796162;36798942;36798942;36799279;36799279;36800953;36801825;36801825;36804468;36804468;36804468;36807884;36807884;36807884;36808539;36808827;36808827;36810281;36810281;36810281;36810281;36811408;36811408;36811408;36812161;36812161;36812161;36812557;36812557;36812557;36814142;36815455;36815455;368…	36793205;36793205;36794198;36794198;36794901;36794901;36795197;36795197;36795416;36795416;36796324;36796324;36799091;36799091;36799403;36799403;36801952;36801952;36801952;36804646;36804646;36804646;36808985;36808476;36808476;36808985;36808985;36808985;36810536;36810466;36810466;36810466;36811594;36811594;36811594;36812303;36812303;36812303;36812708;36812708;36812708;36814417;36815996;36815521;368…	-;-;-;-;-;-;-;-;-;-;-;-;-;-;-;-;-;-;-;-;-;-;-;-;-;-;-;-;-;-;-;-;-;-;-;-;-;-;-;-;-;-;-;-;-;-;-;-;-;-;-;-;-;-;-;-;-;-;-;-;-;-;-;-;-;-;-;-;-;-;-;-;-;-;-;-;-;-;-;-;-;-;-;-;-;-;-;-;-;-;-;-;-;-;-;-;-;-;-;-;-;-;-;-;-;-;-;-;-;-;-;-;-;-;-;-	9413	354	306	1324	1410
Vwa3b	1	37026596;37029304;37029316;37029384;37035637;37035637;37035708;37035708;37035708;37042295;37042295;37042295;37042295;37042295;37044958;37044958;37044958;37044958;37044958;37051717;37051717;37051717;37051717;37051717;37060330;37060330;37060330;37060330;37060330;37063434;37063434;37063434;37063434;37063434;37076367;37076367;37076367;37085233;37100531;37100636;37100668;37108996;37108996;37114461;371…	37026645;37029428;37029428;37029428;37035868;37035868;37035868;37035868;37035868;37042389;37042389;37042389;37042389;37042389;37045208;37045208;37045208;37045208;37045208;37051879;37051879;37051879;37051879;37051879;37060499;37060499;37060499;37060499;37060499;37063549;37063549;37063549;37063649;37063549;37076725;37076995;37076996;37085358;37100826;37100826;37100826;37109073;37109150;37114599;371…	+;+;+;+;+;+;+;+;+;+;+;+;+;+;+;+;+;+;+;+;+;+;+;+;+;+;+;+;+;+;+;+;+;+;+;+;+;+;+;+;+;+;+;+;+;+;+;+;+;+;+;+;+;+;+;+;+;+;+;+;+;+;+;+;+;+;+;+;+;+;+;+;+;+;+;+;+;+;+;+	5386	249	248	678	728
Cnga3	1	37214434;37218242;37218379;37218379;37219205;37219428;37232209;37232209;37232209;37232209;37241827;37241827;37244833;37244833;37244833;37253957;37253957;37253957;37257993;37257993;37257993;37260697;37260697;37260697	37214522;37218441;37218441;37218441;37219538;37219538;37232345;37232345;37232345;37232345;37241940;37241940;37245012;37245012;37245012;37254064;37254064;37254064;37258099;37258099;37258099;37263384;37262184;37262184	+;+;+;+;+;+;+;+;+;+;+;+;+;+;+;+;+;+;+;+;+;+;+;+	3957	19	23	18	26
Inpp4a	1	37299865;37299891;37299893;37299915;37300308;37300308;37348398;37357343;37357343;37357343;37357343;37357397;37357397;37357815;37357815;37357815;37357815;37357815;37357815;37357919;37358508;37358508;37358508;37358508;37358508;37358508;37358508;37364110;37364110;37364110;37364110;37364110;37364110;37364110;37366163;37366163;37366163;37366163;37366163;37366163;37366539;37366539;37366539;37366539;373…	37300118;37300118;37302766;37300118;37300426;37300426;37348512;37357404;37357404;37357404;37357404;37357404;37357404;37358024;37358024;37358024;37358024;37358024;37358024;37358024;37358552;37358552;37358552;37358552;37358552;37358552;37358552;37364228;37364189;37364228;37364228;37364228;37364228;37364228;37366279;37366279;37366279;37366279;37366279;37366279;37366618;37366618;37366618;37366618;373…	+;+;+;+;+;+;+;+;+;+;+;+;+;+;+;+;+;+;+;+;+;+;+;+;+;+;+;+;+;+;+;+;+;+;+;+;+;+;+;+;+;+;+;+;+;+;+;+;+;+;+;+;+;+;+;+;+;+;+;+;+;+;+;+;+;+;+;+;+;+;+;+;+;+;+;+;+;+;+;+;+;+;+;+;+;+;+;+;+;+;+;+;+;+;+;+;+;+;+;+;+;+;+;+;+;+;+;+;+;+;+;+;+;+;+;+;+;+;+;+;+;+;+;+;+;+;+;+;+;+;+;+;+;+;+;+;+;+;+;+;+;+;+;+;+;+;+;+;+;+;+;+;+;+;+;+;+;+;+;+;+;+;+;+;+;+;+;+;+;+;+;+;+;+;+;+;+;+;+;+;+;+;+;+;+;+;+;+;+;+;+;+;+;+;+;+;+;+;+;+…	10387	69	38	193	183
Coa5	1	37417084;37428342;37428512;37429869	37420627;37428425;37430000;37430103	-;-;-;-	5220	82	96	98	100
Unc50	1	37430139;37430170;37430177;37430186;37430202;37430208;37431293;37431293;37431293;37431293;37431297;37431297;37431344;37432551;37432551;37432551;37432551;37432551;37432551;37437162;37437162;37437162;37437162;37437162;37437162;37437377;37437377;37437377;37437377;37437377;37438682;37438682;37438682	37430282;37430493;37430337;37430493;37430427;37430282;37431576;37431576;37431576;37431576;37431554;37431576;37431576;37432671;37432671;37432671;37432671;37432671;37432671;37437301;37437301;37437270;37437301;37437301;37437301;37437612;37437478;37437478;37437478;37437478;37438987;37439124;37438984	+;+;+;+;+;+;+;+;+;+;+;+;+;+;+;+;+;+;+;+;+;+;+;+;+;+;+;+;+;+;+;+;+	1579	49	66	128	128
Mgat4a	1	37439340;37439340;37443716;37444320;37444807;37444807;37444807;37444807;37449096;37449096;37449096;37449096;37450329;37450329;37450329;37450329;37452231;37452231;37452231;37452231;37452522;37452522;37452522;37452522;37454744;37454744;37454744;37454744;37456590;37456590;37456590;37456590;37462892;37462892;37462892;37462892;37462913;37462916;37464421;37464421;37464421;37464421;37464421;37464421;374…	37444685;37444685;37444685;37444685;37444919;37444919;37444919;37444919;37449162;37449162;37449162;37449162;37450407;37450407;37450407;37450407;37452424;37452424;37452424;37452424;37452629;37452629;37452629;37452629;37454874;37454874;37454874;37454874;37456704;37456704;37456704;37456704;37462967;37462967;37462967;37462967;37462967;37462967;37464534;37464534;37464534;37464534;37464534;37464534;374…	-;-;-;-;-;-;-;-;-;-;-;-;-;-;-;-;-;-;-;-;-;-;-;-;-;-;-;-;-;-;-;-;-;-;-;-;-;-;-;-;-;-;-;-;-;-;-;-;-;-;-;-;-;-;-;-;-;-;-;-;-;-;-;-;-;-;-;-;-;-;-	12881	33	22	50	70
2010300C02Rik	1	37611677;37611677;37613337;37613337;37614481;37614481;37623761;37623761;37628217;37631321;37631816;37637861;37637986;37644561;37644561;37676342;37719570;37719570	37612396;37612399;37613481;37613481;37614668;37614668;37625242;37626068;37628426;37631482;37631951;37638029;37638029;37644640;37644640;37676779;37719795;37720085	-;-;-;-;-;-;-;-;-;-;-;-;-;-;-;-;-;-	5075	28	44	76	76
Tsga10	1	37754776;37760823;37760823;37760949;37761430;37761430;37761430;37763307;37763307;37763307;37783817;37783817;37801463;37801720;37801720;37801720;37804629;37804629;37804629;37804629;37806937;37806937;37806937;37806937;37810972;37810972;37810972;37810972;37815532;37815532;37815532;37819525;37819525;37819525;37819525;37832403;37833435;37834186;37834186;37834186;37834186;37834271;37835258;37835258;378…	37755521;37761095;37761095;37761095;37761534;37761534;37761534;37763509;37763509;37763509;37784026;37784026;37801905;37801905;37801905;37801905;37804739;37804739;37804739;37804739;37807105;37807105;37807105;37807105;37811027;37811027;37811027;37811027;37815686;37815686;37815686;37819640;37819640;37819640;37819640;37835335;37835335;37834337;37834337;37834337;37834337;37835335;37835335;37835335;378…	-;-;-;-;-;-;-;-;-;-;-;-;-;-;-;-;-;-;-;-;-;-;-;-;-;-;-;-;-;-;-;-;-;-;-;-;-;-;-;-;-;-;-;-;-;-;-;-;-;-;-;-;-;-;-;-;-;-;-;-;-;-;-;-;-;-;-;-;-;-;-;-;-;-;-;-;-;-;-;-;-;-;-;-;-;-;-;-;-;-;-;-;-;-;-	10662	1453	1697	5253	5565
Lipt1	1	37871738;37872206;37872374;37872562;37874864;37874864;37874864;37874864	37872031;37872325;37872588;37872645;37876228;37875554;37875460;37875343	+;+;+;+;+;+;+;+	2051	29	24	47	43
Mitd1	1	37874801;37878888;37878890;37878988;37879265;37879560;37879560;37879560;37879621;37880933;37880933;37880933;37881699;37881699;37881699;37881929;37882562;37882562;37885215;37885215;37885215;37890160;37890160;37890160	37875125;37879363;37879060;37879363;37879363;37879620;37879620;37879620;37880118;37881048;37881048;37881048;37881868;37881785;37881785;37882698;37882698;37882698;37885316;37885316;37885316;37890276;37890411;37890407	-;-;-;-;-;-;-;-;-;-;-;-;-;-;-;-;-;-;-;-;-;-;-;-	2770	44	39	123	143
Mrpl30	1	37890477;37890532;37890533;37890543;37892933;37892943;37892943;37892943;37893935;37893939;37893939;37893939;37893939;37895330;37895330;37895330;37895330;37897256;37897688;37897688;37897688;37897688;37898061;37898061;37898061;37898061;37898061	37890584;37890584;37890584;37892172;37893023;37893246;37893023;37893023;37894015;37893984;37894015;37894015;37894015;37895410;37895410;37895410;37895410;37897834;37897834;37897834;37897834;37897834;37898338;37898125;37898165;37898364;37898535	+;+;+;+;+;+;+;+;+;+;+;+;+;+;+;+;+;+;+;+;+;+;+;+;+;+;+	3226	80	74	86	94
Lyg2	1	37905923;37908869;37909896;37911059;37915720;37916236	37907675;37909007;37910092;37911202;37915792;37916493	-;-;-;-;-;-	2564	0	8	0	2
Lyg1	1	37946736;37946736;37946738;37947177;37947177;37947177;37948915;37949796;37949796;37950654;37950657;37952740;37952740;37957735;37957735	37947003;37947003;37947003;37947309;37947309;37947309;37948999;37949989;37949986;37950761;37950761;37952814;37952814;37957759;37957759	-;-;-;-;-;-;-;-;-;-;-;-;-;-;-	888	4	0	0	0
Txndc9	1	37985189;37987394;37987394;37987396;37987640;37987643;37990203;37990203;37990203;37990203;37990258;37993992;37993992;37993992;37993992;37993992;37993992;37993992;37995633;37995633;37995633;37995633;37995633;37995633;37995915;37996489;37996893;37997109;37997109;37997164;37997164	37987779;37987779;37990457;37987779;37987779;37987779;37990457;37990457;37990457;37990457;37990457;37995841;37994110;37994110;37994110;37994110;37994110;37994110;37995841;37995841;37995845;37995841;37995841;37995841;37997262;37996658;37997616;37997224;37997315;37997893;37997243	-;-;-;-;-;-;-;-;-;-;-;-;-;-;-;-;-;-;-;-;-;-;-;-;-;-;-;-;-;-;-	9102	244	250	468	588
Eif5b	1	37998010;37998129;38017806;38017806;38018025;38018025;38018865;38018865;38021594;38021594;38022164;38022164;38032277;38032277;38033068;38033068;38034029;38035993;38035993;38037203;38037203;38037547;38037547;38040673;38040673;38041697;38041697;38041791;38042866;38044634;38044704;38044704;38044704;38044704;38045324;38045324;38045324;38045324;38045324;38045648;38045648;38045648;38045648;38046612;380…	37998324;37998324;38017931;38017931;38018109;38018109;38019534;38019534;38021811;38021811;38022314;38022314;38032375;38032375;38034103;38033157;38034103;38036273;38036273;38037310;38037310;38037657;38037657;38040740;38040740;38041838;38041838;38042020;38042901;38044835;38044835;38044835;38044835;38044835;38045506;38045506;38045440;38045506;38045506;38045809;38045809;38045809;38045809;38046743;380…	+;+;+;+;+;+;+;+;+;+;+;+;+;+;+;+;+;+;+;+;+;+;+;+;+;+;+;+;+;+;+;+;+;+;+;+;+;+;+;+;+;+;+;+;+;+;+;+;+;+;+;+;+;+;+;+;+;+;+	9753	3994	5241	43020	46154
Rev1	1	38052786;38052796;38053300;38053616;38053616;38053840;38053840;38053840;38054084;38054084;38054745;38054745;38055291;38055291;38056264;38056264;38056522;38056717;38056717;38057674;38057674;38057674;38059122;38059122;38063115;38063115;38067500;38067500;38067614;38071343;38071343;38071343;38071383;38074315;38074315;38074315;38074315;38074649;38074899;38079078;38079290;38079290;38079290;38079290;380…	38053198;38053198;38053718;38053718;38053718;38054250;38053996;38053996;38054295;38054295;38054865;38054865;38055524;38055524;38056466;38056466;38056882;38056882;38056882;38057705;38057776;38057776;38059294;38059294;38063335;38063335;38067619;38067619;38067619;38071497;38071497;38071497;38071497;38075023;38074443;38074443;38074443;38075023;38075023;38079398;38079398;38079398;38079395;38079398;380…	-;-;-;-;-;-;-;-;-;-;-;-;-;-;-;-;-;-;-;-;-;-;-;-;-;-;-;-;-;-;-;-;-;-;-;-;-;-;-;-;-;-;-;-;-;-;-;-;-;-;-;-;-;-;-;-;-;-;-;-;-;-;-;-;-;-;-;-;-;-;-;-;-;-;-;-	6168	293	394	1360	1582
Aff3	1	38177326;38177327;38181260;38181260;38181262;38181615;38181615;38181615;38185325;38185325;38185325;38186936;38186936;38186936;38191171;38191171;38191171;38193566;38193566;38193566;38197322;38203811;38203811;38204890;38204890;38207906;38207906;38209553;38209553;38218263;38218263;38252641;38252641;38269710;38269710;38320112;38320112;38329872;38329872;38335431;38341721;38341721;38341721;38406496;384…	38179570;38179570;38181483;38181483;38181483;38181664;38181664;38181664;38185418;38185418;38185418;38187007;38187007;38187007;38191307;38191307;38191307;38193629;38193629;38193629;38197443;38203938;38203938;38205091;38205091;38208030;38208030;38210647;38210647;38218455;38218455;38252678;38252681;38269761;38269761;38320163;38320163;38329908;38329908;38335873;38341801;38341801;38341801;38406543;384…	-;-;-;-;-;-;-;-;-;-;-;-;-;-;-;-;-;-;-;-;-;-;-;-;-;-;-;-;-;-;-;-;-;-;-;-;-;-;-;-;-;-;-;-;-;-;-;-;-;-;-;-;-;-;-;-;-;-;-;-;-;-;-;-;-;-;-;-	6654	42	51	104	107
Lonrf2	1	38793645;38794509;38800651;38800651;38804239;38804239;38807041;38807041;38807836;38807836;38811712;38811712;38812544;38812544;38813213;38813213;38815965;38815965;38818062;38818062;38821147;38821147;38835197;38835771	38798223;38798223;38800800;38800800;38804401;38804401;38807199;38807199;38807957;38807957;38811826;38811826;38812640;38812640;38813420;38813420;38816120;38816120;38818184;38818184;38821215;38821265;38836374;38836711	-;-;-;-;-;-;-;-;-;-;-;-;-;-;-;-;-;-;-;-;-;-;-;-	7506	15	6	6	6
Chst10	1	38863867;38863867;38863875;38863877;38864423;38865612;38867981;38867981;38867981;38870143;38871601;38871601;38871601;38871601;38873949;38873949;38873949;38873949;38873949;38882489;38884350;38884350;38884350;38884350;38884350;38890632;38890633;38894564;38895937;38895937;38895937;38895937;38895937;38897890;38897890;38897890;38897890;38897890;38897890;38897890	38868086;38866035;38863951;38866035;38864741;38866035;38868086;38868086;38868086;38871835;38871760;38871835;38871835;38871835;38874040;38874040;38874040;38874040;38874040;38882618;38884481;38884481;38884481;38884481;38884481;38896056;38894671;38894671;38896056;38896056;38896056;38896056;38896056;38898134;38897986;38898010;38898153;38898161;38898089;38898010	-;-;-;-;-;-;-;-;-;-;-;-;-;-;-;-;-;-;-;-;-;-;-;-;-;-;-;-;-;-;-;-;-;-;-;-;-;-;-;-	11964	12	12	9	0
Nms	1	38939149;38939203;38941511;38941511;38941867;38941867;38943938;38944056;38944056;38946056;38946056;38946955;38946955;38947560;38947560;38948629;38948629;38949883	38939361;38939361;38941566;38941566;38941917;38941917;38943961;38944109;38944109;38946139;38946139;38946990;38946990;38947601;38947601;38948643;38948675;38950276	+;+;+;+;+;+;+;+;+;+;+;+;+;+;+;+;+;+	1001	6	4	0	0
Pdcl3	1	38985608;38987841;38987865;38991246;38991246;38991246;38994915;38994915;38994915;38995160;38995245;38995245;38995735;38995735;38995735;38996141;38996141	38987849;38988037;38988069;38991375;38991375;38991375;38994917;38995005;38995005;38995388;38995388;38995388;38995807;38995943;38995943;38996646;38997238	+;+;+;+;+;+;+;+;+;+;+;+;+;+;+;+;+	4219	69	86	236	250
Npas2	1	39193731;39194212;39263319;39263319;39287468;39287468;39292687;39300644;39311841;39312955;39324440;39325296;39326088;39328307;39330937;39333810;39334703;39335995;39338053;39341555;39345269;39345269;39347491;39348432;39359649;39361855	39194009;39194742;39263375;39263375;39287615;39287616;39292778;39300733;39311961;39313068;39324558;39325378;39326194;39328454;39331021;39333951;39334812;39336096;39338199;39341830;39345466;39345466;39347681;39348524;39359823;39363236	+;+;+;+;+;+;+;+;+;+;+;+;+;+;+;+;+;+;+;+;+;+;+;+;+;+	4791	12	10	6	9
Rpl31	1	39367842;39367878;39367929;39367929;39368149;39368149;39368149;39368149;39369850;39370014;39370014;39370014;39370014;39370014;39370954;39370954;39370954;39370954;39370954;39371009;39371302;39371302;39371302;39371302;39371302	39367934;39367934;39368006;39368255;39368255;39368255;39368255;39368255;39370139;39370139;39370139;39370139;39370139;39370139;39371066;39371066;39371066;39371366;39371066;39371066;39371366;39371366;39371365;39371364;39371911	+;+;+;+;+;+;+;+;+;+;+;+;+;+;+;+;+;+;+;+;+;+;+;+;+	1662	492	507	404	490
Tbc1d8	1	39371492;39371867;39372251;39372296;39373316;39373727;39373727;39374082;39374082;39374082;39376424;39376424;39376424;39376878;39376878;39376878;39379455;39379455;39379455;39379995;39379995;39379995;39380228;39380228;39380228;39381277;39381277;39381277;39385121;39385121;39385121;39385998;39385998;39385998;39389308;39389308;39389308;39391117;39391117;39391117;39391198;39392057;39392057;39392057;393…	39372786;39372137;39372433;39372786;39373824;39373824;39373824;39374171;39374171;39374171;39376489;39376489;39376489;39377118;39377118;39377118;39379523;39379523;39379523;39380093;39380093;39380093;39380357;39380357;39380357;39381562;39381562;39381562;39385238;39385238;39385238;39386212;39386212;39386212;39389458;39389458;39389458;39391287;39391287;39391287;39391287;39392631;39392254;39392254;393…	-;-;-;-;-;-;-;-;-;-;-;-;-;-;-;-;-;-;-;-;-;-;-;-;-;-;-;-;-;-;-;-;-;-;-;-;-;-;-;-;-;-;-;-;-;-;-;-;-;-;-;-;-;-;-;-;-;-;-;-;-;-	5239	50	46	101	103
Cnot11	1	39534992;39535554;39535802;39537416;39537416;39538245;39538271;39538271;39539873;39539873;39539873;39540034;39542400;39542400;39542400;39542400;39544892;39544892;39544892;39544892;39545069;39545069;39545069;39545069;39545193	39535047;39536337;39536337;39537580;39537580;39538423;39538423;39538423;39540075;39540075;39540075;39540075;39542602;39542602;39542602;39542602;39544988;39544988;39544988;39544988;39546483;39545152;39546873;39546889;39545401	+;+;+;+;+;+;+;+;+;+;+;+;+;+;+;+;+;+;+;+;+;+;+;+;+	3508	66	48	117	105
Rnf149	1	39551296;39552469;39555478;39555478;39555605;39558315;39558315;39560693;39560693;39564048;39564048;39565082;39565082;39565093;39576827;39577155;39577332	39552515;39552515;39555670;39555670;39555670;39558757;39558411;39560775;39560775;39564116;39564116;39565332;39565332;39565332;39577405;39577303;39577356	-;-;-;-;-;-;-;-;-;-;-;-;-;-;-;-;-	2838	144	173	308	400
Creg2	1	39618406;39624870;39647776;39650506	39623243;39624983;39647945;39651474	-;-;-;-	6091	6	14	8	19
Rfx8	1	39665301;39670270;39672186;39678657;39680842;39680932;39682909;39682909;39683600;39683600;39685495;39685495;39688573;39688573;39690091;39690091;39691741;39695898;39710158;39711378;39718418;39720878	39665657;39670583;39672300;39678751;39680998;39680998;39682967;39682967;39683750;39683750;39685608;39685608;39688650;39688650;39690201;39690201;39691871;39695961;39710244;39711439;39718541;39720997	-;-;-;-;-;-;-;-;-;-;-;-;-;-;-;-;-;-;-;-;-;-	2139	177	172	346	271
Gm3646	1	39804148;39805173	39804339;39805332	-;-	352	0	1	0	0
Map4k4	1	39900913;39900913;39901170;39901170;39901179;39901179;39901180;39901224;39901230;39901509;39901509;39901509;39901509;39901509;39901509;39901509;39901509;39901509;39962178;39962178;39962178;39962178;39962178;39962178;39962178;39962178;39964155;39964850;39973927;39973927;39973927;39973927;39973927;39973927;39973927;39973927;39973927;39973927;39976707;39976707;39976707;39976707;39976707;39976707;399…	39901286;39901286;39901286;39901286;39901286;39901286;39901286;39901286;39901286;39902456;39901574;39901574;39901574;39901574;39901574;39901574;39901574;39901574;39962234;39962234;39962234;39962234;39962234;39962234;39962234;39962234;39964204;39964901;39974052;39974052;39974052;39974052;39974052;39974052;39974052;39974052;39974052;39974052;39976746;39976817;39976817;39976817;39976817;39976817;399…	+;+;+;+;+;+;+;+;+;+;+;+;+;+;+;+;+;+;+;+;+;+;+;+;+;+;+;+;+;+;+;+;+;+;+;+;+;+;+;+;+;+;+;+;+;+;+;+;+;+;+;+;+;+;+;+;+;+;+;+;+;+;+;+;+;+;+;+;+;+;+;+;+;+;+;+;+;+;+;+;+;+;+;+;+;+;+;+;+;+;+;+;+;+;+;+;+;+;+;+;+;+;+;+;+;+;+;+;+;+;+;+;+;+;+;+;+;+;+;+;+;+;+;+;+;+;+;+;+;+;+;+;+;+;+;+;+;+;+;+;+;+;+;+;+;+;+;+;+;+;+;+;+;+;+;+;+;+;+;+;+;+;+;+;+;+;+;+;+;+;+;+;+;+;+;+;+;+;+;+;+;+;+;+;+;+;+;+;+;+;+;+;+;+;+;+;+;+;+;+…	9579	857	1012	8413	9047
Il1r2	1	40074079;40084698;40084792;40085985;40102389;40102389;40102389;40102389;40105264;40105264;40111955;40111955;40111955;40115024;40115024;40117955;40117955;40120909;40120909;40123122;40123122;40125041;40125041	40074248;40084819;40084819;40086302;40102436;40102537;40102537;40102537;40105522;40105522;40112135;40112135;40112136;40115198;40115198;40118017;40118017;40121044;40121044;40123264;40123264;40125219;40125231	+;+;+;+;+;+;+;+;+;+;+;+;+;+;+;+;+;+;+;+;+;+;+	1908	1	6	1	2
Il1r1	1	40225080;40266586;40266657;40267377;40276098;40277122;40282233;40282233;40293120;40293120;40293458;40293458;40294758;40294758;40297909;40297909;40300760;40300760;40302278;40302278;40310286;40310286;40312347;40312347;40312975;40312975	40225306;40266881;40266881;40267487;40276177;40277178;40282296;40282296;40293357;40293357;40293647;40293647;40294926;40294926;40297974;40297974;40300877;40300877;40302429;40302429;40310429;40310429;40312514;40312514;40316201;40317257	+;+;+;+;+;+;+;+;+;+;+;+;+;+;+;+;+;+;+;+;+;+;+;+;+;+	6363	19	35	51	56
Il1rl2	1	40324610;40324627;40324690;40325611;40326489;40326489;40326489;40327372;40327372;40327372;40328971;40328971;40328971;40328971;40343028;40343028;40345806;40345806;40350936;40350936;40351762;40351762;40356819;40356819;40363192;40363192;40365027;40365027	40327606;40324819;40324749;40325797;40326558;40326558;40326558;40327606;40327606;40327606;40329171;40329441;40329169;40329169;40343190;40343190;40345877;40345877;40351065;40351065;40351898;40351898;40356962;40356962;40363353;40363353;40367562;40365471	+;+;+;+;+;+;+;+;+;+;+;+;+;+;+;+;+;+;+;+;+;+;+;+;+;+;+;+	6812	4	12	2	0
Il1rl1	1	40429570;40436589;40439627;40439776;40440628;40440628;40440628;40440628;40440628;40441292;40441292;40441292;40441292;40441292;40442306;40442306;40442306;40442306;40442599;40442599;40442599;40442599;40444334;40444334;40444334;40444334;40446087;40446087;40446087;40446087;40446530;40446530;40446530;40446530;40450075;40450075;40451693;40451693;40461766;40461766	40429630;40436646;40439856;40439856;40440828;40440828;40440828;40440828;40440828;40441502;40441502;40441407;40441502;40441502;40442480;40442480;40442480;40442480;40442761;40442761;40442761;40442761;40444402;40444402;40444402;40444402;40446228;40446228;40446228;40446228;40446675;40448148;40446675;40446723;40450221;40450221;40451860;40451860;40465396;40465415	+;+;+;+;+;+;+;+;+;+;+;+;+;+;+;+;+;+;+;+;+;+;+;+;+;+;+;+;+;+;+;+;+;+;+;+;+;+;+;+	6894	17	13	0	2
Il18r1	1	40465552;40465676;40465970;40466006;40466006;40466006;40466161;40466161;40471729;40471729;40471729;40471729;40471729;40471729;40474694;40474694;40474694;40474694;40474694;40474694;40478385;40478385;40478385;40478385;40478385;40478385;40480922;40480922;40480922;40480922;40480922;40480922;40484281;40484281;40484281;40484281;40484281;40484281;40486975;40486975;40486975;40486975;40486975;40486975;404…	40465781;40465810;40466269;40466357;40466357;40466357;40466269;40466357;40471814;40471814;40471814;40471814;40471814;40471814;40474940;40474940;40474940;40474940;40474940;40474940;40478550;40478550;40478550;40478550;40478550;40478550;40481066;40481066;40481066;40481066;40481066;40481066;40484343;40484343;40484343;40484343;40484343;40484343;40487098;40487098;40487098;40487098;40487098;40487098;404…	+;+;+;+;+;+;+;+;+;+;+;+;+;+;+;+;+;+;+;+;+;+;+;+;+;+;+;+;+;+;+;+;+;+;+;+;+;+;+;+;+;+;+;+;+;+;+;+;+;+;+;+;+;+;+;+;+;+;+;+;+;+;+	4817	3	2	0	4
Il18rap	1	40515362;40515405;40515448;40515700;40515700;40515700;40516397;40516397;40516397;40524216;40524216;40524216;40524794;40524794;40524794;40525204;40525204;40525204;40531476;40531476;40537058;40537058;40539224;40539224;40541692;40541887;40542990;40542990;40547767;40547767;40548625	40515476;40515476;40515476;40515775;40515775;40515775;40516535;40516535;40516535;40524382;40524382;40524382;40525115;40525115;40525115;40526917;40525387;40525387;40531626;40531626;40537123;40537123;40539485;40539347;40542038;40542038;40543127;40543127;40547903;40547940;40551705	+;+;+;+;+;+;+;+;+;+;+;+;+;+;+;+;+;+;+;+;+;+;+;+;+;+;+;+;+;+;+	6752	35	35	8	2
Slc9a4	1	40580081;40580204;40583859;40583859;40585126;40600602;40600770;40600770;40602853;40602853;40607009;40607749;40610317;40612123;40619040;40623393;40624214;40628968;40629237	40580771;40580771;40584322;40584322;40585425;40600632;40601029;40601029;40602903;40603070;40607211;40607835;40610387;40612284;40619136;40623524;40624301;40630416;40630725	+;+;+;+;+;+;+;+;+;+;+;+;+;+;+;+;+;+;+	4562	6	10	0	2
Slc9a2	1	40680574;40681597;40718595;40718595;40726208;40726208;40742620;40743803;40755709;40755756;40756259;40756259;40761901;40763543;40765565;40766243;40767626	40682165;40682165;40719058;40719058;40727681;40726458;40742837;40744005;40755798;40755798;40757071;40756329;40762062;40763639;40765696;40766333;40769273	+;+;+;+;+;+;+;+;+;+;+;+;+;+;+;+;+	6984	24	25	31	18
Mfsd9	1	40772038;40772041;40781230;40781381;40781381;40784377;40784377;40784377;40786167;40786167;40787530;40787530;40787530;40790271;40790485;40790485;40790485	40774546;40774546;40781559;40781590;40781590;40786210;40784506;40784506;40786210;40786210;40787617;40787617;40787617;40790400;40790687;40790657;40790663	-;-;-;-;-;-;-;-;-;-;-;-;-;-;-;-;-	5125	12	16	12	16
Tmem182	1	40805601;40806099;40807622;40838298;40854796	40805887;40806198;40807720;40838435;40856887	+;+;+;+;+	2716	5	4	0	0
Pou3f3	1	42695768	42703176	+	7409	31	25	12	20
Mrps9	1	42851233;42851276;42851276;42851285;42862469;42862469;42862469;42862469;42862514;42879755;42879755;42879755;42879755;42879755;42879896;42879896;42879896;42879896;42879896;42887707;42887707;42887707;42887707;42887737;42895350;42895350;42895350;42895350;42895350;42896093;42896093;42896093;42896093;42896093;42898241;42898440;42898440;42898440;42898440;42899353;42899441;42899441;42901074;42903057;429…	42851426;42851426;42851426;42851426;42862648;42862648;42862648;42862648;42862648;42879817;42879817;42879817;42879817;42879817;42879926;42881931;42879926;42879926;42879926;42887786;42887786;42887786;42887786;42887786;42895417;42895417;42895417;42895417;42895417;42896168;42896168;42896168;42896168;42896168;42899679;42899128;42898608;42898608;42898608;42899549;42899549;42899549;42902013;42903464;429…	+;+;+;+;+;+;+;+;+;+;+;+;+;+;+;+;+;+;+;+;+;+;+;+;+;+;+;+;+;+;+;+;+;+;+;+;+;+;+;+;+;+;+;+;+;+;+;+;+	5763	230	274	583	742
Gpr45	1	42952872;42952963;42953139;42953182;42953420;42953472;43029147;43031952;43032060	42953233;42953233;42953233;42953221;42953878;42955155;43030781;43035456;43033605	+;+;+;+;+;+;+;+;+	7238	19	21	18	12
Tgfbrap1	1	43047200;43047220;43051558;43051558;43053411;43053411;43054519;43054519;43054708;43056612;43056612;43059098;43059098;43059098;43059880;43059880;43059880;43059891;43062517;43062517;43062517;43067474;43067474;43067474;43071461;43071461;43071461;43071496;43074241;43074482;43075251;43075251;43075616;43092381;43092381;43092381;43095365;43096852;43096852;43096852;43096852;43098270;43098270;43098270	43049835;43049835;43051991;43051991;43053570;43053570;43054665;43054665;43056755;43056755;43056755;43059155;43059155;43059155;43060933;43060221;43060221;43060221;43062599;43062599;43062599;43067628;43067628;43067628;43071655;43071655;43071655;43071655;43075952;43075952;43075952;43075952;43075952;43092463;43092447;43092729;43095519;43098637;43097049;43097049;43097049;43098364;43098608;43098622	-;-;-;-;-;-;-;-;-;-;-;-;-;-;-;-;-;-;-;-;-;-;-;-;-;-;-;-;-;-;-;-;-;-;-;-;-;-;-;-;-;-;-;-	10972	48	51	207	190
AI597479	1	43098710;43100715;43110998;43113186	43098862;43100881;43111373;43115947	+;+;+;+	3458	159	210	588	648
Fhl2	1	43123074;43123290;43128244;43128244;43131652;43131652;43131764;43141698;43141698;43141698;43153076;43153076;43163702;43196651;43196651	43123665;43123665;43128430;43128430;43131821;43131821;43131821;43141872;43141872;43141872;43153254;43153254;43163961;43196984;43196761	-;-;-;-;-;-;-;-;-;-;-;-;-;-;-	1897	16	22	18	22
Nck2	1	43444579;43445751;43445751;43457273;43460957;43460957;43509621;43509621;43532405;43533552;43533552;43533552;43533569;43553861;43553861;43569148;43569148	43444706;43446027;43446027;43457427;43462194;43462222;43509783;43509783;43532538;43533793;43533632;43533793;43533793;43554062;43554582;43569342;43570515	+;+;+;+;+;+;+;+;+;+;+;+;+;+;+;+;+	4455	37	34	107	113
1500015O10Rik	1	43730602;43737200;43738560;43742245	43730963;43737247;43738717;43742578	+;+;+;+	902	3	2	0	0
Uxs1	1	43746966;43749512;43753717;43753717;43755699;43755699;43756972;43756972;43760521;43760521;43764890;43764890;43765007;43771681;43771681;43771681;43771730;43771730;43774817;43774817;43774817;43774817;43774817;43774866;43780065;43780065;43780065;43780065;43780065;43780065;43780118;43790464;43790464;43790464;43790464;43790631;43797245;43797245;43797245;43797245;43797245;43797245;43797245;43802532;438…	43750362;43750362;43753820;43753820;43755756;43755756;43757032;43757032;43760564;43760564;43765009;43765009;43765009;43771802;43771802;43771802;43771802;43771802;43774876;43774876;43774876;43774876;43774876;43774876;43780169;43780169;43780169;43780169;43780169;43780169;43780169;43790644;43790644;43790550;43790644;43790644;43797305;43797305;43797305;43797305;43797305;43797305;43797305;43802624;438…	-;-;-;-;-;-;-;-;-;-;-;-;-;-;-;-;-;-;-;-;-;-;-;-;-;-;-;-;-;-;-;-;-;-;-;-;-;-;-;-;-;-;-;-;-;-;-;-;-;-;-;-;-;-;-;-;-;-;-;-;-;-;-;-;-;-;-;-;-;-;-;-;-;-	5097	68	126	129	174
Tpp2	1	43933647;43934007;43934014;43934015;43934015;43934033;43934045;43940110;43940110;43940110;43940110;43940110;43940110;43940110;43949312;43949312;43949312;43949312;43949312;43949312;43949312;43951107;43951107;43951107;43951107;43951107;43951107;43953257;43953257;43953257;43953257;43953257;43954577;43954577;43954577;43954577;43954577;43954577;43956471;43956471;43956471;43956471;43956471;43956471;439…	43933873;43934253;43934253;43934253;43934253;43934253;43934253;43940238;43940238;43940238;43940238;43940238;43940238;43940238;43949407;43949405;43949407;43949407;43949407;43949407;43949407;43951211;43953381;43951211;43951211;43951211;43951211;43953381;43953381;43953381;43953381;43953381;43954740;43956299;43954740;43954740;43954740;43954740;43957001;43957001;43956625;43956625;43956625;43956625;439…	+;+;+;+;+;+;+;+;+;+;+;+;+;+;+;+;+;+;+;+;+;+;+;+;+;+;+;+;+;+;+;+;+;+;+;+;+;+;+;+;+;+;+;+;+;+;+;+;+;+;+;+;+;+;+;+;+;+;+;+;+;+;+;+;+;+;+;+;+;+;+;+;+;+;+;+;+;+;+;+;+;+;+;+;+;+;+;+;+;+;+;+;+;+;+;+;+;+;+;+;+;+;+;+;+;+;+;+;+;+;+;+;+;+;+;+;+;+;+;+;+;+;+;+;+;+;+;+;+;+;+;+;+;+;+;+;+;+;+	10078	854	997	2516	2669
Mettl21c	1	44009408;44009935;44010510;44010532;44010532;44013622;44013681;44017186;44017186;44017186;44019908;44019908	44010033;44010033;44013773;44010649;44010649;44013773;44013773;44017468;44017276;44017276;44020034;44020006	-;-;-;-;-;-;-;-;-;-;-;-	4300	22	24	22	22
Gm8251	1	44055952	44061936	-	5985	57	28	207	226
Tex30	1	44086613;44086616;44086810;44086810;44086860;44086861;44086867;44087029;44087843;44087843;44087843;44087843;44087843;44087843;44087843;44087843;44087901;44088017;44088476;44088476;44088476;44088476;44088476;44088476;44088476;44088476;44088476;44088476;44088502;44088508;44088514;44091183;44091361;44091361;44091361;44091361;44091361;44091361;44091361;44091361;44091361;44091361;44091361;44093264;440…	44087063;44087063;44087063;44087063;44087063;44087063;44087063;44087063;44088048;44088048;44088048;44088048;44088048;44088048;44088048;44088048;44088048;44088048;44088527;44088527;44088527;44088527;44088527;44088527;44088527;44088527;44088527;44088527;44088527;44088527;44088527;44091212;44091591;44091591;44091591;44091591;44091591;44091591;44091591;44091591;44091591;44091591;44091591;44093317;440…	-;-;-;-;-;-;-;-;-;-;-;-;-;-;-;-;-;-;-;-;-;-;-;-;-;-;-;-;-;-;-;-;-;-;-;-;-;-;-;-;-;-;-;-;-;-;-;-;-;-;-;-;-;-;-;-;-;-;-;-;-;-;-;-;-;-;-;-;-;-;-	1926	162	109	114	120
Kdelc1	1	44106546;44106885;44106887;44107765;44107765;44107765;44109994;44109994;44109994;44110735;44110735;44112083;44112645;44112645;44112645;44113003;44113003;44114441;44114441;44114441;44114441;44114694;44114694;44114694;44114694;44114784;44116155;44117038;44117038;44117038;44117038;44117038;44118318;44118318;44118318;44118318;44118318	44107104;44107104;44107104;44107872;44107872;44107872;44110083;44110083;44110083;44110944;44110944;44113175;44113175;44112882;44112882;44113175;44113175;44114518;44114518;44114518;44114518;44114899;44114899;44114899;44114899;44114899;44116312;44117243;44117243;44117243;44117243;44117243;44118765;44118753;44118701;44118765;44118808	-;-;-;-;-;-;-;-;-;-;-;-;-;-;-;-;-;-;-;-;-;-;-;-;-;-;-;-;-;-;-;-;-;-;-;-;-	3199	10	3	12	33
Bivm	1	44118957;44119000;44119162;44119508;44119968;44119979;44120174;44120174;44120174;44120174;44126266;44126266;44126266;44126266;44126266;44126343;44127638;44127638;44128728;44128728;44129260;44129260;44129583;44129583;44136984;44136984;44138573;44138573;44141778;44141778;44142849;44142849	44119195;44119175;44119370;44119729;44120274;44120274;44120274;44120274;44120274;44120274;44126329;44126347;44126866;44126566;44126866;44126407;44127764;44127764;44128823;44128823;44129364;44129364;44129677;44129677;44137116;44137116;44138659;44138659;44141874;44141874;44144770;44144510	+;+;+;+;+;+;+;+;+;+;+;+;+;+;+;+;+;+;+;+;+;+;+;+;+;+;+;+;+;+;+;+	4206	12	12	10	6
Ercc5	1	44147744;44147847;44147847;44147909;44147932;44156935;44156937;44156937;44156937;44156937;44158144;44158144;44158144;44158144;44158144;44158805;44158805;44158805;44158805;44158830;44160977;44160977;44160977;44160977;44160977;44161810;44161810;44161810;44161810;44161810;44163877;44163877;44163877;44163877;44166809;44166809;44166809;44166809;44173338;44173338;44173912;44174162;44174162;44175839;441…	44149522;44148150;44148150;44147965;44148137;44157112;44157112;44157112;44157112;44157112;44158255;44158335;44158259;44158259;44158259;44158891;44158891;44158891;44158891;44158891;44161109;44161037;44161037;44161037;44161037;44161953;44161953;44161844;44161953;44161953;44164084;44164084;44164084;44164084;44167217;44166998;44167882;44167882;44174031;44173579;44174031;44174375;44174375;44175983;441…	+;+;+;+;+;+;+;+;+;+;+;+;+;+;+;+;+;+;+;+;+;+;+;+;+;+;+;+;+;+;+;+;+;+;+;+;+;+;+;+;+;+;+;+;+;+;+;+;+;+;+	5864	109	85	308	320
Mettl21e	1	44204070;44206425;44210164;44210164;44211032;44218111;44218111;44218840;44218840	44206753;44206753;44211198;44210281;44211198;44218230;44218230;44218913;44218961	-;-;-;-;-;-;-;-;-	3961	6	5	0	4
Gulp1	1	44551511;44551693;44551693;44551727;44552597;44553162;44689144;44689144;44689144;44689144;44689144;44689144;44708617;44708617;44708617;44708617;44708617;44744474;44744474;44744474;44744474;44744474;44754343;44754343;44754343;44754343;44766014;44766014;44766014;44766014;44773271;44773271;44773271;44773271;44773640;44774053;44774053;44774053;44774053;44780968;44780968;44780968;44780968;44780968;447…	44551872;44551872;44551872;44551872;44552703;44553307;44689215;44689215;44689215;44689215;44689215;44689215;44708678;44708632;44708678;44708678;44708678;44744545;44744545;44744545;44744545;44744545;44754441;44754441;44754441;44754441;44766151;44766151;44766151;44766151;44773387;44773387;44773387;44773387;44773663;44774145;44774145;44774145;44774145;44781106;44781106;44781106;44781106;44781106;447…	+;+;+;+;+;+;+;+;+;+;+;+;+;+;+;+;+;+;+;+;+;+;+;+;+;+;+;+;+;+;+;+;+;+;+;+;+;+;+;+;+;+;+;+;+;+;+;+;+;+;+;+;+	3758	7	12	2	2
Col3a1	1	45311538;45311538;45311647;45315580;45321497;45321497;45321942;45321942;45322406;45322406;45323723;45325360;45325805;45326571;45327589;45327589;45327810;45327810;45328433;45328433;45328877;45329053;45330103;45330555;45331106;45331517;45331678;45331973;45332135;45332965;45333563;45334007;45334200;45334214;45334597;45334597;45334761;45334761;45335135;45335135;45335728;45335728;45335766;45336660;453…	45311832;45311832;45311832;45317003;45321696;45321696;45321992;45321992;45325018;45322519;45323797;45325413;45325858;45326624;45327642;45327642;45327863;45327863;45328894;45328486;45328921;45329106;45330147;45330608;45331204;45331561;45331776;45332026;45332242;45333018;45333661;45334060;45334312;45334312;45334650;45334650;45334814;45334814;45335188;45335188;45335781;45335781;45335781;45336704;453…	+;+;+;+;+;+;+;+;+;+;+;+;+;+;+;+;+;+;+;+;+;+;+;+;+;+;+;+;+;+;+;+;+;+;+;+;+;+;+;+;+;+;+;+;+;+;+;+;+;+;+;+;+;+;+;+;+;+;+;+;+;+;+;+;+;+;+;+;+;+;+;+;+;+;+;+;+;+;+;+;+;+;+	9816	162	201	218	226
Col5a2	1	45374321;45376639;45378307;45380000;45382116;45383167;45383591;45384400;45384962;45386833;45388213;45389031;45389372;45390032;45391076;45391662;45391662;45391824;45391824;45392304;45392304;45392815;45392815;45393053;45393053;45394382;45394721;45396061;45396450;45400821;45402079;45403116;45403260;45403421;45404201;45404733;45405240;45406240;45406544;45407022;45407233;45407702;45411434;45413470;454…	45376230;45376878;45378494;45380291;45382223;45383220;45383698;45384453;45385069;45386886;45388320;45391129;45389479;45390193;45391129;45391715;45391715;45391931;45391931;45392357;45392357;45392868;45392868;45393634;45393106;45394435;45394828;45396159;45396494;45400874;45402132;45403169;45403313;45403519;45404254;45404831;45405293;45406347;45406597;45407120;45407277;45407800;45411487;45413514;454…	-;-;-;-;-;-;-;-;-;-;-;-;-;-;-;-;-;-;-;-;-;-;-;-;-;-;-;-;-;-;-;-;-;-;-;-;-;-;-;-;-;-;-;-;-;-;-;-;-;-;-;-;-;-;-;-;-;-;-;-;-;-;-;-;-;-;-;-;-;-;-;-;-;-;-;-;-;-;-;-;-	9591	52	38	58	21
Wdr75	1	45795166;45795449;45795503;45795507;45799016;45799016;45799016;45799016;45801161;45801161;45801161;45801161;45801989;45802039;45802039;45802039;45802039;45803686;45803847;45803877;45803877;45803877;45805377;45805377;45805377;45806673;45806673;45806673;45807671;45807671;45812041;45812041;45813045;45813045;45813045;45813190;45813190;45813190;45814541;45814541;45814541;45814678;45816477;45816477;458…	45795604;45795604;45795604;45795604;45799145;45799145;45799145;45799145;45801226;45801226;45801226;45801226;45802129;45802355;45802129;45802129;45802129;45804001;45803929;45804001;45804001;45804001;45805447;45805447;45805447;45806792;45806792;45806792;45807759;45807759;45812199;45812199;45813104;45813104;45813104;45813305;45813305;45813305;45814716;45814716;45814716;45814716;45816634;45816634;458…	+;+;+;+;+;+;+;+;+;+;+;+;+;+;+;+;+;+;+;+;+;+;+;+;+;+;+;+;+;+;+;+;+;+;+;+;+;+;+;+;+;+;+;+;+;+;+;+;+;+;+;+;+;+;+;+;+;+;+;+;+;+;+;+;+;+;+;+;+;+;+;+;+;+;+;+;+;+;+;+;+;+	4900	89	89	245	223
Gm5269	1	45889525;45889941	45890273;45890078	-;-	749	6	2	0	0
Slc40a1	1	45908068;45910892;45912236;45915241;45918309;45918885;45918885;45918928;45918936;45921156;45921156;45921156;45921156;45921217;45921217;45921217;45923280;45923732;45924717;45924717;45924717;45924717;45924717;45924717;45925221;45925221;45925221;45925221;45925221;45925221;45926424;45926424;45926424	45909719;45911530;45912481;45918435;45918435;45919000;45919000;45919000;45919170;45921315;45921315;45921315;45921315;45921315;45921315;45921315;45923309;45926523;45924784;45924784;45924784;45924784;45924784;45924784;45925262;45925609;45925365;45925408;45925327;45925582;45926519;45926519;45926519	-;-;-;-;-;-;-;-;-;-;-;-;-;-;-;-;-;-;-;-;-;-;-;-;-;-;-;-;-;-;-;-;-	9000	23	20	6	4
Dnah7b	1	46066315;46066738;46066796;46066945;46078523;46081435;46083705;46085555;46097998;46099418;46109265;46116169;46119260;46123617;46124343;46126662;46128108;46131306;46134502;46137412;46139506;46141978;46144697;46175287;46175287;46177230;46182341;46187155;46188576;46191651;46195035;46195249;46201192;46204218;46207445;46211249;46213338;46214298;46217077;46219321;46221579;46223072;46224609;46225766;462…	46066360;46066824;46067380;46067004;46078585;46081497;46083813;46085702;46098085;46099598;46109340;46116294;46119379;46123800;46124522;46126934;46128235;46131384;46134726;46137558;46140191;46142164;46144730;46178717;46175480;46177428;46182481;46187367;46188685;46191819;46195137;46195376;46201404;46204316;46207693;46211398;46213520;46214474;46217208;46219545;46221776;46223227;46224777;46225892;462…	+;+;+;+;+;+;+;+;+;+;+;+;+;+;+;+;+;+;+;+;+;+;+;+;+;+;+;+;+;+;+;+;+;+;+;+;+;+;+;+;+;+;+;+;+;+;+;+;+;+;+;+;+;+;+;+;+;+;+;+;+;+;+;+;+;+;+;+;+;+;+;+;+;+;+;+;+;+;+;+;+;+;+;+;+	19980	1477	1850	9065	9766
Dnah7c	1	46425592;46430772;46440473;46455755;46457207;46465844;46467251;46481981;46494600;46504033;46514553;46515280;46519089;46520513;46524046;46527464;46530499;46532574;46535058;46594941;46596891;46602677;46607413;46608886;46608961;46612564;46612564;46615055;46615055;46615269;46615269;46625935;46625935;46628883;46632100;46636448;46638565;46639148;46639527;46639527;46640231;46646994;46646994;46646994;466…	46425627;46430834;46440535;46455863;46457354;46465931;46467431;46482056;46494725;46504152;46514736;46515459;46519361;46520640;46524124;46527688;46530645;46533259;46535244;46595134;46597089;46602817;46607625;46608995;46608995;46612732;46612732;46615157;46615157;46615396;46615396;46626111;46626147;46628981;46632348;46636597;46638747;46639366;46639703;46639703;46640271;46647125;46647125;46647125;466…	+;+;+;+;+;+;+;+;+;+;+;+;+;+;+;+;+;+;+;+;+;+;+;+;+;+;+;+;+;+;+;+;+;+;+;+;+;+;+;+;+;+;+;+;+;+;+;+;+;+;+;+;+;+;+;+;+;+;+;+;+;+;+;+;+;+;+;+;+;+;+;+;+;+;+;+;+;+;+;+;+	12603	1305	1539	7531	8565
Slc39a10	1	46807544;46811986;46817602;46818063;46819065;46819065;46820523;46820523;46826093;46826093;46827343;46827343;46832556;46832556;46835127;46835127;46835640;46835738;46853471;46887988;46892800	46810111;46812176;46818143;46818143;46819433;46819433;46820643;46820643;46826281;46826281;46827512;46827512;46832763;46832763;46835899;46836151;46836151;46836151;46854046;46888070;46892852	-;-;-;-;-;-;-;-;-;-;-;-;-;-;-;-;-;-;-;-;-	6095	200	223	809	745
Tmeff2	1	50900647;50900647;50909962;50912788;50912788;50912788;50914231;50914231;50915335;50925267;50925542;50927519;50927748;50930549;50930549;50938213;50938213;50943197;50943197;50979300;51071468;51132143;51133059;51180252;51181737;51185385	50900782;50900782;50910888;50913925;50912872;50912872;50914328;50914328;50915430;50925409;50925746;50928119;50928119;50930658;50930658;50938342;50938342;50943223;50943223;50979920;51071564;51132291;51133118;51180375;51181895;51187270	+;+;+;+;+;+;+;+;+;+;+;+;+;+;+;+;+;+;+;+;+;+;+;+;+;+	6707	23	28	6	0
Sdpr	1	51289126;51300649	51289868;51302960	+;+	3055	38	44	50	60
Nabp1	1	51465862;51466007;51468690;51469488;51469820;51469820;51469820;51469857;51470807;51470971;51470971;51471129;51471142;51471339;51472329;51472329;51472329;51472329;51472329;51472329;51472329;51472329;51472329;51473006;51473006;51473006;51473006;51473006;51473006;51473006;51473006;51473006;51474534;51474534;51474534;51474534;51474534;51474534;51474534;51474534;51475592;51477478;51477478;51477478;514…	51469086;51469086;51469086;51471411;51471411;51469926;51469926;51471411;51471411;51471411;51471411;51471411;51471411;51471411;51472380;51472380;51472380;51472380;51472380;51472380;51472380;51472380;51472380;51473396;51473081;51473081;51473081;51473081;51473081;51473081;51473081;51473081;51474605;51474605;51474605;51474605;51474605;51474605;51474605;51474605;51478399;51477616;51477616;51477616;514…	-;-;-;-;-;-;-;-;-;-;-;-;-;-;-;-;-;-;-;-;-;-;-;-;-;-;-;-;-;-;-;-;-;-;-;-;-;-;-;-;-;-;-;-;-;-;-;-;-;-;-;-;-;-;-	8498	262	322	829	880
Myo1b	1	51749765;51749982;51749989;51749994;51755643;51755643;51755643;51755643;51757105;51757105;51757105;51757105;51757876;51757876;51757876;51757876;51760295;51760295;51760295;51760295;51760353;51762492;51762492;51762492;51762492;51762492;51762522;51762590;51763890;51763890;51763890;51763890;51763890;51763890;51763890;51766822;51766822;51766822;51766822;51766876;51768650;51769004;51769004;51769004;517…	51751296;51751296;51751296;51751296;51755770;51755770;51755770;51755770;51757257;51757257;51757257;51757257;51758008;51758008;51758008;51758008;51760401;51760401;51760401;51760401;51760401;51762626;51762626;51762626;51762626;51762626;51762626;51762626;51763964;51763964;51764470;51763964;51763964;51763964;51763964;51767392;51766908;51766908;51766908;51766908;51768736;51769090;51769090;51769090;517…	-;-;-;-;-;-;-;-;-;-;-;-;-;-;-;-;-;-;-;-;-;-;-;-;-;-;-;-;-;-;-;-;-;-;-;-;-;-;-;-;-;-;-;-;-;-;-;-;-;-;-;-;-;-;-;-;-;-;-;-;-;-;-;-;-;-;-;-;-;-;-;-;-;-;-;-;-;-;-;-;-;-;-;-;-;-;-;-;-;-;-;-;-;-;-;-;-;-;-;-;-;-;-;-;-;-;-;-;-;-;-;-;-;-;-;-;-;-;-;-;-;-;-;-;-;-;-;-;-;-;-;-;-;-;-;-;-;-;-;-;-;-;-;-;-;-;-;-;-;-;-;-;-;-;-;-;-;-;-;-;-;-;-;-;-;-;-;-;-;-;-;-;-;-;-	10792	46	63	68	76
Stat4	1	51987148;51996262;52008243;52008626;52011783;52011783;52013790;52013790;52013790;52065315;52065315;52065315;52068746;52068746;52068746;52071861;52071861;52071861;52074677;52074677;52076533;52076533;52078494;52078494;52079741;52079741;52082518;52082518;52082862;52082862;52082978;52082978;52084079;52084079;52096785;52096785;52098387;52098387;52100324;52100324;52101852;52101852;52102117;52102117;521…	51987220;51996349;52008728;52008728;52011911;52011911;52013934;52013934;52013934;52065413;52065413;52065413;52068838;52068838;52068838;52072444;52071939;52071939;52074762;52074762;52076684;52076684;52078652;52078652;52079833;52079833;52082577;52082577;52082879;52082879;52083071;52083071;52084123;52084123;52096868;52096868;52098485;52098485;52100459;52100459;52101901;52101901;52102211;52102211;521…	+;+;+;+;+;+;+;+;+;+;+;+;+;+;+;+;+;+;+;+;+;+;+;+;+;+;+;+;+;+;+;+;+;+;+;+;+;+;+;+;+;+;+;+;+;+;+;+;+;+;+;+;+;+;+;+	3872	108	118	302	304
Stat1	1	52119440;52119455;52119490;52119492;52119498;52119549;52119559;52119572;52119624;52119912;52119912;52119912;52119912;52119912;52119912;52119912;52119912;52119912;52122591;52122591;52122591;52122591;52122591;52122591;52122591;52122591;52123114;52123114;52123114;52123114;52123114;52123114;52123114;52123114;52126520;52126520;52126520;52126520;52126520;52126520;52126520;52126520;52132544;52132544;521…	52119623;52119623;52119604;52119608;52119623;52119604;52119623;52119623;52119793;52120394;52120072;52120035;52120035;52120035;52120072;52120110;52120072;52120072;52122721;52122721;52122721;52122721;52122721;52122721;52122721;52122721;52123258;52123258;52123258;52123258;52123258;52123258;52123258;52123258;52126618;52126618;52126618;52126618;52126618;52126618;52126618;52126618;52132633;52132633;521…	+;+;+;+;+;+;+;+;+;+;+;+;+;+;+;+;+;+;+;+;+;+;+;+;+;+;+;+;+;+;+;+;+;+;+;+;+;+;+;+;+;+;+;+;+;+;+;+;+;+;+;+;+;+;+;+;+;+;+;+;+;+;+;+;+;+;+;+;+;+;+;+;+;+;+;+;+;+;+;+;+;+;+;+;+;+;+;+;+;+;+;+;+;+;+;+;+;+;+;+;+;+;+;+;+;+;+;+;+;+;+;+;+;+;+;+;+;+;+;+;+;+;+;+;+;+;+;+;+;+;+;+;+;+;+;+;+;+;+;+;+;+;+;+;+;+;+;+;+;+;+;+;+;+;+;+;+;+;+;+;+;+;+;+;+;+;+;+;+;+;+;+;+;+;+;+;+	7105	183	183	563	649
Gls	1	52163448;52165941;52166128;52166264;52166282;52168336;52168336;52168336;52168336;52168336;52168447;52168485;52168485;52168485;52168485;52168897;52168897;52168897;52168897;52184104;52185280;52185280;52187683;52188679;52188679;52188679;52188679;52188679;52188679;52188679;52188685;52189423;52189423;52189423;52189423;52189423;52189423;52189423;52189423;52189468;52190879;52190879;52190879;52191111;521…	52166314;52166314;52166314;52166314;52166314;52168399;52168975;52168399;52168399;52168399;52168561;52169145;52168561;52168561;52168561;52168958;52168958;52168958;52168958;52187794;52187794;52187853;52187794;52188771;52188771;52188771;52188771;52188771;52188771;52188771;52188771;52189554;52189554;52189554;52189554;52189554;52189554;52189554;52189554;52189554;52190910;52190909;52190909;52191287;521…	-;-;-;-;-;-;-;-;-;-;-;-;-;-;-;-;-;-;-;-;-;-;-;-;-;-;-;-;-;-;-;-;-;-;-;-;-;-;-;-;-;-;-;-;-;-;-;-;-;-;-;-;-;-;-;-;-;-;-;-;-;-;-;-;-;-;-;-;-;-;-;-;-;-;-;-;-;-;-;-;-;-;-;-;-;-;-;-;-;-;-;-;-;-;-;-;-;-;-;-;-;-;-;-;-;-;-;-;-;-;-;-;-;-;-;-;-;-;-;-;-;-;-;-	15057	169	169	343	290
Nab1	1	52457294;52457294;52459218;52459241;52462088;52462088;52462088;52462088;52464785;52464785;52464785;52464785;52466890;52466890;52466890;52479238;52479238;52479238;52480871;52480871;52480871;52489921;52489921;52489921;52490310;52499850;52500210;52500210;52500210	52459306;52459306;52459306;52459306;52462204;52462204;52462204;52462204;52464947;52464947;52464947;52464944;52467057;52466979;52466979;52479289;52479289;52479289;52481004;52481004;52481004;52490736;52490755;52490755;52490636;52499997;52500315;52500679;52500300	-;-;-;-;-;-;-;-;-;-;-;-;-;-;-;-;-;-;-;-;-;-;-;-;-;-;-;-;-	4100	123	138	178	154
Nemp2	1	52630703;52630737;52630747;52630752;52630797;52637365;52637365;52637365;52637365;52637365;52640829;52640829;52640829;52641171;52641171;52641171;52641516;52641984;52642319;52642319;52642319;52642319;52643122;52643168;52645181;52645261;52645261;52645261;52645261;52645261;52645261;52648750;52648750;52648750;52648750;52648750;52648750;52648750;52648750;52649706;52649706;52649706;52649706;52649706;526…	52630851;52630851;52630851;52632941;52630851;52637480;52637480;52637480;52637480;52637480;52641060;52641060;52641060;52641243;52641243;52641243;52643236;52642153;52642412;52642412;52642412;52642412;52643236;52643236;52645486;52645486;52645486;52645486;52645486;52645486;52645486;52648926;52648926;52648926;52648926;52648926;52648926;52648926;52648926;52650656;52650027;52651919;52650729;52650702;526…	+;+;+;+;+;+;+;+;+;+;+;+;+;+;+;+;+;+;+;+;+;+;+;+;+;+;+;+;+;+;+;+;+;+;+;+;+;+;+;+;+;+;+;+;+;+;+	7078	14	15	7	6
Mfsd6	1	52656286;52656527;52657435;52658699;52659986;52660807;52660807;52660903;52662390;52662390;52662390;52662390;52663285;52663285;52663285;52663285;52669169;52675623;52676478;52676478;52676478;52708164;52708164;52708164;52708164;52727023;52727023;52727023	52658545;52658545;52660298;52658723;52661087;52661087;52661087;52661087;52662488;52662488;52662488;52662488;52663446;52663446;52663446;52663446;52669351;52676575;52676575;52676575;52676575;52709755;52709755;52709195;52709755;52727358;52727462;52727462	-;-;-;-;-;-;-;-;-;-;-;-;-;-;-;-;-;-;-;-;-;-;-;-;-;-;-;-	8231	48	46	22	22
Inpp1	1	52785427;52789668;52790056;52791688;52791688;52791688;52794470;52794470;52794470;52794665;52796979;52797041;52797041;52797066;52799285;52799285;52799285;52799285;52799285;52800119;52817402;52817402;52817512	52790217;52790217;52790217;52791862;52791862;52791862;52795048;52794670;52794670;52794670;52797101;52797101;52797101;52797101;52799536;52799536;52799536;52799488;52799536;52800371;52817451;52817688;52817568	-;-;-;-;-;-;-;-;-;-;-;-;-;-;-;-;-;-;-;-;-;-;-	6460	34	43	65	65
Hibch	1	52844929;52845013;52845044;52845046;52851768;52853668;52853668;52853668;52853668;52860028;52860028;52860028;52860028;52862268;52862268;52862268;52865089;52865549;52865549;52865549;52865549;52868906;52868906;52868906;52868906;52885103;52885103;52885103;52885103;52901188;52901188;52901188;52902633;52902847;52902847;52904642;52904642;52904642;52905371;52905371;52905371;52913731;52913731;52916637;529…	52848693;52845144;52845144;52845144;52851901;52853710;52853710;52853710;52853710;52860143;52860165;52860165;52860165;52862352;52862352;52862352;52865147;52865629;52865629;52865629;52865629;52868958;52868958;52868958;52868958;52885181;52885337;52885181;52885181;52901320;52901333;52901333;52902933;52902933;52902933;52904700;52904700;52904700;52905452;52905452;52905452;52913760;52913850;52916670;529…	+;+;+;+;+;+;+;+;+;+;+;+;+;+;+;+;+;+;+;+;+;+;+;+;+;+;+;+;+;+;+;+;+;+;+;+;+;+;+;+;+;+;+;+;+;+	6059	30	35	23	31
1700019D03Rik	1	52922324;52922324;52922324;52925183;52925187;52925188;52925198;52952615;52953197;52963053;52971971;52990106;52991269;52991269;52992626;52992626;53020094	52925734;52925734;52925734;52925734;52925734;52925734;52925734;52952844;52953350;52963260;52972046;52990164;52991343;52991343;52992656;52992655;53020179	-;-;-;-;-;-;-;-;-;-;-;-;-;-;-;-;-	4330	14	12	8	10
Mstn	1	53061640;53061657;53063883;53063883;53066251;53066251	53062141;53062141;53064063;53064256;53068079;53068045	+;+;+;+;+;+	2705	2	2	0	0
1700019A02Rik	1	53158577;53158600;53163226;53163226;53170238;53170238;53170388;53170388;53177770;53177770;53181843;53181843;53182495;53182495;53185215;53185215;53187328;53187554;53187554	53158788;53158788;53163245;53163245;53170260;53170260;53170458;53170458;53177827;53177827;53181895;53181895;53182544;53182544;53185290;53185290;53187458;53187608;53187636	-;-;-;-;-;-;-;-;-;-;-;-;-;-;-;-;-;-;-	777	849	1149	2514	2813
Pms1	1	53189187;53192100;53194928;53196823;53197112;53206562;53206562;53207576;53207576;53207963;53207963;53216231;53216231;53256629;53256629;53262895;53267828;53267828;53267828;53267863;53275070;53275070;53275070;53275070;53275121;53275143;53281941;53281941;53281941;53281941;53281941;53281941;53281947;53290379;53290379;53295293;53296732;53296732;53296819;53296886;53296886;53296886	53189498;53192260;53195058;53197302;53197302;53207412;53207412;53207719;53207719;53208085;53208085;53216347;53216347;53256792;53256792;53265428;53267930;53267930;53267930;53267930;53275252;53275252;53275252;53275252;53275252;53275252;53282092;53282408;53282092;53282092;53282092;53282092;53282092;53290423;53290423;53297015;53297015;53296975;53297015;53296967;53297017;53297018	-;-;-;-;-;-;-;-;-;-;-;-;-;-;-;-;-;-;-;-;-;-;-;-;-;-;-;-;-;-;-;-;-;-;-;-;-;-;-;-;-;-	7542	60	69	153	181
Ormdl1	1	53297095;53297095;53298972;53298972;53305455;53308827	53297188;53297188;53301953;53299152;53305606;53310309	+;+;+;+;+;+	4711	24	29	10	18
Gm28778	1	53297111;53298972;53305455;53314860;53317902	53297188;53299152;53305606;53315099;53318035	+;+;+;+;+	785	17	14	7	16
Osgepl1	1	53313624;53313654;53313657;53313657;53313663;53313673;53314856;53314856;53314856;53314856;53314856;53314856;53316481;53317902;53317902;53317902;53317907;53319709;53319943;53319943;53319943;53319943;53321080;53321080;53321080;53321080;53321080;53321305;53321496;53321496;53321496;53321496;53323167;53323167;53323167;53323167;53323167;53326004;53326004;53326004;53326004	53313858;53313858;53313858;53313858;53313858;53313858;53315099;53318658;53315099;53315099;53315099;53315099;53316632;53318289;53318289;53318289;53318289;53320296;53320296;53320296;53320296;53320296;53321210;53321210;53321210;53321210;53321210;53321384;53321567;53321567;53321567;53321567;53323270;53323270;53324064;53323270;53323270;53326175;53326167;53326174;53326343	+;+;+;+;+;+;+;+;+;+;+;+;+;+;+;+;+;+;+;+;+;+;+;+;+;+;+;+;+;+;+;+;+;+;+;+;+;+;+;+;+	6147	60	72	77	80
Gm28551	1	53325507;53330212;53346580;53347015;53349987;53350880;53352530	53326457;53330408;53346761;53348558;53350062;53350933;53352667	-;-;-;-;-;-;-	3142	457	450	183	187
Asnsd1	1	53344617;53344645;53346580;53346580;53347015;53347831;53348238;53348446;53349987;53349987;53349987;53349987;53350317;53350880;53350880;53350880;53350880;53352242;53352530;53352530;53352530;53352530	53344979;53344979;53346761;53346761;53348558;53348558;53348558;53348558;53350062;53350062;53350062;53350062;53350933;53351275;53350933;53350933;53350933;53352422;53352570;53352752;53352752;53352752	-;-;-;-;-;-;-;-;-;-;-;-;-;-;-;-;-;-;-;-;-;-	3528	506	478	203	196
Dnah7a	1	53397006;53405676;53411506;53413732;53419545;53423229;53425167;53427826;53432891;53433951;53437431;53444441;53447318;53448929;53456536;53457671;53468620;53472801;53479652;53483297;53494578;53495686;53496816;53501478;53503504;53518621;53521098;53522211;53523789;53524938;53528673;53531108;53534421;53535375;53537497;53540879;53544428;53547143;53559040;53559279;53561902;53565663;53567035;53577189;535…	53397313;53405779;53411683;53413884;53419775;53423366;53425352;53427987;53433091;53434112;53437607;53444533;53447512;53449055;53456871;53457804;53468810;53472955;53479815;53483482;53494758;53496032;53497146;53501707;53504376;53518840;53521224;53522379;53523944;53525135;53528897;53531239;53534597;53535557;53537646;53541127;53544526;53547355;53559167;53559381;53562070;53565772;53567247;53577329;535…	-;-;-;-;-;-;-;-;-;-;-;-;-;-;-;-;-;-;-;-;-;-;-;-;-;-;-;-;-;-;-;-;-;-;-;-;-;-;-;-;-;-;-;-;-;-;-;-;-;-;-;-;-;-;-;-;-;-;-;-;-;-;-;-;-;-;-;-;-;-	12767	1001	1072	5996	6572
Stk17b	1	53755506;53760573;53760982;53761149;53762589;53762589;53764032;53764032;53765921;53765921;53771610;53771610;53776517;53785074;53785074	53757770;53762693;53761161;53761161;53762637;53762637;53764158;53764158;53766065;53766065;53771822;53771822;53776679;53785157;53785224	-;-;-;-;-;-;-;-;-;-;-;-;-;-;-	5185	65	83	108	107
Hecw2	1	53806876;53806882;53826876;53826876;53827885;53827885;53830642;53830642;53831510;53831510;53832622;53832622;53832692;53839012;53839012;53839012;53839017;53840714;53840714;53840714;53840714;53841121;53851573;53851573;53851573;53853169;53853169;53853169;53865041;53865041;53865041;53866440;53868836;53868836;53885329;53885329;53887583;53887583;53891126;53891126;53904249;53904249;53913241;53913241;539…	53813333;53813333;53826988;53826988;53827970;53827970;53830756;53830756;53831656;53831656;53832751;53832751;53832751;53839110;53839110;53839110;53839110;53840866;53840866;53840866;53840866;53841171;53851686;53851686;53851686;53853289;53853289;53853289;53865150;53865150;53865150;53866512;53868919;53868919;53885425;53885425;53887685;53887685;53891260;53891260;53904434;53904434;53913365;53913365;539…	-;-;-;-;-;-;-;-;-;-;-;-;-;-;-;-;-;-;-;-;-;-;-;-;-;-;-;-;-;-;-;-;-;-;-;-;-;-;-;-;-;-;-;-;-;-;-;-;-;-;-;-;-;-;-;-;-;-;-;-;-;-;-;-;-;-;-;-;-;-;-;-;-;-;-;-;-;-;-	12947	45	28	33	26
Ccdc150	1	54250683;54250683;54250722;54259924;54259924;54259924;54263444;54263444;54263444;54263774;54263774;54263774;54272478;54272478;54272478;54277654;54277654;54277654;54278711;54278711;54278711;54281730;54281730;54285535;54285535;54288835;54288835;54290702;54290702;54300306;54300306;54301000;54301000;54304864;54304864;54314145;54314145;54320917;54325164;54328957;54328957;54329483;54329483;54329992;543…	54250885;54250885;54250885;54260087;54260087;54260087;54263664;54263664;54263664;54263952;54263952;54263952;54272546;54272546;54272546;54277770;54277770;54277770;54278961;54278840;54278840;54281773;54281773;54285627;54285627;54288942;54288942;54290826;54290826;54300483;54300483;54301068;54301068;54304977;54304977;54314216;54314216;54320950;54325258;54329064;54329064;54329545;54329545;54330466;543…	+;+;+;+;+;+;+;+;+;+;+;+;+;+;+;+;+;+;+;+;+;+;+;+;+;+;+;+;+;+;+;+;+;+;+;+;+;+;+;+;+;+;+;+;+;+;+;+;+;+;+;+;+;+;+;+;+;+;+;+;+;+;+;+;+;+;+;+;+;+;+;+;+;+;+;+;+;+;+;+;+;+;+;+;+;+	5021	378	533	3653	3886
Gtf3c3	1	54396004;54399129;54403511;54404980;54405837;54415884;54416722;54417659;54419383;54420149;54420396;54423501;54423501;54424009;54424009;54427304;54427400;54428762;54428762;54430499;54434054;54437832;54438813	54398002;54399281;54403635;54405170;54406074;54416019;54416823;54417861;54419554;54420499;54420499;54423573;54423573;54424054;54424156;54427565;54427565;54428911;54428953;54430622;54434238;54437943;54438971	-;-;-;-;-;-;-;-;-;-;-;-;-;-;-;-;-;-;-;-;-;-;-	4925	163	170	722	716
Pgap1	1	54472994;54481852;54486470;54490221;54492029;54493209;54494801;54497534;54510028;54511394;54511901;54512597;54512772;54514837;54521292;54524284;54524316;54525368;54525368;54526200;54528512;54528512;54530117;54530117;54530854;54530854;54532022;54532022;54533419;54533419;54535955;54535955;54543038;54543038;54547939;54547939;54550977;54550977;54554603;54557434;54557434	54480844;54481956;54486657;54490271;54492164;54493406;54494891;54497627;54510066;54511502;54511967;54512648;54512845;54514912;54521369;54524367;54524367;54525414;54525414;54529446;54528595;54528595;54530172;54530172;54530959;54530959;54532088;54532088;54533471;54533471;54536112;54536112;54543209;54543209;54548114;54548114;54551130;54551130;54557627;54557684;54557682	-;-;-;-;-;-;-;-;-;-;-;-;-;-;-;-;-;-;-;-;-;-;-;-;-;-;-;-;-;-;-;-;-;-;-;-;-;-;-;-;-	16611	53	32	15	24
Ankrd44	1	54645340;54645340;54645342;54649097;54651669;54651669;54651669;54651669;54653743;54653743;54653743;54653743;54654911;54655080;54655080;54655080;54655080;54655661;54655661;54655661;54655661;54655661;54657616;54657616;54657616;54657616;54657616;54658919;54658919;54658919;54661001;54661001;54661001;54661001;54662654;54662654;54662654;54662654;54663899;54663899;54663899;54663899;54667213;54667372;546…	54648613;54648335;54648335;54649600;54651760;54651760;54651760;54651760;54653825;54653825;54653825;54653825;54655162;54655162;54655162;54655162;54655162;54655806;54655806;54655806;54655806;54655806;54659006;54657687;54657699;54657699;54657699;54659006;54659006;54659006;54661217;54661217;54661217;54661217;54662771;54662771;54662771;54662771;54663986;54663986;54663986;54663986;54667573;54667573;546…	-;-;-;-;-;-;-;-;-;-;-;-;-;-;-;-;-;-;-;-;-;-;-;-;-;-;-;-;-;-;-;-;-;-;-;-;-;-;-;-;-;-;-;-;-;-;-;-;-;-;-;-;-;-;-;-;-;-;-;-;-;-;-;-;-;-;-;-;-;-;-;-;-;-;-;-;-;-;-;-;-;-;-;-;-;-;-;-;-;-;-;-;-;-;-;-;-;-;-;-;-;-;-;-;-;-;-;-;-;-;-;-;-;-;-;-;-;-;-;-;-;-;-;-;-;-;-;-;-;-;-;-;-;-;-;-;-;-;-;-;-;-	14175	67	57	61	66
Sf3b1	1	54985169;54985173;54987939;54987939;54988953;54990303;54990303;54994330;54995366;54996817;54997012;54998038;54999627;55000015;55000242;55000644;55001012;55001383;55003104;55003151;55003293;55003293;55005802;55005802;55006171;55006171;55007480;55007480;55007666;55012102;55012102;55012102;55012252;55014483;55014483;55014483;55014483;55014869;55014869;55015801;55015931;55016376;55016376;55016376;550…	54987492;54987492;54988155;54988155;54992541;54991115;54990575;54994461;54995486;54996928;54997194;54998259;54999752;55000161;55000387;55000914;55001098;55001562;55003205;55003205;55003490;55003490;55005923;55005923;55006383;55006383;55007717;55007717;55007717;55012272;55012272;55012272;55012272;55014562;55016490;55014562;55014562;55015193;55014924;55016182;55016490;55016490;55016490;55016490;550…	-;-;-;-;-;-;-;-;-;-;-;-;-;-;-;-;-;-;-;-;-;-;-;-;-;-;-;-;-;-;-;-;-;-;-;-;-;-;-;-;-;-;-;-;-;-;-;-;-;-;-;-;-;-;-;-;-	11370	1352	1552	3437	3664
Coq10b	1	55052770;55052770;55052869;55059639;55061275;55064181;55064181;55067497;55067497;55071636;55071636	55052990;55052990;55054093;55061757;55061424;55064373;55064373;55067598;55067598;55072702;55071953	+;+;+;+;+;+;+;+;+;+;+	4805	35	18	30	34
Hspd1	1	55077835;55078529;55079056;55080102;55081073;55081660;55082058;55083067;55083067;55083725;55083725;55084533;55084533;55084533;55086766;55086766;55086766;55087779;55087989;55088145	55078440;55078707;55079230;55080347;55081172;55081828;55082151;55083162;55083162;55083807;55083807;55084785;55084785;55084785;55086941;55086941;55086941;55088024;55088243;55088243	-;-;-;-;-;-;-;-;-;-;-;-;-;-;-;-;-;-;-;-	2642	208	247	517	615
Hspe1	1	55088132;55088314;55089051;55089051;55090713;55091070	55088412;55088412;55089915;55089215;55090802;55091307	+;+;+;+;+;+	1474	120	159	111	137
Mob4	1	55131231;55131231;55131260;55131282;55131287;55131320;55131326;55136677;55136677;55136677;55136677;55136677;55136677;55145124;55145124;55145124;55145124;55145124;55147630;55148319;55148319;55148319;55148319;55148319;55148548;55148548;55148548;55148548;55148548;55148548;55150146;55150146;55150146;55150146;55150146;55150146;55150971;55150971;55150971;55150971;55150971;55152675;55152675;55152675;551…	55131359;55131359;55131359;55131359;55131359;55131625;55131359;55136739;55136739;55136739;55136739;55136739;55136739;55145383;55145224;55145224;55145224;55145224;55148517;55148361;55148361;55148361;55148361;55148361;55148634;55148634;55148634;55148634;55148634;55148634;55151082;55150225;55150225;55150225;55150225;55150225;55151082;55151082;55151082;55151082;55151082;55154898;55152783;55153359;551…	+;+;+;+;+;+;+;+;+;+;+;+;+;+;+;+;+;+;+;+;+;+;+;+;+;+;+;+;+;+;+;+;+;+;+;+;+;+;+;+;+;+;+;+;+;+;+	4855	15	26	38	38
Rftn2	1	55170159;55171748;55184950;55184950;55194244;55194244;55195516;55195516;55201345;55201651;55203945;55204183;55204183;55204183;55206336;55206336;55206336;55206336;55211150;55211150;55214120;55214120;55223942;55226121;55226121;55226121;55226121	55172082;55172082;55185028;55185028;55194347;55194347;55195637;55195637;55201422;55202214;55204392;55204392;55204392;55204392;55206615;55206489;55206615;55206615;55211261;55211261;55214303;55214303;55225255;55226782;55226782;55226782;55226782	-;-;-;-;-;-;-;-;-;-;-;-;-;-;-;-;-;-;-;-;-;-;-;-;-;-;-	5871	75	74	159	222
Mars2	1	55237177	55248470	+	11294	84	106	90	87
Boll	1	55248658;55268856;55270530;55300069;55300069;55300069;55300087;55300087;55304498;55304498;55304498;55304498;55305676;55305676;55305676;55305676;55323650;55323650;55323650;55323650;55340473;55340473;55340473;55340473;55346257;55346377;55346377;55346377;55348881;55348881;55348881;55348881;55348915;55355648;55355648;55355648;55355648;55355648;55360616;55360616;55360616;55360616;55360616;55360616;553…	55248964;55270665;55270665;55300185;55300185;55300185;55300185;55300178;55304626;55304626;55304626;55304626;55305723;55305723;55305723;55305723;55323721;55323721;55323721;55323721;55340600;55340600;55340600;55340600;55346452;55346452;55346452;55346452;55348935;55348935;55348935;55348935;55348935;55355739;55355739;55355739;55355739;55355739;55360759;55360741;55360759;55360759;55360759;55360741;553…	-;-;-;-;-;-;-;-;-;-;-;-;-;-;-;-;-;-;-;-;-;-;-;-;-;-;-;-;-;-;-;-;-;-;-;-;-;-;-;-;-;-;-;-;-;-;-;-	3514	186	177	154	183
Plcl1	1	55405921;55695745;55701930;55702025;55713421;55713421;55715494;55715494;55735121;55751281	55406630;55698219;55702133;55702133;55713496;55713496;55715603;55715603;55735227;55754285	+;+;+;+;+;+;+;+;+;+	6687	30	18	77	85
Hsfy2	1	56636044	56637435	-	1392	12	12	4	10
Satb2	1	56793981;56793986;56793988;56831439;56831439;56831439;56845576;56845576;56845576;56850171;56850171;56850171;56871312;56871312;56871312;56891163;56891163;56897946;56897946;56898991;56898991;56948079;56948079;56948134;56969632;56969653;56969653;56969653;56969740;56971112;56971112;56974239;56978421	56797244;56797244;56797244;56831636;56831636;56831636;56845731;56845731;56845731;56850383;56850383;56850383;56871784;56871784;56871784;56891265;56891265;56898069;56898069;56899117;56899117;56948255;56948255;56948255;56969840;56969872;56969880;56969880;56969880;56971858;56972502;56974321;56978650	-;-;-;-;-;-;-;-;-;-;-;-;-;-;-;-;-;-;-;-;-;-;-;-;-;-;-;-;-;-;-;-;-	6788	46	24	99	91
1700066M21Rik	1	57377620;57377633;57377640;57379707;57380042;57380042;57382743	57377946;57377946;57377946;57379812;57380078;57380162;57385423	+;+;+;+;+;+;+	3235	94	86	76	106
Tyw5	1	57388237;57388240;57388240;57388405;57388416;57388666;57388686;57390642;57390642;57390642;57390642;57390642;57390642;57390642;57390712;57391429;57391449;57391449;57391449;57391449;57391449;57391449;57393185;57393350;57393350;57393350;57393350;57393350;57393350;57393350;57393585;57393670;57394047;57394047;57394047;57394047;57394047;57394047;57396727;57396727;57396727;57396727;57396727;57396727;573…	57388752;57388752;57388752;57388752;57388752;57388752;57388752;57390758;57390771;57390758;57390758;57390758;57390758;57390758;57390758;57391536;57391740;57391511;57391536;57391536;57391536;57391536;57393487;57393698;57393487;57394091;57393487;57393487;57393487;57393487;57393694;57393694;57394091;57394091;57394091;57394091;57394091;57394091;57396796;57396796;57396796;57396796;57396796;57396796;573…	-;-;-;-;-;-;-;-;-;-;-;-;-;-;-;-;-;-;-;-;-;-;-;-;-;-;-;-;-;-;-;-;-;-;-;-;-;-;-;-;-;-;-;-;-;-;-;-;-;-;-;-;-;-;-;-;-;-	2808	23	44	74	57
9430016H08Rik	1	57406328;57406759;57409912;57411723;57413240;57415656	57407222;57411632;57409983;57411849;57413387;57417953	+;+;+;+;+;+	7878	48	57	66	40
Spats2l	1	57774162;57774249;57774301;57774365;57774419;57774600;57774735;57774744;57774755;57774861;57774890;57774912;57774917;57799305;57799305;57799305;57799305;57799305;57799305;57799305;57799305;57799305;57799305;57799305;57799305;57799305;57832053;57832053;57832053;57832053;57832053;57832053;57832053;57832053;57845571;57855464;57855464;57855464;57855464;57855464;57855464;57855464;57855464;57855464;578…	57774563;57774491;57774491;57774491;57774491;57774801;57774801;57774801;57774801;57775024;57775024;57775024;57775024;57799354;57799580;57799354;57800438;57799354;57799354;57799354;57799354;57799354;57799354;57799354;57799354;57799354;57832306;57832137;57832137;57832137;57832137;57832137;57832137;57832137;57845683;57857541;57855524;57855524;57855524;57855524;57855524;57855524;57855524;57855524;578…	+;+;+;+;+;+;+;+;+;+;+;+;+;+;+;+;+;+;+;+;+;+;+;+;+;+;+;+;+;+;+;+;+;+;+;+;+;+;+;+;+;+;+;+;+;+;+;+;+;+;+;+;+;+;+;+;+;+;+;+;+;+;+;+;+;+;+;+;+;+;+;+;+;+;+;+;+;+;+;+;+;+;+;+;+;+;+;+;+;+;+;+;+;+;+;+;+;+;+;+;+;+;+;+;+;+;+;+;+;+;+;+;+;+;+;+	8041	21	22	40	42
Kctd18	1	57955101;57955248;57955253;57956072;57956580;57956692;57956720;57959143;57959143;57959143;57959143;57959143;57959143;57959143;57960054;57961158;57961901;57961901;57961901;57961901;57961901;57963068;57963068;57963068;57963068;57963068;57963566;57963602;57965329;57965329;57965351;57965351;57967497;57967497;57967497;57967497;57967497;57967497;57967497;57969407;57970021;57970021;57970021;57970021;579…	57956820;57956820;57956820;57956820;57956820;57956820;57956820;57959245;57959245;57959245;57959245;57959245;57959245;57959245;57961995;57962981;57962102;57961995;57961995;57961995;57961995;57963261;57963447;57963261;57963261;57963261;57965540;57967723;57965540;57965540;57965540;57965540;57967723;57967723;57967723;57967723;57967723;57967723;57967723;57969524;57970079;57970079;57970052;57970048;579…	-;-;-;-;-;-;-;-;-;-;-;-;-;-;-;-;-;-;-;-;-;-;-;-;-;-;-;-;-;-;-;-;-;-;-;-;-;-;-;-;-;-;-;-;-;-;-;-;-;-	12973	494	617	1837	1923
Sgol2a	1	57995971;57998096;57999964;58001218;58002894;58013507;58015359;58019589;58022716;58024784	57996312;57998221;58000139;58001295;58002979;58013742;58017983;58019742;58025898;58025899	+;+;+;+;+;+;+;+;+;+	7007	516	618	1863	1972
Aox1	1	58029931;58029964;58041436;58041436;58043542;58043542;58047135;58047135;58049363;58049363;58053664;58053664;58054648;58054648;58056214;58056214;58057414;58057414;58058132;58058132;58059035;58059379;58061196;58062132;58063372;58063372;58065274;58065274;58068270;58068270;58068732;58068732;58070041;58070041;58073178;58076064;58077443;58078426;58081503;58082012;58085434;58092494;58094421;58095155;580…	58030058;58030058;58041493;58041493;58043638;58043638;58047243;58047243;58049489;58049489;58053725;58053725;58054737;58054737;58056294;58056294;58057558;58057558;58062316;58058224;58059186;58059472;58061305;58062316;58063534;58063534;58065366;58065366;58068439;58068439;58068846;58068846;58070879;58070163;58073274;58076188;58077576;58078513;58081589;58082203;58085661;58092589;58094549;58095229;580…	+;+;+;+;+;+;+;+;+;+;+;+;+;+;+;+;+;+;+;+;+;+;+;+;+;+;+;+;+;+;+;+;+;+;+;+;+;+;+;+;+;+;+;+;+;+;+;+;+;+	8690	23	23	74	72
Aox3	1	58113130;58113136;58113138;58113186;58114871;58114871;58114871;58114871;58118598;58118598;58118598;58119481;58119481;58119481;58120978;58120978;58120978;58125018;58125018;58127627;58127627;58138216;58138216;58141351;58142670;58146424;58147194;58150295;58152554;58153021;58153480;58158201;58158905;58159637;58163349;58165837;58167603;58169624;58169778;58170657;58170657;58171742;58171742;58172121;581…	58113312;58113312;58113312;58113312;58115009;58114928;58114928;58114928;58119053;58118694;58118694;58119589;58119589;58119589;58122105;58121104;58121104;58125079;58125079;58127707;58127707;58139122;58138296;58141495;58142762;58146575;58147287;58150404;58152738;58153183;58153572;58158370;58159019;58159759;58163445;58165961;58167736;58169865;58169865;58170743;58170743;58171933;58171933;58172247;581…	+;+;+;+;+;+;+;+;+;+;+;+;+;+;+;+;+;+;+;+;+;+;+;+;+;+;+;+;+;+;+;+;+;+;+;+;+;+;+;+;+;+;+;+;+;+;+;+;+;+;+;+;+;+	7033	14	18	55	51
Aox4	1	58210397;58210432;58210451;58211218;58213022;58213022;58213022;58214604;58217433;58217433;58219987;58219987;58221828;58221828;58224166;58224166;58228072;58228072;58228854;58228854;58231105;58231105;58231481;58231481;58233838;58233838;58235119;58235119;58236667;58236667;58239117;58239117;58240606;58240681;58240681;58245060;58245060;58245060;58245801;58245801;58246239;58246239;58247206;58247206;582…	58210628;58210628;58210628;58213362;58213079;58213079;58213079;58215410;58217529;58217529;58220095;58220095;58221954;58221954;58224227;58224227;58228155;58228155;58228934;58228934;58231249;58231249;58231573;58231573;58233989;58233989;58235212;58235212;58236779;58236779;58239301;58239301;58240843;58240843;58240843;58245161;58245152;58245152;58245970;58245970;58246353;58246353;58247328;58247328;582…	+;+;+;+;+;+;+;+;+;+;+;+;+;+;+;+;+;+;+;+;+;+;+;+;+;+;+;+;+;+;+;+;+;+;+;+;+;+;+;+;+;+;+;+;+;+;+;+;+;+;+;+;+;+;+;+;+;+;+;+;+;+;+;+;+;+;+;+;+;+	8416	27	36	90	60
Aox2	1	58278326;58281177;58282666;58283487;58285571;58287692;58289908;58292198;58294301;58295863;58299763;58300615;58303527;58304429;58305204;58307350;58308859;58309981;58312275;58322779;58330770;58332543;58334680;58336600;58337335;58339459;58343656;58346225;58349053;58350237;58351155;58354162;58354310;58358918;58376262;58378641	58278475;58281234;58282762;58283595;58285697;58287753;58289991;58292278;58294445;58295955;58299914;58300708;58303636;58304613;58305390;58307442;58309028;58310095;58312397;58322875;58330894;58332676;58334767;58336686;58337526;58339686;58343751;58346353;58349127;58350289;58351269;58354227;58354498;58359085;58376336;58380259	+;+;+;+;+;+;+;+;+;+;+;+;+;+;+;+;+;+;+;+;+;+;+;+;+;+;+;+;+;+;+;+;+;+;+;+	5771	9	9	20	14
Bzw1	1	58392898;58393124;58393132;58393470;58394202;58394202;58394202;58394202;58397676;58397676;58397676;58399004;58399004;58399004;58400079;58400079;58400079;58400707;58400707;58400707;58400707;58401114;58401114;58401114;58401114;58401341;58401341;58401341;58401341;58402887;58402887;58402887;58402887;58403615;58403615;58403615;58404232;58404232;58404232;58405035;58405035;58405035	58393216;58393216;58393216;58393626;58394275;58394275;58394275;58394275;58397852;58397852;58397852;58399098;58399098;58399098;58400144;58400144;58400144;58400842;58400842;58400842;58400842;58401223;58401223;58401223;58401223;58401511;58401511;58401511;58401511;58403033;58403033;58403004;58403033;58403753;58403753;58403753;58404354;58404354;58404354;58405131;58405487;58407353	+;+;+;+;+;+;+;+;+;+;+;+;+;+;+;+;+;+;+;+;+;+;+;+;+;+;+;+;+;+;+;+;+;+;+;+;+;+;+;+;+;+	4033	199	205	428	401
Clk1	1	58410189;58412000;58412000;58412000;58412000;58412000;58412000;58412316;58412647;58412647;58412647;58412647;58412647;58412647;58412647;58412947;58412947;58412947;58412947;58412947;58412947;58412947;58413390;58413390;58413390;58413390;58413390;58413390;58414372;58414372;58414372;58414372;58414372;58414590;58414590;58414590;58414590;58414590;58414590;58414615;58416143;58416457;58416910;58417013;584…	58412340;58412340;58412340;58412340;58412340;58412340;58412340;58412737;58412737;58412861;58412737;58412737;58412737;58412737;58412737;58413026;58413026;58413437;58413026;58413026;58413026;58413026;58413825;58413472;58413472;58413472;58413472;58413472;58414501;58414501;58414501;58414501;58414501;58414684;58415657;58414684;58414684;58414684;58414684;58414684;58417383;58416765;58417179;58417383;584…	-;-;-;-;-;-;-;-;-;-;-;-;-;-;-;-;-;-;-;-;-;-;-;-;-;-;-;-;-;-;-;-;-;-;-;-;-;-;-;-;-;-;-;-;-;-;-;-;-;-;-;-;-;-;-;-;-;-;-;-;-;-;-;-;-;-;-;-;-;-;-;-;-;-;-;-;-;-;-	8132	486	591	2491	2374
Ppil3	1	58430994;58430994;58430997;58431020;58432072;58433787;58434331;58434331;58434331;58434415;58434419;58438176;58438344;58438344;58438344;58438344;58438344;58438344;58438830;58440843;58440843;58440843;58440843;58440843;58440843;58440843;58442525;58442525;58442525;58442525;58442525;58442525;58442525;58444589;58444589;58444589;58444589;58444589;58444589;58444589;58444811;58445146;58445146;58445146;584…	58431330;58431330;58431330;58431330;58432185;58434449;58434449;58434449;58434449;58434449;58434449;58438411;58438411;58438411;58438411;58438411;58438411;58438411;58440968;58440936;58440936;58440936;58440936;58440936;58440936;58440936;58442599;58442599;58442599;58442599;58442599;58442599;58442599;58444639;58444639;58444639;58444639;58444639;58444639;58444639;58445429;58445176;58445369;58445434;584…	-;-;-;-;-;-;-;-;-;-;-;-;-;-;-;-;-;-;-;-;-;-;-;-;-;-;-;-;-;-;-;-;-;-;-;-;-;-;-;-;-;-;-;-;-;-;-	4291	52	74	65	69
Nif3l1	1	58445151;58445267;58445628;58445729;58447445;58447631;58447634;58447634;58447634;58447634;58449167;58449244;58450387;58450387;58450387;58450387;58450387;58452089;58452089;58452089;58452089;58453404;58455597;58455597;58455597;58455597;58457685;58457780;58457780;58457780;58457780;58461141;58461141;58461141;58480986	58445634;58445634;58445634;58445785;58447546;58448089;58448050;58448089;58448089;58448089;58449426;58449426;58450549;58450549;58450507;58450549;58450549;58452215;58452215;58452215;58452215;58456188;58455735;58455735;58455735;58455735;58457863;58457800;58457863;58457863;58457863;58461384;58462266;58463456;58481816	+;+;+;+;+;+;+;+;+;+;+;+;+;+;+;+;+;+;+;+;+;+;+;+;+;+;+;+;+;+;+;+;+;+;+	7763	105	124	175	178
Orc2	1	58462771;58464204;58465995;58465995;58467651;58467651;58469668;58469668;58470940;58470940;58472305;58472305;58474809;58474809;58476434;58476434;58480251;58480251;58480311;58480960;58480960;58480960;58483643;58483643;58483698;58492857;58492857;58492857;58493661;58493661;58493661;58497376;58497376;58497376;58500241;58500346;58501323;58501323;58501323;58501842;58501842;58504772;58504772;58504772	58464290;58464290;58466113;58466113;58467712;58467712;58469839;58469839;58471086;58471086;58472401;58472401;58474941;58474941;58476543;58476543;58480349;58480349;58480349;58481449;58481153;58481153;58483703;58483703;58483703;58492888;58492888;58492888;58493750;58493750;58493750;58497465;58497465;58497465;58500384;58500384;58501426;58501416;58501426;58501884;58501890;58504955;58504925;58505109	-;-;-;-;-;-;-;-;-;-;-;-;-;-;-;-;-;-;-;-;-;-;-;-;-;-;-;-;-;-;-;-;-;-;-;-;-;-;-;-;-;-;-;-	3857	191	279	317	348
Fam126b	1	58522806;58527021;58527743;58529083;58534485;58534485;58535390;58535390;58535390;58535390;58539559;58539559;58539559;58539559;58540134;58540134;58540134;58540134;58544667;58544667;58544667;58544667;58546107;58546107;58546107;58546107;58548639;58548639;58548639;58548639;58552150;58552150;58552150;58552150;58552187;58556509;58557272;58557272;58557272;58557272;58557272;58557333;58557360;58557977;585…	58530259;58530259;58530259;58530259;58534652;58534652;58535549;58535549;58535549;58535549;58539646;58539646;58539646;58539646;58540250;58540250;58540250;58540250;58544762;58544762;58544762;58544762;58546222;58546222;58546222;58546222;58548719;58548719;58548719;58548719;58552329;58552329;58552329;58552329;58552329;58556564;58557373;58557373;58557373;58557373;58557373;58557373;58557373;58558057;585…	-;-;-;-;-;-;-;-;-;-;-;-;-;-;-;-;-;-;-;-;-;-;-;-;-;-;-;-;-;-;-;-;-;-;-;-;-;-;-;-;-;-;-;-;-;-;-;-;-;-;-;-;-;-;-;-;-;-;-;-;-;-;-;-;-;-	12041	110	117	229	242
Ndufb3	1	58586384;58591090;58595649	58586670;58591249;58595964	+;+;+	763	48	44	36	39
Als2cr12	1	58646903;58658120;58658120;58658363;58658996;58658996;58658996;58659223;58659223;58659223;58661400;58661400;58661400;58661400;58666827;58666827;58666827;58666827;58666895;58667729;58667729;58667729;58667729;58667729;58669428;58669428;58669428;58669428;58669428;58670370;58670370;58670370;58670370;58676196;58676529;58676529;58676529;58676529;58676529;58678286;58678286;58678286;58678286;58678286;586…	58647219;58658430;58658434;58658434;58659105;58659105;58659105;58659312;58659312;58659312;58661462;58661462;58661462;58661462;58666930;58666930;58666930;58666930;58666930;58667828;58667828;58667828;58667828;58667828;58670467;58669480;58669480;58669480;58669480;58670467;58670467;58670467;58670467;58676590;58676590;58676590;58676590;58676590;58676590;58678379;58678379;58678379;58678379;58678379;586…	-;-;-;-;-;-;-;-;-;-;-;-;-;-;-;-;-;-;-;-;-;-;-;-;-;-;-;-;-;-;-;-;-;-;-;-;-;-;-;-;-;-;-;-;-;-;-;-;-;-;-;-;-;-;-;-;-;-;-;-;-;-;-;-;-;-;-;-;-	3396	1566	1893	7865	8693
Cflar	1	58711508;58711508;58711510;58711516;58711534;58711544;58711551;58711560;58713294;58713296;58713296;58713302;58713317;58713571;58713571;58713571;58713571;58713571;58713886;58714117;58717260;58722329;58726306;58726306;58726306;58726306;58726306;58726306;58729056;58729056;58729056;58729056;58730552;58731152;58731152;58731152;58731152;58731152;58731152;58731152;58732253;58732253;58732253;58732253;587…	58711592;58711592;58711592;58711592;58711592;58711592;58711592;58711592;58713659;58713659;58713886;58713659;58713659;58713889;58713659;58713657;58713659;58713659;58717562;58714303;58717554;58723070;58726732;58726732;58726732;58726732;58726732;58726732;58729161;58729161;58729161;58729161;58730662;58731287;58731246;58731287;58731287;58731287;58731287;58731287;58732326;58732326;58732326;58733227;587…	+;+;+;+;+;+;+;+;+;+;+;+;+;+;+;+;+;+;+;+;+;+;+;+;+;+;+;+;+;+;+;+;+;+;+;+;+;+;+;+;+;+;+;+;+;+;+;+;+;+;+;+;+;+;+;+;+;+;+;+;+;+;+;+;+;+;+;+;+;+	12669	43	69	96	117
Casp8	1	58795374;58795477;58802502;58802653;58803999;58803999;58823915;58823915;58823915;58823915;58827207;58827207;58827207;58827207;58828873;58828873;58828873;58828873;58829096;58829096;58829096;58829096;58831606;58831606;58831606;58831606;58833633;58833633;58833633;58833633;58844344;58844344;58844344;58844344;58846622;58846622;58846622;58846622	58795738;58795738;58802693;58802693;58804114;58804114;58824247;58824247;58824247;58824247;58827312;58827312;58827312;58827312;58829011;58829011;58829011;58829011;58829149;58829149;58829149;58829149;58831667;58831667;58831667;58831667;58833774;58833774;58833774;58833774;58844845;58844845;58844845;58844845;58846754;58847008;58846754;58847503	+;+;+;+;+;+;+;+;+;+;+;+;+;+;+;+;+;+;+;+;+;+;+;+;+;+;+;+;+;+;+;+;+;+;+;+;+;+	2893	32	44	61	88
Trak2	1	58900449;58903504;58903672;58906706;58906706;58908523;58908523;58909950;58909950;58911636;58911636;58912186;58912186;58915686;58915686;58918772;58918772;58919221;58919221;58919896;58921074;58921074;58921074;58921680;58921680;58921680;58923522;58923522;58926651;58926651;58926663;58935746;58935746;58945902;58946247;58946247;58946247;58973237;58973237;58973237	58904182;58904182;58904182;58907212;58906811;58908789;58908789;58910248;58910248;58911836;58911836;58912262;58912262;58915823;58915823;58918846;58918846;58919351;58919351;58920048;58921152;58921152;58921152;58921697;58921889;58921889;58923638;58923638;58926727;58926727;58926727;58935940;58935940;58946535;58946535;58946337;58946535;58973430;58973429;58973430	-;-;-;-;-;-;-;-;-;-;-;-;-;-;-;-;-;-;-;-;-;-;-;-;-;-;-;-;-;-;-;-;-;-;-;-;-;-;-;-	7088	91	120	613	636
Stradb	1	58973522;58973522;58973522;58973522;58973522;58973522;58976959;58976959;58976959;58976959;58976959;58976959;58979934;58979934;58979934;58979934;58979934;58979934;58980407;58985289;58985289;58985289;58985289;58985289;58988506;58988506;58988506;58988506;58989690;58989690;58989690;58989690;58991013;58991013;58991013;58991013;58991058;58992204;58992204;58992204;58992651;58992651;58992651;58992651;589…	58973850;58973850;58973850;58973850;58973850;58973850;58977065;58977065;58977065;58977065;58977065;58977065;58980014;58981475;58980014;58980014;58980014;58980014;58980573;58987847;58985388;58985388;58985388;58985388;58988627;58988627;58988627;58988627;58989798;58989798;58989798;58989798;58991136;58991136;58991136;58991512;58991136;58992375;58992375;58992375;58992755;58992755;58992755;58992755;589…	+;+;+;+;+;+;+;+;+;+;+;+;+;+;+;+;+;+;+;+;+;+;+;+;+;+;+;+;+;+;+;+;+;+;+;+;+;+;+;+;+;+;+;+;+;+;+;+;+;+;+;+;+;+;+;+	7256	28	36	58	56
Als2cr11	1	59050506;59052496;59058656;59060572;59062396;59066150;59067777;59068683;59069717;59069820;59074997;59074997;59076671;59076671;59077883;59077883;59084451;59094498	59051285;59052533;59058719;59060677;59062530;59066229;59067845;59068727;59069842;59069842;59075142;59075142;59076722;59076722;59077969;59077969;59084523;59094900	-;-;-;-;-;-;-;-;-;-;-;-;-;-;-;-;-;-	2204	1246	1473	1619	1683
Tmem237	1	59100590;59100597;59100911;59105546;59105546;59105546;59106544;59106544;59106544;59107454;59107454;59107454;59108038;59108038;59108038;59108195;59108675;59108675;59108675;59108675;59108784;59109039;59109039;59109039;59109039;59109039;59109090;59109871;59109988;59109988;59109988;59109988;59109988;59109988;59114081;59114081;59114081;59114081;59114081;59114081;59114081;59115873;59115873;59115873;591…	59101198;59101198;59101198;59105667;59105667;59105667;59106634;59106634;59106634;59107527;59107527;59107527;59108229;59108229;59108229;59108229;59108798;59108798;59108798;59108798;59108798;59109196;59109196;59109196;59109196;59109196;59109196;59110105;59110105;59110105;59110105;59110105;59110105;59110105;59114316;59114218;59114218;59114218;59114218;59114218;59114218;59115958;59115929;59115929;591…	-;-;-;-;-;-;-;-;-;-;-;-;-;-;-;-;-;-;-;-;-;-;-;-;-;-;-;-;-;-;-;-;-;-;-;-;-;-;-;-;-;-;-;-;-;-;-;-;-;-;-;-;-;-;-;-;-;-;-;-;-;-;-	2389	248	282	743	870
Mpp4	1	59120935;59120935;59120935;59120936;59120940;59121144;59121253;59123443;59123443;59123443;59123443;59123443;59123443;59123443;59124631;59124631;59124631;59124631;59124631;59124631;59124631;59125523;59125523;59125523;59125523;59125523;59125523;59125523;59128932;59128932;59128932;59128932;59128932;59128932;59128932;59129925;59129925;59129925;59129925;59129925;59129925;59129925;59131922;59131922;591…	59121444;59121444;59121444;59121444;59121444;59121444;59121444;59123577;59123577;59123577;59123577;59123577;59123577;59123577;59124739;59125200;59124739;59124739;59124739;59124739;59124739;59125616;59125616;59125616;59125616;59125616;59125616;59125616;59129012;59129012;59129012;59129012;59129012;59129012;59129012;59130095;59130095;59130095;59130095;59130095;59130095;59130095;59131963;59131963;591…	-;-;-;-;-;-;-;-;-;-;-;-;-;-;-;-;-;-;-;-;-;-;-;-;-;-;-;-;-;-;-;-;-;-;-;-;-;-;-;-;-;-;-;-;-;-;-;-;-;-;-;-;-;-;-;-;-;-;-;-;-;-;-;-;-;-;-;-;-;-;-;-;-;-;-;-;-;-;-;-;-;-;-;-;-;-;-;-;-;-;-;-;-;-;-;-;-;-;-;-;-;-;-;-;-;-;-;-;-;-;-;-;-;-;-;-;-;-;-;-;-;-;-;-;-;-;-;-;-;-;-;-;-;-;-;-;-;-;-;-;-;-;-;-;-;-;-;-;-;-;-;-;-;-;-;-;-;-;-;-;-;-;-;-	7063	39	57	124	165
Als2	1	59162926;59164058;59167183;59167183;59167463;59167463;59168151;59168151;59168389;59168389;59169837;59169837;59170437;59170437;59173156;59173156;59174924;59174924;59178532;59178532;59179060;59179060;59180106;59180106;59180549;59180549;59183164;59183164;59183781;59183781;59185213;59185213;59185397;59185397;59186012;59186012;59186456;59186456;59187321;59187321;59187735;59187735;59191609;59191889;591…	59164215;59164215;59167279;59167279;59167612;59167612;59168212;59168212;59168434;59168434;59170013;59170013;59170559;59170559;59173313;59173313;59175041;59175041;59178699;59178699;59179193;59179193;59180183;59180183;59180660;59180660;59183328;59183328;59183879;59183879;59185278;59185278;59185599;59185599;59186078;59186078;59186526;59186526;59187449;59187449;59187866;59187866;59192051;59192051;591…	-;-;-;-;-;-;-;-;-;-;-;-;-;-;-;-;-;-;-;-;-;-;-;-;-;-;-;-;-;-;-;-;-;-;-;-;-;-;-;-;-;-;-;-;-;-;-;-;-;-;-;-;-;-;-;-;-;-;-;-;-;-;-;-;-;-;-;-;-;-;-;-;-;-;-;-;-;-;-;-;-;-;-;-;-	9496	183	223	1078	1273
Cdk15	1	59256906;59256907;59257128;59257816;59257816;59257816;59258703;59258703;59265604;59265604;59280569;59280569;59281409;59281409;59287762;59287762;59289659;59289659;59298936;59301195;59301195;59301195;59310796;59310796;59310796;59326671;59326671;59330859;59330859;59344248;59344248;59344248;59352270;59352270;59352270	59257104;59257098;59257407;59257878;59257956;59257956;59258797;59258797;59265683;59265683;59280663;59280663;59281471;59281471;59287885;59287885;59289779;59289779;59299054;59301288;59301288;59301288;59310859;59310859;59310859;59326719;59326719;59330998;59330998;59344366;59344366;59344366;59352448;59352369;59352993	+;+;+;+;+;+;+;+;+;+;+;+;+;+;+;+;+;+;+;+;+;+;+;+;+;+;+;+;+;+;+;+;+;+;+	2507	6	13	10	2
Fzd7	1	59482424	59486955	+	4532	29	42	53	51
Gm973	1	59516264;59524294;59526711;59526711;59541314;59541314;59544221;59544574;59544574;59548831;59549912;59549912;59549912;59551134;59551134;59552420;59552420;59556156;59556156;59556156;59558008;59558086;59558086;59562643;59562643;59562646;59566594;59566594;59582396;59582396;59596939;59606782;59606816;59607733;59607733;59607733;59607733;59619414;59625087;59625087;59625087;59625087;59627457;59627457;596…	59516518;59524741;59526977;59526977;59541473;59541473;59544729;59544729;59544729;59549086;59550039;59550039;59550039;59551296;59551296;59552527;59552562;59556324;59556294;59556324;59558226;59558304;59558226;59562791;59562810;59562810;59566636;59566704;59582475;59582475;59597076;59606954;59606954;59607805;59607805;59607805;59607805;59619445;59625177;59625177;59625177;59625177;59627607;59627607;596…	+;+;+;+;+;+;+;+;+;+;+;+;+;+;+;+;+;+;+;+;+;+;+;+;+;+;+;+;+;+;+;+;+;+;+;+;+;+;+;+;+;+;+;+;+;+;+;+;+;+;+;+;+;+;+;+;+;+	5484	1835	2489	14836	16498
Sumo1	1	59586558;59619407;59639434;59639944;59642418;59642418;59643996;59644517;59655458;59655458;59655458;59655458;59670680;59670680;59670680;59670680	59586694;59619609;59640268;59640268;59642489;59642489;59644594;59644594;59655532;59655532;59655532;59655532;59670792;59670834;59670739;59670834	-;-;-;-;-;-;-;-;-;-;-;-;-;-;-;-	2076	322	554	727	906
Nop58	1	59684971;59684977;59684985;59685003;59685006;59685009;59685021;59685054;59688570;59688570;59690179;59690486;59690486;59690486;59690486;59690486;59690486;59690486;59690486;59692337;59692337;59692337;59692337;59692337;59692337;59692337;59692337;59692444;59692477;59692552;59692612;59695978;59695978;59695978;59695978;59695978;59695978;59695978;59696027;59698323;59698323;59698323;59698323;59698323;596…	59685226;59685226;59685226;59685226;59685226;59685226;59685226;59685226;59688619;59688619;59690562;59690989;59690562;59690562;59690562;59690562;59690562;59690562;59690562;59692389;59692389;59692688;59692389;59692389;59692389;59692389;59692389;59692728;59692666;59692728;59692728;59696099;59696099;59696099;59696052;59696099;59696077;59696099;59696099;59698459;59698386;59698459;59698422;59698459;596…	+;+;+;+;+;+;+;+;+;+;+;+;+;+;+;+;+;+;+;+;+;+;+;+;+;+;+;+;+;+;+;+;+;+;+;+;+;+;+;+;+;+;+;+;+;+;+;+;+;+;+;+;+;+;+;+;+;+;+;+;+;+;+;+;+;+;+;+;+;+;+;+;+;+;+;+;+;+;+;+;+;+;+;+;+;+;+;+;+;+;+;+;+;+;+;+	10758	1321	1512	4127	4328
Bmpr2	1	59763400;59813588;59815241;59841431;59842743;59845478;59847058;59850665;59851178;59851477;59852294;59852294;59859173;59863781;59867336;59870235	59764728;59813758;59815411;59841541;59842834;59845708;59847172;59851338;59851338;59856195;59852351;59852441;59859309;59863953;59868615;59879014	+;+;+;+;+;+;+;+;+;+;+;+;+;+;+;+	17983	222	186	360	395
Fam117b	1	59913006;59949053;59952935;59958322;59968954;59970486;59970680;59974883;59974883;59979181;59979278;59981409;59981409	59913752;59949204;59953024;59958435;59969097;59970711;59970711;59975003;59975003;59980938;59979435;59981515;59985346	+;+;+;+;+;+;+;+;+;+;+;+;+	7290	244	239	483	546
Ica1l	1	59982490;59983487;59989068;59989075;59990885;59991124;59995954;59997451;59997451;59997451;60003656;60003656;60003656;60006234;60006234;60006234;60007808;60007808;60007808;60010109;60010109;60010109;60013820;60013820;60013820;60015255;60015712;60015712;60015712;60020791;60022578;60022578;60022578;60022578;60022578;60028068;60028068;60028068;60028068;60042797;60043070;60043070	59982869;59983579;59991239;59991239;59990927;59991188;59996028;59997711;59997711;59997711;60003705;60003705;60003705;60006319;60006319;60006319;60007906;60007906;60007906;60010234;60010234;60010234;60014018;60014018;60014018;60015835;60015835;60015835;60015835;60021384;60022615;60022650;60022650;60022650;60022650;60028236;60028229;60028246;60028236;60043087;60043184;60043122	-;-;-;-;-;-;-;-;-;-;-;-;-;-;-;-;-;-;-;-;-;-;-;-;-;-;-;-;-;-;-;-;-;-;-;-;-;-;-;-;-;-	5356	447	464	710	695
Wdr12	1	60069785;60076868;60076868;60080519;60080519;60080519;60082037;60082037;60082037;60082291;60082291;60082291;60082509;60082509;60082509;60083085;60083755;60083755;60083755;60083795;60085711;60085711;60085711;60085711;60085711;60087046;60087046;60087046;60088041;60088041;60088041;60088041;60088041;60089252;60089252;60089252;60089252;60089252;60091020;60091020;60091020;60091020;60091020;60093998;600…	60078241;60078241;60078241;60080591;60080591;60080591;60082169;60082169;60082169;60082396;60082396;60082396;60082649;60082649;60082649;60083840;60083840;60083840;60083840;60083840;60085762;60085939;60085756;60085756;60085756;60087200;60087200;60087200;60088156;60088156;60088156;60088156;60088156;60089358;60089358;60089358;60089358;60089358;60091114;60091114;60091114;60091114;60091114;60094526;600…	-;-;-;-;-;-;-;-;-;-;-;-;-;-;-;-;-;-;-;-;-;-;-;-;-;-;-;-;-;-;-;-;-;-;-;-;-;-;-;-;-;-;-;-;-;-;-;-;-;-;-;-;-;-;-;-;-;-;-	11955	719	830	1786	1763
Carf	1	60098247;60098264;60098264;60101246;60102627;60105311;60105311;60105311;60105344;60108081;60108083;60108083;60108102;60108102;60109222;60109222;60109327;60109327;60109327;60109327;60124851;60124851;60124851;60124851;60124851;60124851;60125079;60125920;60125920;60125920;60125920;60125920;60125920;60127989;60127989;60127989;60127989;60127989;60131844;60131844;60131844;60131844;60131844;60136264;601…	60098307;60098307;60098307;60104480;60102784;60109061;60105434;60105434;60105427;60108200;60108200;60108200;60108200;60108200;60109449;60109449;60109449;60109449;60109449;60109449;60124911;60124911;60124911;60124911;60124911;60124911;60125145;60126034;60126034;60126034;60126034;60125977;60126034;60128073;60128073;60128073;60128073;60128073;60132033;60132033;60132033;60132033;60132033;60136384;601…	+;+;+;+;+;+;+;+;+;+;+;+;+;+;+;+;+;+;+;+;+;+;+;+;+;+;+;+;+;+;+;+;+;+;+;+;+;+;+;+;+;+;+;+;+;+;+;+;+;+;+;+;+;+;+;+;+;+;+;+;+;+;+;+;+;+;+;+;+;+;+;+;+;+;+;+;+;+;+;+;+;+;+;+;+;+	14557	183	218	780	896
Nbeal1	1	60180599;60180812;60181463;60194504;60195015;60200105;60200864;60206334;60217196;60222067;60222202;60224625;60224625;60227222;60228622;60230602;60230602;60234797;60234797;60234981;60234981;60235464;60236371;60236371;60237097;60237097;60238572;60238572;60242539;60242539;60244794;60244794;60247616;60247616;60248363;60248363;60251035;60251035;60251304;60251304;60253352;60253352;60254894;60254894;602…	60180685;60185898;60181754;60194595;60195176;60200186;60200991;60206416;60217281;60222373;60222373;60224731;60224731;60229898;60228708;60230685;60230685;60234895;60234895;60235561;60235561;60235561;60236503;60236503;60237216;60237216;60238875;60238875;60242624;60242624;60244883;60244883;60247784;60247784;60248496;60248496;60251194;60251194;60251406;60251406;60253508;60253508;60255052;60255052;602…	+;+;+;+;+;+;+;+;+;+;+;+;+;+;+;+;+;+;+;+;+;+;+;+;+;+;+;+;+;+;+;+;+;+;+;+;+;+;+;+;+;+;+;+;+;+;+;+;+;+;+;+;+;+;+;+;+;+;+;+;+;+;+;+;+;+;+;+;+;+;+;+;+;+;+;+;+;+;+;+;+;+;+;+;+;+;+;+;+;+;+;+;+;+;+;+;+;+;+;+;+;+;+;+;+;+;+;+;+;+;+;+;+;+;+;+;+;+;+;+;+;+;+;+;+;+;+;+;+;+;+;+;+;+;+;+;+;+;+;+;+;+;+;+;+;+;+;+;+;+;+;+;+;+;+	28441	256	240	1053	1117
Cyp20a1	1	60343323;60343323;60343323;60352121;60352121;60352121;60352909;60352909;60354514;60354514;60354514;60363190;60363190;60363190;60366649;60366649;60366649;60371221;60371221;60371221;60372590;60372590;60372590;60376067;60376067;60379374;60379374;60382404;60382404;60386905;60386905;60387139;60387139	60343457;60343457;60343457;60352170;60352170;60352170;60353075;60353075;60354656;60354656;60354656;60363357;60363357;60363357;60366727;60366727;60366727;60371336;60371336;60371336;60372707;60372644;60372644;60376187;60376187;60379485;60379485;60382468;60382468;60386994;60386994;60388060;60388060	+;+;+;+;+;+;+;+;+;+;+;+;+;+;+;+;+;+;+;+;+;+;+;+;+;+;+;+;+;+;+;+;+	2286	5	16	4	10
Abi2	1	60409619;60409695;60409695;60409734;60409781;60409795;60409803;60409808;60434243;60434243;60434243;60434243;60434243;60434243;60434243;60437056;60437056;60437056;60437056;60437056;60437056;60437056;60437083;60437207;60437212;60438942;60438942;60438942;60438942;60438942;60438942;60443985;60443985;60443985;60443985;60443985;60443985;60443985;60443985;60443985;60443985;60443985;60447260;60447260;604…	60409919;60409919;60409919;60409919;60409919;60409919;60409919;60409919;60434492;60434410;60434410;60434410;60434410;60434410;60434410;60438959;60437232;60437232;60437232;60437232;60437232;60437232;60437232;60437232;60437232;60438959;60438959;60438959;60438959;60438959;60438959;60444778;60444082;60444082;60444082;60444082;60444082;60444082;60444082;60444082;60444082;60444082;60447406;60447406;604…	+;+;+;+;+;+;+;+;+;+;+;+;+;+;+;+;+;+;+;+;+;+;+;+;+;+;+;+;+;+;+;+;+;+;+;+;+;+;+;+;+;+;+;+;+;+;+;+;+;+;+;+;+;+;+;+;+;+;+;+;+;+;+;+;+;+;+;+;+;+;+;+;+;+;+;+;+;+;+;+;+;+;+;+;+;+;+;+;+;+;+;+;+;+	8543	111	123	295	372
Raph1	1	60482292;60483185;60483236;60490676;60493323;60493538;60493538;60493538;60493538;60495415;60495415;60495415;60495415;60495415;60496225;60496225;60496225;60496225;60496225;60498424;60498424;60498424;60498424;60499480;60499480;60499480;60499480;60500555;60500555;60500555;60501603;60501756;60501756;60501756;60502825;60502825;60502825;60503518;60503518;60503518;60510417;60510417;60513809;60518980;605…	60490321;60483340;60483340;60490944;60493680;60493680;60493680;60493680;60493680;60495535;60495535;60495535;60495535;60495535;60496281;60496323;60496323;60496323;60496323;60498534;60498534;60498534;60498534;60499623;60499623;60499550;60499623;60500620;60500620;60500620;60503265;60501877;60501877;60501877;60502984;60502984;60502984;60503595;60503595;60503595;60510491;60510491;60522291;60519060;605…	-;-;-;-;-;-;-;-;-;-;-;-;-;-;-;-;-;-;-;-;-;-;-;-;-;-;-;-;-;-;-;-;-;-;-;-;-;-;-;-;-;-;-;-;-;-;-;-;-;-;-;-;-;-;-;-;-;-;-;-;-	20498	114	76	96	101
Cd28	1	60716800;60718510;60720486;60746358;60746402;60762979;60762979;60762979;60765277;60769657	60717001;60718699;60720577;60746528;60746528;60764626;60763335;60763163;60765392;60773359	+;+;+;+;+;+;+;+;+;+	6122	18	19	2	0
Ctla4	1	60887000;60893727;60900567;60909025;60909171;60912423;60912423;60912423;60913219;60914613;60914613	60887206;60893861;60900621;60909279;60909279;60912770;60912716;60912770;60913328;60914769;60915832	+;+;+;+;+;+;+;+;+;+;+	2330	3	5	2	1
Icos	1	60977927;60977927;60993702;60993702;60994610;60994610;60995524;60995524;60997701	60978016;60978016;60994040;60994040;60994716;60994716;60995608;60995797;61000320	+;+;+;+;+;+;+;+;+	3430	4	1	0	0
Pard3b	1	61638824;61638824;61638875;61638886;61639243;61639243;61767948;61767948;61767948;61767948;61767948;61767948;62010307;62010307;62010307;62010307;62010307;62076385;62076385;62076385;62076385;62076385;62078126;62144847;62144847;62144847;62144847;62153933;62153933;62153933;62153933;62159435;62159435;62159435;62159435;62161110;62161110;62161110;62161110;62164080;62164080;62164080;62164080;62166354;621…	61639362;61639362;61639362;61639362;61639362;61639362;61769859;61768049;61768049;61768049;61768049;61768049;62010478;62010478;62010478;62010478;62010478;62076494;62076494;62076494;62076494;62076494;62078259;62144935;62144935;62144935;62144935;62154019;62154019;62154019;62154019;62159560;62159560;62159560;62159560;62161468;62161468;62161468;62161468;62164219;62164219;62164219;62164219;62169299;621…	+;+;+;+;+;+;+;+;+;+;+;+;+;+;+;+;+;+;+;+;+;+;+;+;+;+;+;+;+;+;+;+;+;+;+;+;+;+;+;+;+;+;+;+;+;+;+;+;+;+;+;+;+;+;+;+;+;+;+;+;+;+;+;+;+;+;+;+;+;+;+;+;+;+;+;+;+;+;+;+;+;+;+;+	13153	131	135	661	713
Nrp2	1	62703285;62703285;62703285;62703702;62703702;62703702;62703702;62718930;62718930;62718930;62718930;62718930;62718930;62718930;62738289;62738289;62738289;62738289;62738289;62738289;62738289;62744175;62744175;62744175;62744175;62744175;62744175;62745358;62745358;62745358;62745358;62745358;62745358;62747158;62747158;62747158;62747158;62747158;62747158;62749133;62749133;62749133;62749133;62749133;627…	62704277;62704277;62704277;62704277;62704277;62704277;62704277;62719107;62719107;62719107;62719107;62719107;62719107;62719107;62739932;62738470;62738470;62738470;62738470;62738470;62738470;62744405;62744405;62744405;62744405;62744405;62744405;62745513;62745513;62745513;62745513;62745513;62745513;62747327;62747327;62747327;62747327;62747327;62747327;62749288;62749288;62749288;62749288;62749288;627…	+;+;+;+;+;+;+;+;+;+;+;+;+;+;+;+;+;+;+;+;+;+;+;+;+;+;+;+;+;+;+;+;+;+;+;+;+;+;+;+;+;+;+;+;+;+;+;+;+;+;+;+;+;+;+;+;+;+;+;+;+;+;+;+;+;+;+;+;+;+;+;+;+;+;+;+;+;+;+;+;+;+;+;+;+;+;+;+;+;+;+;+;+;+;+;+;+;+;+;+;+	11842	35	55	122	101
Ino80d	1	62958418;62962590;62980435;62981198;63047801;63047801;63047801;63057965;63060135;63061040;63061040;63061040;63061040;63062036;63062036;63062036;63062036;63062150;63062164;63065704;63065704;63065704;63065704;63065704;63065704;63068184;63068184;63068184;63068184;63068184;63068184;63074322;63074322;63074322;63074322;63074322;63074322;63078953;63078953;63078953;63078953;63078953;63078953;63085668;630…	62958632;62962734;62980511;62981380;63059145;63059145;63059145;63059145;63063561;63061197;63061197;63061197;63061197;63062253;63062253;63062253;63062253;63062253;63062253;63065837;63065837;63065837;63065837;63065837;63065837;63068293;63068293;63068293;63068293;63068293;63068293;63074546;63074546;63074546;63074546;63074546;63074546;63079061;63079061;63079061;63079061;63079061;63079061;63086398;630…	-;-;-;-;-;-;-;-;-;-;-;-;-;-;-;-;-;-;-;-;-;-;-;-;-;-;-;-;-;-;-;-;-;-;-;-;-;-;-;-;-;-;-;-;-;-;-;-;-;-;-;-;-;-;-;-;-;-;-;-;-;-;-;-;-;-;-;-;-	17713	194	237	1006	1034
Ndufs1	1	63143596;63143596;63143604;63143689;63143735;63146486;63147120;63147120;63147120;63147120;63147290;63147290;63147290;63147290;63148396;63148396;63149957;63149957;63150066;63150233;63151551;63151551;63151551;63152775;63152775;63152775;63156204;63156204;63156204;63156683;63157132;63157132;63158902;63159750;63159750;63159750;63160880;63160880;63160880;63160880;63163667;63163667;63163667;63163667;631…	63144961;63143922;63143922;63143922;63143922;63146569;63147192;63147192;63147192;63147192;63147723;63147391;63147424;63147424;63148571;63148571;63150111;63150111;63150111;63152842;63151711;63151711;63151711;63152904;63152904;63152904;63156332;63156332;63156332;63157277;63157277;63157277;63159864;63159864;63159864;63159864;63161014;63161014;63161014;63161014;63163852;63163852;63163852;63163852;631…	-;-;-;-;-;-;-;-;-;-;-;-;-;-;-;-;-;-;-;-;-;-;-;-;-;-;-;-;-;-;-;-;-;-;-;-;-;-;-;-;-;-;-;-;-;-;-;-;-;-;-;-;-;-;-;-;-;-;-;-;-;-;-;-;-;-;-;-;-;-;-;-;-;-;-;-;-;-;-;-;-;-;-;-;-;-;-;-;-;-;-;-;-;-;-;-	8086	421	444	781	813
Eef1b2	1	63176825;63177129;63177130;63177131;63177145;63177145;63177147;63177185;63177223;63177723;63177723;63177723;63177754;63177754;63177754;63177754;63177867;63178023;63178028;63178423;63178439;63178439;63178439;63178439;63178439;63178439;63178832;63178832;63178832;63178832;63178832;63178832;63178832;63179248;63179248;63179248;63179248;63179248;63179458;63179458;63179458;63179458	63177291;63177291;63177291;63177291;63177291;63177250;63177291;63177291;63177291;63177876;63177876;63177876;63178423;63177876;63177876;63177876;63177876;63178565;63178264;63178565;63178509;63178565;63178565;63178565;63178565;63178565;63178898;63178879;63178898;63178898;63178898;63178898;63178898;63179373;63179373;63179362;63179373;63179373;63179622;63179656;63179568;63180486	+;+;+;+;+;+;+;+;+;+;+;+;+;+;+;+;+;+;+;+;+;+;+;+;+;+;+;+;+;+;+;+;+;+;+;+;+;+;+;+;+;+	2532	768	1012	1396	1496
Gpr1	1	63182691;63208742;63209754;63209754;63211584;63214164;63214164	63184104;63209166;63209899;63209899;63211714;63214223;63214543	-;-;-;-;-;-;-	2496	4	8	8	5
Zdbf2	1	63273265;63273269;63275096;63277931;63277931;63280767;63280767;63290647;63290677;63290738;63294916;63294916;63294916;63302640;63302640	63273472;63273472;63275178;63277983;63277983;63280877;63280877;63290782;63290782;63290782;63295022;63295046;63295046;63314575;63314576	+;+;+;+;+;+;+;+;+;+;+;+;+;+;+	12659	348	323	2296	2537
Adam23	1	63445891;63445895;63445910;63445935;63446211;63446211;63447728;63447728;63447728;63447728;63447728;63447728;63470619;63477679;63477679;63477679;63477679;63477679;63477679;63477679;63494169;63515577;63515577;63515577;63515577;63515577;63515577;63515577;63515577;63528758;63528758;63528758;63528758;63528758;63528758;63528758;63528758;63530235;63530235;63530235;63530235;63530235;63530235;63530235;635…	63446412;63446412;63446412;63446412;63446412;63446412;63447948;63447948;63447948;63447948;63447948;63447948;63470657;63477755;63477755;63477755;63477755;63477755;63477755;63477755;63494288;63515640;63515640;63515640;63515640;63515640;63515640;63515640;63515640;63528840;63528840;63528840;63528840;63528840;63528840;63528840;63528840;63530298;63530298;63532849;63530298;63530298;63530298;63530298;635…	+;+;+;+;+;+;+;+;+;+;+;+;+;+;+;+;+;+;+;+;+;+;+;+;+;+;+;+;+;+;+;+;+;+;+;+;+;+;+;+;+;+;+;+;+;+;+;+;+;+;+;+;+;+;+;+;+;+;+;+;+;+;+;+;+;+;+;+;+;+;+;+;+;+;+;+;+;+;+;+;+;+;+;+;+;+;+;+;+;+;+;+;+;+;+;+;+;+;+;+;+;+;+;+;+;+;+;+;+;+;+;+;+;+;+;+;+;+;+;+;+;+;+;+;+;+;+;+;+;+;+;+;+;+;+;+;+;+;+;+;+;+;+;+;+;+;+;+;+;+;+;+;+;+;+;+;+;+;+;+;+;+;+;+;+;+;+;+;+;+;+;+;+	17907	64	43	38	39
Dytn	1	63622851;63633418;63641055;63643303;63647397;63658870;63661139;63664220;63664400;63664773;63664773;63674856;63674856;63675738;63677117;63678781;63685101;63685101;63686755;63686755	63623151;63633898;63641214;63643373;63647532;63659015;63661250;63664563;63664563;63664844;63664844;63678855;63674956;63675823;63677318;63678855;63685247;63685247;63686910;63686927	-;-;-;-;-;-;-;-;-;-;-;-;-;-;-;-;-;-;-;-	6143	20	20	30	24
Mdh1b	1	63698819;63701576;63711115;63711452;63715192;63718519;63719522;63721488;63721808;63725608;63730271	63699037;63701641;63711166;63711591;63715355;63718660;63720018;63721630;63721942;63725720;63730318	-;-;-;-;-;-;-;-;-;-;-	1719	300	306	325	331
Fastkd2	1	63730614;63730641;63730643;63731400;63731400;63731400;63734732;63734732;63734732;63735463;63735463;63735463;63735845;63737313;63737714;63737779;63737779;63739182;63739182;63739182;63745842;63745842;63745842;63747958;63747958;63747958;63748021;63749686;63749686;63749686;63751221;63751264;63751264;63752297;63752297;63752297	63730691;63730691;63730691;63732221;63732221;63732221;63734835;63734835;63734835;63736067;63735968;63735571;63735968;63737847;63737918;63737918;63737918;63739354;63739354;63739354;63746005;63746005;63746005;63748057;63748170;63748170;63748170;63750276;63749770;63749770;63751378;63751378;63751378;63752465;63752538;63754655	+;+;+;+;+;+;+;+;+;+;+;+;+;+;+;+;+;+;+;+;+;+;+;+;+;+;+;+;+;+;+;+;+;+;+;+	5873	60	35	56	65
4933402D24Rik	1	63754907;63768385;63769181	63756419;63768542;63769267	-;-;-	1758	7	4	24	8
Klf7	1	64029447;64041926;64042314;64078707;64078707;64079103;64120900;64120900;64120900;64121386;64122202	64035764;64042437;64042437;64079334;64079334;64079334;64121139;64121491;64121139;64121482;64122282	-;-;-;-;-;-;-;-;-;-;-	8131	41	37	61	77
Creb1	1	64532645;64532797;64532804;64532809;64532809;64532819;64532832;64532859;64532894;64550849;64550849;64550849;64550849;64550849;64550849;64550849;64550849;64558503;64558503;64558503;64558503;64558503;64558503;64558503;64558503;64558503;64559727;64559727;64560925;64561753;64566217;64566217;64566217;64566217;64566217;64566217;64566217;64566217;64570134;64570134;64570134;64570134;64570134;64570134;645…	64532904;64533020;64532904;64532904;64533020;64533020;64533020;64533020;64533020;64550970;64550970;64550970;64550970;64550970;64550970;64550970;64550970;64558939;64558649;64558649;64558649;64558649;64558649;64558649;64558649;64558649;64559768;64559768;64562566;64561865;64566317;64566317;64566317;64566317;64566317;64566317;64566317;64566317;64570276;64570276;64570276;64570276;64570276;64570276;645…	+;+;+;+;+;+;+;+;+;+;+;+;+;+;+;+;+;+;+;+;+;+;+;+;+;+;+;+;+;+;+;+;+;+;+;+;+;+;+;+;+;+;+;+;+;+;+;+;+;+;+;+;+;+;+;+;+;+;+;+;+;+;+;+;+;+;+;+;+;+;+	13742	155	210	548	527
Mettl21a	1	64606473;64606480;64607956;64614204;64615098;64615098;64615098;64615098;64615439;64616273;64616273;64616273;64617162;64617162	64608137;64608137;64608137;64614268;64615209;64615209;64615209;64615209;64615631;64616444;64616444;64617168;64617184;64617242	-;-;-;-;-;-;-;-;-;-;-;-;-;-	3005	10	4	37	31
Ccnyl1	1	64690455;64690822;64691183;64691213;64691213;64691345;64700969;64700969;64700969;64700969;64702346;64702346;64702346;64702346;64708378;64708378;64708378;64708378;64711418;64711418;64711418;64711418;64713111;64713111;64713111;64714569;64714569;64714569;64718131;64718131;64718131;64721627;64721627;64721627;64723523;64723523;64723523	64690676;64690966;64691400;64691400;64691400;64691400;64701043;64701043;64701043;64701043;64702380;64702380;64702380;64702380;64708478;64708478;64708478;64708478;64711453;64711453;64711453;64711453;64713162;64713162;64713162;64714688;64714688;64714688;64718297;64718297;64718297;64721789;64721789;64721789;64725640;64723946;64725644	+;+;+;+;+;+;+;+;+;+;+;+;+;+;+;+;+;+;+;+;+;+;+;+;+;+;+;+;+;+;+;+;+;+;+;+;+	3456	306	331	635	652
Fzd5	1	64730558;64734469;64737133;64737240	64736853;64736853;64737751;64737749	-;-;-;-	6915	48	43	58	38
Plekhm3	1	64785983;64789121;64793809;64794052;64819936;64819936;64819936;64836670;64860298;64861187;64861187;64883129;64883129;64883129;64892752;64892752;64892752;64921550;64921550;64921550;64928033;64937697;64937697;64938021;64953163;64956615;64956695;64956695;64956695	64786587;64795214;64795214;64795214;64820093;64820093;64820093;64836764;64861250;64861250;64861250;64883322;64883322;64883322;64892897;64892897;64892897;64922482;64922482;64922482;64928097;64938539;64938539;64938539;64953787;64956775;64956727;64956824;64956824	-;-;-;-;-;-;-;-;-;-;-;-;-;-;-;-;-;-;-;-;-;-;-;-;-;-;-;-;-	10921	62	51	146	143
Akr1cl	1	65012689;65012689;65014470;65014677;65014677;65016067;65016067;65016067;65016068;65016665;65016665;65016675;65021383;65021383;65021383;65021919;65021919;65021919;65024663;65024663;65024663;65025563;65025563;65025563;65027685;65029527;65030568;65030568;65030568;65032586;65032586;65032586;65032586;65032586	65013309;65013309;65014759;65014759;65014759;65016543;65016232;65016232;65016232;65016774;65016774;65016774;65021505;65021505;65021505;65021992;65021996;65021996;65024779;65024779;65024779;65025730;65025730;65025730;65028573;65030688;65030688;65030688;65030688;65032748;65032686;65032732;65032759;65032747	-;-;-;-;-;-;-;-;-;-;-;-;-;-;-;-;-;-;-;-;-;-;-;-;-;-;-;-;-;-;-;-;-;-	4209	60	64	73	61
Cryge	1	65048554;65048557;65050770;65050770;65051105	65048896;65048896;65051119;65051012;65051149	-;-;-;-;-	723	2	0	0	0
Crygd	1	65061872;65062345;65062731;65063059;65063059;65063394;65063394	65062182;65062431;65063301;65063301;65063301;65063452;65063452	-;-;-;-;-;-;-	1028	0	6	10	4
Crygc	1	65071525;65071531;65073162;65073162;65073497;65073497	65071871;65071874;65073404;65073404;65073521;65073689	-;-;-;-;-;-	786	0	4	0	0
Crygb	1	65080219;65081915;65082247	65080567;65082157;65082288	-;-;-	634	2	2	0	0
Cryga	1	65100389;65100389;65102981;65102981;65103329	65100725;65100725;65103360;65103223;65103373	-;-;-;-;-	730	3	0	2	0
Gm28845	1	65100619;65102981;65109462;65109877;65116681;65117122;65119539	65100725;65103223;65109576;65109964;65116752;65117209;65119558	-;-;-;-;-;-;-	733	1	0	0	3
D630023F18Rik	1	65105285;65107313;65108719;65109462;65109462;65109462;65109877;65109877;65109877;65116681;65116681;65116681;65117122;65117122;65117122;65119539;65119539;65121339;65121357;65121357;65123053;65123053;65123053	65105750;65108805;65108805;65109576;65109576;65109576;65109964;65109964;65109964;65116752;65116752;65116752;65117209;65117209;65117209;65119621;65119621;65121438;65121438;65121438;65123114;65123193;65123214	-;-;-;-;-;-;-;-;-;-;-;-;-;-;-;-;-;-;-;-;-;-;-	2667	0	6	0	4
Idh1	1	65158616;65158618;65161050;65161050;65161800;65161800;65165100;65165100;65166107;65166107;65166199;65166244;65168499;65168499;65168499;65168499;65168589;65170959;65170959;65170959;65170959;65170959;65171120;65175231;65175231;65175231;65175231;65175231;65175231;65175296;65175512;65178990;65179763;65179763;65181628;65181628;65186209;65186305;65186305;65186305;65186305	65159555;65159555;65161212;65161212;65161940;65161940;65165251;65165251;65166284;65166284;65166284;65166284;65168604;65168604;65168604;65168604;65168604;65171250;65171250;65171250;65171250;65171250;65171250;65175368;65175368;65175368;65175368;65175368;65175368;65175368;65175564;65179181;65179815;65179815;65181698;65181698;65186459;65186479;65186500;65186438;65186479	-;-;-;-;-;-;-;-;-;-;-;-;-;-;-;-;-;-;-;-;-;-;-;-;-;-;-;-;-;-;-;-;-;-;-;-;-;-;-;-;-	2771	61	88	93	113
Pikfyve	1	65186683;65186689;65186693;65186694;65186696;65186702;65186704;65186704;65186713;65186750;65190319;65190319;65190319;65190319;65190319;65190319;65190319;65190319;65190319;65190319;65191054;65192145;65192145;65192145;65192145;65192145;65192145;65192145;65192145;65192145;65192531;65192534;65195656;65195656;65195656;65195656;65195656;65195656;65195656;65195656;65196612;65196612;65196612;65196612;651…	65186778;65186833;65186833;65186778;65186778;65186833;65186833;65186833;65186833;65186833;65190499;65190499;65192483;65190499;65190499;65190499;65190499;65190499;65190499;65190499;65191151;65192294;65192294;65192294;65192294;65192294;65192294;65192187;65192294;65192294;65192566;65192566;65195774;65195774;65195774;65195774;65195774;65195774;65195774;65195774;65196783;65196783;65196783;65196783;651…	+;+;+;+;+;+;+;+;+;+;+;+;+;+;+;+;+;+;+;+;+;+;+;+;+;+;+;+;+;+;+;+;+;+;+;+;+;+;+;+;+;+;+;+;+;+;+;+;+;+;+;+;+;+;+;+;+;+;+;+;+;+;+;+;+;+;+;+;+;+;+;+;+;+;+;+;+;+;+;+;+;+;+;+;+;+;+;+;+;+;+;+;+;+;+;+;+;+;+;+;+;+;+;+;+;+;+;+;+;+;+;+;+;+;+;+;+;+;+;+;+;+;+;+;+;+;+;+;+;+;+;+;+;+;+;+;+;+;+;+;+;+;+;+;+;+;+;+;+;+;+;+;+;+;+;+;+;+;+;+;+;+	19211	275	238	1058	1044
Pth2r	1	65282056;65311257;65321969;65321969;65336748;65336748;65336974;65336974;65343480;65343480;65345307;65345307;65346813;65351536;65363252;65372278;65383863;65386301;65388418	65282223;65311670;65322071;65322071;65336858;65336858;65337089;65337089;65343577;65343577;65345496;65345341;65346966;65351596;65363315;65372372;65384001;65386342;65389244	+;+;+;+;+;+;+;+;+;+;+;+;+;+;+;+;+;+;+	2582	4	6	3	14
Crygf	1	65926520;65926538;65926648;65926648;65927971;65927985	65926566;65926566;65926890;65926890;65928307;65928306	+;+;+;+;+;+	627	0	1	0	0
Map2	1	66175273;66175313;66175316;66175471;66175550;66193119;66193119;66193119;66193119;66195172;66251647;66251662;66251662;66251662;66251662;66251662;66321719;66321836;66321998;66322102;66322404;66322404;66322404;66322404;66322404;66322404;66322404;66322404;66322404;66362203;66362203;66362203;66362203;66362203;66362203;66362203;66362203;66362203;66364655;66364658;66380489;66380489;66380489;66380489;663…	66175495;66175495;66175495;66175698;66175698;66193181;66193181;66193181;66193181;66195378;66251712;66251712;66251712;66251712;66251712;66251712;66322142;66322142;66322142;66322334;66322468;66322468;66322439;66322468;66322468;66322468;66322468;66322468;66322468;66362280;66362280;66362280;66362280;66362280;66362280;66362280;66362280;66362280;66364776;66364776;66381291;66380773;66380773;66380773;663…	+;+;+;+;+;+;+;+;+;+;+;+;+;+;+;+;+;+;+;+;+;+;+;+;+;+;+;+;+;+;+;+;+;+;+;+;+;+;+;+;+;+;+;+;+;+;+;+;+;+;+;+;+;+;+;+;+;+;+;+;+;+;+;+;+;+;+;+;+;+;+;+;+;+;+;+;+;+;+;+;+;+;+;+;+;+;+;+;+;+;+;+;+;+;+;+;+;+;+;+;+;+;+;+;+;+;+;+;+;+;+;+;+;+;+;+;+;+;+;+;+;+;+;+;+;+;+;+;+;+;+;+;+;+;+;+;+;+;+;+;+;+;+;+;+;+;+;+;+;+;+;+;+;+;+;+;+;+;+;+;+;+;+;+;+;+;+;+;+;+;+;+;+;+;+;+;+	16449	192	119	372	364
Unc80	1	66468367;66468414;66468430;66468447;66469464;66469464;66469464;66469464;66471976;66471976;66471976;66471976;66473231;66473231;66473231;66473231;66483241;66483241;66483241;66483241;66485765;66485765;66485765;66485765;66490992;66490992;66503530;66503530;66503530;66504923;66504923;66504923;66506630;66506630;66507326;66507326;66509267;66509267;66510550;66510550;66521455;66521455;66525643;66525643;665…	66468538;66468538;66468538;66468538;66469512;66469512;66469512;66469512;66472132;66472132;66472132;66472132;66473532;66473532;66473532;66473532;66483364;66483364;66483364;66483364;66486190;66485841;66485841;66485841;66491131;66491131;66503791;66503791;66503791;66505057;66504944;66505057;66506846;66506846;66507466;66507466;66509535;66509535;66510924;66510924;66521601;66521601;66525790;66525790;665…	+;+;+;+;+;+;+;+;+;+;+;+;+;+;+;+;+;+;+;+;+;+;+;+;+;+;+;+;+;+;+;+;+;+;+;+;+;+;+;+;+;+;+;+;+;+;+;+;+;+;+;+;+;+;+;+;+;+;+;+;+;+;+;+;+;+;+;+;+;+;+;+;+;+;+;+;+;+;+;+;+;+;+;+;+;+;+;+;+;+;+;+;+;+;+;+;+;+;+;+;+;+;+;+;+;+;+;+;+;+;+;+;+;+;+;+;+;+;+;+;+;+;+;+;+;+;+;+;+;+;+;+;+;+;+;+;+;+;+;+;+;+;+;+;+;+;+;+;+;+	15143	43	46	99	57
Rpe	1	66700831;66700831;66700831;66700831;66700907;66701617;66701617;66701617;66701617;66706446;66706446;66706446;66706446;66714577;66714577;66714577;66714577;66715113;66715113;66715113;66715113;66715113;66715959;66715959;66715959;66715959;66717754;66717754;66717754;66717754	66701028;66701017;66701028;66701417;66701017;66701636;66701648;66701648;66701648;66706525;66706525;66706525;66706525;66714716;66714716;66714716;66714716;66715247;66715247;66715247;66715194;66715247;66716045;66716045;66716045;66716045;66718019;66719805;66719805;66719805	+;+;+;+;+;+;+;+;+;+;+;+;+;+;+;+;+;+;+;+;+;+;+;+;+;+;+;+;+;+	3113	36	50	55	56
Kansl1l	1	66719248;66719363;66721805;66721805;66723263;66723263;66724558;66724558;66725874;66725874;66726687;66726687;66728444;66735542;66735637;66735637;66738051;66738051;66738051;66762048;66762048;66762048;66772906;66772906;66772906;66773422;66773422;66773422;66776998;66777967;66777967;66777967;66800742;66801049;66801049;66801049;66801049;66807525;66808304;66817374;66817374;66817374	66721006;66721006;66721973;66721973;66723375;66723375;66724612;66724612;66725998;66725998;66726808;66726808;66728575;66735744;66735744;66735744;66738213;66738213;66738213;66762252;66762252;66762252;66773027;66773027;66773027;66773619;66773619;66773514;66778108;66778108;66778108;66778108;66802168;66802168;66802168;66802168;66801210;66807604;66808794;66817546;66817562;66817546	-;-;-;-;-;-;-;-;-;-;-;-;-;-;-;-;-;-;-;-;-;-;-;-;-;-;-;-;-;-;-;-;-;-;-;-;-;-;-;-;-;-	6664	336	331	457	492
Acadl	1	66830839;66836962;66838279;66841622;66843081;66845168;66845299;66848400;66848400;66853127;66853127;66854624;66854624;66857399;66857399;66858243;66863173	66831527;66837048;66838406;66841735;66843182;66845332;66845332;66848466;66848466;66853291;66853291;66854761;66854761;66857554;66857554;66858331;66863277	-;-;-;-;-;-;-;-;-;-;-;-;-;-;-;-;-	2005	51	57	91	86
Myl1	1	66924295;66924295;66924298;66925023;66925023;66925023;66925023;66926066;66926208;66926208;66926208;66926208;66926534;66926534;66926534;66926534;66926534;66926622;66930186;66930186;66930186;66930186;66930186;66930186;66930192;66934246;66934246;66934246;66934518;66934518;66934518;66934518;66934518;66935276;66935276;66935276;66935491;66944463;66944792;66944792;66945291;66945291	66924557;66924557;66924557;66925065;66925065;66925065;66925065;66926285;66926285;66926285;66926285;66926285;66926707;66926707;66926707;66926707;66926707;66926707;66930329;66930329;66930329;66930329;66930329;66930329;66930329;66934273;66934273;66934273;66934542;66934698;66934542;66934542;66934542;66935350;66935333;66935354;66935637;66945010;66945010;66945143;66945404;66945384	-;-;-;-;-;-;-;-;-;-;-;-;-;-;-;-;-;-;-;-;-;-;-;-;-;-;-;-;-;-;-;-;-;-;-;-;-;-;-;-;-;-	2074	10	9	5	4
Lancl1	1	67000517;67000517;67003375;67004339;67004339;67004339;67004790;67004790;67004790;67006868;67006868;67006868;67007018;67009228;67009228;67009228;67009228;67009911;67009911;67009911;67009933;67019609;67020858;67020858;67020858;67020858;67020858;67034124;67034124;67034124;67034124;67038495;67038495;67038495;67038495;67038772;67038776;67038802	67003557;67003557;67003557;67004411;67004411;67004411;67004966;67004966;67004966;67007050;67007050;67007050;67007050;67009374;67009374;67009374;67009374;67010046;67010046;67010046;67010046;67022218;67021065;67021065;67021065;67021065;67021065;67034241;67034241;67034241;67034241;67038591;67038591;67038872;67038591;67038834;67038865;67038834	-;-;-;-;-;-;-;-;-;-;-;-;-;-;-;-;-;-;-;-;-;-;-;-;-;-;-;-;-;-;-;-;-;-;-;-;-;-	6863	408	456	423	379
Cps1	1	67123026;67139757;67142865;67143866;67145787;67148710;67152282;67156133;67156824;67157739;67158864;67160859;67162581;67165382;67166369;67168241;67170849;67172656;67174303;67176909;67180071;67195143;67196538;67197005;67198301;67204508;67205132;67206756;67209596;67212403;67214017;67215410;67217852;67220503;67227124;67228236;67229389;67230248	67123290;67139866;67143009;67143955;67145843;67148802;67152371;67156261;67156930;67157877;67158941;67160957;67162676;67165571;67166526;67168369;67170993;67172866;67174501;67177085;67180189;67195284;67196603;67197068;67198482;67204702;67205199;67206831;67209673;67212510;67214106;67215580;67217926;67220601;67227183;67228348;67229518;67231259	+;+;+;+;+;+;+;+;+;+;+;+;+;+;+;+;+;+;+;+;+;+;+;+;+;+;+;+;+;+;+;+;+;+;+;+;+;+	5555	11	22	10	14
Erbb4	1	68032186;68032186;68042441;68042441;68043908;68071518;68071518;68073098;68073098;68075418;68075418;68078536;68078536;68080640;68080640;68198842;68198842;68250580;68250580;68250655;68254529;68254529;68254529;68259181;68259181;68259181;68290155;68290243;68290243;68290439;68290439;68298150;68298287;68298287;68298287;68298287;68305845;68305845;68305845;68305845;68309595;68309595;68309595;68309595;683…	68040486;68040486;68042738;68042738;68043955;68071688;68071688;68073195;68073195;68075564;68075564;68078611;68078611;68080795;68080795;68199027;68199027;68250678;68250678;68250678;68254651;68254651;68254651;68259313;68259313;68259313;68290317;68290317;68290317;68290483;68290483;68298441;68298318;68298441;68298441;68298441;68305938;68305938;68305938;68305938;68309727;68309727;68309727;68309727;683…	-;-;-;-;-;-;-;-;-;-;-;-;-;-;-;-;-;-;-;-;-;-;-;-;-;-;-;-;-;-;-;-;-;-;-;-;-;-;-;-;-;-;-;-;-;-;-;-;-;-;-;-;-;-;-;-;-;-;-;-;-;-;-;-;-;-;-;-;-;-;-;-;-;-;-;-;-;-;-;-;-;-	12355	25	28	18	16
Ikzf2	1	69531214;69538037;69538582;69538768;69538768;69538768;69542227;69542227;69542227;69542227;69542227;69548599;69548599;69548599;69548599;69548599;69570493;69570493;69570493;69570493;69570493;69577781;69577781;69577859;69577859;69577859;69577890;69681558;69681559;69683210;69683210;69683210;69683210;69683210;69683210;69683210;69684124;69684124;69684124;69684124;69684124;69684124;69684124;69684124;696…	69539492;69539492;69539492;69539492;69539492;69539492;69542370;69542370;69542370;69542370;69542370;69548736;69548736;69548736;69548736;69548736;69570660;69570660;69570660;69570660;69570660;69578047;69578047;69578047;69578047;69578047;69578047;69683314;69683314;69683314;69683314;69683314;69683314;69683314;69683314;69683314;69684172;69684536;69684172;69684157;69684157;69684157;69684172;69684172;696…	-;-;-;-;-;-;-;-;-;-;-;-;-;-;-;-;-;-;-;-;-;-;-;-;-;-;-;-;-;-;-;-;-;-;-;-;-;-;-;-;-;-;-;-;-;-;-;-;-;-;-	11613	23	26	14	24
Spag16	1	69826970;69826971;69826988;69826992;69831740;69842969;69842969;69842969;69842969;69844279;69844279;69844279;69844279;69844279;69853323;69853323;69853323;69853323;69853323;69858473;69858473;69858473;69858473;69858473;69870264;69870264;69870264;69870264;69870264;69873134;69873134;69873134;69873134;69873134;69873468;69887492;69887492;69887492;69887492;69895227;69895227;69895227;69895227;69896472;698…	69827121;69827121;69827121;69827121;69831850;69843015;69843015;69843015;69843015;69844374;69844374;69844374;69844374;69844374;69853441;69853441;69853441;69853441;69853441;69858610;69858610;69858610;69858610;69858610;69870371;69870371;69870371;69870371;69870371;69873251;69873251;69873251;69873251;69873251;69873760;69887558;69887558;69887558;69887558;69895271;69895271;69895271;69895271;69896581;698…	+;+;+;+;+;+;+;+;+;+;+;+;+;+;+;+;+;+;+;+;+;+;+;+;+;+;+;+;+;+;+;+;+;+;+;+;+;+;+;+;+;+;+;+;+;+;+;+;+;+;+;+;+;+;+;+;+;+;+;+;+;+;+;+;+;+;+;+;+;+;+;+;+;+	6764	716	721	2205	2419
Vwc2l	1	70725715;70725752;70725902;70725923;70726253;70728699;70728699;70728699;70728699;70729020;70750937;70750937;70882067;70882067;70882067	70726438;70726438;70726438;70726049;70726438;70732202;70728878;70729168;70729168;70729168;70751066;70751066;70882489;70885397;70885382	+;+;+;+;+;+;+;+;+;+;+;+;+;+;+	7689	18	12	2	7
Bard1	1	71027498;71031359;71046678;71047640;71053613;71065479;71067108;71074543;71088109;71089471;71102668	71030852;71031456;71046770;71047772;71053721;71065651;71067188;71075480;71088251;71089527;71103146	-;-;-;-;-;-;-;-;-;-;-	5659	127	116	360	469
Abca12	1	71242276;71244732;71247132;71248345;71249855;71258091;71259358;71259789;71260781;71263412;71264724;71265862;71267429;71268182;71272364;71274413;71276071;71278812;71279375;71280341;71282802;71283945;71285578;71286459;71288538;71290013;71291332;71292414;71292414;71293381;71293381;71293601;71293601;71294727;71294727;71300920;71300920;71302631;71302631;71303466;71303466;71307036;71307036;71309768;713…	71243404;71244869;71247237;71248437;71249958;71258225;71259499;71259898;71260985;71263665;71264883;71265977;71267606;71268236;71272469;71274500;71276198;71278905;71279461;71280593;71282952;71284181;71285738;71286655;71288756;71291518;71291518;71292569;71292569;71293515;71293515;71293670;71293670;71295056;71295056;71301034;71301034;71302946;71302946;71303645;71303645;71307087;71307126;71309887;713…	-;-;-;-;-;-;-;-;-;-;-;-;-;-;-;-;-;-;-;-;-;-;-;-;-;-;-;-;-;-;-;-;-;-;-;-;-;-;-;-;-;-;-;-;-;-;-;-;-;-;-;-;-;-;-;-;-;-;-;-;-;-;-;-;-;-;-;-;-;-;-;-;-;-;-;-;-;-;-;-;-;-;-;-	14808	38	31	8	6
Atic	1	71557150;71557179;71557179;71557179;71557213;71557497;71557497;71557497;71557497;71559226;71559226;71559226;71560889;71560889;71560889;71560889;71563759;71563759;71564406;71564406;71564811;71564811;71567814;71567814;71568866;71568963;71568963;71569840;71569840;71569840;71570840;71570840;71570840;71572908;71572908;71572908;71576041;71576617;71577786;71578552	71557274;71557274;71559951;71557274;71557274;71557623;71557623;71557623;71557623;71559302;71559302;71559302;71563198;71563198;71560955;71560955;71563847;71563847;71564557;71564557;71564967;71564967;71567939;71567939;71569070;71569070;71569070;71569925;71569925;71569925;71570929;71570929;71570929;71572960;71573363;71573036;71576133;71576799;71577941;71579631	+;+;+;+;+;+;+;+;+;+;+;+;+;+;+;+;+;+;+;+;+;+;+;+;+;+;+;+;+;+;+;+;+;+;+;+;+;+;+;+	7985	50	31	54	70
Fn1	1	71585520;71585523;71585523;71585523;71585524;71585524;71585524;71585526;71586830;71586830;71586830;71586830;71586830;71586830;71586830;71586830;71586861;71590097;71590098;71590098;71590098;71590098;71590098;71590098;71590098;71590098;71590098;71590767;71590767;71590767;71590767;71590767;71590767;71590767;71590767;71590767;71590767;71593071;71593071;71593071;71593071;71593071;71593071;71593071;715…	71586283;71586283;71586283;71586283;71586283;71586283;71586283;71586283;71586943;71586943;71586943;71586943;71586943;71586943;71586943;71586943;71586943;71590204;71590204;71590204;71590204;71590204;71590204;71590204;71590204;71590204;71590204;71591071;71590892;71590892;71590892;71590892;71590892;71590892;71590892;71590892;71590892;71593235;71593235;71593235;71593235;71593235;71593235;71593235;715…	-;-;-;-;-;-;-;-;-;-;-;-;-;-;-;-;-;-;-;-;-;-;-;-;-;-;-;-;-;-;-;-;-;-;-;-;-;-;-;-;-;-;-;-;-;-;-;-;-;-;-;-;-;-;-;-;-;-;-;-;-;-;-;-;-;-;-;-;-;-;-;-;-;-;-;-;-;-;-;-;-;-;-;-;-;-;-;-;-;-;-;-;-;-;-;-;-;-;-;-;-;-;-;-;-;-;-;-;-;-;-;-;-;-;-;-;-;-;-;-;-;-;-;-;-;-;-;-;-;-;-;-;-;-;-;-;-;-;-;-;-;-;-;-;-;-;-;-;-;-;-;-;-;-;-;-;-;-;-;-;-;-;-;-;-;-;-;-;-;-;-;-;-;-;-;-;-;-;-;-;-;-;-;-;-;-;-;-;-;-;-;-;-;-;-;-;-;-;-;-…	11685	187	199	535	550
Mreg	1	72159442;72162322;72164072;72192043;72212017	72161019;72162485;72164162;72192202;72212307	-;-;-;-;-	2284	33	28	64	54
Pecr	1	72259167;72259172;72259172;72261952;72261952;72261952;72266996;72267407;72267407;72267407;72267407;72270277;72270277;72270277;72274886;72274886;72274886;72275653;72276166;72276166;72277287;72277287;72277287;72284093;72284093;72284093;72284093	72259433;72259433;72259433;72262063;72262063;72262063;72267170;72267517;72267499;72267517;72267517;72270373;72270373;72270373;72274967;72274967;72274967;72275802;72276331;72276331;72277420;72277420;72277420;72284259;72284314;72284313;72284259	-;-;-;-;-;-;-;-;-;-;-;-;-;-;-;-;-;-;-;-;-;-;-;-;-;-;-	1516	8	8	7	2
Tmem169	1	72284369;72284395;72292920;72297770;72297770;72300684;72300684	72284466;72284466;72293045;72298178;72298178;72303104;72300773	+;+;+;+;+;+;+	3054	16	23	18	14
Xrcc5	1	72307421;72310435;72312408;72314154;72315459;72318999;72325074;72326216;72329926;72334636;72338960;72339989;72343009;72346228;72354243;72356817;72381619;72383358;72383702;72393896;72394708	72307567;72310548;72312591;72314202;72315581;72319190;72325188;72326354;72330038;72334698;72339097;72340079;72343142;72346424;72354336;72356886;72381728;72383454;72383769;72393967;72394952	+;+;+;+;+;+;+;+;+;+;+;+;+;+;+;+;+;+;+;+;+	2555	128	163	319	331
2024-03-04	1	72427112;72447156;72452442;72534625	72429009;72447348;72452597;72536930	-;-;-;-	4553	14	30	40	28
Smarcal1	1	72583251;72583251;72583251;72583251;72583251;72583251;72583615;72585206;72585638;72585638;72585638;72585638;72585638;72585638;72585638;72585638;72587051;72587051;72587051;72587051;72587051;72587051;72587051;72591063;72591063;72591063;72591063;72591063;72591063;72591063;72591825;72591825;72591825;72591825;72591825;72591825;72591825;72595788;72595788;72595788;72595788;72595788;72595788;72595788;725…	72583438;72583438;72583438;72583438;72583438;72583438;72583737;72585242;72586404;72586404;72586404;72586404;72586404;72586404;72585991;72585918;72587101;72587101;72587101;72587101;72587101;72587101;72587101;72591275;72591275;72591275;72591275;72591275;72591275;72591275;72591875;72591875;72591875;72591875;72591875;72591875;72591875;72595974;72595974;72595974;72596271;72595974;72595974;72595831;725…	+;+;+;+;+;+;+;+;+;+;+;+;+;+;+;+;+;+;+;+;+;+;+;+;+;+;+;+;+;+;+;+;+;+;+;+;+;+;+;+;+;+;+;+;+;+;+;+;+;+;+;+;+;+;+;+;+;+;+;+;+;+;+;+;+;+;+;+;+;+;+;+;+;+;+;+;+;+;+;+;+;+;+;+;+;+;+	5728	84	106	345	325
Ankar	1	72642980;72642982;72642982;72644924;72644924;72644924;72646994;72646994;72646994;72650122;72650122;72650122;72650932;72650932;72650932;72651696;72651696;72651696;72652339;72652339;72652339;72656107;72656107;72656107;72658411;72658411;72658411;72658650;72658650;72658650;72658978;72658978;72658978;72665088;72665088;72665088;72666345;72666345;72666345;72670092;72670092;72670092;72673971;72673971;726…	72643311;72643311;72643311;72644970;72644970;72644970;72647190;72647190;72647190;72650231;72650231;72650231;72651049;72651049;72651049;72651854;72651854;72651854;72652461;72652461;72652461;72656213;72656213;72656213;72658572;72658572;72658572;72658803;72658803;72658803;72659219;72659219;72659219;72665256;72665256;72665256;72666586;72666586;72666586;72670196;72670196;72670196;72674179;72674179;726…	-;-;-;-;-;-;-;-;-;-;-;-;-;-;-;-;-;-;-;-;-;-;-;-;-;-;-;-;-;-;-;-;-;-;-;-;-;-;-;-;-;-;-;-;-;-;-;-;-;-;-;-;-;-;-;-;-;-;-;-;-;-;-;-;-;-;-;-;-;-;-;-;-;-	4588	780	930	1325	1552
Rpl37a	1	72711290;72711314;72711672;72711758;72711781;72712142;72712142;72712142;72712142;72713182;72713502;72713502;72713502	72711323;72711800;72711800;72711800;72711800;72712570;72712224;72712224;72712224;72713339;72713596;72713617;72713813	+;+;+;+;+;+;+;+;+;+;+;+;+	1410	266	222	132	110
Igfbp2	1	72824503;72825322;72848699;72849086;72849086;72849564;72849564;72849564;72851998;72851998;72851998	72824964;72825474;72849312;72849312;72849312;72849704;72849704;72849704;72852148;72852467;72852474	+;+;+;+;+;+;+;+;+;+;+	1847	22	19	28	8
Igfbp5	1	72857932;72858065;72860049;72862334;72863143;72863143;72863851;72863851;72873806;72873806	72862508;72859209;72862189;72862508;72863262;72863262;72864080;72864080;72874275;72874884	-;-;-;-;-;-;-;-;-;-	6006	36	22	26	24
Tnp1	1	73015074;73015725	73015325;73015909	-;-	437	16	16	10	12
Tns1	1	73910231;73910232;73910232;73913911;73914093;73914117;73914530;73916439;73916439;73916439;73916439;73916439;73916439;73916439;73916866;73916866;73916866;73916866;73916866;73916866;73916866;73917633;73917633;73917633;73917633;73917633;73917633;73917633;73917998;73917998;73917998;73917998;73917998;73917998;73917998;73919654;73919654;73919654;73919654;73919654;73919654;73919654;73920507;73920507;739…	73914674;73914674;73914674;73914674;73914674;73914674;73914674;73916471;73916471;73916471;73916471;73916471;73916471;73916471;73916934;73916934;73916934;73916934;73916934;73916934;73916934;73917801;73917801;73917801;73917801;73917801;73917801;73917801;73918069;73918069;73918069;73918069;73918069;73918069;73918069;73919731;73919731;73919731;73919731;73919731;73919731;73919731;73920599;73920596;739…	-;-;-;-;-;-;-;-;-;-;-;-;-;-;-;-;-;-;-;-;-;-;-;-;-;-;-;-;-;-;-;-;-;-;-;-;-;-;-;-;-;-;-;-;-;-;-;-;-;-;-;-;-;-;-;-;-;-;-;-;-;-;-;-;-;-;-;-;-;-;-;-;-;-;-;-;-;-;-;-;-;-;-;-;-;-;-;-;-;-;-;-;-;-;-;-;-;-;-;-;-;-;-;-;-;-;-;-;-;-;-;-;-;-;-;-;-;-;-;-;-;-;-;-;-;-;-;-;-;-;-;-;-;-;-;-;-;-;-;-;-;-;-;-;-;-;-;-;-;-;-;-;-;-;-;-;-;-;-;-;-;-;-;-;-;-;-;-;-;-;-;-;-;-;-;-;-;-;-;-;-;-;-;-;-;-;-;-;-;-;-;-;-;-;-;-;-;-;-;-…	16010	205	244	794	703
Rufy4	1	74125541;74125579;74127592;74127592;74127846;74127869;74128948;74128948;74129339;74129339;74129698;74129698;74131178;74131178;74132720;74132720;74134104;74134104;74140919;74140919;74146654;74146654;74147644;74147644	74125614;74125614;74127723;74127723;74127952;74127952;74129073;74129073;74129445;74129445;74129841;74129841;74131247;74131247;74133346;74133346;74134207;74134207;74141065;74141065;74146764;74146764;74147773;74148223	+;+;+;+;+;+;+;+;+;+;+;+;+;+;+;+;+;+;+;+;+;+;+;+	2329	11	3	14	22
Cxcr2	1	74153989;74153991;74158330;74158330;74160070	74154119;74154119;74159877;74161246;74160610	+;+;+;+;+	3048	4	2	0	0
Cxcr1	1	74191785;74191785;74194592	74193235;74192869;74194631	-;-;-	1491	2	0	0	2
Arpc2	1	74236084;74236497;74236517;74236550;74236818;74236818;74236818;74246080;74246080;74246080;74248132;74248132;74248132;74251254;74251254;74251254;74254828;74254828;74254828;74255958;74255958;74255958;74262459;74262459;74262459;74263743;74263743;74263743;74264353;74264353;74264353;74267771;74267771;74267771	74236322;74236610;74236899;74236610;74237047;74236888;74236899;74246114;74246114;74246114;74248244;74248244;74248244;74251299;74251299;74251299;74255014;74255014;74255014;74256051;74256051;74256051;74262585;74262585;74262585;74263843;74263843;74263843;74264453;74264453;74264453;74267988;74267987;74268209	+;+;+;+;+;+;+;+;+;+;+;+;+;+;+;+;+;+;+;+;+;+;+;+;+;+;+;+;+;+;+;+;+;+	2033	583	689	920	954
Gpbar1	1	74278550	74279624	+	1075	4	3	26	20
Aamp	1	74279840;74279846;74279846;74280783;74280783;74280783;74280933;74281060;74281089;74281089;74281089;74281089;74281329;74281329;74281329;74281329;74281527;74281527;74281736;74281736;74281736;74281736;74282027;74282027;74282027;74282411;74282411;74282411;74282441;74283094;74283094;74283094;74283094;74283094;74283196;74283886;74283886;74283886;74283886;74284174;74284503;74284503	74280309;74280309;74280309;74280937;74280937;74280937;74280937;74281642;74281179;74281179;74281179;74281179;74281642;74281432;74281432;74281432;74281642;74281642;74282550;74281819;74281819;74281819;74282171;74282171;74282171;74282550;74282550;74282550;74282550;74283142;74284016;74283213;74283213;74283213;74283213;74284041;74283979;74284044;74284041;74284421;74284680;74284738	-;-;-;-;-;-;-;-;-;-;-;-;-;-;-;-;-;-;-;-;-;-;-;-;-;-;-;-;-;-;-;-;-;-;-;-;-;-;-;-;-;-	3458	1701	2072	5765	6404
Pnkd	1	74284930;74285045;74285050;74285054;74285055;74285777;74285842;74285842;74285842;74285842;74285842;74287092;74287092;74287092;74332610;74332663;74347385;74347385;74347385;74347385;74347652;74347652;74347652;74348763;74348763;74348763;74349308;74349308;74349308;74349714;74349714;74349714;74350617;74350617;74350617;74351537;74351537;74351537;74351758;74351758;74351758	74285137;74285137;74285137;74285137;74285137;74286010;74286010;74286634;74286010;74286010;74286010;74287273;74287208;74287454;74332791;74336261;74347566;74347500;74347500;74347500;74347764;74347764;74347764;74348821;74348821;74348821;74349400;74349400;74349400;74349877;74349877;74349877;74350703;74350703;74350703;74351652;74351652;74351652;74353686;74353694;74353684	+;+;+;+;+;+;+;+;+;+;+;+;+;+;+;+;+;+;+;+;+;+;+;+;+;+;+;+;+;+;+;+;+;+;+;+;+;+;+;+;+	7832	127	147	355	403
Tmbim1	1	74288247;74288251;74288251;74288253;74289300;74289871;74289871;74289871;74289871;74289871;74290752;74290752;74290752;74290752;74290752;74291200;74291200;74291200;74291200;74291200;74291431;74291431;74291431;74291431;74291695;74291695;74291695;74292457;74292457;74292457;74292835;74292835;74292835;74293005;74293005;74293005;74293005;74293562;74293908;74293908;74293908;74293908;74293908;74293910;742…	74289518;74289518;74289518;74289518;74289518;74289924;74289924;74290068;74289924;74289924;74290847;74290847;74290847;74290847;74290847;74291287;74291287;74291228;74291287;74291287;74291734;74291468;74291468;74291468;74292888;74291734;74291734;74292507;74292507;74292507;74292888;74292888;74292888;74293069;74293069;74293069;74293069;74293630;74294002;74294002;74294002;74294002;74294002;74294002;742…	-;-;-;-;-;-;-;-;-;-;-;-;-;-;-;-;-;-;-;-;-;-;-;-;-;-;-;-;-;-;-;-;-;-;-;-;-;-;-;-;-;-;-;-;-;-;-;-;-;-;-;-;-;-;-;-;-;-	12659	62	73	133	127
Catip	1	74362108;74362366;74362367;74362442;74362750;74362750;74363252;74363252;74363252;74364317;74364317;74364317;74364531;74364549;74364549;74364549;74366617;74366617;74366617;74366617;74367787;74367787;74367787;74368134;74368134;74368393;74368393	74362186;74362522;74362659;74362947;74362947;74362947;74363307;74363307;74363307;74364403;74364403;74364403;74364716;74364716;74364716;74364716;74366742;74366741;74366741;74366741;74367863;74367798;74367863;74368222;74368222;74369150;74369321	+;+;+;+;+;+;+;+;+;+;+;+;+;+;+;+;+;+;+;+;+;+;+;+;+;+;+	2211	64	71	555	529
Slc11a1	1	74375195;74375203;74375203;74375225;74375253;74375572;74375602;74375718;74375718;74375718;74375770;74376657;74376793;74376793;74376793;74376793;74376793;74377157;74377157;74377157;74377157;74377157;74377157;74379783;74379783;74379783;74379783;74379783;74379783;74380197;74380197;74380197;74380197;74380609;74380609;74380609;74380609;74380609;74380842;74380842;74380842;74380842;74380842;74381651;743…	74375321;74375321;74375321;74375321;74375321;74375851;74375851;74375851;74375851;74375851;74375851;74376793;74376890;74376915;74376915;74376915;74376915;74377276;74377276;74377276;74377276;74377276;74377276;74379856;74379889;74380267;74379889;74379889;74379889;74380267;74380267;74380267;74380267;74380676;74380676;74380676;74380676;74380676;74380997;74380997;74380997;74380997;74380997;74381894;743…	+;+;+;+;+;+;+;+;+;+;+;+;+;+;+;+;+;+;+;+;+;+;+;+;+;+;+;+;+;+;+;+;+;+;+;+;+;+;+;+;+;+;+;+;+;+;+;+;+;+;+;+;+;+;+;+;+;+;+;+;+;+;+;+;+;+;+;+;+;+;+;+;+;+;+;+;+;+;+;+;+;+	3705	10	2	30	21
Ctdsp1	1	74391509;74391795;74392162;74393278;74393278;74393278;74393797;74393797;74394019;74394019;74394019;74394640;74394640;74394837;74394837;74395456;74395456	74391964;74391964;74392249;74393426;74393901;74393426;74393901;74393901;74394075;74394069;74394075;74394732;74394732;74395022;74395022;74397282;74397285	+;+;+;+;+;+;+;+;+;+;+;+;+;+;+;+;+	3334	18	6	30	48
Vil1	1	74409376;74415069;74415966;74418360;74419053;74419569;74419569;74419795;74419795;74421253;74421253;74421416;74421561;74421561;74421779;74421779;74421779;74422927;74422927;74422927;74423675;74423686;74423863;74423863;74425537;74425537;74426552;74427240;74427479;74428067;74430617;74432291;74434878	74409436;74415154;74416040;74418556;74419103;74419677;74419677;74419905;74419905;74421455;74421455;74421639;74421639;74421639;74421877;74421877;74421877;74423011;74423018;74423080;74423775;74423775;74424000;74424000;74425966;74425695;74426731;74427385;74427623;74428255;74430685;74432431;74435559	+;+;+;+;+;+;+;+;+;+;+;+;+;+;+;+;+;+;+;+;+;+;+;+;+;+;+;+;+;+;+;+;+	3551	13	9	27	21
Usp37	1	74435511;74437730;74439127;74439960;74439960;74439960;74441532;74441532;74441532;74444413;74444413;74444413;74449502;74450495;74450495;74450495;74452687;74452687;74452687;74452687;74453828;74453828;74453828;74453828;74456079;74456079;74456079;74456079;74459915;74459915;74459915;74461566;74461566;74461566;74461566;74466915;74466915;74466915;74466915;74467353;74468267;74468267;74468267;74470537;744…	74439478;74439478;74439478;74440098;74440098;74440098;74441601;74441601;74441601;74444528;74444528;74444528;74450555;74450555;74450555;74450555;74452853;74452853;74452853;74452853;74454083;74454083;74454083;74454083;74456220;74456220;74456220;74456220;74459980;74459980;74459980;74461730;74461730;74461730;74461730;74466994;74466994;74466994;74466994;74467574;74470727;74468384;74468384;74470727;744…	-;-;-;-;-;-;-;-;-;-;-;-;-;-;-;-;-;-;-;-;-;-;-;-;-;-;-;-;-;-;-;-;-;-;-;-;-;-;-;-;-;-;-;-;-;-;-;-;-;-;-;-;-;-;-;-;-;-;-;-;-;-;-;-;-;-;-;-;-;-;-;-;-;-;-;-;-;-;-;-;-;-;-;-;-;-;-;-;-;-	11081	490	584	1702	1775
Cnot9	1	74506058;74506060;74517070;74517070;74518901;74518901;74522318;74522318;74523504;74523504;74523527;74525030;74526992;74526992;74526992;74527592;74527592;74528686	74506461;74506214;74517249;74517249;74519016;74519016;74522427;74522427;74523613;74523613;74523613;74525093;74527087;74527090;74527090;74528177;74527683;74530842	+;+;+;+;+;+;+;+;+;+;+;+;+;+;+;+;+;+	3826	142	113	184	202
Plcd4	1	74542888;74542888;74542888;74542903;74542903;74542903;74544360;74544364;74544364;74547913;74547913;74547913;74547913;74547913;74547913;74547913;74547913;74548105;74548105;74548105;74548105;74548105;74548105;74548105;74548105;74549175;74549175;74549175;74549175;74549175;74549175;74549175;74549175;74551020;74551020;74551020;74551020;74551020;74551020;74551021;74551021;74551988;74551988;74551988;745…	74543028;74543028;74543028;74543028;74543028;74543028;74546271;74544650;74544650;74547968;74547968;74547968;74547968;74547968;74547968;74547968;74547968;74548263;74548263;74548263;74548263;74548263;74548263;74548263;74548263;74549403;74549403;74549403;74549403;74549403;74549404;74549404;74549403;74551149;74551149;74551149;74551149;74551149;74551149;74551149;74551149;74552219;74552219;74552219;745…	+;+;+;+;+;+;+;+;+;+;+;+;+;+;+;+;+;+;+;+;+;+;+;+;+;+;+;+;+;+;+;+;+;+;+;+;+;+;+;+;+;+;+;+;+;+;+;+;+;+;+;+;+;+;+;+;+;+;+;+;+;+;+;+;+;+;+;+;+;+;+;+;+;+;+;+;+;+;+;+;+;+;+;+;+;+;+;+;+;+;+;+;+;+;+;+;+;+;+;+;+;+;+;+;+;+;+;+;+;+;+;+;+;+;+;+;+;+;+;+;+;+;+;+;+;+;+;+;+;+;+;+;+;+;+;+;+;+;+;+;+	7045	520	681	3796	4093
Zfp142	1	74565127;74566426;74566502;74566683;74566869;74568551;74568551;74568551;74568551;74568551;74569679;74569679;74569679;74569679;74569679;74573539;74573539;74573539;74573539;74573539;74575780;74575780;74575780;74575780;74575780;74578123;74578123;74578123;74578123;74578123;74579325;74579325;74579325;74579325;74582225;74582232;74585384;74585384;74585384;74585384;74585384;74585585;74587368;74587368;745…	74567347;74567347;74567347;74567347;74567347;74568656;74568656;74568656;74568656;74568656;74572583;74572583;74572583;74572583;74572583;74573716;74573716;74573716;74573716;74573716;74576604;74576604;74576604;74576604;74576604;74578287;74578287;74578287;74578287;74578287;74579406;74579449;74579927;74579618;74585697;74585697;74585663;74585697;74585697;74585697;74585697;74585697;74587720;74587619;745…	-;-;-;-;-;-;-;-;-;-;-;-;-;-;-;-;-;-;-;-;-;-;-;-;-;-;-;-;-;-;-;-;-;-;-;-;-;-;-;-;-;-;-;-;-;-;-;-;-;-;-;-;-	11355	202	245	933	1050
Bcs1l	1	74588289;74588300;74588374;74589486;74589486;74589486;74589960;74589960;74589960;74590265;74590265;74590265;74590266;74590671;74590671;74590671;74590671;74590960;74590960;74590960;74591589;74591589;74591589;74591822;74591822;74591822	74588393;74588487;74588604;74589878;74589878;74589878;74590099;74590099;74590099;74590459;74590459;74590459;74590459;74590908;74590734;74590734;74590734;74591129;74591129;74591129;74591706;74591706;74591706;74592189;74592443;74592124	+;+;+;+;+;+;+;+;+;+;+;+;+;+;+;+;+;+;+;+;+;+;+;+;+;+	2192	28	18	41	70
Rnf25	1	74593748;74593748;74593753;74594222;74594560;74594560;74594560;74594560;74595209;74595209;74595209;74595209;74595631;74595631;74595631;74595631;74595866;74595866;74595866;74595866;74595885;74598185;74598362;74598362;74598362;74598362;74598362;74598363;74598530;74598530;74598530;74598530;74598530;74598530;74598530;74598550;74598693;74598693;74598693;74598693;74598693;74598693;74598733;74599066;745…	74594402;74594402;74594402;74594402;74594801;74594694;74594694;74594694;74595301;74595298;74595301;74595301;74595768;74595768;74595768;74595768;74595937;74595937;74595937;74595937;74595937;74598431;74598431;74598431;74598431;74598431;74598431;74598431;74598597;74598597;74598597;74598597;74598597;74598597;74598597;74598792;74598792;74598845;74598792;74598792;74598792;74598845;74598792;74599140;745…	-;-;-;-;-;-;-;-;-;-;-;-;-;-;-;-;-;-;-;-;-;-;-;-;-;-;-;-;-;-;-;-;-;-;-;-;-;-;-;-;-;-;-;-;-;-;-;-;-;-;-;-;-;-;-;-;-;-;-;-;-	2181	101	127	452	479
Stk36	1	74601445;74601480;74601503;74601514;74601639;74602029;74602029;74602029;74602029;74602029;74603138;74603138;74603138;74603138;74603138;74603210;74603397;74603397;74603397;74603397;74603397;74603397;74605389;74605389;74605389;74605389;74605389;74609012;74609012;74609012;74609012;74609012;74610772;74610772;74610772;74610772;74610772;74611089;74611089;74611089;74611089;74611149;74611401;74611401;746…	74601613;74601613;74601613;74601613;74601862;74602201;74602201;74602201;74602201;74602201;74603278;74603278;74603278;74603278;74603278;74603278;74603474;74603474;74603474;74603474;74603474;74603474;74605519;74605525;74605519;74605519;74605519;74609261;74609261;74609261;74609261;74609261;74610865;74610865;74610865;74610865;74610865;74611256;74611258;74611258;74611258;74611258;74611588;74611588;746…	+;+;+;+;+;+;+;+;+;+;+;+;+;+;+;+;+;+;+;+;+;+;+;+;+;+;+;+;+;+;+;+;+;+;+;+;+;+;+;+;+;+;+;+;+;+;+;+;+;+;+;+;+;+;+;+;+;+;+;+;+;+;+;+;+;+;+;+;+;+;+;+;+;+;+;+;+;+;+;+;+;+;+;+;+;+;+;+;+;+;+;+;+;+;+;+;+;+;+;+;+;+;+;+;+;+;+;+;+;+;+;+;+;+;+;+;+;+;+;+;+;+;+;+;+;+;+;+;+;+;+;+;+;+;+;+;+;+;+;+;+;+;+;+	6437	115	129	552	550
Ttll4	1	74661745;74661750;74661817;74661817;74672844;74672844;74672844;74672844;74678898;74678898;74678898;74680354;74680354;74681300;74681300;74681300;74681300;74681759;74681759;74681759;74681759;74685319;74685319;74685319;74685326;74685860;74685860;74685860;74685956;74686317;74686317;74686317;74686317;74687204;74687204;74687204;74687478;74687478;74687723;74687723;74687723;74688164;74688164;74688164;746…	74661889;74661889;74661889;74661889;74673255;74673010;74673010;74673010;74680463;74678931;74680463;74680463;74680463;74681409;74681409;74681409;74681409;74681822;74681791;74681822;74681822;74685443;74685357;74685443;74685443;74685970;74685970;74685970;74685970;74686393;74686393;74686393;74686393;74687395;74687395;74687395;74687560;74687560;74687851;74687851;74687851;74688286;74688286;74688286;746…	+;+;+;+;+;+;+;+;+;+;+;+;+;+;+;+;+;+;+;+;+;+;+;+;+;+;+;+;+;+;+;+;+;+;+;+;+;+;+;+;+;+;+;+;+;+;+;+;+;+;+;+;+;+;+;+;+;+;+;+;+;+;+;+;+;+;+;+;+;+;+;+;+;+;+;+;+;+;+;+;+	11527	303	349	1994	2206
Cyp27a1	1	74713574;74731919;74735277;74735351;74735554;74735554;74735864;74736681;74736681;74736809;74737017;74737179;74737179;74737543;74737543	74713891;74732109;74735476;74735476;74736036;74735751;74736036;74736716;74736847;74737098;74737098;74737391;74737391;74737823;74737892	+;+;+;+;+;+;+;+;+;+;+;+;+;+;+	2173	38	29	34	57
Prkag3	1	74738922;74738922;74740205;74740205;74740587;74740587;74741152;74741152;74741152;74741152;74741467;74741467;74741467;74741467;74741467;74744456;74744456;74744456;74744456;74744456;74744721;74744721;74744721;74744721;74744721;74745317;74745317;74745317;74745317;74745317;74745551;74745551;74745551;74745551;74745697;74745697;74745697;74745697;74745697;74745870;74745870;74745870;74745870;74745870;747…	74740060;74740060;74740821;74740821;74740821;74740821;74741298;74741298;74741298;74741298;74741504;74741504;74741504;74741504;74741504;74744621;74744621;74744621;74744621;74744621;74744847;74744847;74744847;74744847;74744847;74745371;74745371;74745371;74745371;74745371;74745596;74745596;74745596;74745596;74745755;74745755;74745755;74745755;74745755;74745951;74745951;74745951;74745951;74745951;747…	-;-;-;-;-;-;-;-;-;-;-;-;-;-;-;-;-;-;-;-;-;-;-;-;-;-;-;-;-;-;-;-;-;-;-;-;-;-;-;-;-;-;-;-;-;-;-;-;-;-;-;-;-;-;-;-;-;-;-;-;-;-;-;-;-;-;-	3682	16	7	8	10
Wnt6	1	74771892;74782102;74782439;74782560;74784139;74784139	74772222;74782322;74782894;74782894;74784602;74785322	+;+;+;+;+;+	2192	8	6	0	12
Wnt10a	1	74791516;74793363;74793363;74800533;74803123;74803123	74792283;74793625;74793625;74800912;74803495;74804179	+;+;+;+;+;+	2468	0	3	2	0
Cdk5r2	1	74854934	74857732	+	2799	8	0	8	8
Fev	1	74881509;74882006;74882407;74884407;74884407;74884407;74885159;74885159	74882662;74882662;74882662;74884513;74884608;74884481;74885322;74885419	-;-;-;-;-;-;-;-	1617	38	20	4	6
Cryba2	1	74889934;74890531;74890531;74891654;74891946;74892547;74892727;74893077	74890136;74890673;74890673;74892087;74892087;74892892;74892891;74893143	-;-;-;-;-;-;-;-	1193	1	2	12	6
Ccdc108	1	74902071;74902339;74903097;74904021;74904633;74905046;74905607;74905900;74906310;74907328;74907605;74910444;74910703;74911014;74916763;74917150;74918366;74918834;74919184;74920386;74921431;74922303;74922928;74922928;74923392;74924793;74925373;74925373;74926431;74926431;74926431;74927014;74927014;74927014;74927597;74927597;74927597;74928005;74928005;74928005;74928334;74928334;74928334;74929255;749…	74902243;74902476;74903549;74904146;74904835;74905090;74905714;74906013;74906453;74907486;74907796;74910554;74910769;74911190;74916891;74917375;74918494;74918984;74919342;74920610;74921676;74922460;74925167;74923065;74925573;74925167;74925573;74925573;74926696;74926696;74926696;74927236;74927236;74927236;74927742;74927742;74927742;74928204;74928204;74928204;74928500;74928500;74928500;74929357;749…	-;-;-;-;-;-;-;-;-;-;-;-;-;-;-;-;-;-;-;-;-;-;-;-;-;-;-;-;-;-;-;-;-;-;-;-;-;-;-;-;-;-;-;-;-;-;-;-;-;-;-;-	7817	4243	5056	63578	66539
Ihh	1	74945315;74945319;74947724;74948304;74948304;74950900;74950900;74950900	74946747;74946747;74948565;74948565;74948565;74951651;74951442;74951672	-;-;-;-;-;-;-;-	3048	5	2	7	7
Nhej1	1	74967139;74968169;74968795;75045309;75046501;75125136	74967768;74968275;74968912;75045367;75046639;75125200	-;-;-;-;-;-	1118	23	41	38	35
Slc23a3	1	75125541;75126342;75128473;75128904;75129398;75131661;75131713;75132152;75132152;75132599;75132599;75132951;75132951;75133195;75133195;75133401;75133685	75126018;75126437;75128640;75129009;75129651;75131775;75131775;75132272;75132272;75132780;75132780;75133027;75133027;75133546;75133292;75133558;75133890	-;-;-;-;-;-;-;-;-;-;-;-;-;-;-;-;-	2167	8	5	9	11
Cnppd1	1	75134554;75135768;75135771;75135771;75136785;75137092;75137326;75137326;75137326;75137326;75137326;75137755;75137755;75137755;75137755;75137755;75139347;75139347;75139347;75139347;75139559;75139559;75139559;75139559;75139597;75139821;75139821;75139821;75139821;75139821;75140898;75140898;75140898;75140898;75140898;75141416;75141416;75141416;75141416;75141416;75141700;75142058;75142058;75142643;751…	75136932;75136932;75136932;75136932;75136932;75137443;75137443;75137861;75137443;75137443;75137443;75137806;75138876;75137816;75137816;75137816;75139475;75139475;75139475;75139475;75139679;75139679;75139679;75139679;75139679;75139902;75139902;75139902;75139902;75139902;75141006;75141006;75141006;75141006;75141006;75141503;75141503;75141503;75141691;75141503;75141803;75142560;75142638;75142711;751…	-;-;-;-;-;-;-;-;-;-;-;-;-;-;-;-;-;-;-;-;-;-;-;-;-;-;-;-;-;-;-;-;-;-;-;-;-;-;-;-;-;-;-;-;-	5635	96	108	386	424
Fam134a	1	75142778;75142786;75142794;75142980;75143165;75143182;75143369;75143369;75143369;75143369;75143369;75143378;75143923;75143923;75143923;75143923;75143923;75143923;75143923;75144304;75144304;75144304;75144304;75144392;75144392;75144552;75144622;75144622;75144622;75144622;75144960;75144960;75144960;75144960;75145259;75145259;75145259;75145259;75145304;75145680;75145680;75145680;75145680;75145680;751…	75143128;75143128;75143128;75143128;75143276;75143475;75143475;75143475;75143475;75143475;75143475;75143475;75144109;75143953;75143953;75143953;75143953;75143953;75143953;75144377;75144439;75144439;75144439;75144439;75144439;75144664;75144706;75144706;75144706;75144706;75145103;75145103;75145103;75145103;75145353;75145353;75145353;75145353;75145350;75145761;75145815;75145815;75145815;75145815;751…	+;+;+;+;+;+;+;+;+;+;+;+;+;+;+;+;+;+;+;+;+;+;+;+;+;+;+;+;+;+;+;+;+;+;+;+;+;+;+;+;+;+;+;+;+;+;+;+;+	2999	373	384	1272	1275
Zfand2b	1	75168646;75168646;75168646;75168655;75168658;75168666;75168701;75168778;75168831;75168831;75168834;75168834;75168834;75168928;75169185;75169185;75169185;75169185;75169185;75169185;75169185;75169500;75169500;75169500;75169500;75169500;75169500;75169500;75169500;75169500;75169765;75169765;75169765;75169765;75169765;75169765;75169765;75169765;75170367;75170367;75170367;75170367;75170367;75170367;751…	75168707;75168707;75168707;75168906;75169279;75168707;75168707;75168906;75168906;75168906;75169279;75168906;75168906;75168962;75169279;75169279;75169279;75169279;75169279;75169279;75169279;75169631;75169631;75169631;75169631;75169631;75169631;75169631;75169631;75169631;75169916;75169916;75169892;75169916;75169916;75169916;75169916;75169916;75170687;75170569;75170459;75170459;75170459;75170459;751…	+;+;+;+;+;+;+;+;+;+;+;+;+;+;+;+;+;+;+;+;+;+;+;+;+;+;+;+;+;+;+;+;+;+;+;+;+;+;+;+;+;+;+;+;+;+;+;+;+;+;+;+;+;+;+;+;+;+;+;+;+;+	1772	24	26	70	71
Abcb6	1	75171717;75171719;75171758;75172114;75172114;75172114;75172266;75172266;75172266;75172555;75172555;75172720;75172791;75172791;75173545;75173862;75174139;75174139;75174326;75174326;75174326;75174478;75174478;75174702;75174702;75174702;75174973;75174973;75175508;75175508;75175508;75175552;75176090;75176090;75176090;75176090;75177303;75177303;75177303;75177303;75177665;75177665;75177665;75177665;751…	75171988;75171988;75171988;75172182;75172182;75172182;75172302;75172360;75172360;75173919;75172667;75174224;75172869;75172965;75173649;75173919;75174224;75174224;75174554;75174389;75174389;75174554;75174554;75175038;75174827;75174827;75175038;75175038;75175617;75175617;75175617;75175617;75176211;75176211;75176211;75176211;75177486;75177486;75177486;75177486;75178102;75177766;75177766;75177766;751…	-;-;-;-;-;-;-;-;-;-;-;-;-;-;-;-;-;-;-;-;-;-;-;-;-;-;-;-;-;-;-;-;-;-;-;-;-;-;-;-;-;-;-;-;-;-;-;-;-;-;-;-;-;-;-;-	5315	116	150	295	352
Atg9a	1	75180860;75180865;75180865;75180865;75180866;75182592;75182592;75182592;75182592;75182894;75182894;75182894;75182894;75182894;75182990;75184456;75184456;75184456;75184456;75184456;75184689;75184689;75184689;75184689;75184689;75184689;75185053;75185053;75185053;75185053;75185053;75185053;75185666;75185666;75185666;75185666;75185666;75185666;75185951;75185951;75185951;75185951;75185951;75185951;751…	75181931;75181931;75181931;75182737;75181931;75182737;75182737;75182737;75182737;75183116;75183116;75183116;75183116;75183116;75183116;75184573;75184573;75184573;75184573;75184573;75184867;75184867;75184867;75184867;75184867;75184867;75185301;75185301;75185301;75185301;75185301;75185301;75185845;75185845;75185845;75185845;75185845;75185845;75186047;75186104;75186104;75186104;75186104;75186104;751…	-;-;-;-;-;-;-;-;-;-;-;-;-;-;-;-;-;-;-;-;-;-;-;-;-;-;-;-;-;-;-;-;-;-;-;-;-;-;-;-;-;-;-;-;-;-;-;-;-;-;-;-;-;-;-;-;-;-;-;-;-;-;-;-;-;-;-;-;-;-;-;-;-;-;-;-;-;-;-;-;-;-;-;-;-;-;-;-;-;-;-;-;-;-;-;-;-	5762	181	168	642	717
Ankzf1	1	75192151;75192160;75192160;75192160;75192160;75192160;75192192;75194178;75194178;75194178;75194178;75194178;75194841;75194841;75194841;75194841;75194841;75194841;75194841;75195063;75195063;75195063;75195063;75195063;75195063;75195294;75195569;75195600;75195693;75195801;75195801;75195801;75195801;75196153;75196153;75196153;75196514;75196514;75196514;75196514;75196514;75197644;75197644;75197644;751…	75194284;75192677;75192677;75192677;75192677;75192677;75192677;75194284;75194284;75194284;75194284;75194284;75194943;75194943;75195712;75194943;75194943;75194943;75194943;75195712;75195534;75195292;75195084;75195256;75195256;75195534;75195712;75195712;75196381;75196381;75195948;75195948;75195948;75196381;75196381;75196381;75196656;75196669;75196669;75196669;75196669;75198376;75198124;75198124;751…	+;+;+;+;+;+;+;+;+;+;+;+;+;+;+;+;+;+;+;+;+;+;+;+;+;+;+;+;+;+;+;+;+;+;+;+;+;+;+;+;+;+;+;+;+;+;+;+;+;+;+;+;+;+;+;+;+;+;+;+	5142	203	191	2225	2245
Glb1l	1	75198236;75198243;75199033;75199033;75199091;75199347;75199491;75199491;75199829;75199911;75199911;75199911;75199911;75200093;75200330;75200330;75200330;75200330;75200330;75200330;75200944;75200944;75200944;75200944;75200944;75200944;75200952;75201198;75201198;75201198;75201198;75201198;75201198;75201206;75201399;75201399;75201399;75201399;75201399;75201399;75201399;75201743;75201743;75201743;752…	75198354;75198516;75199108;75199757;75201172;75199757;75199757;75199757;75200126;75200126;75200126;75200126;75200126;75200126;75200461;75200461;75200461;75200461;75200461;75200461;75201248;75201057;75201057;75201057;75201057;75201057;75201057;75201287;75201287;75201287;75201287;75201287;75201287;75201287;75201473;75201823;75201473;75201473;75201473;75201473;75201473;75201861;75201861;75201861;752…	-;-;-;-;-;-;-;-;-;-;-;-;-;-;-;-;-;-;-;-;-;-;-;-;-;-;-;-;-;-;-;-;-;-;-;-;-;-;-;-;-;-;-;-;-;-;-;-;-;-;-;-;-;-;-;-;-;-;-;-;-;-;-;-;-;-;-;-;-;-;-;-;-;-;-;-;-;-;-;-;-;-;-;-;-;-;-;-;-;-;-;-;-;-;-;-;-	5905	298	275	1848	1867
Stk16	1	75210838;75210846;75210848;75210870;75210874;75210876;75210880;75211054;75211240;75211240;75211240;75211240;75211240;75211240;75211240;75211240;75211240;75211925;75211925;75211925;75211925;75211925;75211925;75211925;75211962;75212003;75212005;75212399;75212600;75212600;75212600;75212600;75212600;75212600;75212600;75212624;75212632;75212886;75212886;75212886;75212886;75212886;75212886;75213054;752…	75211052;75211052;75211052;75211052;75211024;75210999;75211052;75211158;75211414;75211414;75211871;75211414;75211414;75211414;75211414;75211414;75211414;75212144;75212144;75212144;75212234;75212144;75212235;75212144;75212144;75212144;75212405;75212733;75213093;75212733;75212733;75213006;75212733;75212733;75212733;75212733;75213228;75213187;75213155;75213006;75213006;75213006;75213006;75213228;752…	+;+;+;+;+;+;+;+;+;+;+;+;+;+;+;+;+;+;+;+;+;+;+;+;+;+;+;+;+;+;+;+;+;+;+;+;+;+;+;+;+;+;+;+;+;+;+;+;+;+;+;+;+;+;+;+;+;+;+;+;+;+;+;+	4518	187	204	668	713
Tuba4a	1	75214228;75214972;75215612;75215956;75216435;75216827;75216827;75216827;75216857;75216889;75216913;75217212;75217212;75217212;75217212;75217212;75217212;75217212;75217212;75218536;75218790;75218829;75219193;75219193;75219426	75216593;75216593;75216593;75216448;75216975;75216975;75216975;75216975;75216975;75216975;75216975;75217434;75217434;75217434;75217434;75217414;75217434;75217434;75217434;75218624;75218888;75218888;75219243;75219294;75219865	-;-;-;-;-;-;-;-;-;-;-;-;-;-;-;-;-;-;-;-;-;-;-;-;-	3701	29	45	182	152
A630095N17Rik	1	75220095;75220256;75223294;75223294;75223623;75230863;75231267;75231975;75231975	75220573;75220573;75223430;75223430;75223654;75230999;75231476;75232090;75232102	-;-;-;-;-;-;-;-;-	1123	11	6	22	52
Dnajb2	1	75236406;75236465;75236465;75236469;75236487;75236513;75236556;75236614;75236772;75236852;75236852;75236852;75236852;75236852;75237075;75237455;75237455;75237455;75237455;75237455;75237455;75237455;75237455;75237455;75237455;75238924;75239108;75239280;75239280;75239280;75239280;75239280;75239508;75239508;75239508;75239508;75239508;75239508;75239508;75240892;75240892;75240892;75240892;75240892;752…	75236589;75236948;75236948;75236537;75236589;75236589;75236589;75236948;75236948;75236948;75236948;75236948;75236948;75236948;75237344;75237681;75237524;75237564;75237564;75237564;75237564;75237564;75237564;75237564;75237564;75239630;75239333;75239333;75239333;75239333;75239333;75239333;75239630;75239630;75239630;75239630;75239630;75239630;75239630;75240921;75240984;75240984;75240984;75240984;752…	+;+;+;+;+;+;+;+;+;+;+;+;+;+;+;+;+;+;+;+;+;+;+;+;+;+;+;+;+;+;+;+;+;+;+;+;+;+;+;+;+;+;+;+;+;+;+;+;+;+;+;+;+;+;+;+;+;+;+;+;+;+;+;+;+;+;+;+;+;+;+;+;+;+;+;+;+;+	4249	599	620	789	841
Ptprn	1	75247027;75247837;75248102;75248726;75251751;75252256;75252468;75252771;75253012;75253260;75253923;75254585;75254779;75255125;75255627;75256843;75256858;75257293;75257293;75257945;75258379;75258491;75258491;75258559;75258583;75260571;75260571;75260571;75260571;75262027;75262027;75262027;75262027;75262027;75262323;75262323;75262323;75262323;75262323;75263858;75263948;75264004;75264004;75264434	75247620;75247910;75248166;75248779;75251917;75252375;75252545;75252844;75253159;75253460;75254141;75254649;75254858;75255211;75255901;75256880;75256880;75257997;75257424;75258296;75258637;75258637;75258637;75258637;75258637;75260667;75260667;75260667;75260667;75262140;75262140;75262140;75262140;75262140;75262373;75262373;75262373;75262373;75262373;75263907;75264050;75264208;75264213;75264502	-;-;-;-;-;-;-;-;-;-;-;-;-;-;-;-;-;-;-;-;-;-;-;-;-;-;-;-;-;-;-;-;-;-;-;-;-;-;-;-;-;-;-;-	4249	18	28	46	49
Resp18	1	75272199;75272201;75272311;75273957;75273957;75273957;75274070;75274168;75274168;75274397;75274397;75275613;75275613;75275613;75278202;75278202;75278202	75272361;75272361;75272361;75274046;75274046;75274046;75274529;75274263;75274210;75274529;75274529;75275717;75275717;75275717;75278284;75278316;75278415	-;-;-;-;-;-;-;-;-;-;-;-;-;-;-;-;-	1032	10	2	2	4
Dnpep	1	75307896;75307896;75307940;75308565;75308565;75309183;75309299;75309299;75309299;75309299;75311792;75311792;75311792;75311792;75311792;75311792;75311992;75311992;75311992;75311992;75311992;75311992;75312405;75312405;75312405;75312405;75312405;75312405;75312468;75313426;75313426;75313426;75313426;75313426;75313426;75313426;75314364;75314364;75314364;75314364;75314364;75314364;75314364;75314367;753…	75308709;75308709;75309466;75308709;75308709;75309466;75309466;75309466;75309466;75309466;75311893;75311893;75311893;75311893;75311893;75311893;75312031;75312031;75312031;75312031;75312031;75312031;75312565;75312565;75312565;75312565;75312565;75312565;75312565;75313759;75313509;75313509;75313509;75313509;75313509;75313509;75314441;75314441;75314441;75314441;75314441;75314441;75314441;75314441;753…	-;-;-;-;-;-;-;-;-;-;-;-;-;-;-;-;-;-;-;-;-;-;-;-;-;-;-;-;-;-;-;-;-;-;-;-;-;-;-;-;-;-;-;-;-;-;-;-;-;-;-;-;-;-;-;-;-;-;-;-;-;-;-;-;-;-;-;-;-;-;-;-;-;-;-;-;-;-;-;-;-;-;-;-;-;-;-;-;-;-;-;-;-;-;-;-;-;-;-;-;-;-;-;-;-;-;-;-;-;-;-;-;-;-;-;-;-;-;-;-;-;-;-;-;-	4289	336	269	893	1030
Des	1	75360329;75361526;75362030;75362158;75362313;75362313;75362565;75362565;75362894;75362894;75363471;75363471;75365328;75366760;75367009	75360992;75362218;75362408;75362218;75362403;75362408;75362726;75362726;75363019;75363019;75363638;75363691;75365371;75366842;75368579	+;+;+;+;+;+;+;+;+;+;+;+;+;+;+	3754	35	23	57	44
Speg	1	75375297;75382114;75382114;75382126;75382138;75383137;75383137;75383137;75383137;75383556;75384034;75384039;75384656;75384656;75384656;75384656;75384656;75384700;75384828;75384828;75384828;75384828;75384828;75384828;75385512;75385610;75387798;75387798;75387798;75387798;75387798;75387798;75387801;75390979;75390979;75390979;75390979;75391762;75391762;75391762;75391762;75400085;75400521;75400635;754…	75375833;75382174;75382174;75382174;75382174;75383382;75383179;75383179;75383179;75383663;75384068;75384068;75384745;75384745;75384745;75384745;75384745;75385164;75384975;75384987;75385164;75385164;75384987;75385164;75385676;75385676;75387948;75389104;75387895;75389104;75388345;75389104;75389104;75391122;75391122;75391122;75391122;75391923;75391944;75391944;75391944;75400262;75400563;75400661;754…	+;+;+;+;+;+;+;+;+;+;+;+;+;+;+;+;+;+;+;+;+;+;+;+;+;+;+;+;+;+;+;+;+;+;+;+;+;+;+;+;+;+;+;+;+;+;+;+;+;+;+;+;+;+;+;+;+;+;+;+;+;+;+;+;+;+;+;+;+;+;+;+;+;+;+;+;+;+;+;+;+;+;+;+;+;+;+;+;+;+;+;+;+;+;+;+;+;+;+;+;+;+;+;+;+;+;+;+;+;+;+;+;+;+;+;+;+;+;+;+;+;+;+;+;+;+;+;+;+;+;+;+;+;+;+;+;+;+;+	12741	33	39	109	127
Gmppa	1	75435930;75435943;75435961;75435967;75435968;75435982;75435984;75436087;75436113;75436115;75436146;75436778;75436778;75436778;75436778;75436784;75436784;75436784;75436784;75436937;75436937;75436937;75436937;75436937;75436937;75436937;75436937;75436942;75436994;75438251;75438251;75438251;75438251;75438251;75438251;75438251;75438251;75438251;75438251;75438842;75438842;75438842;75438842;75438842;754…	75436011;75436011;75436312;75436011;75436011;75436011;75436312;75436193;75436445;75436312;75436312;75436838;75436838;75436838;75436838;75436838;75436838;75436838;75436838;75437034;75437034;75437034;75437034;75437034;75437034;75437034;75437034;75437034;75437034;75438354;75438328;75438354;75438354;75438354;75438354;75438354;75438354;75438354;75438354;75439028;75439028;75439028;75439028;75439028;754…	+;+;+;+;+;+;+;+;+;+;+;+;+;+;+;+;+;+;+;+;+;+;+;+;+;+;+;+;+;+;+;+;+;+;+;+;+;+;+;+;+;+;+;+;+;+;+;+;+;+;+;+;+;+;+;+;+;+;+;+;+;+;+;+;+;+;+;+;+;+;+;+;+;+;+;+;+;+;+;+;+;+;+;+;+;+;+;+;+;+;+	2395	82	69	208	215
Asic4	1	75450436;75450699;75469111;75469111;75469357;75469357;75469671;75469671;75470279;75472284;75472284;75472822;75472822;75472992;75472992;75473243;75473243;75473519;75473519	75451413;75451413;75469255;75469255;75469484;75469484;75469833;75469833;75470335;75472437;75472437;75472913;75472913;75473071;75473071;75473347;75473347;75474343;75474340	+;+;+;+;+;+;+;+;+;+;+;+;+;+;+;+;+;+;+	2727	7	8	12	5
Chpf	1	75474569;75474575;75474576;75474576;75476560;75476560;75476560;75476560;75477245;75477245;75477245;75477245;75477510;75478270;75478270;75478792;75478792;75478792;75478792	75476226;75476226;75476226;75476226;75476739;75476739;75476739;75476739;75478746;75477540;75477818;75477818;75477540;75478412;75478412;75479114;75479119;75479307;75479271	-;-;-;-;-;-;-;-;-;-;-;-;-;-;-;-;-;-;-	3856	15	34	35	53
Obsl1	1	75479310;75485825;75486640;75486640;75486851;75487223;75487223;75487629;75487629;75487629;75487906;75487906;75488589;75489483;75490534;75490796;75490849;75490969;75491188;75491188;75491188;75491358;75492067;75492228;75492395;75492506;75492506;75492506;75492506;75492870;75492870;75492870;75492870;75493785;75493785;75496336;75496337;75497008;75497008;75497008;75498075;75498075;75498075;75498075;754…	75479371;75485959;75487233;75486909;75487327;75487327;75487327;75487802;75487790;75487790;75488078;75488062;75488701;75489749;75491457;75491068;75491068;75491068;75491811;75491457;75491457;75491457;75492342;75492342;75492793;75492631;75492793;75492793;75492793;75493041;75493067;75493145;75493145;75494057;75494057;75496624;75497280;75497280;75497280;75497280;75498347;75498347;75498347;75498347;755…	-;-;-;-;-;-;-;-;-;-;-;-;-;-;-;-;-;-;-;-;-;-;-;-;-;-;-;-;-;-;-;-;-;-;-;-;-;-;-;-;-;-;-;-;-;-;-;-;-;-;-;-;-;-;-;-;-;-;-;-;-;-;-;-;-;-;-;-;-;-;-;-;-;-;-	8467	102	132	563	617
Tmem198	1	75479532;75479576;75479580;75479704;75480193;75480193;75480265;75482569;75482569;75482569;75482569;75484375;75484375;75484847;75484847	75479885;75479885;75480397;75479885;75480329;75480397;75480397;75483144;75482675;75482612;75483144;75484577;75484577;75485705;75485693	+;+;+;+;+;+;+;+;+;+;+;+;+;+;+	2504	12	10	49	38
Inha	1	75507077;75509334	75507518;75510366	+;+	1475	92	81	42	53
Stk11ip	1	75521529;75521552;75521764;75521791;75521811;75524683;75524683;75524683;75524683;75525088;75525088;75525088;75525088;75525419;75525419;75525419;75525419;75525852;75525852;75525852;75525852;75526087;75526087;75526087;75526087;75527058;75527058;75527058;75527058;75527363;75527363;75527576;75527576;75527576;75527802;75527802;75527802;75527969;75527969;75527969;75528305;75528309;75528309;75528309;755…	75521642;75521849;75521849;75521849;75521849;75524943;75524888;75524888;75524888;75525162;75525162;75525162;75525162;75525514;75525514;75525514;75525514;75525959;75525959;75525959;75525959;75526158;75526158;75526158;75526158;75527112;75527466;75527184;75527184;75527466;75527466;75527671;75527671;75527671;75527843;75527843;75527843;75528118;75528118;75528118;75528393;75528393;75528393;75528393;755…	+;+;+;+;+;+;+;+;+;+;+;+;+;+;+;+;+;+;+;+;+;+;+;+;+;+;+;+;+;+;+;+;+;+;+;+;+;+;+;+;+;+;+;+;+;+;+;+;+;+;+;+;+;+;+;+;+;+;+;+;+;+;+;+;+;+;+;+;+;+;+;+;+;+;+;+;+;+;+;+;+;+;+;+;+;+;+;+;+;+;+;+;+;+;+;+;+;+;+;+;+;+;+;+	5743	138	174	2248	2439
Slc4a3	1	75546266;75546296;75546462;75546496;75546527;75546533;75546644;75546656;75546772;75546772;75546772;75546815;75546815;75546815;75547233;75547233;75547233;75547233;75547233;75547233;75547233;75547233;75547944;75547944;75547944;75547944;75547944;75548316;75548316;75548316;75548869;75548869;75548869;75549599;75549768;75550504;75550504;75550504;75550504;75550504;75550595;75550755;75550755;75550755;755…	75546382;75546382;75546613;75546613;75546613;75546613;75546921;75546921;75546921;75546921;75546921;75546921;75546921;75546921;75547534;75547398;75547507;75547744;75547398;75547398;75547398;75547398;75548221;75548011;75548221;75548038;75548221;75548431;75548431;75548431;75549065;75549065;75549065;75550053;75550053;75550652;75550652;75550652;75550652;75550652;75550652;75551129;75551382;75550935;755…	+;+;+;+;+;+;+;+;+;+;+;+;+;+;+;+;+;+;+;+;+;+;+;+;+;+;+;+;+;+;+;+;+;+;+;+;+;+;+;+;+;+;+;+;+;+;+;+;+;+;+;+;+;+;+;+;+;+;+;+;+;+;+;+;+;+;+;+;+;+;+;+;+;+;+;+;+;+;+;+;+;+;+;+;+;+;+;+;+;+;+;+;+;+;+;+;+;+;+;+;+;+;+;+;+	8599	51	49	294	259
Epha4	1	77367185;77367189;77372910;77372910;77373139;77373613;77373631;77374742;77374771;77374771;77374771;77374771;77377414;77377414;77377414;77377414;77377414;77380864;77380864;77380864;77380864;77382869;77382869;77382869;77382869;77383523;77383523;77383523;77383523;77387797;77387797;77387797;77387797;77388473;77388473;77388473;77388473;77390033;77390033;77390033;77390033;77396797;77398494;77398494;773…	77369671;77369671;77373847;77373847;77373847;77373847;77373847;77374926;77374926;77374926;77374926;77374926;77377607;77377607;77377607;77377607;77377607;77381013;77381013;77381013;77381013;77383078;77383078;77383078;77383078;77383584;77383584;77383584;77383584;77387982;77387982;77387982;77387982;77388586;77388586;77388586;77388586;77390091;77390091;77390091;77390091;77398605;77398605;77398605;773…	-;-;-;-;-;-;-;-;-;-;-;-;-;-;-;-;-;-;-;-;-;-;-;-;-;-;-;-;-;-;-;-;-;-;-;-;-;-;-;-;-;-;-;-;-;-;-;-;-;-;-;-;-;-;-;-;-;-;-;-;-;-;-;-;-;-;-;-;-;-;-;-;-;-;-;-;-;-;-;-;-;-;-	8054	16	15	6	18
Pax3	1	78101267;78101270;78103328;78121578;78121578;78122591;78122591;78132228;78132228;78183456;78192442;78192442;78192442;78193740;78193740;78193740;78195251;78195251;78195251;78196665;78196665;78196665	78102835;78103574;78103574;78121792;78121792;78122756;78122756;78132433;78132433;78185776;78192576;78192576;78192576;78193869;78193869;78193869;78195486;78195486;78195486;78197113;78197134;78196838	-;-;-;-;-;-;-;-;-;-;-;-;-;-;-;-;-;-;-;-;-;-	6187	12	9	0	10
Sgpp2	1	78310345;78360071;78390475;78393359;78416875	78310502;78360229;78390654;78393448;78420289	+;+;+;+;+	4002	45	32	63	69
Farsb	1	78417975;78425068;78425085;78425193;78443635;78443635;78443635;78454754;78454754;78454754;78458565;78458565;78458565;78462306;78462306;78462306;78462835;78462835;78462835;78462996;78463272;78463272;78463272;78463272;78466967;78466967;78466967;78466967;78467971;78467971;78467971;78467971;78469252;78469252;78469252;78469252;78471083;78471083;78471083;78471083;78471186;78472484;78472484;78472484;784…	78418222;78425345;78425345;78425345;78443790;78443790;78443790;78454871;78454871;78454871;78458657;78458657;78458657;78462386;78462386;78462386;78463042;78463042;78463042;78463042;78463333;78463333;78463333;78463333;78467018;78467018;78467018;78467018;78468032;78468032;78468032;78468032;78469322;78469322;78469322;78469322;78471191;78471191;78471191;78471191;78471191;78472634;78472634;78472634;784…	-;-;-;-;-;-;-;-;-;-;-;-;-;-;-;-;-;-;-;-;-;-;-;-;-;-;-;-;-;-;-;-;-;-;-;-;-;-;-;-;-;-;-;-;-;-;-;-;-;-;-;-;-;-;-;-;-;-;-;-;-;-;-;-;-;-;-;-;-;-;-;-;-;-;-;-;-;-;-;-	2620	96	121	99	88
BC035947	1	78497026;78497029;78500179;78501074;78511856	78499785;78499785;78500333;78501165;78512158	-;-;-;-;-	3310	6	0	3	0
Mogat1	1	78510991;78511160;78511169;78511812;78511867;78511868;78511868;78522685;78522685;78522685;78522685;78522690;78523574;78523574;78523574;78523574;78527570;78527570;78527570;78527570;78529053;78529053;78529053;78537628;78537944;78537944;78537944	78511088;78511221;78511221;78512055;78512055;78512055;78512055;78522863;78522837;78522863;78522863;78522863;78523778;78523778;78523778;78523778;78527744;78527744;78527744;78527695;78529252;78529252;78529235;78537792;78538173;78538173;78538171	+;+;+;+;+;+;+;+;+;+;+;+;+;+;+;+;+;+;+;+;+;+;+;+;+;+;+	1558	4	4	0	0
Acsl3	1	78657825;78657883;78657883;78663141;78670893;78681593;78681593;78681593;78681940;78688237;78688237;78688237;78688237;78688237;78690263;78690269;78690269;78690269;78690269;78692082;78692082;78692082;78692082;78692082;78694196;78694196;78694196;78694196;78696081;78696081;78696081;78696081;78696429;78696429;78696429;78696429;78696656;78696890;78696890;78696890;78696890;78698996;78698996;78698996;786…	78658103;78658103;78658103;78663280;78670930;78682010;78682010;78682010;78682010;78688282;78688414;78688414;78688414;78688414;78690378;78690378;78690378;78690378;78690378;78692349;78692220;78692220;78692220;78692220;78694346;78694346;78694346;78694346;78696204;78696204;78696204;78696204;78696500;78696500;78696500;78696500;78697029;78697029;78697029;78697029;78697029;78699168;78699168;78699168;786…	+;+;+;+;+;+;+;+;+;+;+;+;+;+;+;+;+;+;+;+;+;+;+;+;+;+;+;+;+;+;+;+;+;+;+;+;+;+;+;+;+;+;+;+;+;+;+;+;+;+;+;+;+;+;+;+;+;+;+;+;+;+	4357	220	216	640	665
Utp14b	1	78658038;78658440;78660326;78663141;78663141;78664326;78664326	78658103;78658660;78660390;78663280;78663280;78671512;78667584	+;+;+;+;+;+;+	7679	474	627	2688	2795
Kcne4	1	78816758;78816927;78817611;78817611;78818497	78816996;78816996;78820028;78817821;78820028	+;+;+;+;+	2657	6	14	8	6
Scg2	1	79434669;79434669;79436052;79439956;79439956	79437018;79435931;79437018;79440042;79440120	-;-;-;-;-	2515	10	6	14	4
Ap1s3	1	79606876;79608845;79609186;79614203;79614203;79614203;79623682;79623682;79625105;79625107;79625107;79671850;79671850;79671850	79609202;79609202;79609202;79614340;79614340;79614340;79623790;79623790;79625285;79625285;79625285;79671965;79671968;79671972	-;-;-;-;-;-;-;-;-;-;-;-;-;-	2878	2	0	4	1
Wdfy1	1	79702262;79702262;79702262;79702262;79705357;79706244;79706244;79706244;79706244;79706244;79707452;79707452;79707452;79707452;79707452;79709093;79709093;79709093;79709093;79709093;79713858;79713858;79713858;79713858;79713858;79714874;79714874;79714874;79714874;79714874;79717203;79717203;79717203;79717203;79718974;79718974;79719124;79719124;79719124;79719163;79719163;79722214;79722214;79722214;797…	79705570;79705570;79705570;79705570;79705570;79706352;79706352;79706352;79706352;79706352;79707571;79707582;79707582;79707582;79707582;79709194;79709194;79709194;79709194;79709194;79713963;79713963;79713963;79713963;79713963;79715000;79715000;79715000;79715000;79715000;79717315;79717315;79717315;79717315;79719274;79719274;79719274;79719274;79719274;79719274;79719274;79722656;79722268;79722268;797…	-;-;-;-;-;-;-;-;-;-;-;-;-;-;-;-;-;-;-;-;-;-;-;-;-;-;-;-;-;-;-;-;-;-;-;-;-;-;-;-;-;-;-;-;-;-;-;-;-;-;-;-;-;-;-;-;-;-;-;-;-;-;-;-;-;-;-;-;-;-;-;-;-;-;-;-;-;-;-;-;-;-;-;-;-;-;-;-;-;-;-;-;-;-	6488	107	156	173	215
Mrpl44	1	79776018;79776116;79777858;79777858;79779488;79780964	79776311;79776311;79778546;79778326;79779666;79781445	+;+;+;+;+;+	1644	28	40	24	52
Serpine2	1	79794197;79796826;79796845;79799468;79799468;79801456;79801456;79802847;79802847;79803035;79810554;79810554;79810554;79815108;79816728;79816728;79816912;79821277;79821277;79821277;79821277;79857507;79858511;79858511;79861077	79795042;79796909;79796909;79799554;79799554;79801556;79801556;79803045;79803045;79803045;79810751;79810751;79810751;79816955;79816955;79816955;79820304;79821557;79821557;79821322;79821557;79858635;79858696;79858696;79861180	-;-;-;-;-;-;-;-;-;-;-;-;-;-;-;-;-;-;-;-;-;-;-;-;-	8287	17	16	10	8
Fam124b	1	80198706;80200325;80212933;80216142;80217816;80218441	80200548;80200548;80213944;80216389;80218036;80218473	-;-;-;-;-;-	3357	8	5	27	37
Cul3	1	80264923;80266823;80266947;80267242;80269210;80269210;80269210;80271524;80271524;80271524;80276414;80276414;80276414;80276414;80277375;80277375;80277375;80277964;80277964;80280833;80280833;80281383;80281383;80282623;80282623;80283676;80283676;80286899;80286899;80287050;80288744;80288744;80288744;80288831;80290082;80290082;80290082;80290082;80304080;80304080;80304080;80304080;80321785;80322859;803…	80267287;80267287;80267287;80267287;80269355;80269355;80269355;80271710;80271710;80271710;80276566;80276548;80276548;80276548;80277441;80277471;80277471;80278088;80278088;80280940;80280940;80281553;80281553;80282799;80282799;80283821;80283821;80287127;80287127;80287127;80288858;80288858;80288858;80288858;80290242;80290242;80290242;80290242;80304193;80304193;80304193;80304193;80321930;80323056;803…	-;-;-;-;-;-;-;-;-;-;-;-;-;-;-;-;-;-;-;-;-;-;-;-;-;-;-;-;-;-;-;-;-;-;-;-;-;-;-;-;-;-;-;-;-;-;-;-;-;-	4873	1990	2032	1602	1740
Gm45261	1	80449597;80454859;80461211	80449729;80455081;80461448	-;-;-	594	4	2	0	0
Dock10	1	80501073;80501188;80501553;80501641;80501713;80502891;80503919;80505126;80505325;80505325;80505325;80505325;80505325;80505621;80505621;80505621;80505621;80505621;80510277;80510277;80510277;80510277;80510277;80512427;80512427;80512427;80512427;80512427;80515489;80515489;80515489;80515489;80515489;80520498;80522185;80522185;80523716;80523716;80523716;80523716;80523716;80523970;80523970;80523970;805…	80501826;80501826;80501826;80503994;80501826;80506310;80503994;80505198;80505463;80505463;80505463;80505463;80505463;80505721;80505721;80505721;80505721;80505721;80510467;80510467;80510467;80510467;80510467;80512637;80512637;80512637;80512637;80512637;80515635;80515635;80515635;80515635;80515635;80522396;80522190;80522190;80523829;80523829;80523829;80523829;80523829;80524092;80524092;80524092;805…	-;-;-;-;-;-;-;-;-;-;-;-;-;-;-;-;-;-;-;-;-;-;-;-;-;-;-;-;-;-;-;-;-;-;-;-;-;-;-;-;-;-;-;-;-;-;-;-;-;-;-;-;-;-;-;-;-;-;-;-;-;-;-;-;-;-;-;-;-;-;-;-;-;-;-;-;-;-;-;-;-;-;-;-;-;-;-;-;-;-;-;-;-;-;-;-;-;-;-;-;-;-;-;-;-;-;-;-;-;-;-;-;-;-;-;-;-;-;-;-;-;-;-;-;-;-;-;-;-;-;-;-;-;-;-;-;-;-;-;-;-;-;-;-;-;-;-;-;-;-;-;-;-;-;-;-;-;-;-;-;-;-;-;-;-;-;-;-;-;-;-;-;-;-;-;-;-;-;-;-;-;-;-;-;-;-;-;-;-;-;-;-;-;-;-;-;-;-;-;-…	18267	31	40	12	34
Nyap2	1	81076950;81077204;81077317;81077324;81077407;81077407;81077583;81087257;81087257;81087257;81087257;81087257;81191751;81191751;81191751;81191751;81191751;81240884;81240884;81240884;81240884;81240884;81269044;81269044;81269044;81269044;81269044;81297962;81297962;81297962;81297962;81336514	81077047;81077308;81077893;81077893;81077893;81077893;81077893;81087493;81087493;81087493;81087493;81087493;81192052;81192148;81192052;81192148;81192052;81241969;81241969;81241969;81241969;81241969;81269253;81269253;81271664;81269253;81269253;81298065;81300096;81298909;81298934;81341764	+;+;+;+;+;+;+;+;+;+;+;+;+;+;+;+;+;+;+;+;+;+;+;+;+;+;+;+;+;+;+;+	12508	16	15	6	2
Irs1	1	82233101;82286777	82237604;82291416	-;-	9144	32	36	36	48
Gm9747	1	82233112	82235933	+	2822	12	18	10	4
Rhbdd1	1	82316452;82316642;82339049;82340319;82340319;82342730;82342730;82368292;82368292;82370334;82370334;82377561;82377561;82442863;82442863	82316648;82319730;82339296;82340830;82340830;82342862;82342862;82368380;82368380;82370390;82370390;82377704;82377704;82445366;82445366	+;+;+;+;+;+;+;+;+;+;+;+;+;+;+	6966	58	57	71	80
Col4a4	1	82448423;82453777;82455723;82456779;82462051;82465457;82466488;82469479;82470983;82471189;82472478;82479858;82480482;82484391;82485581;82486483;82487512;82489011;82489700;82491525;82492448;82493493;82495771;82497154;82497828;82498935;82506946;82509168;82518929;82523851;82524987;82525865;82527529;82528452;82528752;82529565;82531358;82531600;82532917;82534595;82535741;82538527;82539031;82539954;825…	82453394;82454063;82455911;82456895;82462176;82465465;82466595;82469634;82471096;82471317;82472549;82479965;82480589;82484465;82485644;82486664;82487616;82489154;82489870;82491686;82492666;82493600;82495839;82497337;82497934;82499007;82507109;82509257;82519093;82523955;82525056;82525918;82527573;82528511;82528805;82529645;82531399;82531635;82532979;82534630;82535809;82539147;82539147;82539998;825…	-;-;-;-;-;-;-;-;-;-;-;-;-;-;-;-;-;-;-;-;-;-;-;-;-;-;-;-;-;-;-;-;-;-;-;-;-;-;-;-;-;-;-;-;-;-;-;-;-;-;-;-;-;-;-	10612	363	428	709	954
Col4a3	1	82586921;82586976;82641439;82641439;82643209;82648578;82649756;82650561;82651254;82652161;82653301;82654954;82655126;82656851;82657146;82660224;82660826;82662202;82662896;82664577;82666521;82666895;82668920;82669672;82670175;82671307;82672597;82673979;82675909;82676666;82678567;82679079;82679549;82680680;82682286;82682703;82689107;82689986;82690521;82693419;82696256;82696680;82697740;82700238;827…	82587431;82587431;82642853;82641495;82643298;82648622;82649800;82650623;82651307;82652187;82653378;82655016;82655161;82656892;82657223;82660286;82660885;82662246;82662949;82664618;82666605;82666930;82669084;82669761;82670270;82671377;82672779;82674147;82676001;82676767;82678664;82679229;82679662;82680847;82682375;82682837;82689205;82690075;82690660;82693545;82696336;82696778;82697787;82700423;827…	+;+;+;+;+;+;+;+;+;+;+;+;+;+;+;+;+;+;+;+;+;+;+;+;+;+;+;+;+;+;+;+;+;+;+;+;+;+;+;+;+;+;+;+;+;+;+;+;+;+;+;+;+;+;+;+;+;+;+;+;+;+	9967	284	350	523	513
Mff	1	82724890;82724918;82724919;82724925;82724934;82724940;82724948;82727228;82727228;82727228;82727228;82727228;82727228;82727228;82728067;82729216;82729216;82729216;82729216;82729216;82729216;82729216;82729229;82729272;82729326;82729326;82731113;82731113;82731113;82731113;82731113;82731113;82731113;82731113;82731113;82731113;82735416;82735416;82735416;82735419;82735419;82735419;82735419;82735419;827…	82725084;82725084;82725084;82725084;82725084;82725084;82725084;82727336;82727336;82727336;82727336;82727336;82727336;82727336;82728238;82729436;82729436;82729436;82729436;82729436;82729436;82729436;82729436;82729436;82729436;82729436;82731282;82731282;82731282;82731282;82731282;82731282;82731282;82731282;82731282;82731282;82735507;82735507;82735507;82736728;82735507;82735507;82735507;82735507;827…	+;+;+;+;+;+;+;+;+;+;+;+;+;+;+;+;+;+;+;+;+;+;+;+;+;+;+;+;+;+;+;+;+;+;+;+;+;+;+;+;+;+;+;+;+;+;+;+;+;+;+;+;+;+;+;+;+;+;+;+;+;+;+;+;+;+;+;+;+;+;+;+;+;+;+;+;+;+;+;+;+;+;+;+;+;+;+;+	9757	316	296	307	324
Tm4sf20	1	82756649;82757402;82760168;82763927;82763927;82768235;82768235	82757711;82757711;82760319;82763992;82763992;82768461;82768461	-;-;-;-;-;-;-	1508	0	3	0	2
Agfg1	1	82839483;82839497;82839669;82839671;82839674;82839674;82839734;82840073;82858356;82858356;82858356;82858356;82858356;82858356;82858356;82858356;82870685;82870685;82870685;82870685;82870685;82870685;82870685;82870685;82875288;82875288;82875288;82875288;82875288;82875288;82875288;82875288;82876171;82876171;82876171;82876171;82876171;82876171;82876171;82876171;82880008;82880008;82880008;82880008;828…	82839889;82839889;82839889;82839889;82839889;82839889;82839889;82840286;82858449;82858449;82858449;82858449;82858449;82858449;82858449;82858449;82870800;82870800;82870800;82870800;82870800;82870800;82870800;82870800;82875450;82875450;82875450;82875450;82875450;82875450;82875450;82875450;82876324;82876324;82876324;82876324;82876324;82876324;82876324;82876324;82880122;82880127;82880127;82880127;828…	+;+;+;+;+;+;+;+;+;+;+;+;+;+;+;+;+;+;+;+;+;+;+;+;+;+;+;+;+;+;+;+;+;+;+;+;+;+;+;+;+;+;+;+;+;+;+;+;+;+;+;+;+;+;+;+;+;+;+;+;+;+;+;+;+;+;+;+;+;+;+;+;+;+;+;+;+;+;+;+;+;+;+;+;+;+;+;+;+;+;+;+;+;+;+;+	8384	241	260	373	358
Slc19a3	1	83012523;83012524;83013800;83014703;83014703;83014703;83019332;83019332;83019332;83020142;83022334;83022334;83026226;83026226;83028013;83038370;83038370	83013989;83013989;83013989;83014844;83014844;83014844;83019524;83019524;83019524;83020232;83023141;83023141;83026380;83026380;83028142;83038431;83038448	-;-;-;-;-;-;-;-;-;-;-;-;-;-;-;-;-	3065	6	8	0	0
Krtap28-13	1	83060930	83061921	+	992	0	0	0	0
Ccl20	1	83116766;83116774;83116793;83117796;83117799;83117799;83117999;83117999;83117999;83118696;83118696	83116902;83116902;83116902;83117910;83117910;83117910;83118076;83118076;83119166;83119167;83119167	+;+;+;+;+;+;+;+;+;+;+	1421	2	2	0	0
Daw1	1	83159752;83159762;83159762;83159769;83159781;83179293;83179293;83179293;83179293;83179293;83180345;83180345;83180345;83180365;83182250;83182250;83182250;83182250;83183256;83183256;83183256;83183256;83187906;83187906;83191344;83191344;83192617;83192617;83197221;83197221;83197221;83197221;83198086;83198086;83198086;83198086;83205889;83205889;83205889;83205889;83209206;83209206;83209206;83209206;832…	83159839;83159838;83159838;83159838;83159838;83179824;83179365;83179365;83179365;83179365;83180489;83180489;83180489;83180489;83182308;83182308;83182308;83182308;83183378;83183378;83183378;83183378;83188005;83188005;83191451;83191451;83192723;83192723;83197323;83197323;83197323;83197323;83198200;83198200;83198200;83198200;83205965;83205965;83205965;83205965;83209368;83209368;83209368;83209368;832…	+;+;+;+;+;+;+;+;+;+;+;+;+;+;+;+;+;+;+;+;+;+;+;+;+;+;+;+;+;+;+;+;+;+;+;+;+;+;+;+;+;+;+;+;+;+;+;+	2140	96	98	244	232
Sphkap	1	83254139;83255442;83263509;83263509;83263782;83263782;83265127;83265969;83267302;83267302;83267302;83275618;83275618;83275618;83280330;83280330;83288762;83288762;83290970;83290970;83339146;83339535;83339535;83362229;83362229;83362229;83384843;83384894;83407980;83407980;83407980;83407980	83257270;83257270;83263693;83263693;83263834;83263834;83266055;83266055;83267487;83267487;83267487;83279335;83279165;83279335;83280585;83280585;83288896;83288896;83291029;83291029;83339642;83339642;83339642;83362328;83362328;83362328;83384972;83384972;83408139;83408165;83408165;83408200	-;-;-;-;-;-;-;-;-;-;-;-;-;-;-;-;-;-;-;-;-;-;-;-;-;-;-;-;-;-;-;-	9602	635	682	995	1175
Pid1	1	84036296;84037231;84037926;84053074;84080579;84107794;84115332;84157129;84159232;84159232;84159232;84159232;84159232;84191340;84283193;84284341;84284341;84284341;84336034;84339734;84341056;84364030	84038507;84038507;84038507;84053253;84080798;84108387;84116030;84159378;84159378;84159378;84159378;84159378;84159378;84191423;84284623;84284611;84284423;84284645;84336173;84339867;84341110;84364180	-;-;-;-;-;-;-;-;-;-;-;-;-;-;-;-;-;-;-;-;-;-	8172	12	10	9	6
Dner	1	84369839;84383785;84395615;84405939;84418649;84445395;84476345;84494731;84533944;84534852;84580656;84580656;84580715;84583004;84583004;84583004;84583004;84585313;84585313;84585313;84585313;84623659;84640425;84695453;84695453	84370875;84384031;84395746;84406052;84418771;84445619;84476458;84494884;84534997;84534997;84580822;84580822;84580822;84583098;84583098;84583098;84583098;84585621;84585621;84585621;84585621;84623841;84640485;84696019;84696221	-;-;-;-;-;-;-;-;-;-;-;-;-;-;-;-;-;-;-;-;-;-;-;-;-	4784	262	240	4	2
Trip12	1	84721189;84721189;84724264;84724264;84724577;84725396;84725396;84725396;84725396;84725396;84725736;84725736;84725736;84725736;84725736;84726203;84726203;84726203;84726203;84726203;84726210;84728125;84728125;84728125;84728125;84728125;84728125;84728607;84730532;84730532;84730532;84730532;84730532;84731623;84731623;84731623;84731623;84731623;84731623;84732013;84732013;84732013;84732013;84736982;847…	84724814;84724814;84724814;84724814;84724814;84725499;84725499;84725499;84725499;84725499;84725830;84725830;84725830;84725830;84725830;84726316;84726316;84726316;84726316;84726316;84726316;84728876;84728289;84728289;84728289;84728289;84728289;84730696;84730599;84730696;84730696;84730696;84730696;84731774;84731703;84731777;84731777;84731777;84731777;84732127;84732127;84732127;84732127;84737080;847…	-;-;-;-;-;-;-;-;-;-;-;-;-;-;-;-;-;-;-;-;-;-;-;-;-;-;-;-;-;-;-;-;-;-;-;-;-;-;-;-;-;-;-;-;-;-;-;-;-;-;-;-;-;-;-;-;-;-;-;-;-;-;-;-;-;-;-;-;-;-;-;-;-;-;-;-;-;-;-;-;-;-;-;-;-;-;-;-;-;-;-;-;-;-;-;-;-;-;-;-;-;-;-;-;-;-;-;-;-;-;-;-;-;-;-;-;-;-;-;-;-;-;-;-;-;-;-;-;-;-;-;-;-;-;-;-;-;-;-;-;-;-;-;-;-;-;-;-;-;-;-;-;-;-;-;-;-;-;-;-;-;-;-;-;-;-;-;-;-;-;-;-;-;-;-;-;-;-;-;-;-;-;-;-;-;-;-;-;-;-;-;-;-;-;-;-;-;-;-;-…	16601	6235	7363	14555	15582
Fbxo36	1	84839841;84839853;84847880;84866436;84869151;84881092;84881092;84881092;84881092;84896490;84896490;84896490;84896490;84899997;84899997;84899997;84899997	84839968;84839968;84848078;84866543;84870090;84881200;84881200;84881200;84881200;84896662;84896662;84896662;84896662;84900487;84900487;84900487;84900487	+;+;+;+;+;+;+;+;+;+;+;+;+;+;+;+;+	2148	196	241	268	245
Slc16a14	1	84905898;84912196;84922854;84929287;84929334;84934713;84934860	84907429;84913173;84922997;84929564;84929564;84934857;84935134	-;-;-;-;-;-;-	3352	10	8	6	8
C130026I21Rik	1	84992690;85112267;85112418;85113493;85113493;85241286;85245640;85245640;85246297;85246344;85246670;85248299;85248299;85248299;85248299;85254103;85254103;85254103;85254103;85254514;85254514;85254514;85254514;85257386;85259695;85259695;85259695;85260737;85260737;85260737;85261835;85270033;85270033;85270033;85270033	84993076;85112609;85112609;85113655;85113655;85241897;85245707;85245707;85246397;85247136;85247136;85248379;85248379;85248379;85248379;85254183;85254183;85254183;85254183;85254576;85254576;85254576;85254548;85257469;85259866;85259866;85259866;85260899;85260899;85260899;85262070;85270566;85270543;85270143;85270178	-;-;-;-;-;-;-;-;-;-;-;-;-;-;-;-;-;-;-;-;-;-;-;-;-;-;-;-;-;-;-;-;-;-;-	3827	4	16	7	7
A530032D15Rik	1	85083069;85085079;85088407;85089527;85089527;85091077;85091077;85094297;85094297;85099477;85099477;85099477;85100532;85100532;85100532;85109337;85109337;85109337;85109809	85083113;85085144;85088816;85089580;85089580;85091189;85091189;85094359;85094359;85099648;85099648;85099648;85100694;85100694;85100694;85109455;85109853;85109449;85109846	-;-;-;-;-;-;-;-;-;-;-;-;-;-;-;-;-;-;-	1603	8	8	4	6
Gm10553	1	85100164	85100535	+	372	0	0	0	0
G530012D18Rik	1	85575676;85576904	85575703;85577295	+;+	420	2	0	0	0
Sp110	1	85576899;85576899;85576903;85579057;85579057;85579057;85579357;85579644;85579644;85583512;85583512;85583512;85583512;85584178;85584903;85584903;85584903;85586215;85586215;85587462;85587462;85587462;85589114;85589114;85589114;85591523;85591523;85593444;85594265;85594265;85595453;85595831;85595962;85595962;85595962;85595962;85597213;85597718;85598245;85598277;85598629;85598629;85598629;85598629;855…	85577345;85577345;85577345;85579745;85579199;85579199;85579745;85579745;85579745;85583580;85583580;85583580;85583580;85584278;85585052;85586295;85585052;85586295;85586295;85587539;85587539;85587539;85589191;85589191;85589191;85591789;85591789;85595727;85594433;85594433;85595727;85596109;85596109;85596109;85596109;85596109;85597440;85598396;85598396;85598396;85598779;85598779;85598779;85598779;855…	-;-;-;-;-;-;-;-;-;-;-;-;-;-;-;-;-;-;-;-;-;-;-;-;-;-;-;-;-;-;-;-;-;-;-;-;-;-;-;-;-;-;-;-;-;-;-	6781	18	19	11	31
Sp140	1	85600378;85600703;85601136;85609694;85609694;85610739;85610739;85610833;85614804;85614804;85615188;85615188;85620056;85620056;85621654;85621654;85626100;85626100;85628178;85630460;85630460;85632478;85632478;85635384;85635559;85635559;85637824;85637824;85637827;85641733;85641733;85641733;85642542;85642542;85642542;85642935;85642989;85643203;85644584;85644584;85644584	85600599;85601191;85601191;85609856;85609856;85610782;85610910;85610910;85614854;85614854;85615271;85615271;85620157;85620157;85621707;85621707;85626165;85626165;85628258;85630539;85630564;85632620;85632620;85635606;85635606;85635606;85637865;85637865;85637865;85641848;85641848;85641848;85642890;85642647;85642647;85643012;85643346;85643346;85645032;85644942;85645037	+;+;+;+;+;+;+;+;+;+;+;+;+;+;+;+;+;+;+;+;+;+;+;+;+;+;+;+;+;+;+;+;+;+;+;+;+;+;+;+;+	3328	7	3	22	14
Sp100	1	85649988;85649988;85650008;85650014;85650014;85650014;85650015;85650050;85659703;85659703;85659703;85659703;85659703;85659703;85659703;85659703;85662473;85662473;85662473;85662473;85662473;85662473;85662473;85662473;85663526;85663526;85663526;85663526;85663526;85663526;85663526;85665279;85665279;85665279;85665279;85665279;85665279;85665279;85666914;85666914;85666914;85666914;85666914;85666914;856…	85650127;85650127;85650127;85650127;85650127;85650127;85650127;85650127;85659862;85659862;85659862;85659862;85659862;85659862;85659862;85659862;85662871;85662641;85662641;85662641;85662641;85662641;85662641;85662641;85663597;85663597;85663597;85663597;85663597;85663597;85663597;85665344;85665344;85665344;85665344;85665344;85665344;85665344;85667003;85667003;85667003;85667003;85667003;85667003;856…	+;+;+;+;+;+;+;+;+;+;+;+;+;+;+;+;+;+;+;+;+;+;+;+;+;+;+;+;+;+;+;+;+;+;+;+;+;+;+;+;+;+;+;+;+;+;+;+;+;+;+;+;+;+;+;+;+;+;+;+;+;+;+;+;+;+;+;+;+;+;+;+;+;+;+;+;+;+;+;+;+;+;+;+;+;+;+;+;+;+;+;+;+;+;+;+;+;+;+;+;+;+;+;+;+;+;+;+;+;+;+;+;+;+;+;+;+;+;+;+;+;+;+;+;+;+;+;+;+;+;+;+;+;+;+;+;+;+;+	7556	43	35	29	10
A630001G21Rik	1	85717083;85717083;85717689;85717692;85718090;85719025;85719025;85719025;85719025;85719025;85723098;85723098;85723098;85723098;85723098;85725121;85725121;85725121;85725121;85726459;85726459;85726459;85726459;85726614;85727514;85735923;85736472;85736472;85736472;85736472;85736472;85774060;85777662;85778520	85718368;85718368;85718368;85718368;85718368;85719129;85719129;85719129;85719129;85719129;85723181;85723181;85723387;85723181;85723181;85725289;85725289;85725289;85725289;85726502;85726615;85726615;85726615;85726615;85727698;85736029;85736561;85736554;85736581;85736581;85736629;85774141;85777707;85778643	-;-;-;-;-;-;-;-;-;-;-;-;-;-;-;-;-;-;-;-;-;-;-;-;-;-;-;-;-;-;-;-;-;-	2709	6	12	4	2
Cab39	1	85793441;85793541;85794468;85794511;85795357;85813712;85816021;85818357;85818357;85818357;85818357;85835323;85835323;85835323;85837286;85837286;85837286;85842198;85842198;85843080;85844593;85844593;85847410;85847410;85848277;85848277;85849033;85849033	85793821;85793821;85794549;85794549;85795473;85813764;85816109;85818513;85818513;85818513;85818513;85835487;85835487;85835487;85837318;85837404;85837404;85842366;85842366;85846070;85844652;85844652;85847475;85847475;85848420;85848420;85850365;85851576	+;+;+;+;+;+;+;+;+;+;+;+;+;+;+;+;+;+;+;+;+;+;+;+;+;+;+;+	7077	309	314	736	772
Itm2c	1	85894281;85894619;85903010;85903010;85905214;85905214;85906161;85906422;85907008;85907008;85907008;85907547;85907547;85907547	85894789;85894789;85903150;85903150;85905402;85905402;85906532;85906532;85907158;85907158;85907158;85908359;85907791;85908675	+;+;+;+;+;+;+;+;+;+;+;+;+;+	2491	86	41	49	56
4933407L21Rik	1	85928483;85928727;85928886;85930471;85930471;85931285;85940554	85929092;85929092;85931754;85930536;85930536;85931754;85940624	+;+;+;+;+;+;+	3343	9	8	0	0
Gpr55	1	85938318;85960835	85941865;85961007	-;-	3721	76	78	70	92
Spata3	1	86016816;86018693;86021942;86021943;86021946;86021946;86021946;86021953;86021960;86021961;86022105;86024327;86024327;86024327;86024327;86024327;86024330;86024330;86024330;86024330;86026414;86026414;86026414;86026414;86026414;86026414;86026414;86026852;86029212;86029212;86029212;86029579;86029579;86029579	86017069;86018824;86022349;86022306;86022349;86022349;86022349;86022349;86022349;86022349;86022349;86024669;86024669;86024501;86024666;86024501;86024501;86024501;86024668;86024501;86026557;86026557;86026557;86026557;86026557;86026557;86026557;86027178;86029248;86029264;86029262;86029921;86029958;86029958	+;+;+;+;+;+;+;+;+;+;+;+;+;+;+;+;+;+;+;+;+;+;+;+;+;+;+;+;+;+;+;+;+;+	2041	9	0	0	2
2810459M11Rik	1	86045863;86045863;86048588;86048591;86052950;86052950	86046572;86046572;86048701;86048701;86053353;86055456	+;+;+;+;+;+	3331	4	10	3	0
Psmd1	1	86064387;86064387;86064619;86064619;86064641;86064692;86064871;86070583;86070583;86070583;86070583;86070583;86070583;86071421;86071614;86071614;86071614;86071614;86071614;86071827;86071827;86071827;86075799;86075799;86075799;86077356;86077356;86078568;86078568;86082037;86082037;86083147;86083147;86085182;86085182;86086030;86086030;86086575;86086575;86088809;86088809;86089994;86089994;86092003;860…	86064805;86064805;86064805;86064805;86067662;86064805;86065006;86070626;86070626;86070626;86070776;86070626;86070626;86071523;86071687;86071687;86071660;86071687;86071687;86071996;86072284;86071996;86075819;86076004;86076004;86077499;86077499;86078794;86078794;86082097;86082097;86083275;86083275;86085270;86085270;86086108;86086108;86086748;86086748;86088920;86088920;86090190;86090190;86092098;860…	+;+;+;+;+;+;+;+;+;+;+;+;+;+;+;+;+;+;+;+;+;+;+;+;+;+;+;+;+;+;+;+;+;+;+;+;+;+;+;+;+;+;+;+;+;+;+;+;+;+;+;+;+;+;+;+;+;+;+;+;+;+;+;+;+;+;+;+;+;+;+;+	7265	1060	1197	4188	4565
Htr2b	1	86099026;86100101;86102374;86102422;86110534;86110534;86111879	86100232;86100232;86102622;86102622;86110672;86111116;86111970	-;-;-;-;-;-;-	2131	10	4	7	8
Gm21972	1	86133637;86136963;86154711;86156918;86159995;86162665	86133784;86137116;86154843;86157005;86160123;86162788	+;+;+;+;+;+	776	552	618	2171	2308
Armc9	1	86154780;86154784;86154784;86154786;86154798;86154798;86154799;86154810;86154815;86154819;86156918;86156918;86156918;86156918;86156918;86156918;86156918;86156918;86156918;86156918;86159995;86159995;86159995;86159995;86159995;86159995;86159995;86159995;86159995;86159995;86162665;86162665;86162665;86162665;86162665;86162665;86162665;86162665;86162665;86164696;86164696;86164696;86164696;86164696;861…	86154843;86154843;86154843;86154843;86154843;86154843;86154843;86154843;86154843;86154843;86157005;86157005;86157005;86157005;86157005;86157005;86157005;86157005;86157005;86157005;86160123;86160123;86160123;86160123;86160123;86160123;86160123;86160123;86160123;86160123;86162835;86162835;86162835;86162835;86162835;86162835;86162835;86162835;86162835;86164851;86164851;86164851;86164851;86164851;861…	+;+;+;+;+;+;+;+;+;+;+;+;+;+;+;+;+;+;+;+;+;+;+;+;+;+;+;+;+;+;+;+;+;+;+;+;+;+;+;+;+;+;+;+;+;+;+;+;+;+;+;+;+;+;+;+;+;+;+;+;+;+;+;+;+;+;+;+;+;+;+;+;+;+;+;+;+;+;+;+;+;+;+;+;+;+;+;+;+;+;+;+;+;+;+;+;+;+;+;+;+;+;+;+;+;+;+;+;+;+;+;+;+;+;+;+;+;+;+;+;+;+;+;+;+;+;+;+;+;+;+;+;+;+;+;+;+;+;+;+;+;+;+;+;+;+;+;+;+;+;+;+;+;+;+;+;+;+;+;+;+;+;+;+;+;+;+;+;+;+;+;+;+;+;+;+;+;+;+	13006	343	346	751	837
B3gnt7	1	86302832;86303234;86303531;86305045;86305045	86304707;86303554;86304248;86307305;86305849	+;+;+;+;+	4137	16	4	2	0
Ncl	1	86344719;86350495;86350496;86350564;86350812;86350812;86350812;86350812;86351101;86351367;86351367;86351367;86352198;86352198;86352198;86352510;86353126;86353732;86353732;86355020;86355020;86356052;86356052;86356371;86356371;86356556;86356556;86356957;86356957;86357312;86358107;86358107;86358107;86358567;86359206;86359206	86350696;86350696;86350696;86350696;86351035;86351211;86351035;86351035;86351493;86352063;86351493;86351493;86352306;86353280;86352319;86352633;86353280;86353855;86353855;86355144;86355144;86356193;86356193;86356457;86356457;86356741;86356741;86357452;86357452;86357452;86358223;86358223;86358223;86358969;86359364;86359400	-;-;-;-;-;-;-;-;-;-;-;-;-;-;-;-;-;-;-;-;-;-;-;-;-;-;-;-;-;-;-;-;-;-;-;-	10188	5833	7313	24084	26606
Nmur1	1	86386303;86386325;86386325;86387313;86387313;86387313;86387847;86389342;86398033;86420960;86426114	86386713;86386713;86386713;86388141;86388207;86388207;86388207;86389344;86398190;86421072;86426228	-;-;-;-;-;-;-;-;-;-;-	1695	10	4	0	4
1700019O17Rik	1	86426329	86428052	+	1724	0	2	2	0
Ptma	1	86526726;86526736;86526737;86526741;86526807;86527849;86528775;86528775;86529173;86529173;86529173;86529173;86529173;86529456;86529456;86529456;86529456;86529731;86529731;86529731;86529731;86529965;86529965;86530004	86526950;86526950;86526950;86526950;86526950;86528012;86528856;86528856;86529244;86529244;86529244;86529244;86529244;86529552;86529552;86529527;86529552;86529745;86529804;86529804;86529804;86530712;86530371;86530209	+;+;+;+;+;+;+;+;+;+;+;+;+;+;+;+;+;+;+;+;+;+;+;+	1462	1648	1981	7595	8043
Pde6d	1	86542994;86542994;86543022;86543520;86545392;86545702;86545702;86545702;86546190;86546657;86546657;86546657;86546657;86547436;86547529;86547529;86547529;86564545;86582300;86582300;86582300;86582300;86582412	86543232;86543583;86543583;86543583;86545807;86545807;86545807;86545807;86546782;86546782;86546782;86546782;86546782;86547617;86547617;86547617;86547617;86564611;86582547;86582547;86582629;86582547;86582517	-;-;-;-;-;-;-;-;-;-;-;-;-;-;-;-;-;-;-;-;-;-;-	2178	128	152	137	147
Cops7b	1	86582904;86582938;86587016;86587016;86587100;86587131;86587142;86587347;86589164;86589164;86589164;86589164;86589164;86592291;86592291;86592291;86596740;86596751;86596751;86596751;86599003;86599003;86599003;86599003;86599102;86601083;86601083;86601083;86601083;86601083;86605058;86605058;86605058;86605058	86583096;86583096;86587235;86587235;86587235;86587235;86587235;86587467;86589341;86589341;86589341;86589293;86589341;86592366;86592366;86592366;86596839;86596839;86596839;86596839;86599205;86599205;86599205;86599205;86599205;86601164;86601188;86601188;86601188;86601188;86606978;86606326;86606500;86609375	+;+;+;+;+;+;+;+;+;+;+;+;+;+;+;+;+;+;+;+;+;+;+;+;+;+;+;+;+;+;+;+;+;+	5515	88	63	204	171
Nppc	1	86666291;86669644;86670349	86666798;86669954;86670571	-;-;-	1042	0	0	2	3
Dis3l2	1	86703808;86703819;86703828;86703828;86703843;86744681;86744681;86744681;86744681;86744681;86745341;86745341;86745341;86745341;86745341;86747529;86754227;86754227;86754227;86754227;86760288;86760288;86760288;86760288;86791416;86791416;86812512;86812512;86821222;86821222;86821222;86821222;86854360;86854360;86854360;86854360;86857127;86857127;86857127;86857127;86857371;86878403;86878403;86878403;868…	86703871;86703871;86703871;86703871;86703871;86744828;86744828;86744828;86744828;86744828;86745498;86745498;86745498;86745498;86745498;86748331;86754280;86754280;86754280;86754280;86760389;86760389;86760389;86760389;86791457;86791457;86812589;86812589;86821450;86821450;86821450;86821450;86854460;86854460;86854460;86854460;86857374;86857374;86857374;86857374;86858105;86882439;86878576;86878576;868…	+;+;+;+;+;+;+;+;+;+;+;+;+;+;+;+;+;+;+;+;+;+;+;+;+;+;+;+;+;+;+;+;+;+;+;+;+;+;+;+;+;+;+;+;+;+;+;+;+;+;+;+;+;+;+;+;+;+;+;+;+;+;+;+;+;+;+;+;+;+;+;+;+;+;+;+;+;+;+;+	8901	125	158	577	715
Alppl2	1	87086694;87086695;87087429;87087429;87087658;87087658;87087933;87087933;87088174;87088174;87088356;87088356;87088706;87088706;87088780;87088950;87088950;87089273;87089273;87089419;87089495;87089495;87089700;87089700;87089700;87089900	87087340;87087340;87087545;87087545;87087849;87087849;87088067;87088067;87088246;87088246;87088490;87088490;87088878;87088878;87089124;87089124;87089124;87089388;87089388;87089611;87089611;87089611;87089805;87089807;87089911;87089928	-;-;-;-;-;-;-;-;-;-;-;-;-;-;-;-;-;-;-;-;-;-;-;-;-;-	2256	16	8	22	20
Alpi	1	87098002;87099052;87099370;87099649;87099905;87100071;87100449;87100689;87101031;87101264;87101466	87098964;87099168;87099561;87099783;87099977;87100205;87100621;87100863;87101146;87101380;87101606	-;-;-;-;-;-;-;-;-;-;-	2337	2	6	20	20
Akp3	1	87124973;87125008;87125158;87125392;87125392;87125627;87125627;87125880;87126310;87126310;87126526;87126526;87126728;87126936;87127330;87127530	87125274;87125074;87125274;87125507;87125507;87126052;87125801;87126052;87126444;87126444;87127148;87126598;87126862;87127127;87127443;87127912	+;+;+;+;+;+;+;+;+;+;+;+;+;+;+;+	2099	11	11	8	16
Ecel1	1	87147655;87147658;87147662;87147882;87148226;87148226;87148226;87148226;87148625;87148625;87148625;87148625;87149134;87149134;87149134;87149496;87149496;87149496;87149784;87149784;87149784;87150477;87150477;87150477;87150606;87150606;87150606;87150900;87150900;87150900;87151135;87151135;87151135;87151449;87151449;87151449;87151983;87151983;87151983;87152819;87152819;87152819;87153120;87153120;871…	87148086;87148086;87148086;87148086;87148302;87148302;87148302;87148302;87148916;87148720;87148720;87148720;87149199;87149199;87149199;87149620;87149620;87149620;87149851;87149851;87149851;87150528;87150528;87150528;87150664;87150664;87150664;87151003;87151003;87151003;87151209;87151209;87151209;87151547;87151547;87151547;87152205;87152205;87152205;87152943;87152943;87152943;87153212;87153212;871…	-;-;-;-;-;-;-;-;-;-;-;-;-;-;-;-;-;-;-;-;-;-;-;-;-;-;-;-;-;-;-;-;-;-;-;-;-;-;-;-;-;-;-;-;-;-;-;-;-;-;-;-;-;-;-;-;-;-	3500	12	12	4	21
Prss56	1	87183313;87184155;87184603;87184753;87185324;87185510;87185894;87186271;87186575;87186884;87187146;87187496;87187945	87183598;87184262;87184656;87184942;87185423;87185669;87186036;87186433;87186754;87187048;87187208;87187602;87188405	+;+;+;+;+;+;+;+;+;+;+;+;+	2180	30	25	43	44
Chrnd	1	87190607;87190637;87190844;87190975;87190975;87191520;87191520;87191520;87192214;87192214;87192486;87192486;87192846;87192846;87194800;87194800;87195485;87195485;87195683;87195683;87197283;87197283;87197575;87197575;87198580;87198580	87190742;87190742;87191129;87191129;87191129;87191766;87191564;87191564;87192323;87192323;87192641;87192641;87192955;87192955;87195000;87195000;87195596;87195596;87195797;87195797;87197487;87197487;87197693;87197693;87200069;87200070	+;+;+;+;+;+;+;+;+;+;+;+;+;+;+;+;+;+;+;+;+;+;+;+;+;+	3288	7	3	8	8
Chrng	1	87204657;87205810;87205811;87205885;87206074;87206075;87206075;87206075;87206468;87206468;87206468;87206468;87206468;87206650;87206650;87206650;87206650;87206650;87207387;87207387;87207387;87207387;87208208;87208208;87208208;87208208;87209015;87209427;87209764;87210524;87210903;87211315	87204704;87205879;87205879;87206214;87206214;87206214;87206214;87206403;87206512;87206512;87206512;87206512;87206512;87206759;87206759;87206759;87206759;87206759;87207542;87208595;87207542;87207542;87208295;87208305;87208295;87208296;87209215;87209541;87209878;87210740;87211036;87212694	+;+;+;+;+;+;+;+;+;+;+;+;+;+;+;+;+;+;+;+;+;+;+;+;+;+;+;+;+;+;+;+	4163	10	2	4	8
Eif4e2	1	87213914;87213914;87213914;87213914;87213914;87213939;87213979;87214286;87214346;87219581;87219581;87219581;87219581;87219581;87219581;87219581;87219581;87220920;87220920;87220920;87220920;87220920;87220920;87220920;87220920;87224353;87224353;87224353;87224353;87224353;87224353;87224353;87224353;87225850;87225850;87225850;87225850;87225850;87225850;87225850;87225850;87226097;87226097;87226097;872…	87214019;87214019;87214019;87214019;87214019;87214495;87214019;87214495;87214495;87219695;87219695;87219695;87219695;87219695;87219695;87219695;87219695;87221054;87221054;87221054;87221054;87221054;87221054;87221054;87221054;87224457;87224457;87224457;87224457;87224457;87224457;87224457;87224457;87226002;87225873;87226002;87226002;87226002;87226002;87226002;87226002;87226233;87226600;87226233;872…	+;+;+;+;+;+;+;+;+;+;+;+;+;+;+;+;+;+;+;+;+;+;+;+;+;+;+;+;+;+;+;+;+;+;+;+;+;+;+;+;+;+;+;+;+;+;+;+;+;+;+;+;+;+	7497	1106	1261	2099	2161
Efhd1	1	87264363;87264363;87289468;87289468;87297629;87297629;87309226;87309661;87309661;87309661;87309972	87264754;87264754;87289615;87289615;87297763;87297763;87309496;87309742;87309846;87310839;87310836	+;+;+;+;+;+;+;+;+;+;+	2125	559	521	457	426
Gigyf2	1	87326998;87327003;87327029;87327030;87327033;87327046;87327048;87327066;87334270;87334270;87334270;87334270;87334270;87334270;87334270;87354404;87354404;87354404;87354404;87354404;87354404;87354404;87354446;87354446;87354971;87354981;87363802;87364104;87364104;87364104;87364104;87364104;87364104;87364104;87364161;87365184;87365184;87365184;87365184;87365184;87365184;87365184;87365184;87365184;873…	87327092;87327092;87327092;87327092;87327092;87329007;87327092;87327092;87334334;87334334;87334334;87334334;87334334;87334334;87334334;87354486;87354486;87354486;87354486;87354486;87354486;87354486;87354486;87354486;87355722;87357784;87364233;87364233;87364233;87364233;87364233;87364233;87364233;87364233;87364233;87365655;87365279;87365279;87365279;87365279;87365279;87365279;87365279;87365279;873…	+;+;+;+;+;+;+;+;+;+;+;+;+;+;+;+;+;+;+;+;+;+;+;+;+;+;+;+;+;+;+;+;+;+;+;+;+;+;+;+;+;+;+;+;+;+;+;+;+;+;+;+;+;+;+;+;+;+;+;+;+;+;+;+;+;+;+;+;+;+;+;+;+;+;+;+;+;+;+;+;+;+;+;+;+;+;+;+;+;+;+;+;+;+;+;+;+;+;+;+;+;+;+;+;+;+;+;+;+;+;+;+;+;+;+;+;+;+;+;+;+;+;+;+;+;+;+;+;+;+;+;+;+;+;+;+;+;+;+;+;+;+;+;+;+;+;+;+;+;+;+;+;+;+;+;+;+;+;+;+;+;+;+;+;+;+;+;+;+;+;+;+;+;+;+;+;+;+;+;+;+;+;+;+;+;+;+;+;+;+;+;+;+;+;+;+;+;+;+;+…	14216	2164	2629	22315	24739
Kcnj13	1	87386363;87387002;87388930;87389166;87394612	87387038;87387038;87389405;87389389;87394729	-;-;-;-;-	1270	15	10	34	58
3110079O15Rik	1	87470271;87472539;87475023;87475023;87475329;87475329	87470411;87472782;87475205;87475205;87475458;87475482	+;+;+;+;+;+	722	0	3	0	4
Ngef	1	87476834;87476834;87478685;87479103;87479103;87479729;87479837;87479837;87479837;87480587;87480587;87480587;87480587;87481116;87481116;87481116;87481116;87482623;87482623;87482623;87482623;87484599;87484599;87484599;87484599;87486156;87486156;87486156;87486156;87487799;87487799;87489584;87489584;87503266;87503266;87509245;87509245;87510093;87540659;87545797;87573688	87477744;87477744;87479207;87479207;87479207;87479916;87479916;87479916;87479916;87480742;87480742;87480742;87480742;87481279;87481279;87481279;87481279;87482712;87482712;87482712;87482712;87484673;87484673;87484673;87484673;87486217;87486177;87486285;87486285;87487951;87487951;87489744;87489744;87503573;87503573;87509387;87509387;87510362;87540773;87546131;87573870	-;-;-;-;-;-;-;-;-;-;-;-;-;-;-;-;-;-;-;-;-;-;-;-;-;-;-;-;-;-;-;-;-;-;-;-;-;-;-;-;-	3905	19	8	13	6
Neu2	1	87509889;87574027;87574027;87574046;87579434;87579434;87584037;87594550;87594550;87594878;87594878;87594878;87594878;87594878;87594878;87596538;87596538;87596538;87596538;87596538;87596538;87596538	87510215;87574126;87574126;87574126;87579535;87579535;87584249;87595089;87594617;87595089;87595089;87595089;87595089;87595089;87595089;87597845;87597821;87597827;87596565;87597838;87597821;87596670	+;+;+;+;+;+;+;+;+;+;+;+;+;+;+;+;+;+;+;+;+;+	2590	3	2	0	0
Inpp5d	1	87620312;87620356;87620362;87620389;87620398;87620399;87620627;87621674;87635292;87635292;87635292;87635292;87635292;87635292;87635292;87635292;87642982;87665387;87665387;87665387;87665387;87665387;87665387;87667889;87667889;87667889;87667889;87667892;87667892;87669642;87669642;87669642;87669642;87676239;87676239;87676283;87676283;87676283;87676283;87681489;87681489;87681489;87681489;87681489;876…	87620631;87620631;87620631;87620631;87620631;87620631;87620677;87621774;87635355;87635379;87635355;87635355;87635355;87635355;87635355;87635355;87645154;87665537;87665537;87665537;87665537;87665537;87665537;87667916;87667992;87668063;87668063;87668063;87668063;87669782;87669782;87669782;87669782;87676370;87676370;87676370;87676370;87676370;87676370;87681569;87681569;87681569;87681569;87681569;876…	+;+;+;+;+;+;+;+;+;+;+;+;+;+;+;+;+;+;+;+;+;+;+;+;+;+;+;+;+;+;+;+;+;+;+;+;+;+;+;+;+;+;+;+;+;+;+;+;+;+;+;+;+;+;+;+;+;+;+;+;+;+;+;+;+;+;+;+;+;+;+;+;+;+;+;+;+;+;+;+;+;+;+;+;+;+;+;+;+;+;+;+;+;+;+;+;+;+;+;+;+;+;+;+;+;+;+;+;+;+;+;+;+;+;+;+;+;+;+;+;+;+;+;+;+;+;+;+;+;+;+;+;+;+;+;+;+;+;+;+;+;+;+;+;+;+;+;+;+;+;+;+;+;+;+;+;+;+;+;+;+;+;+;+;+;+;+;+;+;+;+	7602	115	81	119	152
Atg16l1	1	87755870;87756013;87756056;87756076;87756076;87756086;87756088;87756093;87760051;87760051;87760051;87760051;87760051;87760051;87760051;87760051;87765338;87765338;87765338;87765338;87765338;87765338;87765338;87765338;87766109;87766109;87766109;87766109;87766109;87766109;87766109;87766109;87766806;87766806;87766806;87766806;87766806;87766806;87766806;87766901;87771392;87771392;87771392;87771392;877…	87756085;87756314;87756314;87756314;87756314;87756314;87756314;87756314;87760144;87760144;87760144;87760144;87760144;87760144;87760144;87760144;87765443;87765443;87765443;87765443;87765443;87765443;87765443;87765443;87766182;87766182;87766182;87769400;87766182;87766182;87766182;87766182;87767983;87767057;87767057;87767057;87767057;87767057;87767057;87767057;87771457;87771457;87771457;87771457;877…	+;+;+;+;+;+;+;+;+;+;+;+;+;+;+;+;+;+;+;+;+;+;+;+;+;+;+;+;+;+;+;+;+;+;+;+;+;+;+;+;+;+;+;+;+;+;+;+;+;+;+;+;+;+;+;+;+;+;+;+;+;+;+;+;+;+;+;+;+;+;+;+;+;+;+;+;+;+;+;+;+;+;+;+;+;+;+;+;+;+;+;+;+;+;+;+;+;+;+;+;+;+;+;+;+;+;+;+;+	9628	69	90	433	463
Sag	1	87803680;87803680;87803680;87803680;87803680;87803680;87805273;87805273;87805273;87805273;87805273;87805273;87810307;87810307;87810307;87810307;87810307;87810307;87812164;87812985;87812985;87812985;87812985;87812985;87812985;87812985;87814680;87814680;87814680;87814680;87814680;87814680;87814680;87817516;87817516;87817516;87817516;87817516;87817516;87817516;87820707;87821307;87821307;87821307;878…	87804012;87804012;87804012;87804012;87804012;87804012;87805377;87805377;87805377;87805377;87805377;87805377;87810367;87810367;87810367;87810367;87810367;87810367;87812391;87813029;87813029;87813029;87813029;87813029;87813029;87813029;87814873;87814873;87814873;87814873;87814873;87814873;87814873;87817575;87817575;87817575;87817575;87817863;87817575;87817575;87821383;87821383;87821383;87821383;878…	+;+;+;+;+;+;+;+;+;+;+;+;+;+;+;+;+;+;+;+;+;+;+;+;+;+;+;+;+;+;+;+;+;+;+;+;+;+;+;+;+;+;+;+;+;+;+;+;+;+;+;+;+;+;+;+;+;+;+;+;+;+;+;+;+;+;+;+;+;+;+;+;+;+;+;+;+;+;+;+;+;+;+	8904	19	29	30	19
Dgkd	1	87853287;87880368;87880435;87881859;87881859;87915100;87915100;87915492;87915492;87916369;87916807;87917892;87917898;87918559;87918559;87921573;87921573;87924072;87924480;87925694;87925873;87926051;87926866;87927685;87929741;87931932;87931982;87934106;87934106;87934394;87934394;87934397;87935283;87935338;87935338;87936284;87936284;87936284;87936284;87936749;87936749;87936749;87936749;87938154;879…	87853456;87880478;87880478;87881939;87881939;87915204;87915204;87915744;87915624;87916475;87916932;87917994;87917994;87918721;87918721;87921971;87921681;87924211;87924564;87925788;87925972;87926324;87927024;87927810;87929837;87932042;87932042;87934202;87934202;87934501;87934501;87934501;87935451;87935451;87935451;87936418;87936418;87936418;87936418;87936900;87936900;87936900;87936900;87938265;879…	+;+;+;+;+;+;+;+;+;+;+;+;+;+;+;+;+;+;+;+;+;+;+;+;+;+;+;+;+;+;+;+;+;+;+;+;+;+;+;+;+;+;+;+;+;+;+;+;+;+;+;+;+;+;+;+;+;+;+;+;+;+;+;+	6850	689	704	1776	2046
Usp40	1	87945119;87945121;87946443;87946443;87948502;87948502;87948502;87949699;87949932;87949932;87949932;87949932;87950159;87950159;87950159;87950159;87950159;87951643;87951643;87951643;87951643;87951643;87952340;87952340;87952340;87952340;87954151;87954151;87954151;87954151;87957211;87957211;87957211;87957211;87959789;87959789;87959789;87959789;87962424;87962424;87962424;87962424;87965017;87965306;879…	87948596;87946707;87946707;87946707;87948596;87948596;87948596;87950027;87950027;87950027;87950027;87950027;87950369;87950369;87950369;87950369;87950369;87951673;87951708;87951708;87951708;87951708;87952458;87952458;87952458;87952458;87954245;87954245;87954245;87954245;87957334;87957334;87957334;87957334;87959863;87959863;87959863;87959863;87962488;87962488;87962488;87962488;87967195;87965342;879…	-;-;-;-;-;-;-;-;-;-;-;-;-;-;-;-;-;-;-;-;-;-;-;-;-;-;-;-;-;-;-;-;-;-;-;-;-;-;-;-;-;-;-;-;-;-;-;-;-;-;-;-;-;-;-;-;-;-;-;-;-;-;-;-;-;-;-;-;-;-;-;-;-;-;-;-;-;-;-;-;-;-;-;-;-;-;-;-;-;-;-;-;-;-;-;-;-;-;-;-;-;-;-;-;-;-;-;-;-;-;-;-;-;-;-;-;-;-;-;-;-;-;-;-	11871	182	183	543	579
Ugt1a10	1	88055388;88055411;88055481;88056262;88215044;88215044;88215044;88215795;88215795;88215795;88216138;88216138;88216138;88218127	88055664;88056336;88055664;88056336;88215175;88215175;88215175;88215882;88215882;88215882;88216289;88216357;88216357;88219004	+;+;+;+;+;+;+;+;+;+;+;+;+;+	2267	23	13	24	33
Ugt1a9	1	88070800;88215044;88215795;88216138;88218127	88071678;88215175;88215882;88216357;88218997	+;+;+;+;+	2190	22	15	24	33
Ugt1a8	1	88087813;88215044;88215795;88216138;88218127	88088721;88215175;88215882;88216357;88219004	+;+;+;+;+	2227	22	15	24	33
Ugt1a7c	1	88095062;88095064;88095114;88103252;88138473;88215044;88215044;88215044;88215044;88215795;88215795;88215795;88216138;88216138;88216138;88216138;88218127;88218127;88218127	88095303;88095978;88095303;88103378;88139331;88215175;88215175;88215175;88215175;88215882;88215882;88215882;88216357;88216357;88216357;88216357;88220002;88218427;88220002	+;+;+;+;+;+;+;+;+;+;+;+;+;+;+;+;+;+;+	4219	32	28	26	37
Ugt1a6b	1	88103252;88106862;88106941;88215044;88215044;88215795;88215795;88216138;88216138;88218127;88218127	88103378;88107799;88107799;88215175;88215175;88215882;88215882;88216357;88216357;88218997;88219003	+;+;+;+;+;+;+;+;+;+;+	2382	21	15	24	33
Ugt1a6a	1	88134809;88134813;88134882;88138378;88138473;88138473;88139218;88215044;88215044;88215044;88215044;88215795;88215795;88215795;88216138;88216138;88216138;88218127;88218127	88134935;88134935;88134935;88139331;88139331;88139331;88139331;88217403;88215175;88215175;88215175;88215882;88215882;88215882;88216357;88216357;88216357;88218997;88218997	+;+;+;+;+;+;+;+;+;+;+;+;+;+;+;+;+;+;+	4312	24	24	30	39
Ugt1a5	1	88166012;88215044;88215795;88216138;88218127	88166903;88215175;88215882;88216357;88218997	+;+;+;+;+	2203	20	17	24	33
Ugt1a2	1	88200601;88215044;88215795;88216138;88218127	88201500;88215175;88215882;88216357;88218997	+;+;+;+;+	2211	22	15	24	37
Dnajb3	1	88204732	88205782	-	1051	770	686	568	618
Ugt1a1	1	88211959;88215044;88215795;88216138;88218127	88212871;88215175;88215882;88216357;88218997	+;+;+;+;+	2224	38	17	24	33
Mroh2a	1	88226986;88227020;88227031;88228054;88228054;88228063;88228227;88228227;88228227;88230342;88230342;88230626;88230626;88232244;88232244;88233317;88233317;88233317;88234002;88234002;88234589;88234954;88234970;88235190;88235190;88235373;88235373;88236655;88236655;88237473;88237473;88237845;88237845;88238108;88238894;88238894;88240119;88240119;88240119;88240679;88240679;88240679;88241071;88241071;882…	88227228;88227228;88227228;88228146;88228146;88228146;88228408;88228408;88228408;88230473;88230473;88230788;88230788;88232342;88232342;88233461;88233468;88233468;88234145;88234116;88234610;88235062;88235062;88235268;88235268;88235486;88235486;88236731;88236731;88237592;88237592;88237955;88237955;88239041;88239041;88239041;88240159;88240159;88240159;88240937;88240820;88240820;88241123;88241123;882…	+;+;+;+;+;+;+;+;+;+;+;+;+;+;+;+;+;+;+;+;+;+;+;+;+;+;+;+;+;+;+;+;+;+;+;+;+;+;+;+;+;+;+;+;+;+;+;+;+;+;+;+;+;+;+;+;+;+;+;+;+;+;+;+;+;+;+;+;+;+;+;+;+;+;+;+;+;+;+;+;+;+;+;+;+;+;+;+;+;+;+;+;+;+;+;+;+	8492	1371	1601	11502	12347
Hjurp	1	88262471;88264828;88264978;88266349;88267948;88267948;88267948;88269321;88269321;88269337;88269378;88270202;88270202;88270202;88272729;88272729;88274712;88275028;88275042;88275042;88277219;88277219;88277219;88277374;88277374;88277374;88277374	88266658;88266658;88266658;88266658;88268026;88268026;88268026;88269392;88269413;88269413;88269413;88270299;88270947;88270299;88273119;88272765;88277285;88275097;88275097;88275097;88277285;88277285;88277285;88277579;88277557;88277506;88277633	-;-;-;-;-;-;-;-;-;-;-;-;-;-;-;-;-;-;-;-;-;-;-;-;-;-;-	8331	710	878	3764	4156
Trpm8	1	88277661;88303283;88303283;88304889;88304889;88306662;88306662;88306759;88307810;88307810;88308010;88318913;88318965;88318965;88320864;88320864;88320864;88325382;88325382;88325382;88326405;88326405;88326405;88328151;88328151;88328151;88330696;88330696;88330696;88332675;88332675;88332675;88337113;88337113;88337113;88341305;88341305;88341305;88343233;88343233;88343233;88348044;88348044;88348044;883…	88277722;88303402;88303402;88304986;88304986;88306791;88306791;88306791;88307902;88307902;88308073;88319086;88319086;88319086;88320937;88320937;88320937;88325538;88325538;88325538;88326582;88326582;88326582;88328323;88328323;88328323;88330870;88330870;88330870;88332742;88332742;88332742;88337310;88337310;88337310;88341407;88341407;88341407;88343351;88343351;88343351;88348334;88348334;88348334;883…	+;+;+;+;+;+;+;+;+;+;+;+;+;+;+;+;+;+;+;+;+;+;+;+;+;+;+;+;+;+;+;+;+;+;+;+;+;+;+;+;+;+;+;+;+;+;+;+;+;+;+;+;+;+;+;+;+;+;+;+;+;+;+;+;+;+;+;+;+;+;+;+;+;+;+;+;+;+;+;+;+;+;+;+;+;+	4732	20	19	12	3
Spp2	1	88406961;88407279;88407317;88407406;88411109;88411109;88411109;88412251;88412251;88417238;88417238;88417238;88418387;88418387;88420557;88420583;88420583;88426322;88426322;88426322	88407216;88407441;88407441;88407441;88411228;88411228;88411228;88412358;88412358;88417292;88417292;88417292;88418437;88418437;88420678;88420678;88420678;88426438;88426432;88426438	+;+;+;+;+;+;+;+;+;+;+;+;+;+;+;+;+;+;+;+	992	1	0	0	0
Glrp1	1	88499871;88503142;88509791	88501142;88503550;88510066	-;-;-	1957	3	10	27	13
Arl4c	1	88673125;88673127;88674566;88674566;88698225;88700630;88700630	88674468;88674468;88674716;88674716;88702221;88701876;88701876	-;-;-;-;-;-;-	5492	43	28	50	62
Sh3bp4	1	89070415;89070453;89107258;89107258;89112744;89137559;89143550;89152200;89153127	89070597;89070597;89107336;89107336;89112860;89137803;89145906;89152388;89155068	+;+;+;+;+;+;+;+;+	5112	25	24	14	40
Agap1	1	89454806;89454874;89455256;89580236;89604598;89604598;89604598;89609496;89609496;89609496;89609496;89610284;89627761;89627761;89627761;89627761;89630388;89630388;89630388;89634160;89634160;89634160;89663661;89663661;89663661;89665034;89665034;89665034;89671179;89671179;89671179;89725961;89725961;89725961;89743728;89743728;89743728;89766306;89789163;89789163;89789163;89789163;89823857;89834434;898…	89455592;89455592;89459706;89581653;89604656;89604656;89604656;89609583;89609599;89609583;89609583;89610295;89627846;89627846;89627846;89627846;89630529;89630529;89630529;89634294;89634294;89634294;89663788;89663788;89663788;89665189;89665189;89665189;89671271;89671271;89671271;89726065;89726065;89726065;89743896;89743896;89743896;89766464;89789324;89789324;89789324;89789324;89823934;89834588;898…	+;+;+;+;+;+;+;+;+;+;+;+;+;+;+;+;+;+;+;+;+;+;+;+;+;+;+;+;+;+;+;+;+;+;+;+;+;+;+;+;+;+;+;+;+;+;+;+;+;+;+;+;+;+;+;+;+;+;+	17559	73	93	278	270
Gbx2	1	89927956;89927966;89930233	89929143;89929185;89931179	-;-;-	2177	2	6	5	4
Asb18	1	89950220;89952591;89952678;89952679;89954389;89954389;89954389;89954389;89968213;89968213;89968213;89992958;89992958;89993183;89993183;89996212;90014373;90014373;90014373;90014373	89952863;89952863;89952863;89952863;89954502;89954502;89954502;89954502;89968275;89968275;89968720;89993225;89993225;89993225;89993225;89996334;90014577;90014666;90014577;90014577	-;-;-;-;-;-;-;-;-;-;-;-;-;-;-;-;-;-;-;-	3951	5	6	2	2
Iqca	1	90042132;90042135;90042140;90042626;90045592;90045592;90045592;90045592;90047774;90047789;90047789;90047789;90052388;90052388;90052388;90052388;90054862;90059457;90066725;90066725;90066725;90066725;90070512;90070512;90070512;90073747;90073747;90073747;90077807;90077807;90079014;90080860;90080860;90080860;90081316;90081316;90081316;90082266;90089475;90089475;90089475;90089475;90089932;90089932;900…	90042742;90042742;90042742;90042742;90045830;90045830;90045830;90045830;90047966;90047966;90047966;90047966;90052474;90052474;90052474;90052474;90054960;90059630;90066924;90066924;90066924;90066924;90070619;90070619;90070619;90073829;90073829;90073829;90077874;90077874;90079123;90080952;90080952;90080952;90081422;90081422;90081422;90082363;90089550;90089550;90089550;90089550;90090143;90090144;900…	-;-;-;-;-;-;-;-;-;-;-;-;-;-;-;-;-;-;-;-;-;-;-;-;-;-;-;-;-;-;-;-;-;-;-;-;-;-;-;-;-;-;-;-;-;-;-;-;-;-;-;-;-;-;-;-;-;-;-;-;-;-;-;-;-;-;-;-;-;-;-;-;-	4278	144	209	1406	1398
Ackr3	1	90203980;90204006;90209588;90213795;90213795	90204087;90204087;90209870;90216751;90213833	+;+;+;+;+	3348	10	7	6	2
Cops8	1	90602981;90603476;90603478;90603499;90603499;90603528;90604375;90604375;90604375;90604375;90604375;90605464;90605464;90605464;90605464;90605464;90606537;90606537;90606537;90606537;90609654;90610093;90610093;90610093;90610093;90610093;90610975;90610975;90610975;90610975;90610975;90610975;90611346;90611540;90611540;90611540;90611580;90612012;90612174;90612174;90612174;90612174;90612174	90603627;90603627;90603627;90603627;90603627;90603627;90604445;90604445;90604445;90605512;90604445;90605658;90605512;90605512;90605512;90605512;90606669;90606669;90606669;90606669;90610200;90610200;90610200;90610200;90610200;90610200;90611037;90611328;90611466;90611037;90611037;90611037;90611587;90611587;90611587;90611587;90611587;90612067;90612393;90613124;90612622;90612180;90613341	+;+;+;+;+;+;+;+;+;+;+;+;+;+;+;+;+;+;+;+;+;+;+;+;+;+;+;+;+;+;+;+;+;+;+;+;+;+;+;+;+;+;+	4448	99	126	326	320
Col6a3	1	90765923;90765923;90766860;90767389;90768324;90768324;90768324;90768324;90772952;90772952;90772952;90772952;90773437;90773437;90773437;90775531;90775531;90775531;90777441;90777441;90777441;90778756;90778756;90778756;90779988;90779988;90779988;90781635;90781635;90781635;90782217;90782217;90782217;90782341;90782341;90782341;90782459;90782459;90782459;90784226;90784226;90784226;90785207;90785207;907…	90765933;90765933;90767605;90767605;90768488;90768488;90768488;90768488;90773215;90773050;90773050;90773050;90773700;90773700;90773700;90776285;90776285;90776285;90777543;90777543;90777543;90779454;90779454;90779454;90780084;90780084;90780084;90782128;90782128;90782128;90782228;90782228;90782228;90782377;90782377;90782377;90782491;90782491;90782491;90784288;90784288;90784288;90785269;90785269;907…	-;-;-;-;-;-;-;-;-;-;-;-;-;-;-;-;-;-;-;-;-;-;-;-;-;-;-;-;-;-;-;-;-;-;-;-;-;-;-;-;-;-;-;-;-;-;-;-;-;-;-;-;-;-;-;-;-;-;-;-;-;-;-;-;-;-;-;-;-;-;-;-;-;-;-;-;-;-;-;-;-;-;-;-;-;-;-;-;-;-;-;-;-;-;-;-;-;-;-;-;-;-;-;-;-;-;-;-;-;-;-;-;-;-;-;-;-;-;-;-;-;-;-;-;-;-;-;-;-;-;-;-;-;-;-;-;-;-;-;-;-;-;-;-;-;-;-;-;-;-;-;-;-;-;-;-;-;-;-;-;-	11963	66	86	166	172
Mlph	1	90915085;90921845;90927679;90927983;90928323;90928323;90930090;90931494;90933317;90935313;90937654;90939169;90939359;90939720;90939720;90941688;90942872;90943695;90945614;90948583	90915253;90921978;90928204;90928204;90928432;90928435;90930193;90931616;90933521;90935452;90937737;90939511;90939511;90940239;90939875;90941780;90942958;90943749;90945714;90951142	+;+;+;+;+;+;+;+;+;+;+;+;+;+;+;+;+;+;+;+	5357	4	10	8	8
Prlh	1	90953108;90953849	90953204;90954027	+;+	276	2	0	0	0
Rab17	1	90958133;90958135;90958731;90958854;90959168;90959168;90959168;90959168;90960001;90960002;90960002;90960002;90960002;90961111;90961111;90961111;90961111;90961111;90964144;90964144;90964144;90967508;90967508;90969230;90969230;90969230;90969580	90958999;90958999;90958999;90958999;90959261;90959261;90959261;90959261;90960127;90960127;90960127;90960127;90960127;90961262;90961262;90961262;90961262;90961262;90964303;90964303;90964303;90967617;90967667;90969336;90969548;90969661;90969644	-;-;-;-;-;-;-;-;-;-;-;-;-;-;-;-;-;-;-;-;-;-;-;-;-;-;-	1992	2	2	2	2
Lrrfip1	1	90998737;90998777;90998779;91053444;91053454;91053507;91053507;91053586;91068563;91068563;91068563;91068563;91068563;91068563;91068563;91068563;91068694;91073324;91073324;91073324;91073324;91076944;91076944;91076944;91076944;91076944;91078391;91078391;91078391;91078391;91078391;91079031;91079031;91079031;91079031;91079031;91082141;91082141;91084946;91084946;91084946;91084946;91084946;91084946;910…	90998893;90998893;90998893;91053723;91053723;91053723;91053723;91053723;91068649;91068649;91068649;91068649;91068663;91068649;91068649;91068649;91068697;91073341;91073341;91073341;91073341;91076991;91076991;91076991;91076991;91076991;91078435;91078435;91078435;91078435;91078435;91079081;91079081;91079081;91079081;91079081;91082179;91082179;91085005;91085005;91085005;91085005;91085005;91085005;910…	+;+;+;+;+;+;+;+;+;+;+;+;+;+;+;+;+;+;+;+;+;+;+;+;+;+;+;+;+;+;+;+;+;+;+;+;+;+;+;+;+;+;+;+;+;+;+;+;+;+;+;+;+;+;+;+;+;+;+;+;+;+;+;+;+;+;+;+;+;+;+;+;+;+;+;+;+;+;+;+;+;+;+;+;+;+;+;+;+;+;+;+;+;+;+;+;+;+;+;+;+;+;+;+;+;+;+;+;+;+;+;+;+;+;+;+;+;+;+;+;+;+;+;+;+;+;+;+;+;+;+;+;+;+;+;+;+;+;+;+;+;+;+;+;+	6469	116	126	609	726
Rbm44	1	91145089;91145101;91145103;91150083;91152165;91152165;91153894;91155385;91156655;91156918;91157064;91162358;91163052;91164914;91165095;91166799;91168629;91168693;91168957;91168957;91170088;91170088	91147758;91145169;91145169;91150173;91153660;91152725;91153952;91155555;91156838;91156940;91157148;91162472;91163180;91164993;91165165;91167084;91168838;91168838;91169096;91169096;91170293;91170795	+;+;+;+;+;+;+;+;+;+;+;+;+;+;+;+;+;+;+;+;+;+	6518	762	829	1811	1960
Ramp1	1	91179822;91180042;91180046;91196771;91196771;91196771;91205247;91206397;91206397;91223106	91180140;91180140;91180140;91196909;91196909;91196909;91205325;91206790;91206790;91225196	+;+;+;+;+;+;+;+;+;+	3022	12	6	19	17
Ube2f	1	91250304;91250311;91250319;91250337;91250365;91250566;91250656;91253760;91253760;91254215;91254215;91254215;91254260;91254260;91254260;91254263;91262267;91262267;91262267;91262267;91262267;91262267;91262267;91264587;91265218;91265218;91265218;91265218;91265218;91265218;91265218;91274964;91275250;91275250;91275250;91275250;91275250;91275250;91275250;91276111;91276386;91276386;91276386;91276386;912…	91250437;91250437;91250437;91250437;91250437;91250853;91250853;91253827;91253827;91254393;91254393;91254393;91254393;91254393;91254393;91254393;91262296;91262296;91262296;91262296;91262296;91262296;91262296;91265283;91265283;91265237;91265283;91265283;91265283;91265283;91265283;91275317;91275317;91275479;91275317;91275317;91275317;91275317;91275317;91276456;91276551;91276443;91276456;91276456;912…	+;+;+;+;+;+;+;+;+;+;+;+;+;+;+;+;+;+;+;+;+;+;+;+;+;+;+;+;+;+;+;+;+;+;+;+;+;+;+;+;+;+;+;+;+;+;+;+;+;+;+;+;+;+;+;+;+;+;+;+;+;+;+;+;+;+;+;+;+;+;+;+	8842	119	123	157	148
Scly	1	91298338;91298360;91298368;91298369;91298370;91298404;91298407;91298427;91299404;91299932;91300511;91300528;91300528;91300528;91300528;91300528;91300528;91300528;91300528;91302769;91302769;91302769;91302769;91302769;91302769;91302769;91302769;91302773;91302797;91304437;91305274;91305274;91305274;91305274;91305274;91305274;91305274;91305274;91308293;91308314;91308314;91308314;91308314;91308314;913…	91298448;91298448;91298448;91298448;91298448;91298448;91298448;91298500;91299469;91300021;91300640;91300640;91300640;91300640;91300640;91300640;91300640;91300640;91300640;91302869;91302869;91303511;91302869;91302869;91302869;91302869;91302869;91302869;91302869;91304468;91305436;91305454;91305454;91305454;91305454;91305454;91305454;91305454;91308441;91308441;91308441;91308441;91308441;91308441;913…	+;+;+;+;+;+;+;+;+;+;+;+;+;+;+;+;+;+;+;+;+;+;+;+;+;+;+;+;+;+;+;+;+;+;+;+;+;+;+;+;+;+;+;+;+;+;+;+;+;+;+;+;+;+;+;+;+;+;+;+;+	4549	114	104	951	1009
Espnl	1	91322075;91322133;91323479;91323479;91325036;91325036;91327476;91327476;91334690;91340509;91340509;91341846;91341846;91342541;91342541;91344315;91344315	91322426;91322426;91323669;91323669;91325222;91325222;91327658;91327658;91334821;91340623;91340623;91341943;91341943;91342735;91342735;91345937;91348306	+;+;+;+;+;+;+;+;+;+;+;+;+;+;+;+;+	5445	10	13	54	40
Klhl30	1	91351016;91353606;91355452;91357334;91357755;91358788;91359336;91361009	91351135;91354452;91355587;91357420;91357910;91358976;91359481;91362416	+;+;+;+;+;+;+;+	3089	8	4	13	18
Fam132b	1	91366430;91368365;91369371;91370086;91370415;91370625;91370694;91371382;91371382;91372378;91372378;91373533	91366648;91368481;91369473;91370342;91370523;91370715;91370715;91371460;91371460;91372431;91374217;91374092	+;+;+;+;+;+;+;+;+;+;+;+	2815	14	8	33	30
Ilkap	1	91373861;91373865;91375831;91375832;91375959;91376011;91376054;91376055;91376318;91376318;91376318;91376318;91376318;91376318;91376318;91378466;91378466;91378466;91378466;91378466;91378466;91378466;91381039;91381851;91381851;91381851;91381851;91381851;91381851;91381851;91383304;91383304;91383304;91383304;91383304;91383304;91384565;91384565;91384565;91384565;91384565;91384565;91384625;91385240;913…	91375538;91374016;91376082;91376082;91376399;91376082;91376082;91376082;91376399;91376399;91376399;91376399;91376399;91376399;91376399;91378917;91378585;91378585;91378585;91378585;91378585;91378585;91381233;91381972;91381972;91381894;91381972;91381972;91381972;91381972;91383391;91383391;91383391;91383391;91383391;91383391;91384658;91384658;91384573;91384658;91384626;91384658;91384658;91385346;913…	-;-;-;-;-;-;-;-;-;-;-;-;-;-;-;-;-;-;-;-;-;-;-;-;-;-;-;-;-;-;-;-;-;-;-;-;-;-;-;-;-;-;-;-;-;-;-;-;-;-;-;-;-;-;-;-;-;-;-;-;-;-;-;-;-;-;-;-;-;-;-;-;-;-;-;-;-;-;-;-;-;-;-;-;-;-;-;-;-	5556	131	169	492	555
Hes6	1	91411483;91411483;91411483;91412287;91412348;91412721;91412721;91412721;91412721;91412893;91412893;91412893;91412893;91413057;91413057;91413057;91413971	91412482;91412802;91412482;91412482;91412482;91412979;91412802;91412802;91412802;91412979;91413208;91412979;91412979;91413208;91413222;91413222;91414038	-;-;-;-;-;-;-;-;-;-;-;-;-;-;-;-;-	1808	9	12	18	19
Per2	1	91415982;91419375;91420406;91421368;91423690;91427739;91429384;91430774;91430978;91432808;91433396;91434622;91435017;91435650;91438334;91439887;91440832;91444585;91445501;91447722;91448708;91448708;91449813;91449813;91450605;91459173	91418020;91419525;91420598;91421554;91424486;91427978;91429548;91430880;91431140;91432892;91433521;91434730;91435170;91435756;91438412;91440029;91440883;91444786;91445622;91447744;91448862;91448862;91449865;91449878;91450843;91459324	-;-;-;-;-;-;-;-;-;-;-;-;-;-;-;-;-;-;-;-;-;-;-;-;-;-	5856	54	70	495	595
Traf3ip1	1	91494647;91494694;91497953;91497953;91499502;91499502;91500773;91500773;91501005;91501005;91505423;91507493;91507493;91511352;91516114;91518262;91518294;91518294;91519578;91519578;91519578;91520056;91520056;91520056;91520884;91520884;91520884;91521187;91521187;91521187;91522831;91522831;91522831;91525879;91525879;91525879;91527618;91527618;91527618	91494888;91494888;91498021;91498021;91499663;91499663;91500910;91500910;91501424;91501424;91505494;91507568;91507568;91511447;91516176;91518314;91518314;91518314;91519662;91519662;91519662;91520139;91520139;91520139;91521007;91521007;91521007;91521223;91521223;91521223;91522907;91522907;91522907;91526102;91526102;91526102;91529307;91529307;91527956	+;+;+;+;+;+;+;+;+;+;+;+;+;+;+;+;+;+;+;+;+;+;+;+;+;+;+;+;+;+;+;+;+;+;+;+;+;+;+	3712	1513	1996	11605	11792
Asb1	1	91540544;91540567;91540714;91540732;91540732;91540754;91541080;91541080;91544151;91544151;91544151;91544151;91544156;91544156;91544156;91546928;91546928;91546928;91546928;91546928;91552054;91552054;91552054;91552054;91552054;91554751;91554751;91554751;91554751;91554751	91540864;91540652;91540864;91540864;91540864;91540864;91541175;91541175;91544297;91544297;91544297;91544297;91544297;91544297;91544297;91546951;91547230;91547230;91547230;91547230;91552439;91552779;91552439;91552439;91552439;91555117;91554824;91554824;91559589;91556088	+;+;+;+;+;+;+;+;+;+;+;+;+;+;+;+;+;+;+;+;+;+;+;+;+;+;+;+;+;+	6432	407	371	723	751
Twist2	1	91801461;91801470;91847389	91802149;91803994;91848028	+;+;+	3174	6	2	2	0
Hdac4	1	91928779;91932757;91932958;91933203;91933656;91933656;91933656;91933656;91934602;91934602;91934602;91934602;91945900;91945900;91945900;91947418;91947418;91947418;91955290;91955290;91955290;91955374;91956042;91956042;91956042;91956042;91958355;91958355;91958355;91958355;91959411;91959411;91959411;91959411;91961453;91961453;91961453;91961453;91964780;91964780;91964780;91964780;91968338;91968338;919…	91933386;91933386;91933386;91933386;91933797;91933797;91933797;91933797;91934864;91934686;91934686;91934686;91946033;91946033;91946033;91947536;91947536;91947536;91955387;91955387;91955387;91955387;91956161;91956161;91956161;91956161;91958442;91958442;91958442;91958442;91959466;91959466;91959466;91959466;91961560;91961560;91961560;91961560;91964826;91964826;91964826;91964826;91968458;91968458;919…	-;-;-;-;-;-;-;-;-;-;-;-;-;-;-;-;-;-;-;-;-;-;-;-;-;-;-;-;-;-;-;-;-;-;-;-;-;-;-;-;-;-;-;-;-;-;-;-;-;-;-;-;-;-;-;-;-;-;-;-;-;-;-;-;-;-;-;-;-;-;-;-;-;-;-;-;-;-;-;-;-;-;-;-;-;-;-;-;-;-;-;-;-;-;-;-;-;-;-;-;-;-;-;-;-;-;-;-;-;-;-	15813	102	96	340	330
Ndufa10	1	92439010;92439279;92439842;92452011;92452011;92452011;92452053;92460380;92460380;92460380;92460380;92462222;92462291;92462291;92462291;92462950;92463078;92463078;92463078;92463103;92464361;92464361;92464361;92464361;92467381;92467381;92467381;92467381;92467415;92469863;92469863;92469863;92469863;92469863;92470817;92470817;92470817;92470951;92472779;92473663;92473663;92473663	92439907;92439907;92439907;92452119;92452119;92452119;92452119;92460717;92460465;92460465;92460465;92462345;92462345;92462345;92462345;92462989;92463157;92463157;92463157;92463157;92464482;92464482;92464482;92464482;92467467;92467467;92467467;92467467;92467467;92470078;92470078;92470078;92470078;92470078;92471051;92470862;92470985;92470985;92473767;92473757;92473747;92473860	-;-;-;-;-;-;-;-;-;-;-;-;-;-;-;-;-;-;-;-;-;-;-;-;-;-;-;-;-;-;-;-;-;-;-;-;-;-;-;-;-;-	3331	198	249	394	421
Olfr1416	1	92475925;92479681;92479681;92484981;92484981	92480629;92480629;92480619;92485113;92485098	-;-;-;-;-	4838	0	6	2	0
Olfr1415	1	92489101;92490818;92491374;92491539;92495950;92495950	92491763;92491753;92491422;92491763;92496078;92496101	-;-;-;-;-;-	2815	4	5	0	2
Olfr1414	1	92506366;92511048;92518316;92518316	92512036;92512102;92518661;92518419	-;-;-;-	6083	10	7	0	0
Olfr1413	1	92571322;92573012;92573125	92571659;92574397;92574206	+;+;+	1724	0	4	0	2
Olfr1412	1	92585779;92588102;92588332	92586167;92591375;92589297	+;+;+	3663	8	6	0	0
Olfr1411	1	92594411;92594411;92596297;92596377;92596521	92594854;92594854;92597753;92597753;92597492	+;+;+;+;+	1901	3	0	0	0
Olfr1410	1	92605782;92605823;92606507;92607675;92607675;92607839;92608840	92606576;92606081;92606576;92612778;92614806;92608799;92608847	+;+;+;+;+;+;+	7927	17	10	0	6
Olfr12	1	92617788;92619746;92619881	92618278;92623412;92621001	+;+;+	4158	4	0	4	0
Myeov2	1	92637145;92637145;92637145;92637145;92639370;92639687;92639687;92639687;92639687;92640244;92641607;92641880;92641880	92637403;92637403;92637403;92637403;92639759;92639759;92639909;92639759;92639759;92640564;92641923;92641985;92641985	-;-;-;-;-;-;-;-;-;-;-;-;-	1499	70	72	66	50
Otos	1	92644218;92644219;92645182;92645182;92645334;92645334;92645684;92645684;92648751	92644517;92644517;92645208;92645208;92645426;92645426;92648254;92645876;92648841	-;-;-;-;-;-;-;-;-	3082	4	4	2	2
Gpc1	1	92831645;92831969;92835373;92853198;92853347;92854858;92854858;92855907;92855907;92856562;92856768;92856987;92857248;92857248;92857248;92857472;92857472;92857855;92858332	92832097;92832097;92835677;92853505;92853505;92855246;92855246;92855968;92856072;92857117;92857117;92857117;92857367;92857595;92857367;92857522;92857605;92858030;92860779	+;+;+;+;+;+;+;+;+;+;+;+;+;+;+;+;+;+;+	5159	67	51	245	248
Ankmy1	1	92859803;92870129;92870129;92870809;92870809;92870809;92871673;92871673;92871673;92876535;92876535;92877011;92877011;92878331;92878331;92879315;92879315;92880980;92880980;92881751;92881751;92883742;92883742;92884835;92884835;92886136;92886136;92886623;92886623;92888447;92888447;92896069;92896069;92899499;92899499;92902444;92902444;92902830;92902830	92861402;92870318;92870318;92870969;92870969;92870969;92871745;92871720;92871748;92876700;92876700;92877124;92877124;92878462;92878462;92879422;92879422;92881120;92881120;92881891;92881891;92883913;92883913;92885265;92885265;92886294;92886294;92886839;92886839;92888916;92888916;92896212;92896212;92899688;92899688;92902600;92902600;92902906;92902906	-;-;-;-;-;-;-;-;-;-;-;-;-;-;-;-;-;-;-;-;-;-;-;-;-;-;-;-;-;-;-;-;-;-;-;-;-;-;-	4846	252	283	1474	1612
Dusp28	1	92906981;92907565	92907423;92908435	+;+	1314	4	8	6	9
Rnpepl1	1	92910783;92910825;92910853;92911121;92911209;92915059;92915059;92915059;92915059;92915814;92915814;92915824;92915832;92915844;92916355;92916355;92916355;92916355;92916711;92916711;92916711;92916711;92916791;92916805;92917012;92917147;92917147;92917147;92917147;92917147;92917416;92917634;92917634;92917634;92917634;92918018;92918018;92918018;92918018;92918018;92918018;92918018;92918018;92918873;929…	92911483;92911483;92913408;92911483;92911483;92915199;92915199;92915199;92915199;92915965;92915965;92915965;92915933;92915965;92916471;92916471;92916471;92916471;92916946;92917746;92916737;92916946;92916946;92916946;92917260;92917260;92917746;92917244;92917260;92917260;92917746;92917746;92917746;92917746;92917746;92918073;92918126;92918126;92918126;92919103;92918126;92918126;92918126;92919103;929…	+;+;+;+;+;+;+;+;+;+;+;+;+;+;+;+;+;+;+;+;+;+;+;+;+;+;+;+;+;+;+;+;+;+;+;+;+;+;+;+;+;+;+;+;+;+;+;+;+;+;+;+;+;+;+;+;+;+;+;+	9467	17	27	103	119
Capn10	1	92934376;92934766;92934833;92937945;92937945;92937945;92939323;92939323;92939323;92940283;92940283;92940283;92940459;92942482;92942482;92942482;92942704;92943300;92943300;92943300;92943679;92943679;92943679;92943831;92944695;92944695;92944695;92945017;92945017;92946553;92946685;92946774;92946774;92946885;92947215;92947215;92947509;92947509;92947509	92935014;92935014;92935014;92938076;92938076;92938076;92939519;92939519;92939519;92940972;92940500;92940500;92940500;92942623;92942623;92942623;92943466;92943466;92943466;92943466;92943744;92943941;92943941;92943941;92944897;92944897;92944897;92945103;92945278;92946598;92946955;92946973;92946973;92947260;92947260;92947260;92947590;92947929;92947941	+;+;+;+;+;+;+;+;+;+;+;+;+;+;+;+;+;+;+;+;+;+;+;+;+;+;+;+;+;+;+;+;+;+;+;+;+;+;+	4346	111	130	341	382
Gpr35	1	92950865;92956164;92957049;92973122;92973122;92975347;92978922;92982558;92982558;92982558;92982558;92982558;92983144	92950981;92956320;92957137;92973281;92973281;92975448;92979301;92985864;92986391;92983009;92982686;92985044;92986253	+;+;+;+;+;+;+;+;+;+;+;+;+	4839	11	16	82	91
Aqp12	1	93006334;93008561;93011975	93007009;93008677;93012269	+;+;+	1088	2	4	2	0
Kif1a	1	93015464;93017751;93017940;93018280;93018457;93018952;93018952;93018952;93018952;93018952;93019807;93019807;93019807;93019807;93019807;93020458;93020458;93020458;93020458;93020458;93021213;93021213;93021213;93021213;93021213;93021726;93021726;93021726;93021726;93021726;93022321;93022321;93022321;93022321;93022321;93022321;93022926;93022926;93022926;93022926;93022926;93022926;93023459;93023459;930…	93018499;93018499;93018499;93018499;93018499;93019070;93019070;93019070;93019070;93019070;93019999;93019999;93019999;93019999;93019999;93020610;93020610;93020610;93020610;93020610;93021337;93021337;93021337;93021337;93021337;93021803;93021803;93021803;93021803;93021803;93022521;93022521;93022521;93022521;93022521;93022521;93023071;93023071;93023071;93023071;93023071;93023071;93023562;93023520;930…	-;-;-;-;-;-;-;-;-;-;-;-;-;-;-;-;-;-;-;-;-;-;-;-;-;-;-;-;-;-;-;-;-;-;-;-;-;-;-;-;-;-;-;-;-;-;-;-;-;-;-;-;-;-;-;-;-;-;-;-;-;-;-;-;-;-;-;-;-;-;-;-;-;-;-;-;-;-;-;-;-;-;-;-;-;-;-;-;-;-;-;-;-;-;-;-;-;-;-;-;-;-;-;-;-;-;-;-;-;-;-;-;-;-;-;-;-;-;-;-;-;-;-;-;-;-;-;-;-;-;-;-;-;-;-;-;-;-;-;-;-;-;-;-;-;-;-;-;-;-;-;-;-;-;-;-;-;-;-;-;-;-;-;-;-;-;-;-;-;-;-;-;-;-;-;-;-;-;-;-;-;-;-;-;-;-;-;-;-;-;-;-;-;-;-;-;-;-;-;-…	9330	85	76	209	280
Agxt	1	93135240;93135568;93135609;93137295;93137295;93137900;93137900;93139281;93139879;93140322;93140322;93141314;93141314;93142047;93142068;93144055;93144055;93144511;93144511;93145060;93145060	93135524;93135801;93135801;93137359;93137359;93138002;93138000;93139351;93139958;93140406;93140406;93141409;93141409;93142137;93142137;93144150;93144150;93144639;93144639;93145417;93145421	+;+;+;+;+;+;+;+;+;+;+;+;+;+;+;+;+;+;+;+;+	1697	4	2	0	0
2310007B03Rik	1	93151349;93151583;93152917;93152917;93154487;93154487;93155979;93155979;93159601;93159601;93160802;93160889	93152100;93152100;93153273;93153273;93154640;93154640;93156204;93156204;93160350;93160350;93160870;93160948	-;-;-;-;-;-;-;-;-;-;-;-	2368	2	4	0	2
Crocc2	1	93168725;93180008;93181073;93183365;93184962;93188896;93189525;93190064;93190242;93190473;93190892;93193036;93193574;93193982;93194385;93198467;93201398;93201780;93202720;93205896;93209234;93212786;93213501;93214019;93215380;93215958;93216972;93217756;93223560;93224085;93226601;93228789	93168802;93180158;93181221;93183471;93185103;93188999;93189722;93190160;93190331;93190679;93191091;93193218;93193718;93194128;93194615;93198660;93201525;93201949;93202896;93206009;93209377;93213003;93213660;93214186;93215734;93216136;93217092;93217889;93223658;93224210;93226732;93231072	+;+;+;+;+;+;+;+;+;+;+;+;+;+;+;+;+;+;+;+;+;+;+;+;+;+;+;+;+;+;+;+	7132	22	18	18	16
Sned1	1	93235841;93235851;93256265;93256265;93258966;93258966;93259645;93259645;93261649;93261649;93262104;93262104;93265038;93265038;93265279;93265279;93271142;93271142;93271599;93271599;93271855;93271855;93272492;93272492;93274049;93274049;93274344;93274344;93274431;93274605;93274605;93274605;93275297;93275297;93275297;93280481;93280481;93280481;93281237;93281237;93281237;93281237;93281608;93281652;932…	93236201;93236201;93256552;93256552;93259106;93259106;93259807;93259807;93261774;93261774;93262217;93262217;93265151;93265151;93265392;93265392;93271267;93271267;93271703;93271703;93271968;93271968;93272608;93272608;93274165;93274165;93274460;93274460;93274460;93274718;93274718;93274718;93275470;93275470;93275470;93280594;93280594;93280594;93281350;93281350;93281350;93281350;93281765;93281765;932…	+;+;+;+;+;+;+;+;+;+;+;+;+;+;+;+;+;+;+;+;+;+;+;+;+;+;+;+;+;+;+;+;+;+;+;+;+;+;+;+;+;+;+;+;+;+;+;+;+;+;+;+;+;+;+;+;+;+;+;+;+;+;+;+;+;+;+;+;+;+;+;+;+;+;+;+;+;+;+;+	9491	106	97	508	537
Mterf4	1	93299211;93301205;93301428;93301917;93302659;93302718;93302718;93303498;93304608;93304608;93304608;93305825;93305825;93305825;93305825	93301584;93301795;93301660;93302902;93302902;93302902;93302902;93305106;93305106;93305106;93305106;93305864;93305879;93305915;93305863	-;-;-;-;-;-;-;-;-;-;-;-;-;-;-	5271	169	220	503	456
Pask	1	93308770;93308778;93309838;93310085;93310768;93310768;93310768;93310768;93312796;93312796;93312796;93314281;93314281;93316785;93316785;93317021;93317021;93317828;93319960;93320494;93320494;93320775;93320775;93324202;93324202;93325364;93325364;93327216;93327216;93330755;93330755;93331559;93331559;93334543;93334543;93335610;93335610;93337345;93337345;93337449;93342526;93343258;93343266	93310249;93310249;93310249;93310249;93310914;93311344;93310914;93310914;93313148;93312929;93312929;93314480;93314480;93316919;93316919;93317413;93317146;93320127;93320127;93320675;93320675;93322222;93322222;93324355;93324355;93325532;93325532;93327476;93327476;93330889;93330889;93331699;93331699;93334713;93334713;93335845;93335845;93337580;93337580;93337580;93342789;93343465;93343482	-;-;-;-;-;-;-;-;-;-;-;-;-;-;-;-;-;-;-;-;-;-;-;-;-;-;-;-;-;-;-;-;-;-;-;-;-;-;-;-;-;-;-	9060	443	434	1464	1569
Ppp1r7	1	93342854;93343655;93343707;93346156;93346156;93350325;93350325;93350325;93350949;93350949;93350949;93351326;93351506;93351506;93352517;93352517;93352517;93354329;93357757;93360726;93364890	93343711;93343711;93343711;93346287;93346287;93350380;93350380;93350380;93351014;93351014;93351014;93351636;93351636;93351636;93352580;93352649;93352679;93354445;93357861;93360812;93373489	+;+;+;+;+;+;+;+;+;+;+;+;+;+;+;+;+;+;+;+;+	10495	606	709	1727	1823
Ano7	1	93373930;93373930;93375135;93375135;93377275;93377275;93380415;93380415;93384811;93384811;93385547;93385547;93387235;93387235;93388597;93388597;93390279;93390279;93391401;93391401;93392203;93392203;93394337;93394337;93394548;93394548;93395287;93395287;93395465;93395465;93397277;93397277;93397632;93397632;93399085;93399085;93400444;93400444;93401431;93401431;93401761;93401761;93401861;93402137;934…	93374047;93374047;93375249;93375249;93377332;93377332;93380545;93380545;93384918;93384918;93385683;93385683;93387292;93387292;93388707;93388707;93390444;93390444;93391491;93391491;93392299;93392299;93394480;93394480;93394685;93394685;93395385;93395385;93395567;93395567;93397388;93397388;93397686;93397686;93399182;93399182;93400574;93400574;93401636;93401636;93401903;93401903;93401903;93402227;934…	+;+;+;+;+;+;+;+;+;+;+;+;+;+;+;+;+;+;+;+;+;+;+;+;+;+;+;+;+;+;+;+;+;+;+;+;+;+;+;+;+;+;+;+;+;+;+;+;+;+;+	3984	18	11	12	20
Hdlbp	1	93405940;93407762;93408002;93408369;93408369;93408369;93408689;93408689;93408689;93408951;93408951;93408951;93412363;93412363;93412363;93413491;93413491;93413491;93413827;93413827;93413827;93414812;93414812;93414812;93416501;93416501;93416501;93417172;93417172;93417172;93417468;93417468;93417468;93420069;93420069;93420069;93421084;93421084;93421084;93421343;93421343;93421343;93423264;93423264;934…	93408259;93408259;93408259;93408497;93408497;93408497;93408805;93408805;93408805;93409136;93409136;93409136;93412506;93412506;93412506;93413625;93413625;93413625;93413931;93413931;93413931;93414966;93414966;93414966;93416639;93416639;93416639;93417390;93417390;93417390;93417689;93417689;93417689;93420287;93420287;93420287;93421215;93421215;93421215;93421429;93421429;93421429;93423377;93423377;934…	-;-;-;-;-;-;-;-;-;-;-;-;-;-;-;-;-;-;-;-;-;-;-;-;-;-;-;-;-;-;-;-;-;-;-;-;-;-;-;-;-;-;-;-;-;-;-;-;-;-;-;-;-;-;-;-;-;-;-;-;-;-;-;-;-;-;-;-;-;-;-;-;-;-;-;-;-;-;-;-;-;-;-;-;-;-;-;-;-;-;-;-;-;-;-;-;-;-;-;-;-;-;-;-;-;-;-;-;-;-;-;-;-;-;-;-	11320	3380	3975	11176	12102
2024-09-02	1	93478964;93478990;93478993;93478993;93478993;93479021;93479035;93479059;93479059;93479061;93479108;93479220;93479223;93479464;93479473;93489124;93489124;93489124;93489124;93489124;93489124;93489124;93489128;93489128;93489128;93489128;93491157;93491157;93491157;93491157;93491157;93491157;93491157;93491157;93491157;93491157;93491157;93491157;93491157;93495579;93495579;93495579;93495579;93495579;934…	93479068;93479068;93479068;93479068;93479068;93479068;93479068;93482368;93479180;93479180;93479180;93479314;93479314;93479599;93479566;93489154;93489154;93489154;93489154;93489154;93489154;93489154;93489154;93489154;93489154;93489154;93491277;93491277;93491277;93491277;93491277;93491277;93491277;93491277;93491277;93491277;93491277;93491277;93491277;93495665;93495665;93495665;93495665;93495665;934…	+;+;+;+;+;+;+;+;+;+;+;+;+;+;+;+;+;+;+;+;+;+;+;+;+;+;+;+;+;+;+;+;+;+;+;+;+;+;+;+;+;+;+;+;+;+;+;+;+;+;+;+;+;+;+;+;+;+;+;+;+;+;+;+;+;+;+;+;+;+;+;+;+;+;+;+;+;+;+;+;+;+;+;+;+;+;+;+;+;+;+;+;+;+;+;+;+;+;+;+;+;+;+;+;+;+;+;+;+;+;+;+;+;+;+;+	7979	484	556	1192	1364
Farp2	1	93512079;93512112;93528569;93528569;93560236;93560236;93561144;93561144;93563309;93563309;93567417;93567417;93569081;93569081;93569873;93569873;93574371;93574371;93576370;93576370;93576823;93576823;93577648;93577648;93579740;93579740;93599923;93603378;93604210;93605342;93607433;93609976;93612392;93613118;93617552;93618503;93618893;93620154;93620493;93621224	93512184;93512184;93528779;93528779;93560340;93560340;93561186;93561186;93563387;93563387;93567514;93567514;93569195;93569195;93570020;93570020;93574466;93574466;93576533;93576533;93576891;93576891;93577705;93577705;93581296;93579998;93600101;93603467;93604343;93605423;93607670;93610106;93612460;93613207;93617634;93618621;93619050;93620261;93620644;93621976	+;+;+;+;+;+;+;+;+;+;+;+;+;+;+;+;+;+;+;+;+;+;+;+;+;+;+;+;+;+;+;+;+;+;+;+;+;+;+;+	5235	66	64	106	102
Stk25	1	93619751;93621902;93622359;93623396;93623396;93623396;93623396;93624553;93624553;93624553;93624553;93625034;93625034;93625034;93625461;93625461;93625461;93625781;93625781;93625850;93626051;93626051;93626051;93627025;93627025;93627132;93627654;93627654;93627654;93627654;93629034;93629034;93629034;93629034;93635298;93635298;93635298;93635298;93635547;93635547;93658057;93658521	93622526;93622526;93622526;93623532;93623532;93623532;93623532;93624624;93624624;93624624;93624624;93625361;93625148;93625148;93625788;93625606;93625606;93625966;93625966;93625966;93627133;93626208;93626208;93627133;93627133;93627133;93627710;93627710;93627710;93627710;93629264;93629264;93629264;93629264;93635383;93635479;93635383;93635383;93635629;93635722;93658181;93658659	-;-;-;-;-;-;-;-;-;-;-;-;-;-;-;-;-;-;-;-;-;-;-;-;-;-;-;-;-;-;-;-;-;-;-;-;-;-;-;-;-;-	5812	803	925	1685	1803
Bok	1	93685660;93685702;93686263;93686407;93686418;93689157;93689157;93689157;93689208;93693817;93694060;93694060;93694060;93694060;93694060;93694876;93695037;93695037;93695037;93695037	93685854;93685854;93686669;93686669;93686669;93689285;93689285;93689285;93689285;93693968;93694223;93694070;93694223;93694223;93694223;93694940;93695455;93695469;93695210;93695764	+;+;+;+;+;+;+;+;+;+;+;+;+;+;+;+;+;+;+;+	1840	13	8	6	10
Thap4	1	93701935;93705387;93705390;93705391;93707234;93714780;93714898;93714898;93714898;93714898;93716632;93716632;93716632;93716632;93724649;93725157;93725157;93725157;93725157;93731857;93749847;93749847;93749847;93749938;93754457;93754457;93754457	93705655;93705655;93705655;93705655;93707414;93715001;93714982;93715001;93715001;93715001;93716741;93716741;93716741;93716741;93725316;93725316;93725316;93725316;93725316;93731926;93749954;93750985;93750985;93750985;93754650;93754864;93754780	-;-;-;-;-;-;-;-;-;-;-;-;-;-;-;-;-;-;-;-;-;-;-;-;-;-;-	6519	334	352	384	351
Atg4b	1	93751500;93754905;93754988;93755035;93755045;93755162;93768053;93768053;93768053;93768053;93768053;93768053;93768077;93768253;93768253;93768253;93768253;93768253;93768253;93773770;93773770;93773770;93773770;93773770;93775133;93775133;93775133;93775133;93775133;93775133;93775628;93775628;93775628;93775628;93778285;93778285;93778285;93780718;93780718;93780718;93784343;93784412;93784412;93784412;937…	93751581;93755054;93755054;93755054;93755054;93755456;93768100;93768154;93768154;93768154;93768154;93768154;93768154;93768324;93768324;93768324;93768324;93768324;93768324;93773868;93773868;93773868;93773868;93773868;93775448;93775234;93775234;93775234;93775234;93775234;93778364;93775700;93775700;93775683;93778364;93778288;93778364;93780911;93780911;93780911;93784490;93784490;93784490;93784490;937…	+;+;+;+;+;+;+;+;+;+;+;+;+;+;+;+;+;+;+;+;+;+;+;+;+;+;+;+;+;+;+;+;+;+;+;+;+;+;+;+;+;+;+;+;+;+;+;+;+;+;+;+;+;+;+;+;+;+;+;+;+;+	8278	119	123	197	263
Dtymk	1	93792576;93792724;93794726;93794726;93798380;93798380;93798380;93798776;93800065;93800802;93801698;93801698	93792943;93792943;93794923;93794923;93798470;93799001;93798470;93799361;93800910;93800910;93801934;93801906	-;-;-;-;-;-;-;-;-;-;-;-	2631	142	101	123	141
Ing5	1	93803965;93803983;93804345;93806048;93806048;93806048;93811765;93811782;93811782;93812407;93812407;93812407;93812666;93812666;93812666;93816375;93816375;93816375;93816638;93816638;93816638;93818281;93818281;93818281	93804039;93804039;93804517;93806119;93806119;93806119;93811948;93811948;93811948;93812518;93812518;93812518;93812759;93812759;93812759;93816510;93816510;93816510;93816699;93816699;93816699;93818382;93822101;93822095	+;+;+;+;+;+;+;+;+;+;+;+;+;+;+;+;+;+;+;+;+;+;+;+	4729	162	183	1194	1240
D2hgdh	1	93824909;93825240;93825274;93826283;93826285;93826285;93826285;93826285;93826562;93829206;93829206;93829206;93829206;93829206;93829757;93829757;93829757;93829757;93829757;93829796;93829797;93832596;93832596;93835287;93835287;93835287;93837940;93837940;93837940;93837940;93838821;93838821;93838821;93848103;93848103;93850567;93850567	93825051;93825319;93825580;93826871;93826640;93826640;93826458;93826640;93826640;93829263;93829263;93829263;93829263;93829263;93829899;93830308;93829896;93829896;93829896;93829896;93829896;93832789;93832789;93835455;93835455;93835455;93837976;93838066;93838083;93838083;93838953;93838963;93838963;93848268;93848268;93852348;93852348	+;+;+;+;+;+;+;+;+;+;+;+;+;+;+;+;+;+;+;+;+;+;+;+;+;+;+;+;+;+;+;+;+;+;+;+;+	4281	11	17	28	38
Gal3st2	1	93861306;93861346;93861779;93861826;93872455;93872455;93873590;93873590;93873590;93874271	93861371;93861619;93861957;93861957;93872541;93872541;93873610;93873848;93873824;93876494	+;+;+;+;+;+;+;+;+;+	3063	1	0	2	0
Gm9994	1	93918311;93928037;93938605;93938605;93939740;93939740;93940421;93940421	93918456;93928062;93938691;93938691;93939998;93939998;93942650;93941239	+;+;+;+;+;+;+;+	2748	0	1	1	0
Gm6086	1	93990509;93991446;93995117;93995911;93996312;94006918;94008041;94008707	93990682;93991764;93995260;93996061;93996403;94007004;94008299;94017147	+;+;+;+;+;+;+;+	9667	11	8	2	4
Neu4	1	94020451;94020493;94021549;94022358;94022358;94022693;94022693;94024437;94024437	94020616;94020616;94021632;94022590;94022590;94022948;94022948;94028334;94025416	+;+;+;+;+;+;+;+;+	4637	0	2	4	2
Pdcd1	1	94038305;94040092;94040710;94041156;94052415	94039538;94040126;94040871;94041515;94052553	-;-;-;-;-	1930	2	4	0	1
Fam174a	1	95313623;95313628;95325109;95325109;95333936	95314250;95314250;95325243;95327945;95335284	+;+;+;+;+	4814	109	93	335	364
St8sia4	1	95587682;95618551;95627507;95653513;95653513;95658314;95660864;95660864;95663954;95667149;95667149;95667149	95591964;95627800;95627800;95653770;95653770;95660995;95660995;95660995;95667565;95667568;95667535;95667571	-;-;-;-;-;-;-;-;-;-;-;-	20091	32	42	2	6
Slco4c1	1	96816270;96821183;96823697;96828791;96831986;96836880;96837454;96839167;96841130;96842454;96844476;96867725;96871767	96819107;96821320;96823761;96828975;96832139;96837075;96837598;96839285;96841251;96842550;96844655;96867988;96872171	-;-;-;-;-;-;-;-;-;-;-;-;-	4908	1	15	0	2
Slco6c1	1	97059038;97059514;97062371;97062371;97066033;97066033;97068984;97068984;97072795;97072795;97075829;97075829;97081321;97081321;97087873;97087873;97098452;97098452;97104788;97104788;97118539;97118539;97119805;97119805;97125592;97125592;97127853;97127853	97059608;97059608;97062530;97062530;97066170;97066170;97069048;97069048;97072982;97072982;97075982;97075982;97081516;97081516;97088017;97088017;97098561;97098561;97104906;97104906;97118635;97118635;97119942;97119993;97125852;97125852;97128301;97128206	-;-;-;-;-;-;-;-;-;-;-;-;-;-;-;-;-;-;-;-;-;-;-;-;-;-;-;-	2842	364	461	271	299
D1Ertd622e	1	97606318;97643903;97643903;97645935;97654600;97654600;97654600;97660731;97661555;97661831;97661831	97646361;97646361;97646361;97646361;97654689;97654689;97654689;97661676;97661676;97662074;97662074	-;-;-;-;-;-;-;-;-;-;-	41324	106	112	76	68
Ppip5k2	1	97706048;97706048;97706048;97707665;97711434;97711723;97711723;97711723;97711723;97713004;97713004;97713004;97713004;97713004;97716542;97716542;97717442;97718785;97719834;97719834;97719834;97721106;97723670;97723670;97723670;97727189;97727189;97727189;97727395;97727395;97727395;97728918;97728918;97728918;97729911;97729911;97729911;97733886;97733886;97733886;97734967;97734967;97734967;97740462;977…	97707830;97707830;97707830;97707830;97711848;97711848;97711848;97711848;97711848;97715149;97713144;97713144;97713144;97713144;97716546;97716604;97717561;97721307;97719906;97719906;97719906;97721279;97723834;97723834;97723834;97727305;97727305;97727305;97727502;97727502;97727502;97729032;97729032;97729032;97730038;97730038;97730038;97734109;97734109;97734109;97735108;97735108;97735108;97740644;977…	-;-;-;-;-;-;-;-;-;-;-;-;-;-;-;-;-;-;-;-;-;-;-;-;-;-;-;-;-;-;-;-;-;-;-;-;-;-;-;-;-;-;-;-;-;-;-;-;-;-;-;-;-;-;-;-;-;-;-;-;-;-;-;-;-;-;-;-;-;-;-;-;-;-;-;-;-;-;-;-;-;-;-;-;-;-;-;-;-;-;-;-;-;-;-	14381	423	409	1147	1132
Gin1	1	97770172;97770179;97770197;97770201;97770210;97770544;97773715;97775447;97775447;97775447;97775447;97777326;97777326;97777326;97777399;97782927;97782927;97783138;97783194;97784753;97784753;97784753;97784753;97785055;97785055;97785055;97785055;97785976;97785976;97785976;97792297;97792297;97792297	97770255;97770255;97770255;97770255;97770255;97771005;97776040;97775592;97775592;97775592;97775592;97777519;97778139;97777519;97777519;97783232;97783232;97783232;97783232;97784944;97784944;97784944;97784944;97785063;97785222;97785222;97785222;97786258;97786258;97786258;97793006;97793709;97792969	+;+;+;+;+;+;+;+;+;+;+;+;+;+;+;+;+;+;+;+;+;+;+;+;+;+;+;+;+;+;+;+;+	6048	136	159	434	473
Pam	1	97795114;97821094;97821095;97821100;97821721;97821981;97822724;97822936;97822936;97822936;97822936;97825659;97825837;97825837;97825837;97825837;97825837;97831455;97831455;97831455;97831455;97831455;97831455;97834408;97834408;97834408;97834408;97834408;97834408;97837532;97837963;97837963;97837963;97837963;97837963;97837963;97840280;97840280;97840280;97840280;97840280;97840280;97840280;97840699;978…	97795392;97821988;97821988;97821988;97821988;97821988;97822989;97822989;97822989;97822989;97822989;97826040;97825985;97826040;97826040;97826037;97826040;97831508;97831508;97831508;97831508;97831508;97831508;97834516;97834647;97834516;97834516;97834516;97834516;97838078;97838078;97838078;97838078;97838078;97838078;97838078;97840480;97840391;97840389;97840480;97840480;97840480;97840480;97840881;978…	-;-;-;-;-;-;-;-;-;-;-;-;-;-;-;-;-;-;-;-;-;-;-;-;-;-;-;-;-;-;-;-;-;-;-;-;-;-;-;-;-;-;-;-;-;-;-;-;-;-;-;-;-;-;-;-;-;-;-;-;-;-;-;-;-;-;-;-;-;-;-;-;-;-;-;-;-;-;-;-;-;-;-;-;-;-;-;-;-;-;-;-;-;-;-;-;-;-;-;-;-;-;-;-;-;-;-;-;-;-;-;-;-;-;-;-;-	11892	60	77	73	91
Slco6d1	1	98421124;98421127;98421154;98423089;98423089;98423218;98428266;98428266;98428266;98432233;98432233;98432233;98443628;98443628;98443628;98446713;98446713;98446713;98463848;98466658;98466658;98466658;98480591;98480591;98480591;98490497;98490497;98490497;98496185;98496185;98496185;98497477;98497477;98497477;98499759;98499759;98499759;98499889;98507513;98507513;98507513;98509219;98509219;98509219;985…	98421497;98421497;98421497;98423349;98423349;98423349;98428451;98428451;98428451;98432329;98432329;98432329;98443746;98443746;98443746;98446822;98446822;98446822;98464067;98466802;98466802;98466802;98480786;98480786;98480786;98490650;98490650;98490650;98496372;98496372;98496372;98497541;98497541;98497541;98499896;98499896;98499896;98499896;98507609;98507609;98507645;98509247;98509383;98509380;985…	+;+;+;+;+;+;+;+;+;+;+;+;+;+;+;+;+;+;+;+;+;+;+;+;+;+;+;+;+;+;+;+;+;+;+;+;+;+;+;+;+;+;+;+;+	3173	189	245	481	522
Cntnap5b	1	99772765;99940643;99967192;100050642;100072048;100076030;100097734;100097761;100141174;100141174;100160038;100160038;100164068;100164068;100213667;100213667;100252629;100255059;100255059;100255059;100274361;100274361;100274361;100358654;100358654;100358654;100369757;100369757;100369757;100370058;100379051;100379051;100383381;100383381;100390467;100390467;100431716;100431716;100446834;100446834;10…	99772846;99940747;99967385;100050789;100072251;100076214;100097874;100097877;100141438;100141438;100160187;100160187;100164239;100164239;100213773;100213773;100252710;100255178;100255178;100255178;100274561;100274561;100274561;100358771;100358771;100358771;100369839;100369884;100369884;100370228;100379269;100379269;100383620;100383620;100390691;100390691;100431846;100431846;100446918;100446918;10…	+;+;+;+;+;+;+;+;+;+;+;+;+;+;+;+;+;+;+;+;+;+;+;+;+;+;+;+;+;+;+;+;+;+;+;+;+;+;+;+;+;+;+;+;+;+	5205	9	12	6	4
Cdh20	1	104768529;104933957;104941032;104942098;104945192;104947324;104953829;104970821;104974994;104978980;104984671;104993880	104768898;104934342;104941326;104942217;104945359;104947511;104954082;104970957;104975115;104979097;104984922;104995481	+;+;+;+;+;+;+;+;+;+;+;+	4012	7	10	8	14
Rnf152	1	105276914;105276917;105355041;105356343;105356343	105284954;105284954;105355163;105356670;105356710	-;-;-;-;-	8532	20	4	12	9
Pign	1	105518422;105518426;105521137;105521146;105546664;105546664;105546664;105546664;105549065;105549065;105549065;105549065;105552372;105552372;105552372;105552372;105552630;105554064;105554064;105554064;105554064;105554444;105554444;105554444;105554444;105556806;105557463;105557463;105557463;105557463;105557463;105557463;105557988;105557988;105557988;105557988;105557988;105557988;105566148;105566148…	105522127;105522127;105522127;105522127;105546716;105546716;105546716;105546716;105549107;105549107;105549107;105549107;105552445;105552445;105552445;105552445;105553899;105554139;105554139;105554139;105554139;105554499;105554499;105554499;105554499;105557065;105557549;105557549;105557549;105557549;105557549;105557549;105558090;105558090;105558090;105558090;105558090;105558090;105566250;105566250…	-;-;-;-;-;-;-;-;-;-;-;-;-;-;-;-;-;-;-;-;-;-;-;-;-;-;-;-;-;-;-;-;-;-;-;-;-;-;-;-;-;-;-;-;-;-;-;-;-;-;-;-;-;-;-;-;-;-;-;-;-;-;-;-;-;-;-;-;-;-;-;-;-;-;-;-;-;-;-;-;-;-;-;-;-;-;-;-;-;-;-;-;-;-;-;-;-;-;-;-;-;-;-;-;-;-;-;-;-;-;-;-;-;-;-;-;-;-;-;-;-;-;-;-;-;-;-;-;-;-;-;-;-;-;-;-;-;-;-;-;-;-;-;-;-;-;-;-;-;-;-;-;-;-;-;-;-;-;-;-;-	13595	124	109	347	313
2310035C23Rik	1	105663861;105663861;105663883;105663913;105663923;105663937;105664441;105664974;105678163;105678163;105678163;105678163;105678163;105678163;105681039;105686949;105686949;105686949;105686949;105686949;105687130;105687130;105687130;105687130;105687130;105687130;105687282;105687282;105687282;105687282;105687282;105691906;105691906;105691906;105691906;105691906;105692212;105692212;105692212;105692212…	105663983;105664633;105664633;105664633;105664633;105664633;105664633;105665150;105678252;105678252;105678252;105678252;105678252;105678252;105681095;105687020;105687020;105687020;105687020;105687020;105687185;105687141;105687185;105687185;105687185;105687185;105687395;105687395;105687395;105687395;105687395;105692109;105692109;105692109;105692109;105692109;105692303;105692303;105692303;105692303…	+;+;+;+;+;+;+;+;+;+;+;+;+;+;+;+;+;+;+;+;+;+;+;+;+;+;+;+;+;+;+;+;+;+;+;+;+;+;+;+;+;+;+;+;+;+;+;+;+;+;+;+;+;+;+;+;+;+;+;+;+;+;+;+;+;+;+;+;+;+;+;+;+;+;+;+;+;+;+;+;+;+;+;+;+;+;+;+;+;+;+;+;+;+;+;+;+;+;+;+;+;+;+;+;+;+;+;+;+;+;+;+;+;+;+;+;+;+;+;+;+;+;+;+;+;+;+;+;+;+;+;+;+;+;+;+;+;+;+;+;+;+;+;+;+;+;+;+;+;+;+;+;+;+;+;+;+;+;+;+;+;+;+;+;+;+;+;+;+;+;+;+;+;+;+;+;+;+;+;+;+;+	9500	156	143	351	376
Tnfrsf11a	1	105780718;105780750;105808143;105808143;105809330;105809330;105813651;105813651;105817669;105819870;105819870;105821478;105821478;105825000;105825000;105826991;105844520	105780829;105780829;105808224;105808224;105809455;105809455;105814403;105813794;105817762;105819964;105819964;105821591;105821591;105825401;105825052;105827735;105847981	+;+;+;+;+;+;+;+;+;+;+;+;+;+;+;+;+	5985	12	11	0	6
Zcchc2	1	105990406;105990689;106000931;106000931;106004100;106004100;106004122;106004137;106006015;106006015;106006015;106011702;106011702;106011702;106011702;106011744;106015999;106015999;106015999;106015999;106015999;106016587;106018219;106018219;106018219;106019848;106019848;106019848;106019848;106019848;106021726;106021726;106021726;106021726;106021726;106023200;106023200;106023200;106023200;106023200…	105991707;105991707;106001042;106001042;106004176;106004176;106004176;106004176;106006086;106006086;106006086;106011814;106011814;106011814;106011814;106011814;106016093;106016093;106016093;106016093;106016093;106016687;106018302;106018302;106018302;106019905;106019905;106019905;106019905;106019905;106021858;106021858;106021858;106021858;106021858;106023258;106023264;106023264;106023264;106023264…	+;+;+;+;+;+;+;+;+;+;+;+;+;+;+;+;+;+;+;+;+;+;+;+;+;+;+;+;+;+;+;+;+;+;+;+;+;+;+;+;+;+;+;+;+;+;+;+;+;+;+;+	6774	758	849	2018	2120
Phlpp1	1	106171752;106281363;106281425;106286991;106286991;106317238;106318849;106318849;106338737;106339440;106343377;106344860;106347085;106350532;106364241;106369014;106376161;106380318;106386327;106389674;106392129	106173447;106281559;106281559;106287422;106287116;106317457;106319015;106319015;106338883;106339670;106343579;106344920;106347180;106350687;106364441;106369176;106376291;106380422;106386521;106389902;106394250	+;+;+;+;+;+;+;+;+;+;+;+;+;+;+;+;+;+;+;+;+	6752	78	61	396	364
Bcl2	1	106538178;106710339;106712305	106543398;106713179;106714274	-;-;-	9157	18	16	22	14
Kdsr	1	106720459;106727629;106734547;106739331;106743669;106747488;106747500;106747771;106753212;106753212;106755444;106755444;106757102;106759544;106759544	106725021;106727730;106734630;106739414;106743860;106747583;106747836;106747836;106753268;106753268;106755533;106755533;106759683;106759699;106759727	-;-;-;-;-;-;-;-;-;-;-;-;-;-;-	8147	35	29	80	68
Vps4b	1	106764071;106769430;106772402;106774007;106774007;106777270;106777270;106777298;106778969;106778969;106778969;106779441;106779962;106779962;106779962;106780504;106780504;106780504;106780504;106782666;106782666;106782666;106785804;106786703;106786703;106786703;106789929;106789929;106789929;106791100;106791678;106791678;106796421;106796421;106796421	106767009;106772548;106772548;106774147;106774147;106777489;106777489;106777489;106779050;106779050;106779050;106780110;106780110;106780110;106780110;106780624;106780660;106780660;106780660;106782794;106782785;106782785;106786028;106786770;106786770;106786770;106789949;106790085;106790085;106791789;106791789;106791789;106796577;106796728;106796667	-;-;-;-;-;-;-;-;-;-;-;-;-;-;-;-;-;-;-;-;-;-;-;-;-;-;-;-;-;-;-;-;-;-;-	8905	203	215	485	513
Serpinb5	1	106861173;106861174;106861203;106869479;106870234;106870282;106870282;106872250;106872250;106872250;106872250;106875043;106875043;106875043;106875043;106876010;106876010;106876010;106876010;106880176;106880176;106880176;106880176;106881601;106881601;106881601	106861260;106861260;106861260;106869608;106870450;106870450;106870450;106872387;106872387;106872387;106872387;106875160;106875160;106875160;106875160;106876152;106876152;106876152;106876152;106880343;106880343;106880343;106880343;106883347;106883348;106883348	+;+;+;+;+;+;+;+;+;+;+;+;+;+;+;+;+;+;+;+;+;+;+;+;+;+	2750	14	4	4	0
Serpinb12	1	106934449;106938953;106938955;106946529;106946529;106946529;106949124;106949124;106949124;106949562;106949562;106949562;106950702;106950702;106953691;106953691;106955322;106955322;106956393;106956393	106934564;106939002;106939002;106946714;106946714;106946714;106949255;106949255;106949255;106950458;106949699;106949699;106950819;106950819;106953833;106953833;106955489;106955489;106957080;106957080	+;+;+;+;+;+;+;+;+;+;+;+;+;+;+;+;+;+;+;+	2498	6	6	0	0
Serpinb13	1	106980984;106980994;106982138;106982138;106982813;106982813;106994053;106995789;106995789;106996280;106998566;106998566;106998888;106998888;107000420;107000420	106981029;106981029;106982319;106982319;106982869;106982869;106994117;106995917;106995917;106996397;106998708;106998708;106999043;106999043;107000898;107001195	+;+;+;+;+;+;+;+;+;+;+;+;+;+;+;+	1672	2	5	0	4
Serpinb3a	1	107045587;107045605;107047043;107047043;107047473;107047473;107048490;107048490;107049327;107049327;107051009;107051009;107051609;107051609;107052293	107046420;107046420;107047198;107047198;107047615;107047615;107048607;107048607;107049449;107049449;107051065;107051065;107051795;107051797;107052303	-;-;-;-;-;-;-;-;-;-;-;-;-;-;-	1631	5	8	0	0
Serpinb3d	1	107078167;107079218;107079652;107080674;107081582;107082738;107083319	107078597;107079373;107079794;107080791;107081704;107082794;107083506	-;-;-;-;-;-;-	1216	5	0	0	0
Serpinb3b	1	107153940;107153961;107155412;107155412;107155845;107155845;107156830;107156830;107157668;107157668;107159021;107159021;107159616;107159616;107161080;107278327	107154773;107154773;107155567;107155567;107155987;107155987;107156947;107156947;107157790;107157790;107159077;107159077;107159802;107159802;107161114;107278361	-;-;-;-;-;-;-;-;-;-;-;-;-;-;-;-	1688	3	0	0	0
Serpinb3c	1	107271201;107272653;107273083;107274098;107274935;107276262;107276853;107278327	107272030;107272808;107273225;107274215;107275057;107276318;107277039;107278371	-;-;-;-;-;-;-;-	1659	2	2	0	0
Serpinb11	1	107361198;107361929;107362229;107369378;107369378;107370789;107370789;107372154;107372154;107374075;107374075;107376773;107377505;107379606	107361299;107362359;107362359;107369563;107369563;107370848;107370848;107372273;107372273;107374182;107374192;107376915;107377660;107380475	+;+;+;+;+;+;+;+;+;+;+;+;+;+	2186	8	24	12	8
Serpinb7	1	107399655;107422689;107428231;107428231;107434736;107434736;107435327;107435327;107445992;107448108;107450176;107451609	107399724;107422732;107428416;107428416;107434786;107434786;107435443;107435399;107446109;107448250;107450322;107452689	+;+;+;+;+;+;+;+;+;+;+;+	1957	10	0	0	0
Serpinb2	1	107511423;107511497;107515464;107515464;107519652;107519652;107522147;107522147;107522230;107522692;107522692;107522692;107523065;107523065;107523065;107523797;107523797;107523797;107523944;107524537;107524537;107524537;107524537;107529011;107532363;107532363;107535445	107511478;107511584;107515640;107515640;107519771;107519771;107522275;107522275;107522275;107522809;107522809;107522809;107523207;107523207;107523207;107523961;107523961;107523961;107523961;107524611;107524611;107525592;107525598;107529091;107532535;107532538;107535478	+;+;+;+;+;+;+;+;+;+;+;+;+;+;+;+;+;+;+;+;+;+;+;+;+;+;+	2349	4	2	2	2
Serpinb10	1	107529003;107529027;107532363;107532371;107535445;107535445;107535445;107535993;107535993;107535993;107538427;107538427;107538427;107540888;107540888;107540888;107542192;107542192;107542192;107546668;107546668;107546668	107529091;107529091;107532538;107532538;107535510;107535510;107535510;107536130;107536130;107536130;107538544;107538544;107538544;107541030;107541030;107541030;107542347;107542347;107542347;107549271;107547072;107547222	+;+;+;+;+;+;+;+;+;+;+;+;+;+;+;+;+;+;+;+;+;+	3490	6	14	0	0
Serpinb8	1	107590006;107590006;107590046;107597455;107597455;107597460;107598900;107598900;107598900;107602800;107602800;107602800;107604604;107604604;107604604;107605784;107605784;107605784;107605880;107606921;107606921;107607010	107590287;107590287;107590287;107597637;107597637;107597637;107599037;107599037;107599037;107602917;107602917;107602917;107604746;107604746;107604746;107606150;107605936;107605936;107605936;107610484;107608909;107607325	+;+;+;+;+;+;+;+;+;+;+;+;+;+;+;+;+;+;+;+;+;+	4795	15	26	6	10
Cdh7	1	109982431;109982710;109982981;109983006;109983016;109983229;109983245;109983281;109983621;109983643;109983643;109983737;109993982;109993986;109993986;109993986;109993986;109993986;109993986;109993986;109997696;110048817;110048817;110048817;110048817;110052849;110052849;110052849;110052849;110060995;110060995;110060995;110060995;110065610;110065610;110065610;110065610;110084920;110084920;110084920…	109982679;109983051;109983051;109983051;109983141;109983891;109983331;109983372;109983891;109983891;109983891;109983891;109994389;109998669;109994389;109994389;109995323;109994382;109995955;109994389;109997851;110049111;110049111;110049111;110049111;110052968;110052968;110052968;110052968;110061162;110061162;110061162;110061162;110065797;110065797;110065797;110065797;110085173;110085173;110085173…	+;+;+;+;+;+;+;+;+;+;+;+;+;+;+;+;+;+;+;+;+;+;+;+;+;+;+;+;+;+;+;+;+;+;+;+;+;+;+;+;+;+;+;+;+;+;+;+;+;+;+;+;+;+;+;+;+;+;+;+;+;+;+;+;+;+	10037	17	9	8	10
Cdh19	1	110888326;110893185;110895383;110908059;110919548;110924996;110925756;110929834;110932146;110949124;110950353;110954569;110954569;110977247;110977247	110890188;110893436;110895500;110908180;110919669;110925249;110925940;110929998;110932265;110949415;110950497;110954872;110954872;110977584;110977363	-;-;-;-;-;-;-;-;-;-;-;-;-;-;-	4280	12	9	0	0
Dsel	1	111858702;111858706;111862924;111863323;111864095;111864095;111864095;111864396;111864396	111860373;111863640;111863640;111863640;111864231;111864918;111864768;111864883;111864880	-;-;-;-;-;-;-;-;-	5763	19	13	16	26
Cntnap5a	1	115684756;115900930;115915141;116060122;116089208;116101551;116117574;116157393;116184306;116188264;116221842;116259453;116292335;116412087;116428472;116428781;116442185;116446509;116454993;116518113;116524234;116571452;116577864;116580481	115685218;115901034;115915334;116060269;116089411;116101735;116117714;116157657;116184455;116188435;116221948;116259572;116292535;116412243;116428599;116428951;116442403;116446748;116455217;116518243;116524318;116571670;116577935;116587323	+;+;+;+;+;+;+;+;+;+;+;+;+;+;+;+;+;+;+;+;+;+;+;+	10945	19	16	2	2
Gm19965	1	116802983;116803981;116804571;116820829	116803207;116804107;116804666;116823410	+;+;+;+	3030	16	18	1	0
Gm28363	1	117697131;117697312;117698849;117726775;117727324	117697228;117697512;117698975;117726903;117727441	+;+;+;+;+	673	2	2	0	0
B020011L13Rik	1	117781133;117781314;117782881;117800907	117781230;117781514;117783007;117803359	+;+;+;+	2879	2	3	0	0
Gm28360	1	117830081;117830262;117831827;117853423	117830178;117830453;117831953;117854496	+;+;+;+	1491	2	1	0	0
Gm28168	1	117928015;117928196;117929733;117947785	117928112;117928396;117929859;117949988	+;+;+;+	2630	6	4	0	0
Gm7145	1	117965939;117967624;117968372;117985628	117966252;117967750;117968467;117986884	+;+;+;+	1794	2	2	2	0
Gm29106	1	118176542;118176719;118178297;118198722	118176639;118176919;118178423;118202307	+;+;+;+	4012	6	8	0	0
Tsn	1	118294778;118299650;118300889;118304691;118304691;118304691;118305200;118305200;118305200;118305200;118308707;118308745;118308745;118308745;118308745;118309773;118309773;118309773;118309773;118310681;118311001;118311001;118311233	118301037;118301037;118301037;118304770;118304770;118304770;118305315;118305315;118305315;118305315;118308841;118308841;118310237;118308841;118308841;118309866;118309866;118309986;118309866;118311739;118311236;118311416;118311462	-;-;-;-;-;-;-;-;-;-;-;-;-;-;-;-;-;-;-;-;-;-;-	9046	86	86	78	66
Nifk	1	118321839;118321854;118322152;118323582;118323582;118327625;118327625;118327625;118329353;118329353;118329353;118330606;118330606;118332344;118332344;118332750;118332750	118321997;118321997;118322227;118323725;118323725;118327733;118327733;118327733;118329380;118329564;118329564;118330662;118330662;118332478;118332478;118332941;118333822	+;+;+;+;+;+;+;+;+;+;+;+;+;+;+;+;+	1965	128	159	302	309
Clasp1	1	118389058;118389058;118389058;118389058;118389344;118389446;118389455;118389455;118389455;118389456;118389457;118389473;118389517;118419440;118419440;118419440;118419440;118419440;118419440;118419440;118419440;118419440;118419440;118419440;118419440;118419440;118419560;118419724;118419724;118459588;118459801;118459801;118459801;118459801;118459801;118459801;118459801;118459801;118459801;118459801…	118389521;118389521;118389521;118389521;118389521;118389521;118389521;118389521;118389521;118389521;118389521;118389521;118389521;118419918;118419918;118419918;118419918;118419918;118419918;118419918;118419918;118419918;118419918;118419918;118419918;118419918;118419918;118419918;118419918;118459879;118459879;118459879;118459879;118459879;118459879;118459879;118459879;118459879;118459879;118459879…	+;+;+;+;+;+;+;+;+;+;+;+;+;+;+;+;+;+;+;+;+;+;+;+;+;+;+;+;+;+;+;+;+;+;+;+;+;+;+;+;+;+;+;+;+;+;+;+;+;+;+;+;+;+;+;+;+;+;+;+;+;+;+;+;+;+;+;+;+;+;+;+;+;+;+;+;+;+;+;+;+;+;+;+;+;+;+;+;+;+;+;+;+;+;+;+;+;+;+;+;+;+;+;+;+;+;+;+;+;+;+;+;+;+;+;+;+;+;+;+;+;+;+;+;+;+;+;+;+;+;+;+;+;+;+;+;+;+;+;+;+;+;+;+;+;+;+;+;+;+;+;+;+;+;+;+;+;+;+;+;+;+;+;+;+;+;+;+;+;+;+;+;+;+;+;+;+;+;+;+;+;+;+;+;+;+;+;+;+;+;+;+;+;+;+;+;+;+;+;+…	21844	232	207	824	854
Tfcp2l1	1	118627945;118627946;118632242;118632242;118637599;118652301;118652869;118653716;118656368;118659008;118661980;118664759;118664898;118666116;118668631;118669389;118675575;118677388	118628102;118628102;118632393;118632393;118637766;118652377;118652974;118653822;118656520;118659118;118662071;118664807;118664991;118666206;118668734;118669531;118675626;118685168	+;+;+;+;+;+;+;+;+;+;+;+;+;+;+;+;+;+	9438	51	41	54	66
Gli2	1	118834132;118840254;118841916;118844351;118845917;118848383;118848460;118848460;118848460;118848460;118848460;118848462;118848462;118853258;118853258;118853258;118853258;118853258;118853258;118853258;118853258;118854441;118854441;118854441;118854441;118854441;118854441;118854441;118854441;118855436;118855436;118855436;118855436;118855436;118855436;118855436;118855436;118866572;118866572;118866572…	118838177;118840590;118842197;118844515;118846066;118848517;118848517;118848517;118848517;118848517;118848517;118848517;118848517;118853380;118853380;118853380;118853380;118853380;118853380;118853380;118853380;118854657;118854657;118854657;118854657;118854657;118854608;118854657;118854657;118855637;118855637;118855637;118855637;118855637;118855637;118855637;118855637;118866757;118866757;118866757…	-;-;-;-;-;-;-;-;-;-;-;-;-;-;-;-;-;-;-;-;-;-;-;-;-;-;-;-;-;-;-;-;-;-;-;-;-;-;-;-;-;-;-;-;-;-;-;-;-;-;-;-;-;-;-;-;-;-;-;-;-;-;-;-;-;-;-;-;-	6869	20	15	51	57
Inhbb	1	119415465;119420627	119418097;119422248	-;-	4255	44	50	84	132
Ralb	1	119470305;119472145;119475895;119475895;119477915;119477915;119481133;119483494;119504577;119504577	119471825;119472424;119476072;119476072;119478123;119478079;119483656;119483656;119504794;119504794	-;-;-;-;-;-;-;-;-;-	4930	54	76	143	171
Tmem185b	1	119526160;119526173;119526924	119528983;119526547;119527229	+;+;+	2824	22	14	49	25
Epb41l5	1	119545037;119548131;119549887;119549887;119550522;119550522;119554206;119554206;119554227;119555052;119555052;119555052;119567796;119567796;119567796;119570045;119570045;119570045;119572806;119572806;119572806;119578137;119578914;119578914;119578914;119590742;119595074;119595442;119599005;119599005;119599005;119599005;119599005;119599005;119600198;119600198;119600198;119600198;119600198;119605228…	119549195;119549195;119550017;119550017;119550563;119550563;119554280;119554280;119554280;119555142;119555142;119555142;119567860;119567860;119567860;119570173;119570173;119570173;119572903;119572903;119572903;119580424;119579077;119579077;119579077;119596059;119596059;119596059;119599240;119599120;119599120;119599120;119599120;119599120;119600305;119600237;119600237;119600261;119600237;119605255…	-;-;-;-;-;-;-;-;-;-;-;-;-;-;-;-;-;-;-;-;-;-;-;-;-;-;-;-;-;-;-;-;-;-;-;-;-;-;-;-;-;-;-;-;-;-;-;-;-;-;-;-;-;-;-;-;-;-;-;-;-;-;-;-;-;-;-;-;-;-;-;-;-;-;-;-;-;-;-;-;-;-;-;-;-;-;-;-;-;-;-;-;-;-;-;-;-;-;-;-;-;-;-;-;-	14758	230	247	559	631
Ptpn4	1	119652467;119658044;119667514;119667514;119675549;119675549;119678755;119678755;119680049;119680049;119682484;119682484;119682705;119684467;119684467;119687610;119687610;119689801;119691601;119691601;119691746;119691746;119692750;119692750;119692824;119706024;119706155;119706155;119706155;119707776;119707776;119707776;119715947;119715947;119715947;119715947;119721864;119721864;119721864;119726033…	119659917;119659917;119667649;119667649;119675697;119675697;119678883;119678883;119680195;119680195;119682545;119682545;119682795;119684633;119684633;119687637;119687766;119690046;119691657;119691657;119691829;119691829;119692909;119692909;119692909;119706313;119706313;119706313;119706313;119707901;119707901;119707901;119715993;119716015;119716015;119716015;119722036;119722036;119722036;119726096…	-;-;-;-;-;-;-;-;-;-;-;-;-;-;-;-;-;-;-;-;-;-;-;-;-;-;-;-;-;-;-;-;-;-;-;-;-;-;-;-;-;-;-;-;-;-;-;-;-;-;-;-;-;-;-;-;-;-;-;-;-;-;-;-;-;-;-;-;-;-;-;-;-;-;-;-;-;-;-;-;-;-;-;-;-;-;-;-;-;-;-;-;-;-;-;-	11321	249	262	359	376
Tmem177	1	119907890;119913133	119911154;119913208	-;-	3341	22	11	13	8
Cfap221	1	119923341;119923519;119925561;119925561;119927614;119927614;119930889;119930889;119932774;119932774;119934082;119934082;119934521;119934521;119936091;119936091;119937242;119937242;119945783;119945783;119948052;119948052;119949671;119949671;119951050;119951050;119953601;119953601;119953902;119953902;119954148;119954148;119955649;119955649;119961872;119961872;119961969;119981714;119981714;119981714…	119923627;119923627;119925656;119925656;119927706;119927706;119930980;119930980;119932932;119932932;119934213;119934213;119934628;119934628;119936171;119936171;119937369;119937369;119945888;119945888;119948150;119948150;119949760;119949760;119951137;119951137;119953709;119953709;119954013;119954013;119954265;119954265;119955808;119955808;119961975;119961975;119961975;119981814;119981814;119981814…	-;-;-;-;-;-;-;-;-;-;-;-;-;-;-;-;-;-;-;-;-;-;-;-;-;-;-;-;-;-;-;-;-;-;-;-;-;-;-;-;-;-;-;-;-;-;-;-;-;-;-;-;-;-	2915	141	151	414	482
Sctr	1	120006894;120007034;120022158;120022158;120022466;120031564;120031564;120036335;120036335;120043451;120043451;120044631;120044631;120046659;120046659;120053674;120053674;120054272;120054272;120055385;120055385;120056394;120056394;120061894;120061894;120063112;120063118	120007331;120007331;120022272;120022272;120022510;120031671;120031671;120036438;120036438;120043548;120043548;120044763;120044763;120046812;120046812;120053734;120053734;120054341;120054341;120055476;120055476;120056520;120056520;120061935;120061935;120063536;120063534	+;+;+;+;+;+;+;+;+;+;+;+;+;+;+;+;+;+;+;+;+;+;+;+;+;+;+	2012	4	5	5	7
Tmem37	1	120067377;120073712	120068324;120074074	-;-	1311	8	3	2	7
Dbi	1	120113280;120113290;120113337;120113369;120113400;120116010;120116386;120116386;120116386;120116386;120116386;120119752;120119789;120119895;120119895;120119895;120119895;120119895;120120121;120120762;120120945;120120945;120120945;120120945	120113533;120113533;120113533;120113533;120113533;120116448;120116448;120116448;120116448;120116448;120116448;120120012;120120012;120120012;120120012;120120138;120120012;120120012;120120170;120120937;120121047;120121014;120121078;120121017	-;-;-;-;-;-;-;-;-;-;-;-;-;-;-;-;-;-;-;-;-;-;-;-	1422	168	163	273	255
3110009E18Rik	1	120121187;120121195;120121200;120150599;120150603;120150603;120150603;120150671;120160480;120160606;120160606;120160606;120160606;120160606;120164765;120165349;120166135;120166135;120166135;120166135;120166135;120169041;120171401;120171401;120173058;120188041;120188041;120188041	120121810;120121217;120121217;120150747;120150747;120150747;120150747;120150747;120160656;120160656;120160656;120160656;120160656;120160656;120164882;120165459;120166172;120166172;120166172;120166172;120166172;120169511;120171482;120171482;120173566;120188189;120188189;120188189	+;+;+;+;+;+;+;+;+;+;+;+;+;+;+;+;+;+;+;+;+;+;+;+;+;+;+;+	2428	30	14	18	11
Steap3	1	120190757;120224386;120226423;120226632;120226653;120234242;120234242;120234242;120234242;120234242;120241432;120241432;120241432;120241432;120241432;120243768;120243768;120243768;120243768;120243768;120265232;120265232;120269983;120269983;120270125;120270938;120272437	120190827;120227928;120227928;120227928;120227928;120234406;120234406;120234406;120234406;120234406;120241959;120241959;120241959;120241959;120241959;120244267;120244267;120244267;120244267;120244267;120265284;120265255;120270423;120270259;120270259;120271082;120272705	-;-;-;-;-;-;-;-;-;-;-;-;-;-;-;-;-;-;-;-;-;-;-;-;-;-;-	5715	30	27	7	2
C1ql2	1	120340582;120342395	120341801;120343174	+;+	2000	4	0	2	0
Marco	1	120474538;120476554;120477366;120477852;120479344;120484625;120484774;120485689;120485832;120488147;120488532;120490913;120490913;120492032;120492032;120493620;120493620;120494044;120494741;120494741;120504669;120504669	120474789;120476730;120477410;120477950;120479388;120484687;120484872;120485724;120485930;120488254;120488576;120490957;120490957;120492130;120492130;120493655;120493655;120494262;120494842;120494842;120505024;120504756	-;-;-;-;-;-;-;-;-;-;-;-;-;-;-;-;-;-;-;-;-;-	1925	7	3	4	9
En1	1	120602418;120606873	120603921;120607992	+;+	2624	0	4	4	4
Insig2	1	121304353;121305522;121305538;121305555;121305695;121305893;121305924;121306864;121306864;121306864;121306864;121306864;121306864;121306880;121306937;121307140;121307140;121307140;121307140;121307140;121307140;121307140;121307237;121311845;121312201;121312201;121312201;121312201;121312201;121312201;121312201;121319597;121319597;121319597;121319597;121319597;121319597;121319597;121319629;121319664…	121305947;121305947;121305947;121305947;121305947;121305947;121305947;121306963;121306963;121306963;121306963;121306963;121306963;121306963;121306963;121307318;121307306;121307306;121307306;121307306;121307306;121307306;121307306;121312325;121312414;121312325;121312325;121312325;121312325;121312325;121312325;121319728;121319905;121319972;121319905;121319972;121319972;121319972;121319972;121319905…	-;-;-;-;-;-;-;-;-;-;-;-;-;-;-;-;-;-;-;-;-;-;-;-;-;-;-;-;-;-;-;-;-;-;-;-;-;-;-;-;-;-;-;-;-;-;-;-;-;-;-;-;-	3473	113	108	113	139
Ccdc93	1	121431049;121431075;121431095;121431108;121431110;121434533;121434533;121434533;121434533;121434533;121437796;121437796;121437796;121437796;121437796;121441782;121441782;121441782;121441782;121441782;121443732;121445640;121445640;121445640;121445640;121448224;121448224;121448224;121448224;121449356;121456071;121456071;121461464;121461464;121461887;121461887;121462233;121462236;121463099;121463099…	121431257;121431257;121431257;121431257;121431257;121434646;121434646;121434646;121434646;121434646;121437890;121437890;121437890;121437890;121437890;121441893;121441893;121441893;121441893;121441893;121444022;121445738;121445738;121445738;121445738;121448280;121449058;121448280;121448280;121449751;121456171;121456171;121461500;121461500;121461979;121461979;121462283;121462283;121463185;121463185…	+;+;+;+;+;+;+;+;+;+;+;+;+;+;+;+;+;+;+;+;+;+;+;+;+;+;+;+;+;+;+;+;+;+;+;+;+;+;+;+;+;+;+;+;+;+;+;+;+;+;+;+;+;+;+;+;+;+;+;+;+;+;+;+;+;+;+;+;+;+	11445	117	146	625	656
Htr5b	1	121509842;121527413	121510723;121528465	-;-	1935	23	23	18	18
Ddx18	1	121553835;121555146;121555216;121555691;121555691;121557405;121557405;121557405;121558411;121558411;121558411;121559166;121559166;121559166;121560132;121560132;121561281;121561690;121562059;121564493;121564596;121565881;121565881;121567568;121567791	121554138;121555393;121555393;121555747;121555747;121557518;121557518;121557518;121558563;121558563;121558563;121559215;121559270;121559327;121560271;121560271;121561595;121561790;121562194;121564603;121564603;121566168;121566168;121567722;121567989	-;-;-;-;-;-;-;-;-;-;-;-;-;-;-;-;-;-;-;-;-;-;-;-;-	2483	180	273	765	843
Dpp10	1	123321471;123332142;123336824;123336824;123341105;123341105;123341320;123341320;123341617;123341617;123352634;123352634;123353412;123353412;123367598;123367598;123367775;123367775;123376627;123376627;123378127;123378127;123384285;123384285;123384922;123384922;123398521;123398521;123402833;123402833;123411711;123411711;123423613;123423613;123432931;123432931;123445201;123445201;123485894;123485894…	123334383;123334383;123336897;123336897;123341177;123341177;123341378;123341378;123341716;123341716;123352688;123352688;123353606;123353606;123367667;123367667;123367873;123367873;123376674;123376674;123378248;123378248;123384332;123384332;123385013;123385013;123398628;123398628;123402871;123402871;123411834;123411834;123423710;123423710;123433085;123433085;123445321;123445321;123485975;123485975…	-;-;-;-;-;-;-;-;-;-;-;-;-;-;-;-;-;-;-;-;-;-;-;-;-;-;-;-;-;-;-;-;-;-;-;-;-;-;-;-;-;-;-;-;-;-;-;-;-;-;-;-;-;-;-;-;-;-;-;-	15784	34	42	29	26
Actr3	1	125392905;125392906;125393484;125393890;125395068;125395068;125395068;125395068;125396489;125397107;125397107;125397107;125397107;125397452;125397452;125397452;125397452;125397452;125403393;125403393;125403393;125405845;125405845;125405845;125405861;125405880;125405910;125407292;125407292;125407292;125407292;125407292;125407292;125407292;125407349;125407358;125408520;125408520;125408520;125408520…	125394090;125394090;125394090;125394090;125395151;125395151;125395151;125395151;125397232;125397232;125397232;125397232;125397232;125397612;125398316;125397544;125397544;125397544;125403566;125403566;125403566;125405988;125405988;125405988;125405988;125405988;125405988;125407399;125407399;125407399;125407399;125407399;125407399;125407399;125407399;125407399;125408941;125408615;125408615;125408615…	-;-;-;-;-;-;-;-;-;-;-;-;-;-;-;-;-;-;-;-;-;-;-;-;-;-;-;-;-;-;-;-;-;-;-;-;-;-;-;-;-;-;-;-;-;-;-;-;-;-;-;-;-;-;-;-;-;-;-;-;-;-;-;-;-;-;-;-;-;-;-;-;-;-;-;-;-;-;-	4631	171	226	429	403
Slc35f5	1	125560595;125561016;125562275;125562275;125562500;125562500;125566468;125566468;125568547;125568547;125570547;125572313;125574666;125576172;125579263;125584453;125584513;125585074;125585074;125587365;125587365;125589811;125589839;125591033;125591033;125594913;125594913	125560817;125561284;125562365;125562365;125562641;125562641;125566611;125566611;125568609;125568573;125570628;125572503;125574747;125576259;125579327;125584557;125584557;125585233;125585233;125587455;125587455;125589965;125589965;125591129;125591129;125595148;125595820	+;+;+;+;+;+;+;+;+;+;+;+;+;+;+;+;+;+;+;+;+;+;+;+;+;+;+	2956	61	51	78	102
Gpr39	1	125676995;125840003;125872370;125872370	125678192;125840326;125873173;125873862	+;+;+;+	3015	5	12	0	4
Lypd1	1	125867622;125872284;125872318;125873101;125873519;125910391;125910391;125910391;125910391;125910391;125911303;125911839;125912874;125913048	125873571;125873571;125873571;125873571;125873571;125910908;125910528;125910528;125910528;125910528;125911387;125912214;125912928;125913101	-;-;-;-;-;-;-;-;-;-;-;-;-;-	7038	8	14	4	2
Nckap5	1	125913620;125913637;125913637;125913648;125914319;125914743;125914960;125940163;125965148;125976926;125976926;125976926;125976926;125981383;125981383;125981383;125981383;125981383;125981383;126014571;126014571;126014571;126014571;126014571;126014571;126023033;126023033;126023033;126023033;126024276;126024276;126024276;126027877;126033773;126033773;126033773;126034838;126102544;126102544;126102544…	125915021;125915021;125915021;125915021;125915021;125915021;125915021;125940237;125965200;125977062;125977062;125977062;125977062;125981697;125981697;125981697;125981697;125981697;125981697;126014649;126014649;126014649;126014649;126014649;126014649;126023103;126023210;126023210;126023210;126028015;126028015;126028015;126028015;126033964;126033964;126033964;126035125;126102663;126102663;126102663…	-;-;-;-;-;-;-;-;-;-;-;-;-;-;-;-;-;-;-;-;-;-;-;-;-;-;-;-;-;-;-;-;-;-;-;-;-;-;-;-;-;-;-;-;-;-;-;-;-;-;-;-;-;-;-;-;-;-;-;-;-;-;-;-;-;-;-;-;-;-;-;-;-;-;-;-;-;-;-;-;-;-;-;-;-;-;-;-;-;-;-;-;-;-;-;-;-;-;-	12100	87	152	614	778
Mgat5	1	127205015;127205018;127205028;127249790;127249790;127306634;127306634;127306637;127306762;127320604;127320604;127320604;127320604;127365148;127365148;127365148;127365148;127366403;127366403;127366403;127366403;127382921;127382921;127382921;127382921;127384768;127384768;127384768;127384768;127387343;127387343;127387343;127387343;127390744;127390744;127390744;127397507;127397507;127397507;127412127…	127205427;127205427;127205427;127249839;127249839;127307016;127307016;127307016;127307016;127320765;127320765;127320765;127320765;127365224;127365224;127365224;127365224;127366492;127366492;127366492;127366492;127382992;127382992;127382992;127382992;127384929;127384929;127384929;127384929;127387512;127388212;127387512;127387512;127390878;127390878;127390878;127398792;127397640;127397640;127412260…	+;+;+;+;+;+;+;+;+;+;+;+;+;+;+;+;+;+;+;+;+;+;+;+;+;+;+;+;+;+;+;+;+;+;+;+;+;+;+;+;+;+;+;+;+;+;+;+;+;+;+;+;+	10291	345	336	733	788
Tmem163	1	127486546;127486558;127490342;127490342;127490898;127491361;127491545;127495718;127495718;127495718;127495718;127495718;127500184;127500184;127500184;127500184;127500184;127519345;127519345;127519345;127519345;127537384;127551326;127551326;127551326;127552761;127552761;127552761;127668651;127668651;127668651;127677431;127677431;127677431	127486697;127486697;127491660;127491660;127491660;127491660;127491660;127495859;127495859;127495859;127495859;127495859;127500344;127500295;127500295;127500295;127500295;127519441;127519441;127519441;127519441;127537430;127551417;127551417;127551417;127552804;127552804;127552804;127668770;127668770;127668770;127679548;127678021;127678096	-;-;-;-;-;-;-;-;-;-;-;-;-;-;-;-;-;-;-;-;-;-;-;-;-;-;-;-;-;-;-;-;-;-	4292	23	10	12	12
Acmsd	1	127729413;127738551;127739943;127745776;127748989;127753788;127756757;127758004;127759659;127759659;127765880;127765880;127766283;127766283	127729542;127738595;127740039;127745825;127749225;127753881;127756870;127758099;127759831;127759831;127765978;127765978;127767978;127767978	+;+;+;+;+;+;+;+;+;+;+;+;+;+	2831	14	6	7	3
Ccnt2	1	127774164;127774164;127774164;127774164;127774164;127774164;127775101;127775101;127775101;127775101;127775101;127775101;127791605;127791605;127791605;127791605;127791605;127791605;127793358;127793358;127793358;127793358;127793358;127795255;127795255;127795255;127795255;127796571;127797841;127797841;127797841;127797841;127799390;127799390;127799390;127801606;127801606;127801606;127802162;127802162…	127774385;127774385;127774385;127774385;127774385;127774385;127775182;127775182;127775182;127775182;127775182;127775182;127795800;127791733;127791733;127791733;127791733;127791733;127793418;127793418;127793589;127793418;127793418;127795317;127795800;127795317;127795317;127797719;127798401;127798196;127797886;127797886;127799553;127799553;127799553;127801676;127801676;127801676;127808061;127808061…	+;+;+;+;+;+;+;+;+;+;+;+;+;+;+;+;+;+;+;+;+;+;+;+;+;+;+;+;+;+;+;+;+;+;+;+;+;+;+;+;+;+	12345	145	143	629	693
Map3k19	1	127815253;127815262;127815262;127815271;127815271;127817235;127817235;127817235;127817235;127817235;127820387;127820387;127820387;127820387;127820419;127821977;127821977;127821977;127829056;127829056;127829056;127829056;127829056;127830271;127830271;127830271;127830271;127832724;127832724;127832724;127832724;127834535;127834535;127834535;127834535;127834535;127838439;127838439;127838439;127838439…	127815337;127815337;127815337;127815337;127815337;127817932;127817932;127817932;127817820;127817932;127820533;127820533;127820533;127820533;127820533;127824397;127824397;127824397;127829099;127829099;127829099;127829099;127829099;127830530;127830530;127830530;127830530;127832796;127832796;127832796;127832796;127834625;127834625;127834625;127834625;127834625;127838551;127838551;127838551;127838551…	-;-;-;-;-;-;-;-;-;-;-;-;-;-;-;-;-;-;-;-;-;-;-;-;-;-;-;-;-;-;-;-;-;-;-;-;-;-;-;-;-;-;-;-;-;-;-;-;-;-	4883	6	3	3	14
Rab3gap1	1	127868773;127868789;127868802;127868812;127868925;127868925;127868925;127868925;127874080;127874080;127874080;127874080;127875244;127882001;127889156;127889156;127889156;127891018;127891018;127891018;127900913;127901579;127901579;127901579;127903672;127903672;127903672;127903672;127909851;127909851;127915639;127915639;127918221;127918221;127919568;127919568;127923073;127924728;127924728;127925275…	127868829;127868829;127868829;127868829;127868980;127868980;127868980;127868980;127874155;127874155;127874155;127874155;127876572;127882448;127889288;127889288;127889288;127891096;127891096;127891096;127901698;127901698;127901698;127901698;127904033;127905934;127903837;127903837;127909950;127909950;127915720;127915720;127918289;127918289;127919641;127919641;127926267;127924820;127924820;127925441…	+;+;+;+;+;+;+;+;+;+;+;+;+;+;+;+;+;+;+;+;+;+;+;+;+;+;+;+;+;+;+;+;+;+;+;+;+;+;+;+;+;+;+;+;+;+;+;+;+;+;+;+;+;+;+;+;+;+;+;+;+;+;+;+;+;+;+	11739	310	367	1265	1457
Zranb3	1	127954184;127954670;127956537;127956537;127959710;127959710;127960759;127960759;127963761;127963761;127965063;127965063;127965131;127965781;127967878;127967878;127967878;127972947;127972947;127972947;127976139;127976139;127987110;127987997;127987997;127987997;127992800;127992800;127992800;127996466;127996853;127996853;127996853;127996853;127999341;127999341;127999341;127999341;128016043;128016043…	127955065;127955065;127956668;127956668;127960100;127960100;127960869;127960869;127963903;127963903;127965164;127965164;127965164;127966333;127967964;127967969;127967969;127972958;127973144;127973144;127976544;127976544;127987399;127988146;127988146;127988146;127992979;127992979;127992979;127999460;127996972;127996972;127996972;127996972;127999460;127999460;127999460;127999460;128016159;128016159…	-;-;-;-;-;-;-;-;-;-;-;-;-;-;-;-;-;-;-;-;-;-;-;-;-;-;-;-;-;-;-;-;-;-;-;-;-;-;-;-;-;-;-;-;-;-;-;-;-;-;-;-;-;-;-;-;-;-;-;-;-;-;-;-;-;-;-;-;-;-	9079	581	568	485	480
R3hdm1	1	128103301;128103321;128103324;128103324;128103331;128141964;128141987;128151744;128151744;128151744;128151744;128151744;128151744;128151814;128153189;128153189;128153189;128153189;128153189;128153189;128162202;128162202;128162769;128162769;128162769;128167893;128167893;128167893;128167893;128167893;128167893;128168979;128168979;128168979;128168979;128168979;128168979;128171631;128174693;128174949…	128103483;128103483;128103483;128103483;128111788;128142092;128142092;128151952;128151952;128151952;128151952;128151952;128151952;128151952;128153399;128153399;128153326;128153399;128153399;128153399;128162243;128162243;128162858;128162858;128162858;128168007;128168007;128168007;128168007;128168007;128168007;128169057;128169057;128169057;128169057;128169057;128169057;128178143;128175008;128175008…	+;+;+;+;+;+;+;+;+;+;+;+;+;+;+;+;+;+;+;+;+;+;+;+;+;+;+;+;+;+;+;+;+;+;+;+;+;+;+;+;+;+;+;+;+;+;+;+;+;+;+;+;+;+;+;+;+;+;+;+;+;+;+;+;+;+;+;+;+;+;+;+;+;+;+;+;+;+;+;+;+;+;+;+;+;+;+;+;+;+;+;+;+;+;+;+;+;+;+;+;+;+;+;+;+;+;+;+;+;+;+;+;+;+;+;+;+;+;+;+;+;+;+;+;+;+;+	31486	866	980	2647	2861
Ubxn4	1	128243964;128244162;128252203;128252203;128255433;128256119;128256155;128258832;128258832;128259444;128259444;128259504;128260834;128260834;128262793;128262793;128266290;128266290;128269869;128269869;128272821;128272821;128274627;128274802;128276957;128276957	128244120;128244552;128252305;128252305;128255461;128256237;128256237;128259003;128259003;128259535;128259537;128259537;128260888;128260888;128262957;128262957;128266414;128266414;128269971;128269971;128273166;128272952;128275004;128275004;128277020;128279378	+;+;+;+;+;+;+;+;+;+;+;+;+;+;+;+;+;+;+;+;+;+;+;+;+;+	4659	1964	2318	7771	8470
Lct	1	128284756;128286456;128287491;128287572;128288951;128288951;128291923;128291923;128293627;128294126;128295073;128298466;128299839;128303752;128307556;128310517;128311535;128313055;128319059;128327658	128285336;128286686;128287714;128287714;128289085;128289085;128292264;128292032;128293829;128294324;128295363;128298734;128301395;128304397;128308276;128310595;128311637;128313138;128319138;128328318	-;-;-;-;-;-;-;-;-;-;-;-;-;-;-;-;-;-;-;-	6406	18	15	41	40
Mcm6	1	128331590;128331593;128333517;128334763;128334763;128335730;128335730;128338116;128338116;128339350;128339350;128339468;128341023;128341285;128341285;128341285;128343411;128343411;128343411;128343411;128344297;128344297;128344297;128345872;128345872;128345872;128348369;128348369;128348925;128348925;128349304;128349304;128351433;128351433;128353460;128353460;128355513;128355513;128359459;128359459	128332051;128333656;128333656;128334918;128334918;128335865;128335865;128338277;128338277;128339478;128339478;128339478;128341440;128341440;128341440;128341440;128343518;128343463;128343518;128343518;128344438;128344438;128344438;128346042;128346013;128346013;128348519;128348519;128349070;128349070;128349469;128349469;128351682;128351682;128353570;128353570;128355659;128355659;128359647;128359664	-;-;-;-;-;-;-;-;-;-;-;-;-;-;-;-;-;-;-;-;-;-;-;-;-;-;-;-;-;-;-;-;-;-;-;-;-;-;-;-	4666	159	153	398	474
Dars	1	128363707;128366698;128366921;128368365;128369493;128372140;128373937;128374891;128376178;128378766;128378766;128387117;128389119;128391271;128405366;128412118;128413660;128413660;128415354;128415354;128417152;128417152	128364325;128366769;128367032;128368445;128369535;128372286;128374084;128376312;128376312;128379487;128378877;128387176;128389199;128391373;128405468;128412394;128413752;128413752;128415411;128415411;128417368;128417359	-;-;-;-;-;-;-;-;-;-;-;-;-;-;-;-;-;-;-;-;-;-	4358	481	518	498	533
Cxcr4	1	128588199;128589099;128592189;128592195	128589901;128589901;128592290;128592293	-;-;-;-	1808	4	5	4	4
Thsd7b	1	129273302;129273344;129273463;129273485;129430797;129430797;129430797;129430797;129537511;129595370;129595370;129595370;129613110;129613110;129613110;129613110;129613275;129628877;129628877;129628877;129628877;129667814;129667814;129678049;129678049;129758446;129758446;129760269;129760269;129776293;129776293;129816643;129816643;129822592;129822592;129915539;129915553;129915553;129921248;129921248…	129273600;129273600;129273600;129273600;129430969;129431058;129430969;129430969;129537764;129596180;129596180;129596180;129613358;129613358;129613358;129613358;129616043;129629012;129629046;129629046;129629046;129667969;129667969;129678246;129678246;129758637;129758637;129760503;129760503;129776408;129776408;129816772;129816772;129822695;129822695;129915747;129915747;129915747;129921514;129921514…	+;+;+;+;+;+;+;+;+;+;+;+;+;+;+;+;+;+;+;+;+;+;+;+;+;+;+;+;+;+;+;+;+;+;+;+;+;+;+;+;+;+;+;+;+;+;+;+;+;+;+;+;+;+;+;+;+;+;+;+;+;+;+;+;+;+;+;+;+;+;+;+;+;+;+;+;+	12171	71	86	56	46
Cd55b	1	130388537;130388537;130409872;130409872;130410629;130410629;130411393;130414049;130416839;130416839;130418108;130418108;130419601;130419601;130419601;130422115;130422115;130422115;130422391;130422865;130422865	130388729;130388729;130409892;130409892;130410691;130410691;130411539;130414240;130416924;130416924;130418207;130418207;130419792;130419792;130419792;130422300;130422300;130422300;130422740;130423009;130423009	-;-;-;-;-;-;-;-;-;-;-;-;-;-;-;-;-;-;-;-;-	1675	149	138	91	110
Cd55	1	130439027;130440154;130446661;130446661;130447619;130447619;130448328;130448328;130448328;130448328;130449417;130449417;130452384;130452384;130452384;130456821;130456821;130458087;130458087;130459582;130459582;130459593;130461822;130461822;130461822;130462098;130462570;130462570	130440379;130440379;130447639;130447639;130447639;130447639;130449563;130448408;130448849;130448408;130449563;130449563;130452575;130452416;130452575;130456906;130456906;130458186;130458186;130459773;130459773;130459773;130462007;130462007;130462007;130462451;130462731;130462744	-;-;-;-;-;-;-;-;-;-;-;-;-;-;-;-;-;-;-;-;-;-;-;-;-;-;-;-	4853	25	43	124	132
Zp3r	1	130576713;130576713;130576716;130577886;130577886;130577886;130582849;130582849;130582849;130583400;130583400;130583400;130591364;130591364;130591364;130596659;130596659;130596659;130598807;130599160;130599160;130599160;130615159;130615159;130615159;130618295;130618295;130618295;130619344;130619344;130619344;130629536;130629536;130629536	130577125;130577125;130577125;130578088;130578088;130578088;130582938;130582938;130582938;130583600;130583600;130583600;130591561;130591561;130591561;130596841;130596841;130596841;130599001;130599245;130599245;130599245;130615258;130615258;130615258;130618477;130618477;130618477;130619447;130619526;130619447;130629612;130629621;130629621	-;-;-;-;-;-;-;-;-;-;-;-;-;-;-;-;-;-;-;-;-;-;-;-;-;-;-;-;-;-;-;-;-;-	2121	31	27	36	54
C4bp	1	130634773;130636701;130636814;130639069;130639069;130642934;130642973;130643070;130648029;130648029;130648029;130648384;130648384;130648384;130653325;130653325;130655881;130655881;130657132;130657132;130657463;130657780;130661448;130661448	130636370;130636876;130636876;130639233;130639233;130643113;130643113;130643113;130648220;130648220;130648220;130648419;130648469;130648469;130653421;130653421;130656063;130656063;130657314;130657314;130657479;130661624;130661610;130661632	-;-;-;-;-;-;-;-;-;-;-;-;-;-;-;-;-;-;-;-;-;-;-;-	6730	10	12	8	7
Gm29427	1	130670209;130670947;130672584;130674225;130677683;130677839;130698679;130700770;130701705;130702231;130705377;130706426;130706843;130707052;130707509;130708076;130714466;130715721	130670401;130671073;130672716;130674308;130677720;130677910;130698743;130700874;130701851;130702438;130705501;130706482;130706917;130707118;130707605;130708201;130714576;130715799	-;-;-;-;-;-;-;-;-;-;-;-;-;-;-;-;-;-	1909	70	60	362	430
Pfkfb2	1	130689182;130689183;130689183;130689189;130690278;130690773;130691015;130691015;130696671;130697017;130697017;130697017;130697697;130697697;130697697;130697906;130697906;130698679;130698679;130698679;130698679;130698679;130698679;130698679;130698679;130698679;130698679;130699188;130699188;130699188;130699188;130699188;130699188;130699188;130699188;130699188;130699981;130699981;130699981;130699981…	130691148;130691148;130691148;130692245;130691148;130691148;130691148;130691148;130698085;130697085;130698085;130698085;130698085;130698743;130698085;130698085;130698085;130698743;130698743;130698743;130698743;130698743;130698743;130698743;130698743;130698743;130698743;130699250;130699250;130699250;130699250;130699250;130699250;130699250;130699250;130699250;130700110;130700110;130700110;130700110…	-;-;-;-;-;-;-;-;-;-;-;-;-;-;-;-;-;-;-;-;-;-;-;-;-;-;-;-;-;-;-;-;-;-;-;-;-;-;-;-;-;-;-;-;-;-;-;-;-;-;-;-;-;-;-;-;-;-;-;-;-;-;-;-;-;-;-;-;-;-;-;-;-;-;-;-;-;-;-;-;-;-;-;-;-;-;-;-;-;-;-;-;-;-;-;-;-;-;-;-;-;-;-;-;-;-;-;-;-;-;-;-;-;-;-;-;-;-;-;-;-;-;-;-;-;-;-;-;-;-;-;-;-;-;-;-;-;-;-;-;-;-;-;-;-;-;-;-;-;-;-;-;-;-;-;-;-;-;-;-;-;-;-	7254	130	130	782	887
Yod1	1	130717327;130718716	130717811;130724358	+;+	6128	73	52	123	134
AA986860	1	130731976;130732110;130737502;130740272;130741003;130741003;130742329;130742329;130742329	130732223;130732223;130737687;130741183;130741183;130741183;130744621;130744622;130742463	+;+;+;+;+;+;+;+;+	3640	12	6	38	38
Fcamr	1	130800902;130800902;130803051;130803219;130804543;130804543;130811371;130811371;130812591;130812591;130813994;130813994;130814499;130814499	130800988;130800988;130803276;130803276;130804683;130804683;130811709;130811709;130813347;130813347;130814112;130814112;130814740;130814708	+;+;+;+;+;+;+;+;+;+;+;+;+;+	1911	2	3	8	6
Pigr	1	130826684;130826888;130829010;130834373;130834373;130834373;130841497;130841497;130841497;130844435;130844435;130844435;130846327;130847213;130848438;130848991;130849488;130849731;130850801	130826807;130826981;130829091;130834471;130834471;130834471;130841841;130841841;130841841;130844648;130844680;130845088;130846659;130847545;130848630;130849118;130849619;130849789;130852249	+;+;+;+;+;+;+;+;+;+;+;+;+;+;+;+;+;+;+	4025	14	12	4	24
Fcmr	1	130865669;130865780;130874048;130874164;130875022;130875022;130875963;130877753;130878158;130878183;130878331;130878453;130878453;130880475;130880475;130880475	130865896;130865896;130874380;130874380;130875120;130875153;130876182;130877904;130878341;130878341;130878511;130878511;130878511;130880779;130880790;130880791	+;+;+;+;+;+;+;+;+;+;+;+;+;+;+;+	1736	2	4	0	0
Il24	1	130882074;130882074;130882455;130883334;130883334;130883334;130883834;130883834;130883834;130884787;130884788;130884788;130884788;130885577;130885577;130885577;130885577;130887252;130887252;130887252	130882538;130882538;130882538;130883408;130883408;130883408;130883963;130883992;130883992;130884850;130884850;130884850;130884850;130885770;130885741;130885770;130885996;130887413;130887339;130887454	-;-;-;-;-;-;-;-;-;-;-;-;-;-;-;-;-;-;-;-	1386	6	2	2	0
Il20	1	130906985;130907415;130908352;130908352;130909575;130909575;130910734;130911068;130911068	130907492;130907492;130908426;130908426;130909727;130909727;130910799;130911226;130911451	-;-;-;-;-;-;-;-;-	1186	1	1	0	0
Il19	1	130932656;130932658;130932816;130932858;130934975;130934975;130934975;130934975;130935893;130935893;130935893;130935893;130938917;130938917;130938917;130939098;130939098;130939098;130940052;130940052;130940052	130933243;130933243;130933243;130933243;130935049;130935049;130935049;130935049;130936045;130936045;130936045;130936045;130938979;130938979;130938979;130939278;130939241;130939303;130940073;130940115;130940101	-;-;-;-;-;-;-;-;-;-;-;-;-;-;-;-;-;-;-;-;-	1149	5	1	2	1
Il10	1	131019845;131020964;131021329;131022489;131024176	131020076;131021023;131021481;131022554;131024974	+;+;+;+;+	1310	3	8	2	8
Mapkapk2	1	131053700;131055759;131055929;131056414;131056889;131056889;131057494;131057494;131058001;131058001;131058352;131058352;131058623;131058623;131072340;131097289	131055235;131055839;131056014;131056538;131056964;131056964;131057620;131057620;131058080;131058080;131058416;131058416;131058762;131058762;131072526;131097826	-;-;-;-;-;-;-;-;-;-;-;-;-;-;-;-	3041	115	111	495	486
Dyrk3	1	131127455;131129875;131136260;131136260;131138066;131138080	131130245;131130245;131136371;131136371;131138245;131138340	-;-;-;-;-;-	3178	252	234	154	176
Eif2d	1	131153181;131153181;131153181;131153181;131153181;131153181;131153181;131154229;131154229;131154229;131154229;131154229;131154229;131154229;131155168;131155168;131155168;131155168;131155168;131155168;131155633;131155633;131155633;131155633;131155633;131155633;131155633;131158192;131158192;131158192;131158192;131158192;131158192;131158192;131160410;131160410;131160410;131160410;131160410;131160463…	131153425;131153425;131153425;131153425;131153425;131153425;131153425;131154419;131154419;131154419;131154419;131154419;131154419;131154419;131155251;131155251;131155251;131155251;131155251;131155251;131155723;131155723;131155723;131155723;131155723;131155723;131155723;131158902;131158299;131158299;131158299;131158299;131158299;131158299;131160624;131160624;131160624;131160624;131160624;131160624…	+;+;+;+;+;+;+;+;+;+;+;+;+;+;+;+;+;+;+;+;+;+;+;+;+;+;+;+;+;+;+;+;+;+;+;+;+;+;+;+;+;+;+;+;+;+;+;+;+;+;+;+;+;+;+;+;+;+;+;+;+;+;+;+;+;+;+;+;+;+;+;+;+;+;+;+;+;+;+;+;+;+;+;+;+;+;+;+;+;+;+;+;+;+;+;+;+;+;+	7374	89	91	253	281
Rassf5	1	131176410;131176410;131176410;131178525;131180553;131180553;131180553;131180553;131181154;131181154;131181154;131181251;131182144;131182144;131182144;131182144;131199853;131207654;131212257;131212257;131212257;131212257;131233418;131244689;131244689;131244689	131178677;131178677;131178677;131178677;131180668;131180668;131180668;131180668;131181451;131181451;131181451;131181451;131182254;131182254;131182254;131182254;131200135;131207724;131212378;131212378;131212378;131212378;131233575;131245258;131245258;131245258	-;-;-;-;-;-;-;-;-;-;-;-;-;-;-;-;-;-;-;-;-;-;-;-;-;-	3997	32	38	74	92
Ikbke	1	131254343;131254597;131254602;131256887;131256887;131256887;131257117;131257117;131257117;131257901;131257901;131259020;131259182;131259182;131260006;131260006;131260006;131263273;131263273;131263273;131263273;131263339;131265639;131265639;131265639;131265639;131265875;131265875;131265875;131265875;131269801;131269801;131269801;131270018;131270018;131270018;131270186;131270186;131270186;131270887…	131255338;131255338;131255338;131256958;131256958;131256958;131260045;131257223;131257223;131257997;131257997;131259283;131259283;131259283;131260045;131260045;131260045;131263349;131265131;131263349;131263349;131263349;131265754;131265754;131265754;131265754;131266288;131265950;131265950;131265950;131269887;131269887;131269887;131270109;131270109;131270109;131270544;131270250;131270250;131271083…	-;-;-;-;-;-;-;-;-;-;-;-;-;-;-;-;-;-;-;-;-;-;-;-;-;-;-;-;-;-;-;-;-;-;-;-;-;-;-;-;-;-;-;-;-;-;-;-;-;-;-;-;-;-;-;-;-;-;-;-;-;-;-;-;-	9018	31	17	97	110
Srgap2	1	131285251;131289358;131291596;131292521;131292521;131294988;131295218;131295219;131295221;131295756;131296320;131296320;131296320;131296320;131296320;131296320;131296641;131298332;131298332;131298332;131298332;131298332;131298332;131298332;131300393;131300393;131300393;131300393;131300393;131300393;131300393;131310474;131310474;131310474;131310474;131310474;131310474;131310976;131317129;131317129…	131289740;131289740;131291690;131292845;131292845;131295539;131295539;131295539;131296466;131295907;131296380;131296466;131296466;131296466;131296466;131296466;131297199;131298512;131298512;131298512;131298512;131298512;131298512;131298512;131300472;131300472;131300472;131300472;131300453;131300472;131300472;131310698;131310698;131310698;131310698;131310698;131310698;131311065;131317234;131317234…	-;-;-;-;-;-;-;-;-;-;-;-;-;-;-;-;-;-;-;-;-;-;-;-;-;-;-;-;-;-;-;-;-;-;-;-;-;-;-;-;-;-;-;-;-;-;-;-;-;-;-;-;-;-;-;-;-;-;-;-;-;-;-;-;-;-;-;-;-;-;-;-;-;-;-;-;-;-;-;-;-;-;-;-;-;-;-;-;-;-;-;-;-;-;-;-;-;-;-;-;-;-;-;-;-;-;-;-;-;-;-;-;-	12560	274	421	1599	1486
Fam72a	1	131527903;131530654;131533809;131538835	131528852;131530731;131533933;131539872	+;+;+;+	2191	33	27	125	109
Avpr1b	1	131599239;131599723;131609411;131609411	131600671;131600001;131612000;131609754	+;+;+;+	4023	10	0	0	0
Ctse	1	131638306;131638494;131661876;131661876;131661911;131662613;131662613;131662613;131663311;131663311;131663311;131664284;131664284;131664284;131668037;131668037;131670686;131670686;131672204;131672204;131672445;131674781;131674781	131638557;131638557;131662066;131662066;131662066;131662769;131662769;131662769;131663428;131663428;131663428;131665446;131664402;131664402;131668236;131668236;131670808;131670808;131672345;131672345;131672543;131675503;131675505	+;+;+;+;+;+;+;+;+;+;+;+;+;+;+;+;+;+;+;+;+;+;+	3170	4	8	0	0
Rab7b	1	131688695;131688707;131688738;131688766;131696638;131696999;131696999;131696999;131696999;131696999;131697829;131697829;131697829;131697829;131697829;131698416;131698416;131698416;131705596;131705596;131705596;131710678;131711620;131711620;131711620;131711620	131688835;131688835;131688835;131688835;131696729;131697066;131697066;131697066;131697066;131697066;131697955;131697955;131697955;131697955;131697955;131698631;131698631;131698631;131705699;131705721;131705721;131710711;131711663;131711830;131712751;131715439	+;+;+;+;+;+;+;+;+;+;+;+;+;+;+;+;+;+;+;+;+;+;+;+;+;+	4624	24	24	36	37
Slc26a9	1	131744022;131744038;131750383;131750491;131750580;131750580;131750580;131752844;131752844;131752844;131753120;131753120;131753827;131753827;131753827;131755372;131755372;131756189;131756189;131756637;131756637;131757388;131757388;131758471;131758471;131758759;131758759;131759398;131759398;131761706;131761747;131762756;131762756;131762915;131762915;131763145;131763145;131763794;131763794;131764987…	131744113;131744113;131750415;131750722;131751087;131750722;131750722;131752983;131752983;131752983;131753230;131753230;131753987;131754002;131754002;131755536;131755536;131756341;131756341;131756719;131756719;131757535;131757535;131758584;131758584;131758836;131758836;131759493;131759493;131761812;131761812;131762825;131762825;131763007;131763007;131763258;131763258;131764007;131764075;131765041…	+;+;+;+;+;+;+;+;+;+;+;+;+;+;+;+;+;+;+;+;+;+;+;+;+;+;+;+;+;+;+;+;+;+;+;+;+;+;+;+;+;+;+	5226	26	7	5	4
Pm20d1	1	131797381;131797398;131798596;131798596;131801094;131801094;131801726;131801726;131802301;131802301;131802720;131802720;131804052;131804052;131804587;131804587;131804893;131804893;131806899;131806899;131812035;131812035;131812130;131812168;131812290;131813891;131813891;131813891;131815987;131815987;131815987;131816255;131820702	131797586;131797586;131798682;131798682;131801326;131801326;131801812;131801812;131802434;131802434;131802839;131802839;131804127;131804127;131804648;131804648;131804971;131804971;131806970;131806970;131812203;131812203;131812203;131812203;131812405;131813990;131813990;131813990;131816111;131816111;131821461;131816376;131821473	+;+;+;+;+;+;+;+;+;+;+;+;+;+;+;+;+;+;+;+;+;+;+;+;+;+;+;+;+;+;+;+;+	7028	29	10	6	6
Slc41a1	1	131827493;131827977;131830011;131830011;131839115;131840177;131840855;131841128;131841985;131842840;131842949;131843919;131843919;131844338;131844338;131846550;131846550	131827598;131828393;131830276;131830990;131839222;131840248;131840999;131841274;131842132;131843028;131843028;131844053;131844053;131844486;131844486;131846629;131848865	+;+;+;+;+;+;+;+;+;+;+;+;+;+;+;+;+	4912	82	95	327	400
Rab29	1	131867224;131867240;131867511;131867519;131867653;131869933;131869933;131869933;131869950;131870680;131870680;131870680;131870680;131872067;131872067;131872067;131872466;131872466;131872466	131867775;131867410;131867775;131867775;131867775;131870004;131870004;131870004;131870004;131870979;131870861;131870861;131870861;131872188;131872188;131872188;131872502;131872739;131872887	+;+;+;+;+;+;+;+;+;+;+;+;+;+;+;+;+;+;+	1468	6	4	3	3
Nucks1	1	131910534;131910556;131919005;131919005;131921943;131921943;131924586;131924586;131928064;131928064;131929163;131929613;131929616;131931034;131931034	131910750;131910750;131919054;131919054;131922048;131922048;131924641;131924641;131928216;131928216;131930071;131929762;131929762;131936321;131932679	+;+;+;+;+;+;+;+;+;+;+;+;+;+;+	6779	307	408	2208	2491
Slc45a3	1	131962967;131970609;131976718;131976718;131976719;131977413;131977413;131977455;131978748;131978748;131978964;131981291;131981291;131981291	131963052;131970827;131977112;131977112;131977112;131978198;131978198;131977945;131979013;131979013;131979145;131982964;131981906;131982969	+;+;+;+;+;+;+;+;+;+;+;+;+;+	3563	11	8	4	4
Elk4	1	132007607;132007876;132008099;132008109;132008297;132013026;132013026;132014383;132014383;132014383;132014383;132014383;132017593;132017593;132017593;132017808;132018443;132019350;132019350;132019350;132019350;132023553;132023553;132023553;132031564;132031564	132007940;132007940;132008187;132008187;132008923;132013234;132013234;132014456;132014598;132014598;132014598;132014598;132018462;132018305;132018462;132018462;132018462;132019466;132019466;132019466;132019466;132023838;132023661;132026448;132031694;132032612	+;+;+;+;+;+;+;+;+;+;+;+;+;+;+;+;+;+;+;+;+;+;+;+;+;+	6407	72	57	143	143
Mfsd4a	1	132022806;132023249;132026621;132026808;132026808;132026835;132028453;132028453;132028453;132036784;132038513;132038818;132038917;132038922;132040540;132040540;132040540;132040540;132040540;132040540;132040540;132040540;132040540;132040540;132040649;132041858;132041858;132041858;132041858;132041858;132041858;132041858;132041858;132041858;132041858;132046306;132046306;132046306;132046306;132046306…	132023636;132023481;132027540;132028547;132028547;132028547;132029033;132028547;132028547;132038973;132038973;132038973;132038973;132038973;132040562;132040660;132040660;132040660;132040660;132040660;132040660;132040660;132040660;132040660;132040660;132041916;132041928;132041928;132041928;132041928;132041928;132041928;132041928;132041928;132041928;132046559;132046453;132046453;132046453;132046453…	-;-;-;-;-;-;-;-;-;-;-;-;-;-;-;-;-;-;-;-;-;-;-;-;-;-;-;-;-;-;-;-;-;-;-;-;-;-;-;-;-;-;-;-;-;-;-;-;-;-;-;-;-;-;-;-;-;-;-;-;-;-;-;-;-;-;-;-;-;-;-;-;-;-;-;-;-;-;-;-;-;-;-;-;-;-;-;-;-;-;-;-;-;-;-;-	7187	56	41	14	36
Cdk18	1	132112237;132114586;132114764;132114831;132114934;132115465;132115465;132115465;132115465;132115465;132115862;132115862;132115862;132115862;132115862;132116447;132116447;132116447;132116596;132116596;132116596;132116884;132116884;132116884;132117482;132117482;132117750;132117750;132118521;132118521;132118850;132118850;132119100;132119100;132119968;132119968;132121448;132121448;132122037;132122037…	132114970;132114970;132114970;132114970;132114970;132115542;132115542;132115542;132115542;132115542;132115952;132116255;132115952;132115952;132115952;132116701;132116489;132116489;132116690;132116701;132116701;132116913;132116981;132116981;132117602;132117602;132117873;132117873;132118583;132118583;132118944;132118944;132119214;132119214;132120024;132120024;132121573;132121573;132122116;132122116…	-;-;-;-;-;-;-;-;-;-;-;-;-;-;-;-;-;-;-;-;-;-;-;-;-;-;-;-;-;-;-;-;-;-;-;-;-;-;-;-;-;-;-;-;-	4764	13	12	17	6
Lemd1	1	132191431;132191455;132191457;132200963;132203852;132204309;132204309;132204309;132226314;132226343;132228184;132228184;132228184;132228184;132228184;132228184;132228914;132228914;132228914;132228914;132228914;132228914;132232267;132232267;132255355;132255421;132255421;132256697;132256697;132256697;132256697;132256697	132191489;132191489;132191489;132201072;132204108;132205783;132209546;132204509;132226371;132226371;132228303;132228303;132228303;132228303;132228303;132228303;132229618;132229036;132229036;132229036;132229036;132229036;132232337;132232337;132255494;132255494;132255494;132257034;132257009;132257189;132257382;132259227	+;+;+;+;+;+;+;+;+;+;+;+;+;+;+;+;+;+;+;+;+;+;+;+;+;+;+;+;+;+;+;+	9289	9	34	4	12
Gm10188	1	132229048	132229767	-	720	0	0	0	0
Klhdc8a	1	132298626;132302525;132302940;132303729;132304599	132299652;132302689;132303155;132303830;132307357	+;+;+;+;+	4269	233	192	50	58
Nuak2	1	132316126;132316126;132316165;132317422;132324953;132324953;132326206;132327596;132327697;132327697;132328131;132328131;132328131;132329958;132329958;132329958;132330559;132330559;132331321;132331321	132316472;132316472;132316472;132317736;132325073;132325073;132326229;132327848;132327848;132327848;132328196;132328196;132328196;132330450;132330077;132330077;132330691;132330691;132333488;132333293	+;+;+;+;+;+;+;+;+;+;+;+;+;+;+;+;+;+;+;+	3920	28	22	44	38
Tmcc2	1	132356315;132356316;132356316;132356323;132358903;132358903;132358903;132358903;132360275;132360275;132360275;132360599;132361026;132364702;132366881;132367698;132367698;132380657;132380657;132389902;132390977	132357817;132357817;132357817;132357817;132361215;132359038;132359038;132359038;132361215;132361215;132361215;132361215;132361215;132364948;132367072;132367886;132367887;132381181;132381181;132390318;132391281	-;-;-;-;-;-;-;-;-;-;-;-;-;-;-;-;-;-;-;-;-	5692	18	21	50	50
Dstyk	1	132417555;132417604;132418377;132420921;132429434;132434099;132434099;132434099;132449312;132449312;132449398;132451541;132453087;132453087;132454061;132454061;132454575;132455232;132455232;132455860;132455860;132455860;132456325;132456325;132456325;132456869;132456869;132458317;132458317;132459876;132459876;132462409;132462913;132463324;132463324;132463324	132417870;132417870;132418953;132421010;132429576;132434148;132434487;132434487;132449975;132449975;132449975;132451607;132453319;132453319;132454144;132454144;132455408;132455408;132455408;132455989;132455989;132455989;132457639;132456481;132456481;132457001;132457001;132458430;132458430;132459990;132459990;132463047;132463047;132463356;132464092;132466958	+;+;+;+;+;+;+;+;+;+;+;+;+;+;+;+;+;+;+;+;+;+;+;+;+;+;+;+;+;+;+;+;+;+;+;+	9345	57	55	134	86
Rbbp5	1	132477365;132477367;132477406;132477435;132477491;132477642;132484052;132484052;132484052;132484052;132484052;132484052;132484746;132484746;132484746;132484746;132484746;132484802;132485448;132489588;132489588;132489588;132489588;132489588;132489588;132490423;132490423;132490423;132490423;132490423;132490423;132492553;132492553;132492553;132492553;132493815;132493815;132493815;132493815;132494021…	132477527;132477527;132477527;132477527;132477527;132477854;132484077;132484077;132484077;132484077;132484077;132484077;132484918;132484801;132484801;132484918;132484918;132484918;132485505;132489728;132489728;132489728;132489728;132489728;132489728;132490585;132490501;132490585;132490585;132490585;132490585;132492662;132492662;132492662;132492662;132493934;132493934;132493934;132493934;132494174…	+;+;+;+;+;+;+;+;+;+;+;+;+;+;+;+;+;+;+;+;+;+;+;+;+;+;+;+;+;+;+;+;+;+;+;+;+;+;+;+;+;+;+;+;+;+;+;+;+;+;+;+;+;+;+;+;+;+;+;+;+;+;+;+;+;+;+;+	3930	80	130	691	770
Tmem81	1	132506230;132506889;132507165	132506496;132508639;132508639	+;+;+	2018	16	10	26	38
Cntn2	1	132509427;132509427;132511315;132511778;132511782;132511792;132514248;132514248;132516021;132516021;132516021;132516021;132516524;132516524;132516524;132516524;132516901;132516901;132516901;132516901;132517001;132518297;132518297;132518297;132518297;132518297;132518662;132518662;132518662;132518662;132518662;132519169;132519169;132519169;132519169;132521139;132521139;132521139;132521139;132521721…	132510793;132510793;132511393;132515637;132515637;132515637;132515637;132515637;132516189;132516189;132516189;132516189;132516636;132516636;132516636;132516636;132517087;132517087;132517087;132517087;132517087;132518409;132518409;132518409;132518409;132518409;132519157;132518837;132518896;132518896;132518896;132519239;132519239;132519239;132519239;132521288;132521288;132521288;132521288;132521879…	-;-;-;-;-;-;-;-;-;-;-;-;-;-;-;-;-;-;-;-;-;-;-;-;-;-;-;-;-;-;-;-;-;-;-;-;-;-;-;-;-;-;-;-;-;-;-;-;-;-;-;-;-;-;-;-;-;-;-;-;-;-;-;-;-;-;-;-;-;-;-;-;-;-;-;-;-;-;-;-;-;-;-;-;-;-;-;-;-;-;-;-	9304	14	10	12	25
Nfasc	1	132564690;132569249;132570044;132570334;132570423;132573770;132573770;132573770;132573770;132573770;132576286;132576286;132576286;132576286;132576286;132576324;132582995;132582995;132584364;132584364;132587063;132588074;132588074;132593351;132593351;132593351;132593351;132593351;132595484;132595484;132595484;132595484;132595484;132596526;132596526;132596526;132596526;132596526;132597765;132597765…	132570651;132570651;132570651;132570651;132570651;132573839;132573839;132573839;132573839;132573839;132576417;132576417;132576417;132576417;132576417;132576417;132583147;132583147;132584480;132584480;132587140;132588310;132588310;132593365;132593365;132593365;132593365;132593365;132595657;132595657;132595657;132595657;132595657;132596648;132596648;132596648;132596648;132596648;132597969;132597969…	-;-;-;-;-;-;-;-;-;-;-;-;-;-;-;-;-;-;-;-;-;-;-;-;-;-;-;-;-;-;-;-;-;-;-;-;-;-;-;-;-;-;-;-;-;-;-;-;-;-;-;-;-;-;-;-;-;-;-;-;-;-;-;-;-;-;-;-;-;-;-;-;-;-;-;-;-;-;-;-;-;-;-;-;-;-;-;-;-;-;-;-;-;-;-;-;-;-;-;-;-;-;-;-;-;-;-;-;-;-;-;-;-;-;-;-;-;-;-;-;-;-;-;-;-;-;-;-;-;-;-;-;-;-;-;-;-;-;-;-;-;-;-;-;-;-;-;-;-;-;-;-;-;-;-;-;-;-;-;-;-;-;-;-;-;-;-;-;-;-;-;-;-;-	14145	38	31	34	34
Lrrn2	1	132880273;132880355;132936981;132936981	132880675;132880842;132940005;132937150	+;+;+;+	3595	23	17	6	8
Mdm4	1	132959484;132961653;132971018;132972221;132986220;132989845;132990402;132991227;132991354;132994503;132994503;132994503;132994503;132994503;132994503;132996563;132996563;132996563;132996563;132996563;132996563;132996641;132996644;132999472;133001170;133001283;133001283;133001283;133001283;133001283;133001283;133001283;133003791;133003791;133003791;133003791;133003791;133003791;133003791;133003791…	132963156;132963183;132971047;132972713;132992225;132992225;132992225;132992225;132992225;132994583;132994583;132994583;132994583;132994583;132994583;132996709;132996709;132996709;132996709;132996709;132996709;132996709;132996709;133001421;133001443;133001443;133001443;133001443;133001443;133001443;133001443;133001443;133004325;133004128;133003890;133003890;133003890;133003890;133003890;133003890…	-;-;-;-;-;-;-;-;-;-;-;-;-;-;-;-;-;-;-;-;-;-;-;-;-;-;-;-;-;-;-;-;-;-;-;-;-;-;-;-;-;-;-;-;-;-;-;-;-;-;-;-;-;-;-;-;-;-;-;-;-;-;-;-;-;-;-;-;-;-;-;-;-;-;-;-;-;-;-;-;-;-;-;-;-;-;-;-;-;-;-;-;-;-;-	14798	548	537	1490	1544
Pik3c2b	1	133045667;133046012;133046012;133046012;133066212;133066212;133066212;133066212;133070318;133070318;133071174;133071174;133071602;133071602;133074511;133074511;133074779;133074779;133075811;133075811;133077326;133077326;133078219;133078219;133079644;133079644;133080961;133080961;133084818;133085501;133086937;133088188;133089966;133090171;133090681;133091561;133092272;133093656;133094698;133098631…	133045917;133046423;133046423;133046423;133068033;133067229;133067229;133067229;133070418;133070418;133071328;133071328;133071722;133071722;133074622;133074622;133074858;133074858;133075874;133075874;133077472;133077472;133078252;133078252;133079839;133079839;133081337;133081083;133084985;133085612;133087079;133088376;133090059;133090265;133090861;133091668;133092364;133093785;133094834;133098800…	+;+;+;+;+;+;+;+;+;+;+;+;+;+;+;+;+;+;+;+;+;+;+;+;+;+;+;+;+;+;+;+;+;+;+;+;+;+;+;+;+;+;+;+;+;+;+;+;+	9237	29	30	43	41
Ppp1r15b	1	133131143;133131344;133136663;133136663	133133615;133131910;133139783;133139783	+;+;+;+	5594	136	172	364	362
[truncated: 48,800 more rows]

## Sheet: peaks
Supplementary Table 3. Targets of METTL16 determined by RIP-Seq.
GeneName	Chr	Start	End	PeakID	Length	Strand	FoldEnrichment	Pvalue	FDR	Score	Region	GeneID	Transcript	BioType
Tcea1	1	4857843	4858084	peak_1	242	+	7.76	0.00281838	0.0275423	7.76	cds	ENSMUSG00000033813	ENSMUST00000081551	protein_coding
Als2cr12	1	58659015	58676582	peak_447	17568	-	1.69	3.98107e-64	5.01187e-62	1.69	cds	ENSMUSG00000047528	ENSMUST00000191565	protein_coding
Trak2	1	58901943	58902093	peak_448	151	-	7.17	0.0131826	0.105682	7.17	utr3	ENSMUSG00000026028	ENSMUST00000027186	protein_coding
Trak2	1	58903288	58903588	peak_449	301	-	2.34	2.0893e-06	3.31131e-05	2.34	cds	ENSMUSG00000026028	ENSMUST00000027186	protein_coding
Trak2	1	58910027	58910207	peak_450	181	-	2.87	0.00501187	0.0457088	2.87	cds	ENSMUSG00000026028	ENSMUST00000027186	protein_coding
Trak2	1	58918792	58921128	peak_451	2337	-	2.24	0.00371535	0.0354813	2.24	cds	ENSMUSG00000026028	ENSMUST00000027186	protein_coding
[truncated: 11,015 more rows]

## Sheet: overlap gene
Supplementary Table 3. Targets of METTL16 determined by RIP-Seq.
[truncated: 1,992 more rows]
