# Supplementary material for: METTL16 is Required for Meiotic Sex Chromosome Inactivation and DSB Formation and Recombination during Male Meiosis
Source: Adv Sci (Weinh). 2024 Nov 28;12(3):2406332. doi: 10.1002/advs.202406332 (PMC11744674; doi:10.1002/advs.202406332)
Supplement: Supplementary file 2 — Supporting Information [file ADVS-12-2406332-s002.zip › Table S4.xlsx]

## Sheet: genes
Supplementary Table 4. Genes with m6A peaks identified in control and Mettl16 iKO spermatocytes determined by MeRIP-seq.
GeneName	Chr	Start	End	Name	Length	Strand	Fold_Enrichment	Pvalue	FDR	Score	KO_IP1	KO_IP	KO_input1	KO_input	WT_IP1	WT_IP	WT_input1	WT_input	Lg2FCDiff	PvalueDiff	FDRDiff	GeneID	Transcript	BioType
Rb1cc1	1	6239971	6240330	KO_peak_1	360	+	3.99	1.26e-20	2.51e-19	3.99	84	89	29	25	93	90	51	15	-0.0752979	0.902993	0.997986	ENSMUSG00000025907	ENSMUST00000027040	protein_coding
Mterf4	1	93300527	93300618	KO_peak_940	92	-	13.3	0.000794328	0.00537032	13.3	5	0	0	0	3	0	1	0	9.99268	0.748151	0.997986	ENSMUSG00000026273	ENSMUST00000112944	protein_coding
Mterf4	1	93299539	93299720	KO_peak_939	182	-	2.4	6.31e-13	1e-11	2.4	112	68	58	33	107	53	45	8	-0.872396	0.465855	0.997986	ENSMUSG00000026273	ENSMUST00000112944	protein_coding
Hdac4	1	91932784	91933054	KO_peak_935	271	-	7.15	4.9e-07	5.01e-06	7.15	8	21	1	5	17	18	5	3	-0.0902054	0.940871	0.997986	ENSMUSG00000026313	ENSMUST00000008995	protein_coding
Gm29100	1	91801886	91801977	KO_peak_933	92	-	13.3	0.000794328	0.00537032	13.3	11	0	1	0	2	0	0	0	-10.4303	0.576201	0.997986	ENSMUSG00000100980	ENSMUST00000187564	antisense
Per2	1	91417626	91417866	KO_peak_931	241	-	6.81	6.31e-12	1e-10	6.81	60	24	12	7	19	14	5	8	1.0655	0.63426	0.997986	ENSMUSG00000055866	ENSMUST00000069620	protein_coding
Per2	1	91416998	91417268	KO_peak_930	271	-	5.11	0.0074131	0.0398107	5.11	7	7	0	3	6	2	0	0	-10.1084	0.568944	0.997986	ENSMUSG00000055866	ENSMUST00000069620	protein_coding
Hes6	1	91411660	91411957	KO_peak_929	298	-	2.23	1.35e-05	0.00011749	2.23	98	52	60	26	81	55	64	28	0.188324	0.876939	0.997986	ENSMUSG00000067071	ENSMUST00000086851	protein_coding
Gm17090	1	91305321	91305380	KO_peak_928	60	-	9.2	0.00977237	0.127057	9.2	4	1	3	0	5	1	10	0	1.26258	0.674139	0.997986	ENSMUSG00000090322	ENSMUST00000171768	antisense
Col6a3	1	90811640	90813264	KO_peak_927	1625	-	13.3	0.000794328	0.00537032	13.3	6	6	0	0	7	3	1	5	10.5776	0.0729927	0.997986	ENSMUSG00000048126	ENSMUST00000130846	protein_coding
Col6a3	1	90802649	90804077	KO_peak_925	1429	-	4.65	2e-28	6.31e-27	4.65	82	119	40	31	67	31	20	11	-0.0799499	0.787551	0.997986	ENSMUSG00000048126	ENSMUST00000130846	protein_coding
Col6a3	1	90801446	90801537	KO_peak_924	92	-	9.2	0.00977237	0.127057	9.2	4	4	4	0	4	0	5	3	2.6615	0.236407	0.997986	ENSMUSG00000048126	ENSMUST00000056925	protein_coding
Mterf4	1	93301395	93302085	KO_peak_941	691	-	20.4	1e-159	1e-157	20.4	534	872	185	163	839	444	317	81	0.144524	0.551462	0.997986	ENSMUSG00000026273	ENSMUST00000027492	protein_coding
Mterf4	1	93302713	93304658	KO_peak_942	1946	-	4.2	1.66e-10	2.19e-09	4.2	242	401	89	73	352	211	155	34	0.183142	0.558263	0.997986	ENSMUSG00000026273	ENSMUST00000112942	protein_coding
Mterf4	1	93304957	93305885	KO_peak_944	929	-	4.34	0.00309029	0.018197	4.34	12	4	7	0	22	3	7	8	1.1261	0.457845	0.997986	ENSMUSG00000026273	ENSMUST00000112942	protein_coding
Bcl2	1	106712388	106712598	KO_peak_962	211	-	9.2	0.000323594	0.00234423	9.2	12	9	3	1	2	2	1	2	2.36063	0.557894	0.997986	ENSMUSG00000057329	ENSMUST00000112751	protein_coding
Bcl2	1	106542486	106542726	KO_peak_961	241	-	7.66	0.000630957	0.0042658	7.66	6	7	2	1	3	0	3	0	1.93262	0.403472	0.997986	ENSMUSG00000057329	ENSMUST00000112751	protein_coding
Bcl2	1	106541977	106542307	KO_peak_960	331	-	6.18	1.26e-19	2.51e-18	6.18	88	37	14	9	29	24	11	0	-0.511585	0.919419	0.997986	ENSMUSG00000057329	ENSMUST00000112751	protein_coding
Pign	1	105521686	105521987	KO_peak_958	302	-	4.38	1e-15	1.58e-14	4.38	80	43	42	4	48	23	38	16	1.17442	0.311498	0.997986	ENSMUSG00000056536	ENSMUST00000186485	protein_coding
Rnf152	1	105283139	105283320	KO_peak_956	182	-	6.13	0.0057544	0.0316228	6.13	5	1	1	0	0	0	1	0	10.2151	0.584458	0.997986	ENSMUSG00000047496	ENSMUST00000172299	protein_coding
Col6a3	1	90778860	90779221	KO_peak_923	362	-	28.3	3.16e-24	7.94e-23	28.3	83	44	25	1	36	16	12	0	-0.143015	0.836357	0.997986	ENSMUSG00000048126	ENSMUST00000056925	protein_coding
D1Ertd622e	1	97660959	97661140	KO_peak_952	182	-	4.6	0.00251189	0.0151356	4.6	12	2	3	1	6	2	1	0	-1.67163	0.726772	0.997986	ENSMUSG00000044768	ENSMUST00000153115	protein_coding
D1Ertd622e	1	97645451	97646352	KO_peak_951	902	-	62.3	3.16e-57	1.58e-55	62.3	161	166	47	8	77	101	21	18	0.574432	0.89942	0.997986	ENSMUSG00000044768	ENSMUST00000153115	protein_coding
Dtymk	1	93800698	93800878	KO_peak_950	181	-	3.45	0.000758578	0.00512861	3.45	5	8	7	5	5	0	15	0	1.48741	0.379246	0.997986	ENSMUSG00000026281	ENSMUST00000112890	protein_coding
Thap4	1	93750560	93754541	KO_peak_949	3982	-	8.58	3.98e-29	1.26e-27	8.58	195	90	59	32	305	82	146	38	0.492463	0.482323	0.997986	ENSMUSG00000026279	ENSMUST00000112905	nonsense_mediated_decay
Stk25	1	93621306	93621606	KO_peak_948	301	-	9.96	7.41e-10	9.33e-09	9.96	22	20	7	2	23	14	7	1	-0.211192	0.951833	0.997986	ENSMUSG00000026277	ENSMUST00000027498	protein_coding
Pask	1	93322137	93324207	KO_peak_947	2071	-	1.81	0.00389045	0.0223872	1.81	16	10	18	1	62	28	33	10	-0.512846	0.419033	0.997986	ENSMUSG00000026274	ENSMUST00000027493	protein_coding
Pask	1	93321417	93321898	KO_peak_946	482	-	6.13	5.01e-14	7.94e-13	6.13	95	77	31	18	199	73	85	18	0.258253	0.704851	0.997986	ENSMUSG00000026274	ENSMUST00000027493	protein_coding
Pask	1	93320788	93321358	KO_peak_945	571	-	16.9	1.29e-08	1.51e-07	16.9	20	18	6	0	48	17	24	15	2.35276	0.0166596	0.997986	ENSMUSG00000026274	ENSMUST00000027493	protein_coding
Ppip5k2	1	97770170	97770321	KO_peak_953	152	-	2.6	0.00389045	0.0223872	2.6	31	16	14	2	22	0	33	5	2.49232	0.0332623	0.997986	ENSMUSG00000040648	ENSMUST00000042509	protein_coding
Col6a3	1	90766908	90767089	KO_peak_922	182	-	6.64	0.00323594	0.0190546	6.64	4	6	1	0	0	0	1	0	10.7296	0.365427	0.997986	ENSMUSG00000048126	ENSMUST00000097653	protein_coding
Arl4c	1	88700684	88701191	KO_peak_921	508	-	10.9	1.58e-16	2.51e-15	10.9	45	64	17	3	33	21	20	0	0.623515	0.426638	0.997986	ENSMUSG00000049866	ENSMUST00000187810	protein_coding
Hjurp	1	88265184	88266646	KO_peak_920	1463	-	15.3	1e-254	1e-252	15.3	1242	1252	396	205	1235	1041	442	190	0.12954	0.905099	0.997986	ENSMUSG00000044783	ENSMUST00000054674	protein_coding
Col4a4	1	82486656	82487594	KO_peak_897	939	-	1.23	0.00416869	0.0239883	1.23	179	94	138	103	148	22	122	57	0.376559	0.871714	0.997986	ENSMUSG00000067158	ENSMUST00000087050	protein_coding
Col4a4	1	82452801	82453784	KO_peak_896	984	-	11.2	2.95e-10	3.8e-09	11.2	155	85	77	38	92	44	44	4	-0.804415	0.617947	0.997986	ENSMUSG00000067158	ENSMUST00000087050	protein_coding
Col4a4	1	82452141	82452322	KO_peak_895	182	-	3.49	2.95e-05	0.000245471	3.49	38	15	12	7	9	5	11	4	1.44913	0.213384	0.997986	ENSMUSG00000067158	ENSMUST00000087050	protein_coding
Irs1	1	82290905	82291116	KO_peak_894	212	-	12.3	0.00151356	0.00954993	12.3	6	5	0	1	1	3	2	1	2.42631	0.501788	0.997986	ENSMUSG00000055980	ENSMUST00000069799	protein_coding
Irs1	1	82290126	82290217	KO_peak_892	92	-	3.88	0.00281838	0.0169824	3.88	9	3	2	0	4	3	0	0	-9.10835	0.707121	0.997986	ENSMUSG00000055980	ENSMUST00000069799	protein_coding
Irs1	1	82237147	82287849	KO_peak_891	50703	-	33.7	1.58e-14	2.51e-13	33.7	97	132	29	14	36	35	10	0	-1.00502	0.831794	0.997986	ENSMUSG00000055980	ENSMUST00000069799	protein_coding
Dock10	1	80505444	80505692	KO_peak_889	249	-	9.2	0.00977237	0.127057	9.2	3	0	2	0	2	1	0	0	-10.1084	0.718978	0.997986	ENSMUSG00000038608	ENSMUST00000190983	protein_coding
Serpine2	1	79816843	79816933	KO_peak_887	91	-	3.47	0.0074131	0.0398107	3.47	6	4	4	0	16	8	6	3	0.181871	0.912331	0.997986	ENSMUSG00000026249	ENSMUST00000027467	protein_coding
Wdfy1	1	79761609	79761819	KO_peak_886	211	-	22.5	2.29e-06	2.14e-05	22.5	11	7	0	0	26	16	20	8	9.72965	0.00546974	0.997986	ENSMUSG00000073643	ENSMUST00000048820	protein_coding
Obsl1	1	75505671	75505821	KO_peak_885	151	-	2.26	1.17e-07	1.26e-06	2.26	74	33	46	33	41	30	20	2	-1.74942	0.130176	0.997986	ENSMUSG00000026211	ENSMUST00000113565	protein_coding
Obsl1	1	75490823	75490974	KO_peak_884	152	-	21.5	1.26e-11	1.62e-10	21.5	33	7	3	5	11	9	11	0	0.599449	0.404323	0.997986	ENSMUSG00000026211	ENSMUST00000113567	protein_coding
Chpf	1	75477403	75477732	KO_peak_883	330	-	10.5	3.09e-09	3.8e-08	10.5	32	28	16	6	35	29	16	9	0.13725	0.971615	0.997986	ENSMUSG00000032997	ENSMUST00000079205	protein_coding
Chpf	1	75475701	75475821	KO_peak_882	121	-	9.2	0.0057544	0.0316228	9.2	3	5	0	0	8	10	2	2	10.2151	0.535077	0.997986	ENSMUSG00000032997	ENSMUST00000094818	protein_coding
Chpf	1	75475343	75475523	KO_peak_881	181	-	6.64	0.00190546	0.011749	6.64	8	7	2	0	10	7	5	0	0.80713	0.727659	0.997986	ENSMUSG00000032997	ENSMUST00000094818	protein_coding
Chpf	1	75474806	75475106	KO_peak_880	301	-	35.8	3.72e-10	4.79e-09	35.8	47	29	11	3	64	39	13	0	-1.03211	0.716011	0.997986	ENSMUSG00000032997	ENSMUST00000094818	protein_coding
Cul3	1	80266931	80267262	KO_peak_888	332	-	5.95	1.58e-62	7.94e-61	5.95	748	265	481	104	1021	218	679	76	-0.055145	0.949247	0.997986	ENSMUSG00000004364	ENSMUST00000168372	protein_coding
Bcl2	1	106712777	106713197	KO_peak_963	421	-	27.6	7.94e-14	1.26e-12	27.6	58	27	15	0	14	14	6	7	1.77937	0.3616	0.997986	ENSMUSG00000057329	ENSMUST00000112751	protein_coding
Slc19a3	1	83013503	83013682	KO_peak_899	180	-	7.15	0.00169824	0.0107152	7.15	5	10	3	0	5	0	2	0	1.08546	0.743996	0.997986	ENSMUSG00000038496	ENSMUST00000045560	protein_coding
Trip12	1	84724603	84724724	KO_peak_901	122	-	2.29	1.55e-08	1.78e-07	2.29	55	60	40	14	70	32	67	11	0.548162	0.500281	0.997986	ENSMUSG00000026219	ENSMUST00000027421	protein_coding
Dnajb3	1	88205606	88205782	KO_peak_919	177	-	3.07	0.000831764	0.00562341	3.07	36	18	11	12	139	35	84	11	0.0332428	0.816794	0.997986	ENSMUSG00000081984	ENSMUST00000119972	protein_coding
Dnajb3	1	88204760	88205374	KO_peak_918	615	-	11.2	2e-26	5.01e-25	11.2	207	295	96	94	971	365	489	180	0.359113	0.446254	0.997986	ENSMUSG00000081984	ENSMUST00000119972	protein_coding
Usp40	1	87945926	87946644	KO_peak_917	719	-	4.47	2.09e-09	2.57e-08	4.47	67	59	26	12	115	33	37	14	0.274833	0.901775	0.997986	ENSMUSG00000005501	ENSMUST00000040783	protein_coding
Efhd1os	1	87264508	87264564	KO_peak_916	57	-	3.21	0.00338844	0.0199526	3.21	48	30	9	4	56	32	16	0	-0.410155	0.970596	0.997986	ENSMUSG00000089821	ENSMUST00000138844	antisense
Pde6d	1	86582456	86582547	KO_peak_915	92	-	3.03	2.57e-08	2.95e-07	3.03	68	62	48	27	120	81	64	32	-0.278376	0.681431	0.997986	ENSMUSG00000026239	ENSMUST00000143674	nonsense_mediated_decay
Pde6d	1	86543263	86543533	KO_peak_914	271	-	3.13	8.51e-06	7.59e-05	3.13	45	20	16	3	85	31	25	6	-0.153294	0.853592	0.997986	ENSMUSG00000026239	ENSMUST00000027444	protein_coding
Ncl	1	86358683	86359400	KO_peak_913	718	-	10.2	1.45e-10	1.91e-09	10.2	825	523	732	731	1150	324	1120	418	-0.113796	0.970311	0.997986	ENSMUSG00000026234	ENSMUST00000027438	protein_coding
Ncl	1	86350294	86350980	KO_peak_912	687	-	4.59	0	0	4.59	5838	3245	3275	2391	6417	1467	4050	1381	0.127078	0.798054	0.997986	ENSMUSG00000026234	ENSMUST00000027438	protein_coding
Pid1	1	84036893	84038179	KO_peak_900	1287	-	62.3	1.58e-27	3.98e-26	62.3	232	166	58	28	108	62	27	11	0.0143826	0.983697	0.997986	ENSMUSG00000045658	ENSMUST00000168574	protein_coding
Ncl	1	86349934	86349995	KO_peak_911	62	-	9.2	3.24e-06	3.02e-05	9.2	3	8	1	0	0	8	1	0	-0.19647	0.746252	0.997986	ENSMUSG00000026234	ENSMUST00000027438	protein_coding
Gpr55	1	85939269	85939687	KO_peak_907	419	-	2.2	6.61e-06	6.03e-05	2.2	135	109	112	57	361	164	290	120	0.187012	0.872264	0.997986	ENSMUSG00000049608	ENSMUST00000086975	protein_coding
A630001G21Rik	1	85718097	85719053	KO_peak_906	957	-	4.47	8.51e-06	7.59e-05	4.47	21	18	8	6	9	6	8	2	0.641352	0.550949	0.997986	ENSMUSG00000052760	ENSMUST00000159122	protein_coding
Gm17017	1	85642913	85643092	KO_peak_904	180	-	8.18	0.00562341	0.030903	8.18	66	78	16	5	34	1	13	1	1.44953	0.120982	0.997986	ENSMUSG00000090246	ENSMUST00000161540	antisense
Gm17017	1	85642557	85642795	KO_peak_903	239	-	19.4	1.26e-24	3.16e-23	19.4	63	68	17	5	33	0	10	3	1.52607	0.271626	0.997986	ENSMUSG00000090246	ENSMUST00000161540	antisense
Trip12	1	84793934	84795747	KO_peak_902	1814	-	2.77	1e-188	1e-186	2.77	1330	1075	682	423	1456	874	664	245	-0.335804	0.60247	0.997986	ENSMUSG00000026219	ENSMUST00000185909	nonsense_mediated_decay
Kdsr	1	106724746	106725017	KO_peak_964	272	-	5.64	2e-19	3.98e-18	5.64	73	77	35	8	60	42	30	4	-0.0101833	0.861184	0.997986	ENSMUSG00000009905	ENSMUST00000010049	protein_coding
Vps4b	1	106766255	106766585	KO_peak_965	331	-	26.6	1.58e-07	1.7e-06	26.6	11	15	0	0	10	3	6	0	9.99268	0.0374423	0.997986	ENSMUSG00000009907	ENSMUST00000112736	protein_coding
Vps4b	1	106772355	106772446	KO_peak_966	92	-	2.63	4.57e-09	5.62e-08	2.63	55	22	33	4	44	10	30	6	0.503098	0.70235	0.997986	ENSMUSG00000009907	ENSMUST00000094646	protein_coding
6030442K20Rik	1	132467231	132467291	KO_peak_1027	61	-	7.15	0.0057544	0.0316228	7.15	5	5	0	0	4	1	1	0	10.2151	0.640252	0.997986	ENSMUSG00000097760	ENSMUST00000180835	antisense
Tmcc2	1	132358927	132360614	KO_peak_1026	1688	-	7.55	1e-67	6.31e-66	7.55	191	169	59	18	148	112	53	19	0.324235	0.776788	0.997986	ENSMUSG00000042066	ENSMUST00000132435	protein_coding
Tmcc2	1	132357213	132357364	KO_peak_1025	152	-	2.23	0.01	0.0524807	2.23	28	17	18	3	24	8	13	5	0.422922	0.872642	0.997986	ENSMUSG00000042066	ENSMUST00000132435	protein_coding
Gm37954	1	131377406	131377496	KO_peak_1024	91	-	9.2	0.00977237	0.127057	9.2	4	0	0	0	1	0	3	0	10.4077	0.363863	0.997986	ENSMUSG00000104060	ENSMUST00000195400	TEC
Srgap2	1	131525287	131527347	KO_peak_1023	2061	-	10.2	1.26e-09	1.58e-08	10.2	56	40	19	14	68	16	47	23	1.38308	0.170691	0.997986	ENSMUSG00000026425	ENSMUST00000186543	protein_coding
Srgap2	1	131289448	131291604	KO_peak_1022	2157	-	26.6	1.58e-07	1.7e-06	26.6	17	14	1	7	6	5	3	1	0.02529	0.915408	0.997986	ENSMUSG00000026425	ENSMUST00000097588	protein_coding
Srgap2	1	131286539	131286960	KO_peak_1021	422	-	6.28	7.08e-08	7.76e-07	6.28	45	30	16	9	40	16	13	0	-1.02303	0.66058	0.997986	ENSMUSG00000026425	ENSMUST00000097588	protein_coding
Nfasc	1	132566037	132566217	KO_peak_1029	181	-	17.4	6.03e-05	0.000489779	17.4	7	5	0	0	11	2	1	0	10.4077	0.711575	0.997986	ENSMUSG00000026442	ENSMUST00000094569	protein_coding
Srgap2	1	131286000	131286301	KO_peak_1020	302	-	10.2	1.15e-06	1.15e-05	10.2	13	46	7	5	18	17	9	0	-0.246127	0.866213	0.997986	ENSMUSG00000026425	ENSMUST00000097588	protein_coding
Ikbke	1	131255045	131255286	KO_peak_1018	242	-	9.71	9.12e-05	0.000707946	9.71	7	7	2	0	16	2	5	0	0.889731	0.766507	0.997986	ENSMUSG00000042349	ENSMUST00000161764	protein_coding
Rassf5	1	131178237	131178507	KO_peak_1017	271	-	6.81	0.000199526	0.00151356	6.81	13	19	3	3	17	16	2	4	0.241205	0.936242	0.997986	ENSMUSG00000026430	ENSMUST00000027688	protein_coding
Rassf5	1	131177218	131177459	KO_peak_1016	242	-	3.25	4.07e-06	3.8e-05	3.25	37	20	15	0	18	21	9	6	0.741018	0.700413	0.997986	ENSMUSG00000026430	ENSMUST00000027688	protein_coding
Dyrk3	1	131136345	131138220	KO_peak_1015	1876	-	11.2	0.00281838	0.0169824	11.2	7	1	0	0	4	3	3	0	10.7296	0.347148	0.997986	ENSMUSG00000016526	ENSMUST00000016670	protein_coding
Dyrk3	1	131129492	131129823	KO_peak_1014	332	-	18.4	2.69e-05	0.000223872	18.4	19	12	8	2	30	14	12	0	-0.66883	0.793546	0.997986	ENSMUSG00000016526	ENSMUST00000016670	protein_coding
Dyrk3	1	131128953	131129343	KO_peak_1013	391	-	12.8	2.82e-07	2.95e-06	12.8	18	17	2	1	24	28	6	0	-0.22629	0.91725	0.997986	ENSMUSG00000016526	ENSMUST00000016670	protein_coding
Pfkfb2	1	130718848	130729253	KO_peak_1012	10406	-	4.6	4.07e-09	4.9e-08	4.6	41	56	17	15	49	38	21	12	0.17346	0.923751	0.997986	ENSMUSG00000026409	ENSMUST00000189534	protein_coding
Pfkfb2	1	130690706	130696797	KO_peak_1011	6092	-	28.6	2.51e-27	6.31e-26	28.6	75	78	11	7	116	56	17	1	-0.577044	0.937799	0.997986	ENSMUSG00000026409	ENSMUST00000187089	protein_coding
Srgap2	1	131285730	131285851	KO_peak_1019	122	-	8.18	0.000354813	0.0025704	8.18	2	4	0	0	4	5	2	0	10.4077	0.723712	0.997986	ENSMUSG00000026425	ENSMUST00000097588	protein_coding
Pfkfb2	1	130690407	130690497	KO_peak_1010	91	-	5.37	0.000371535	0.00269154	5.37	4	8	2	0	7	2	0	3	2.16834	0.755702	0.997986	ENSMUSG00000026409	ENSMUST00000189534	protein_coding
Nfasc	1	132569451	132569811	KO_peak_1030	361	-	15.3	1.07e-05	9.55e-05	15.3	12	13	0	2	10	3	3	5	3.09491	0.148829	0.997986	ENSMUSG00000026442	ENSMUST00000043189	protein_coding
Mdm4	1	132991722	132994510	KO_peak_1032	2789	-	9.91	1e-287	1e-284	9.91	626	1005	228	198	508	532	231	147	0.440322	0.628084	0.997986	ENSMUSG00000054387	ENSMUST00000067398	protein_coding
Gm38394	1	133658006	133658727	KO_peak_1050	722	-	9.71	8.71e-09	1.05e-07	9.71	168	147	93	80	105	90	64	27	-0.404763	0.680526	0.997986	ENSMUSG00000094410	ENSMUST00000186476	nonsense_mediated_decay
Gm38394	1	133657287	133657797	KO_peak_1049	511	-	26.6	5.01e-12	7.94e-11	26.6	32	41	8	8	25	24	7	0	-1.31769	0.745848	0.997986	ENSMUSG00000094410	ENSMUST00000186476	nonsense_mediated_decay
Zbed6	1	133656507	133656598	KO_peak_1047	92	-	10.2	0.00316228	0.0186209	10.2	7	6	5	0	6	10	3	0	-1.52906	0.653324	0.997986	ENSMUSG00000102049	ENSMUST00000190574	protein_coding
Gm38394	1	133659280	133660270	KO_peak_1046	991	-	24	1e-118	1e-116	24	355	465	92	112	243	237	63	22	-0.762863	0.434312	0.997986	ENSMUSG00000094410	ENSMUST00000186476	nonsense_mediated_decay
Gm38394	1	133658980	133659071	KO_peak_1045	92	-	28.6	4.17e-08	4.68e-07	28.6	7	19	1	0	5	7	4	2	3.88185	0.210174	0.997986	ENSMUSG00000094410	ENSMUST00000186476	nonsense_mediated_decay
Gm38394	1	133657992	133658742	KO_peak_1044	751	-	8.18	1.51e-09	1.91e-08	8.18	168	147	93	81	106	90	64	27	-0.420548	0.665565	0.997986	ENSMUSG00000094410	ENSMUST00000186476	nonsense_mediated_decay
Gm38394	1	133657273	133657813	KO_peak_1043	541	-	21.5	3.16e-12	5.01e-11	21.5	32	41	8	9	26	24	7	0	-1.44443	0.683018	0.997986	ENSMUSG00000094410	ENSMUST00000186476	nonsense_mediated_decay
Nfasc	1	132570469	132570650	KO_peak_1031	182	-	2.79	0.000251189	0.00186209	2.79	18	12	10	2	23	7	12	0	-0.328717	0.910675	0.997986	ENSMUSG00000026442	ENSMUST00000186389	protein_coding
Zc3h11a	1	133626834	133627165	KO_peak_1040	332	-	2.52	1e-252	1e-250	2.52	2678	1060	1176	768	1695	612	931	390	0.109688	0.927854	0.997986	ENSMUSG00000102976	ENSMUST00000191896	protein_coding
Zc3h11a	1	133621227	133622172	KO_peak_1039	946	-	7.27	3.16e-86	2e-84	7.27	709	226	251	85	369	143	112	30	-0.46427	0.572488	0.997986	ENSMUSG00000102976	ENSMUST00000191896	protein_coding
Gm38394	1	133620059	133620689	KO_peak_1038	631	-	11.1	0	0	11.1	2959	2893	795	413	1765	1236	550	173	0.0881361	0.706232	0.997986	ENSMUSG00000094410	ENSMUST00000186476	nonsense_mediated_decay
Zc3h11a	1	133626834	133627163	KO_peak_1037	330	-	2.52	1e-249	1e-247	2.52	2668	1056	1173	763	1694	610	929	388	0.107849	0.92944	0.997986	ENSMUSG00000102976	ENSMUST00000191896	protein_coding
Zc3h11a	1	133621233	133622145	KO_peak_1036	913	-	7.7	5.01e-86	3.98e-84	7.7	709	226	248	85	368	142	111	30	-0.454281	0.580266	0.997986	ENSMUSG00000102976	ENSMUST00000191896	protein_coding
Gm38394	1	133620070	133620697	KO_peak_1035	628	-	13	0	0	13	2959	2893	795	413	1762	1236	549	173	0.0877752	0.707988	0.997986	ENSMUSG00000094410	ENSMUST00000186476	nonsense_mediated_decay
Sox13	1	133383378	133383857	KO_peak_1034	480	-	7.9	2e-54	7.94e-53	7.9	452	174	206	73	219	113	94	46	-0.0390597	0.767265	0.997986	ENSMUSG00000070643	ENSMUST00000094551	protein_coding
Gm26616	1	133131482	133131752	KO_peak_1033	271	-	6.47	0.000125893	0.000954993	6.47	11	7	4	0	9	4	10	0	1.51714	0.421686	0.997986	ENSMUSG00000102425	ENSMUST00000195676	TEC
Zbed6	1	133656494	133656615	KO_peak_1041	122	-	8.18	0.00562341	0.0316228	8.18	7	6	6	0	7	10	4	0	-1.43868	0.644614	0.997986	ENSMUSG00000102049	ENSMUST00000190574	protein_coding
Cxcr4	1	128588524	128588969	KO_peak_1007	446	-	27.6	8.13e-08	8.91e-07	27.6	20	13	0	0	12	6	13	2	9.99268	0.00822079	0.997986	ENSMUSG00000045382	ENSMUST00000052172	protein_coding
Tmem177	1	119909708	119909918	KO_peak_984	211	-	10.2	0.00030903	0.00223872	10.2	16	10	6	2	13	5	3	0	-1.31215	0.672785	0.997986	ENSMUSG00000036975	ENSMUST00000037906	protein_coding
Ptpn4	1	119837193	119837403	KO_peak_983	211	-	5.62	0.00190546	0.011749	5.62	5	8	0	4	7	2	1	0	-2.21076	0.559243	0.997986	ENSMUSG00000026384	ENSMUST00000064091	protein_coding
Ptpn4	1	119659533	119667550	KO_peak_982	8018	-	26.6	2.51e-21	5.01e-20	26.6	38	95	27	7	25	34	18	9	0.874649	0.464438	0.997986	ENSMUSG00000026384	ENSMUST00000064091	protein_coding
Epb41l5	1	119595835	119595986	KO_peak_981	152	-	2.66	2.88e-05	0.000245471	2.66	34	21	13	9	21	15	18	11	0.99757	0.385766	0.997986	ENSMUSG00000026383	ENSMUST00000027632	protein_coding
Epb41l5	1	119548665	119549116	KO_peak_980	452	-	30.7	2.51e-11	3.39e-10	30.7	40	41	10	3	28	40	9	7	0.640789	0.788104	0.997986	ENSMUSG00000026383	ENSMUST00000163147	protein_coding
Ralb	1	119471379	119471679	KO_peak_979	301	-	6.02	3.16e-25	7.94e-24	6.02	144	63	20	15	179	83	67	18	0.726469	0.357571	0.997986	ENSMUSG00000004451	ENSMUST00000004565	protein_coding
Inhbb	1	119421888	119422248	KO_peak_978	361	-	5.2	2e-17	3.98e-16	5.2	105	55	32	7	119	75	32	12	-0.105547	0.84897	0.997986	ENSMUSG00000037035	ENSMUST00000038765	protein_coding
Inhbb	1	119421498	119421619	KO_peak_977	122	-	4.09	0.00512861	0.0288403	4.09	6	4	2	0	2	2	2	0	0.900847	0.748481	0.997986	ENSMUSG00000037035	ENSMUST00000038765	protein_coding
Tmem177	1	119910006	119910246	KO_peak_985	241	-	3.68	0.000891251	0.00588844	3.68	24	17	8	6	16	7	7	7	1.06308	0.556489	0.997986	ENSMUSG00000036975	ENSMUST00000037906	protein_coding
Inhbb	1	119420809	119421080	KO_peak_976	272	-	7.45	3.16e-55	1.58e-53	7.45	116	144	24	44	80	201	14	38	-0.406498	0.472399	0.997986	ENSMUSG00000037035	ENSMUST00000038765	protein_coding
Gli2	1	118835870	118836501	KO_peak_974	632	-	26.6	2e-21	3.98e-20	26.6	76	80	23	8	43	27	8	7	0.36947	0.970265	0.997986	ENSMUSG00000048402	ENSMUST00000062483	protein_coding
Gli2	1	118834491	118835242	KO_peak_973	752	-	8.69	1e-15	1.58e-14	8.69	72	56	14	3	46	8	11	1	0.657384	0.5892	0.997986	ENSMUSG00000048402	ENSMUST00000062483	protein_coding
Dsel	1	111863413	111864258	KO_peak_972	846	-	10.6	5.01e-81	3.98e-79	10.6	136	252	45	32	82	136	27	21	0.136118	0.96049	0.997986	ENSMUSG00000038702	ENSMUST00000035462	protein_coding
Dsel	1	111862154	111862455	KO_peak_971	302	-	21.5	4.37e-06	4.07e-05	21.5	15	14	7	3	11	9	9	2	0.441199	0.713875	0.997986	ENSMUSG00000038702	ENSMUST00000035462	protein_coding
Dsel	1	111861164	111861705	KO_peak_970	542	-	8.18	5.01e-19	1e-17	8.18	68	85	28	8	31	25	15	0	-0.306068	0.799774	0.997986	ENSMUSG00000038702	ENSMUST00000035462	protein_coding
Dsel	1	111859455	111860235	KO_peak_969	781	-	15.3	2e-26	5.01e-25	15.3	108	103	44	15	60	55	27	17	0.533641	0.740452	0.997986	ENSMUSG00000038702	ENSMUST00000035462	protein_coding
Dsel	1	111859125	111859396	KO_peak_968	272	-	49.1	5.01e-14	7.94e-13	49.1	30	30	6	0	21	9	11	2	2.17004	0.234835	0.997986	ENSMUSG00000038702	ENSMUST00000035462	protein_coding
Cdh19	1	110889878	110890178	KO_peak_967	301	-	3.97	2.51e-12	3.98e-11	3.97	32	52	17	14	8	15	4	15	1.48943	0.371849	0.997986	ENSMUSG00000047216	ENSMUST00000094626	protein_coding
Inhbb	1	119416542	119420630	KO_peak_975	4089	-	8.32	0	0	8.32	2739	1960	850	412	2499	1711	727	331	-0.129829	0.631496	0.997986	ENSMUSG00000037035	ENSMUST00000038765	protein_coding
Cxcr4	1	128589590	128589858	KO_peak_1008	269	-	14.3	0.00042658	0.00295121	14.3	7	3	3	0	9	5	2	1	-0.259998	0.894152	0.997986	ENSMUSG00000045382	ENSMUST00000142893	protein_coding
Tmem177	1	119910543	119910663	KO_peak_986	121	-	10.2	0.00323594	0.0190546	10.2	7	0	1	0	14	3	2	0	-0.564333	0.771802	0.997986	ENSMUSG00000036975	ENSMUST00000037906	protein_coding
Tmem37	1	120067614	120073836	KO_peak_988	6223	-	13.3	1e-11	1.29e-10	13.3	58	55	13	9	9	13	6	3	0.897847	0.436216	0.997986	ENSMUSG00000050777	ENSMUST00000056089	protein_coding
Mcm6	1	128331739	128332039	KO_peak_1006	301	-	4.83	6.31e-60	3.16e-58	4.83	323	147	155	55	348	70	161	30	-0.0347005	0.956416	0.997986	ENSMUSG00000026355	ENSMUST00000027601	protein_coding
Zranb3	1	128102343	128102613	KO_peak_1002	271	-	7.15	4.47e-05	0.000363078	7.15	16	10	5	0	11	1	6	2	2.16016	0.358729	0.997986	ENSMUSG00000036086	ENSMUST00000112538	protein_coding
Nckap5	1	126026970	126027061	KO_peak_1000	92	-	4.34	0.00309029	0.018197	4.34	10	2	0	2	1	4	0	0	-9.10835	0.693771	0.997986	ENSMUSG00000049690	ENSMUST00000161954	protein_coding
Nckap5	1	126024425	126024635	KO_peak_999	211	-	1.69	2.19e-06	2.09e-05	1.69	97	76	74	58	89	98	62	15	-1.25714	0.257131	0.997986	ENSMUSG00000049690	ENSMUST00000161954	protein_coding
Nckap5	1	125914487	125976946	KO_peak_998	62460	-	4.16	3.98e-22	7.94e-21	4.16	168	103	93	54	112	68	87	21	-0.0839656	0.898864	0.997986	ENSMUSG00000049690	ENSMUST00000161954	protein_coding
Ddx18	1	121565980	121567811	KO_peak_995	1832	-	2.06	1e-23	2e-22	2.06	313	211	205	167	462	168	323	107	-0.153491	0.938401	0.997986	ENSMUSG00000001674	ENSMUST00000001724	protein_coding
Insig2	1	121327852	121332559	KO_peak_994	4708	-	14.3	0.00042658	0.00295121	14.3	9	9	3	0	0	3	2	7	4.53474	0.00705726	0.997986	ENSMUSG00000003721	ENSMUST00000003818	protein_coding
Insig2	1	121319728	121327613	KO_peak_993	7886	-	17.4	2e-24	3.98e-23	17.4	144	79	48	34	113	69	68	45	0.786172	0.425973	0.997986	ENSMUSG00000003721	ENSMUST00000159125	protein_coding
Insig2	1	121304889	121305308	KO_peak_992	420	-	4.31	2.51e-63	1.58e-61	4.31	217	200	95	55	278	199	108	68	0.0890803	0.929606	0.997986	ENSMUSG00000003721	ENSMUST00000003818	protein_coding
Steap3	1	120243977	120244218	KO_peak_991	242	-	11.2	0.00030903	0.00223872	11.2	7	6	1	0	1	4	6	0	3.35389	0.164147	0.997986	ENSMUSG00000026389	ENSMUST00000140490	protein_coding
Steap3	1	120227126	120227187	KO_peak_990	62	-	11.2	0.00281838	0.0169824	11.2	8	0	0	0	4	1	3	2	10.7296	0.112743	0.997986	ENSMUSG00000026389	ENSMUST00000112643	protein_coding
Lypd1	1	125872562	125873431	KO_peak_997	870	-	61.3	3.16e-55	1.58e-53	61.3	180	115	46	9	28	18	11	4	0.817058	0.349628	0.997986	ENSMUSG00000026344	ENSMUST00000162899	protein_coding
Tuba4a	1	75215602	75215902	KO_peak_877	301	-	10.7	2.51e-47	1e-45	10.7	137	141	47	30	225	83	95	22	0.327995	0.611636	0.997986	ENSMUSG00000026202	ENSMUST00000079464	protein_coding
Stk17b	1	53757241	53757541	KO_peak_765	301	-	11.2	0.00120226	0.00776247	11.2	8	15	2	3	14	2	14	2	2.00975	0.193789	0.997986	ENSMUSG00000026094	ENSMUST00000027263	protein_coding
Dnah7a	1	53504012	53504163	KO_peak_764	152	-	12.3	0.00151356	0.00954993	12.3	3	4	0	0	13	4	3	4	10.4077	0.261498	0.997986	ENSMUSG00000096141	ENSMUST00000094964	protein_coding
Asnsd1	1	53348384	53348445	KO_peak_763	62	-	3.38	2.82e-09	3.47e-08	3.38	39	38	14	7	44	26	32	13	1.21405	0.259338	0.997986	ENSMUSG00000026095	ENSMUST00000154402	protein_coding
Asnsd1	1	53346695	53347398	KO_peak_761	704	-	5.99	1e-162	1e-160	5.99	545	387	186	87	850	373	338	94	0.178218	0.743205	0.997986	ENSMUSG00000026095	ENSMUST00000027264	protein_coding
Pms1	1	53196998	53207247	KO_peak_760	10250	-	5.76	7.94e-49	3.16e-47	5.76	725	524	394	241	529	382	231	194	-0.00843411	0.584823	0.997986	ENSMUSG00000026098	ENSMUST00000027267	protein_coding
1700019A02Rik	1	53187331	53187576	KO_peak_759	246	-	1.69	3.8e-07	3.89e-06	1.69	235	168	137	128	960	158	607	184	0.0770893	0.768364	0.997986	ENSMUSG00000060715	ENSMUST00000190748	protein_coding
Inpp1	1	52790097	52791748	KO_peak_758	1652	-	7.15	0.00457088	0.0263027	7.15	8	7	1	1	3	10	4	3	1.78613	0.345033	0.997986	ENSMUSG00000026102	ENSMUST00000027271	protein_coding
Hecw2	1	53812929	53826951	KO_peak_766	14023	-	19.4	2.19e-06	2.09e-05	19.4	20	7	5	0	4	4	1	4	2.39864	0.403956	0.997986	ENSMUSG00000042807	ENSMUST00000087659	protein_coding
Inpp1	1	52789648	52789979	KO_peak_757	332	-	10.2	0.00354813	0.020893	10.2	17	17	9	2	15	15	8	0	-0.800955	0.879005	0.997986	ENSMUSG00000026102	ENSMUST00000027271	protein_coding
Mfsd6	1	52727222	52727402	KO_peak_755	181	-	10.2	0.00524807	0.0295121	10.2	4	3	0	0	1	0	2	0	8.99268	0.255275	0.997986	ENSMUSG00000041439	ENSMUST00000156876	protein_coding
Mfsd6	1	52709057	52709177	KO_peak_754	121	-	8.18	0.0057544	0.0316228	8.18	4	3	1	0	1	3	0	0	-10.2783	0.669353	0.997986	ENSMUSG00000041439	ENSMUST00000156876	protein_coding
Mfsd6	1	52708368	52708519	KO_peak_753	152	-	10.2	0.00524807	0.0295121	10.2	4	3	2	0	1	0	1	0	1.82338	0.787279	0.997986	ENSMUSG00000041439	ENSMUST00000156876	protein_coding
Nab1	1	52490002	52490569	KO_peak_750	568	-	3.42	1.58e-59	7.94e-58	3.42	949	356	508	246	1046	434	544	248	-0.0969847	0.741728	0.997986	ENSMUSG00000002881	ENSMUST00000170269	protein_coding
Nab1	1	52458961	52462100	KO_peak_749	3140	-	3.6	1.58e-59	7.94e-58	3.6	274	196	117	52	247	111	145	46	0.517218	0.497409	0.997986	ENSMUSG00000002881	ENSMUST00000170269	protein_coding
Gls	1	52233081	52233232	KO_peak_748	152	-	25.5	3.09e-07	3.24e-06	25.5	13	9	2	0	9	11	2	0	-0.317455	0.810441	0.997986	ENSMUSG00000026103	ENSMUST00000114510	protein_coding
Inpp1	1	52788840	52788931	KO_peak_756	92	-	13.8	6.17e-07	6.17e-06	13.8	3	17	3	0	3	5	8	0	2.35532	0.208339	0.997986	ENSMUSG00000026102	ENSMUST00000027271	protein_coding
Gls	1	52187623	52188748	KO_peak_747	1126	-	2.15	3.98e-18	7.94e-17	2.15	222	128	151	68	143	117	110	63	0.0877691	0.93836	0.997986	ENSMUSG00000026103	ENSMUST00000114510	protein_coding
Hecw2	1	53925782	53925993	KO_peak_767	212	-	13.3	0.000645654	0.00436516	13.3	11	7	5	0	4	5	3	2	1.19265	0.615013	0.997986	ENSMUSG00000042807	ENSMUST00000087659	protein_coding
Als2cr11	1	59094722	59094900	KO_peak_787	179	-	4.43	0.00281838	0.0169824	4.43	10	13	7	0	37	4	21	0	0.713032	0.830976	0.997986	ENSMUSG00000072295	ENSMUST00000097080	protein_coding
Als2cr11	1	59050830	59051275	KO_peak_786	446	-	3.21	3.98e-17	6.31e-16	3.21	113	75	50	44	484	98	282	49	-0.00179861	0.82618	0.997986	ENSMUSG00000072295	ENSMUST00000097080	protein_coding
Trak2	1	58904035	58906798	KO_peak_785	2764	-	7.15	0.00691831	0.0371535	7.15	19	14	6	8	19	17	3	3	-1.33342	0.409895	0.997986	ENSMUSG00000026028	ENSMUST00000027186	protein_coding
Trak2	1	58902869	58903857	KO_peak_784	989	-	25.5	0	0	25.5	1806	1978	458	225	1490	1341	422	183	0.172604	0.854644	0.997986	ENSMUSG00000026028	ENSMUST00000027186	protein_coding
Als2cr12	1	58658187	58658366	KO_peak_783	180	-	6.13	3.02e-06	2.88e-05	6.13	22	17	2	4	79	9	34	2	1.01118	0.371423	0.997986	ENSMUSG00000047528	ENSMUST00000191565	protein_coding
Fam126b	1	58529713	58530222	KO_peak_782	510	-	30.7	2.51e-17	5.01e-16	30.7	71	78	27	31	59	46	28	15	-0.0309668	0.981406	0.997986	ENSMUSG00000038174	ENSMUST00000097724	protein_coding
Orc2	1	58463608	58464237	KO_peak_781	630	-	7.7	1e-136	1e-133	7.7	552	544	261	179	613	459	330	156	0.108936	0.908829	0.997986	ENSMUSG00000026037	ENSMUST00000027198	protein_coding
Hecw2	1	53926202	53926293	KO_peak_768	92	-	9.2	0.00977237	0.127057	9.2	5	2	1	0	0	0	4	0	9.99268	0.0947634	0.997986	ENSMUSG00000042807	ENSMUST00000087659	protein_coding
Kctd18	1	57956683	57961930	KO_peak_777	5248	-	5.19	2.19e-10	2.88e-09	5.19	201	113	124	85	229	70	156	41	-0.134448	0.981054	0.997986	ENSMUSG00000054770	ENSMUST00000159826	protein_coding
Kctd18	1	57956175	57956505	KO_peak_776	331	-	3.49	1e-13	1.58e-12	3.49	176	113	109	74	219	73	105	53	-0.158556	0.712527	0.997986	ENSMUSG00000054770	ENSMUST00000114410	protein_coding
Tyw5	1	57388414	57388712	KO_peak_775	299	-	2.42	0.00057544	0.00398107	2.42	44	54	38	3	53	51	46	19	0.663767	0.628587	0.997986	ENSMUSG00000048495	ENSMUST00000162686	protein_coding
Satb2	1	56796731	56796941	KO_peak_774	211	-	10.2	0.000275423	0.00199526	10.2	26	17	7	9	33	14	12	8	0.215782	0.927735	0.997986	ENSMUSG00000038331	ENSMUST00000114415	protein_coding
Satb2	1	56795983	56796223	KO_peak_773	241	-	10.2	9.12e-05	0.000707946	10.2	9	9	6	0	11	3	5	4	1.50054	0.500632	0.997986	ENSMUSG00000038331	ENSMUST00000177424	protein_coding
Hspd1	1	55078249	55078399	KO_peak_770	151	-	1.71	3.98e-25	1e-23	1.71	556	198	327	155	492	96	369	161	0.607795	0.585337	0.997986	ENSMUSG00000025980	ENSMUST00000027123	protein_coding
Gm37607	1	58384792	58385806	KO_peak_778	1015	-	13.3	1e-105	1e-104	13.3	363	529	146	120	401	448	155	98	-0.0496639	0.828539	0.997986	ENSMUSG00000103839	ENSMUST00000194925	TEC
Als2	1	59162910	59163389	KO_peak_788	480	-	8.18	2e-40	6.31e-39	8.18	377	135	144	40	422	87	166	52	0.329738	0.790602	0.997986	ENSMUSG00000026024	ENSMUST00000027178	protein_coding
Nabp1	1	51478275	51478425	KO_peak_746	151	-	4.43	0.000123027	0.000933254	4.43	264	202	120	94	405	194	193	99	0.0891219	0.9514	0.997986	ENSMUSG00000026107	ENSMUST00000190103	nonsense_mediated_decay
Slc39a10	1	46827508	46836084	KO_peak_744	8577	-	10.8	1e-84	7.94e-83	10.8	638	728	252	160	373	296	129	81	0.0917761	0.84439	0.997986	ENSMUSG00000025986	ENSMUST00000027131	protein_coding
Aff3	1	38179274	38181414	KO_peak_721	2141	-	15.3	0.000223872	0.00162181	15.3	16	4	1	0	14	10	5	0	1.63957	0.453715	0.997986	ENSMUSG00000037138	ENSMUST00000039827	protein_coding
Rev1	1	38085647	38092191	KO_peak_720	6545	-	24.6	0	0	24.6	947	1245	367	185	849	849	297	88	-0.343904	0.680351	0.997986	ENSMUSG00000026082	ENSMUST00000027251	protein_coding
Txndc9	1	37995787	37996610	KO_peak_718	824	-	3.75	4.07e-10	5.25e-09	3.75	203	84	111	94	223	73	135	66	-0.075008	0.885133	0.997986	ENSMUSG00000058407	ENSMUST00000192237	protein_coding
Txndc9	1	37986177	37987106	KO_peak_716	930	-	7.66	1e-17	2e-16	7.66	142	103	54	29	82	66	59	8	0.0317853	0.638889	0.997986	ENSMUSG00000058407	ENSMUST00000162031	protein_coding
Txndc9	1	37986027	37986118	KO_peak_715	92	-	4.09	0.00512861	0.0288403	4.09	7	0	0	0	1	5	3	0	10.7296	0.383701	0.997986	ENSMUSG00000058407	ENSMUST00000162031	protein_coding
Mitd1	1	37878951	37879311	KO_peak_714	361	-	7.41	4.17e-06	3.8e-05	7.41	29	22	12	0	13	4	5	5	1.90527	0.387572	0.997986	ENSMUSG00000026088	ENSMUST00000139725	protein_coding
Aff3	1	38205054	38207959	KO_peak_722	2906	-	7.66	0.00102329	0.00660693	7.66	9	1	1	1	3	1	5	3	3.29601	0.0682889	0.997986	ENSMUSG00000037138	ENSMUST00000039827	protein_coding
Tsga10	1	37865025	37865112	KO_peak_713	88	-	6.64	0.00323594	0.0190546	6.64	38	30	23	33	65	21	48	24	-0.00154614	0.981792	0.997986	ENSMUSG00000060771	ENSMUST00000041815	protein_coding
2010300C02Rik	1	37625301	37625511	KO_peak_711	211	-	5.79	0.00109648	0.00707946	5.79	16	13	6	0	36	13	15	8	1.54778	0.287503	0.997986	ENSMUSG00000026090	ENSMUST00000162875	protein_coding
2010300C02Rik	1	37624226	37624436	KO_peak_710	211	-	19.4	1.62e-05	0.000141254	19.4	11	12	3	0	17	12	3	2	0.74067	0.908768	0.997986	ENSMUSG00000026090	ENSMUST00000160023	protein_coding
Coa5	1	37420256	37420527	KO_peak_709	272	-	4.27	1e-17	2e-16	4.27	95	50	20	18	112	46	47	20	0.618752	0.484439	0.997986	ENSMUSG00000026112	ENSMUST00000027286	protein_coding
Coa5	1	37420047	37420198	KO_peak_708	152	-	3.83	0.00018197	0.00138038	3.83	16	9	1	2	17	10	15	8	2.65032	0.0145088	0.997986	ENSMUSG00000026112	ENSMUST00000027286	protein_coding
Tmem131	1	36808316	36808407	KO_peak_707	92	-	2	5.01e-13	7.94e-12	2	82	38	58	21	66	29	50	16	0.0290554	0.984425	0.997986	ENSMUSG00000026116	ENSMUST00000027290	protein_coding
Tmem131	1	36807987	36808108	KO_peak_706	122	-	2	7.08e-08	7.76e-07	2	71	39	40	12	78	29	42	14	0.173246	0.956111	0.997986	ENSMUSG00000026116	ENSMUST00000027290	protein_coding
Tsga10	1	37849331	37855369	KO_peak_712	6039	-	2.07	1.55e-07	1.66e-06	2.07	78	64	55	55	127	49	136	64	0.534878	0.535527	0.997986	ENSMUSG00000060771	ENSMUST00000114902	protein_coding
Nabp1	1	51477530	51477680	KO_peak_745	151	-	1.2	3.63e-06	3.39e-05	1.2	571	357	478	337	644	278	502	316	0.101852	0.900492	0.997986	ENSMUSG00000026107	ENSMUST00000190103	nonsense_mediated_decay
Aff3	1	38209660	38210231	KO_peak_723	572	-	12.3	0.00104713	0.00676083	12.3	34	22	10	3	27	5	9	4	1.03091	0.647064	0.997986	ENSMUSG00000037138	ENSMUST00000039827	protein_coding
Aff3	1	38535063	38535483	KO_peak_725	421	-	12.3	0.00151356	0.00954993	12.3	10	3	0	2	8	0	6	0	1.63532	0.479254	0.997986	ENSMUSG00000037138	ENSMUST00000039827	protein_coding
Slc39a10	1	46819280	46820550	KO_peak_743	1271	-	2.03	6.31e-15	1.26e-13	2.03	202	85	110	85	95	21	55	40	0.464713	0.975454	0.997986	ENSMUSG00000025986	ENSMUST00000027131	protein_coding
Slc40a1	1	45911420	45912245	KO_peak_742	826	-	10.2	0.00524807	0.0295121	10.2	3	2	3	0	6	2	1	1	-0.70166	0.75211	0.997986	ENSMUSG00000025993	ENSMUST00000027137	protein_coding
Col5a2	1	45375849	45376647	KO_peak_741	799	-	11.6	3.98e-26	1e-24	11.6	100	125	68	11	51	11	20	1	-0.17067	0.893034	0.997986	ENSMUSG00000026042	ENSMUST00000086430	protein_coding
Kdelc1	1	44118479	44118689	KO_peak_740	211	-	11.2	0.00281838	0.0169824	11.2	11	9	7	2	7	8	6	0	-0.758839	0.938723	0.997986	ENSMUSG00000026047	ENSMUST00000152643	nonsense_mediated_decay
Tgfbrap1	1	43075329	43092387	KO_peak_738	17059	-	34.7	7.24e-10	9.33e-09	34.7	28	21	5	0	31	41	7	0	-0.532904	0.902631	0.997986	ENSMUSG00000070939	ENSMUST00000186694	protein_coding
Tgfbrap1	1	43049355	43051887	KO_peak_737	2533	-	12.3	2.51e-17	5.01e-16	12.3	81	50	15	6	80	27	23	14	1.3073	0.374087	0.997986	ENSMUSG00000070939	ENSMUST00000186694	protein_coding
Mfsd9	1	40774213	40774392	KO_peak_736	180	-	12.3	0.00151356	0.00954993	12.3	1	8	0	0	1	0	2	0	9.99268	0.171213	0.997986	ENSMUSG00000041945	ENSMUST00000039672	protein_coding
Aff3	1	38210350	38210501	KO_peak_724	152	-	3.8	0.000524807	0.00363078	3.8	13	10	1	4	11	1	11	6	2.73205	0.0222718	0.997986	ENSMUSG00000037138	ENSMUST00000039827	protein_coding
Mfsd9	1	40773855	40773945	KO_peak_735	91	-	18.4	3.16e-05	0.000263027	18.4	4	8	1	0	1	8	0	0	-10.4303	0.700676	0.997986	ENSMUSG00000041945	ENSMUST00000039672	protein_coding
Rnf149	1	39577256	39577375	KO_peak_733	120	-	5.62	0.00218776	0.0131826	5.62	8	17	4	0	8	11	8	4	2.15107	0.241275	0.997986	ENSMUSG00000048234	ENSMUST00000195705	protein_coding
Tbc1d8	1	39372326	39372715	KO_peak_732	390	-	9.2	3.24e-06	3.02e-05	9.2	50	27	36	1	76	62	28	4	-1.22989	0.241643	0.997986	ENSMUSG00000003134	ENSMUST00000054462	protein_coding
Chst10	1	38897891	38898041	KO_peak_731	151	-	12.3	0.00151356	0.00954993	12.3	7	0	1	0	0	2	7	0	3.73814	0.121393	0.997986	ENSMUSG00000026080	ENSMUST00000194361	protein_coding
Chst10	1	38865482	38865902	KO_peak_730	421	-	9.88	4.79e-08	5.37e-07	9.88	41	14	9	3	30	29	10	3	-0.206972	0.964488	0.997986	ENSMUSG00000026080	ENSMUST00000194361	protein_coding
Chst10	1	38865003	38865244	KO_peak_729	242	-	15.3	0.000223872	0.00162181	15.3	5	5	1	0	8	3	2	3	2.8725	0.380694	0.997986	ENSMUSG00000026080	ENSMUST00000194361	protein_coding
Chst10	1	38864614	38864825	KO_peak_728	212	-	2.45	0.00812831	0.0436516	2.45	23	10	12	11	41	36	15	1	-2.36896	0.125924	0.997986	ENSMUSG00000026080	ENSMUST00000192948	nonsense_mediated_decay
Lonrf2	1	38797617	38797887	KO_peak_727	271	-	23.5	1.17e-06	1.15e-05	23.5	8	13	3	0	8	4	3	0	0.579849	0.741611	0.997986	ENSMUSG00000048814	ENSMUST00000039612	protein_coding
Lonrf2	1	38797468	38797559	KO_peak_726	92	-	9.2	0.00977237	0.0870964	9.2	3	4	2	0	2	0	0	0	-9.91571	0.659768	0.997986	ENSMUSG00000048814	ENSMUST00000039612	protein_coding
Gm38394	1	133658996	133659056	KO_peak_1051	61	-	14.8	1.7e-07	1.82e-06	14.8	7	19	0	0	5	7	4	2	9.99268	0.0966697	0.997986	ENSMUSG00000094410	ENSMUST00000186476	nonsense_mediated_decay
Als2	1	59163015	59163645	KO_peak_789	631	-	7.15	1.58e-57	7.94e-56	7.15	472	193	167	61	481	169	204	62	0.220767	0.79029	0.997986	ENSMUSG00000026024	ENSMUST00000027178	protein_coding
Als2	1	59211286	59215290	KO_peak_791	4005	-	4.6	7.76e-10	9.77e-09	4.6	73	31	33	4	73	16	38	17	1.0572	0.436734	0.997986	ENSMUSG00000026024	ENSMUST00000163058	protein_coding
Tmbim1	1	74288635	74288696	KO_peak_853	62	-	1.63	0.00676083	0.0371535	1.63	33	14	20	12	23	6	12	1	-0.925363	0.431355	0.997986	ENSMUSG00000006301	ENSMUST00000113796	protein_coding
Gm37503	1	74287686	74287860	KO_peak_852	175	-	4.34	0.00309029	0.018197	4.34	7	6	4	0	4	5	3	2	1.06681	0.68277	0.997986	ENSMUSG00000103013	ENSMUST00000192088	TEC
Aamp	1	74284527	74284708	KO_peak_851	182	-	1.22	1.07e-06	1.05e-05	1.22	2088	1066	1923	1766	3011	886	3212	1302	-0.0554148	0.993722	0.998075	ENSMUSG00000006299	ENSMUST00000178235	protein_coding
Tns1	1	73953324	73953775	KO_peak_850	452	-	4.43	2.51e-12	3.98e-11	4.43	91	53	37	15	38	31	12	15	0.370696	0.975593	0.997986	ENSMUSG00000055322	ENSMUST00000187584	protein_coding
Tns1	1	73924836	73925106	KO_peak_849	271	-	2.04	4.79e-05	0.000389045	2.04	67	34	41	24	17	22	7	0	-2.5834	0.0172391	0.997986	ENSMUSG00000055322	ENSMUST00000187584	protein_coding
Tns1	1	73914098	73914549	KO_peak_848	452	-	3.68	1e-150	1e-148	3.68	826	387	315	158	412	160	154	74	0.0820928	0.898657	0.997986	ENSMUSG00000055322	ENSMUST00000187691	protein_coding
Igfbp5	1	72862024	72862354	KO_peak_846	331	-	3.32	1.26e-11	1.78e-10	3.32	248	162	160	148	101	66	108	47	0.163561	0.83174	0.997986	ENSMUSG00000026185	ENSMUST00000027377	protein_coding
Igfbp5	1	72861875	72861965	KO_peak_845	91	-	11.2	0.00281838	0.0169824	11.2	5	2	2	0	5	2	2	0	-0.287498	0.810155	0.997986	ENSMUSG00000026185	ENSMUST00000027377	protein_coding
Ankar	1	72690007	72690188	KO_peak_841	182	-	13.3	0.000794328	0.00537032	13.3	1	7	0	0	2	22	5	3	10.7296	0.398003	0.997986	ENSMUSG00000039342	ENSMUST00000053499	protein_coding
Pecr	1	72284224	72284284	KO_peak_840	61	-	10.2	0.00323594	0.0190546	10.2	5	2	0	0	1	0	1	6	10.7296	0.00558387	0.997986	ENSMUSG00000026189	ENSMUST00000129458	nonsense_mediated_decay
Mreg	1	72160479	72160895	KO_peak_839	417	-	11.7	2e-17	3.16e-16	11.7	67	26	14	0	90	39	30	22	1.8057	0.148884	0.997986	ENSMUSG00000039395	ENSMUST00000048860	protein_coding
Mreg	1	72160004	72160183	KO_peak_838	180	-	3.83	0.000758578	0.00512861	3.83	16	8	5	0	18	32	10	13	1.46209	0.210187	0.997986	ENSMUSG00000039395	ENSMUST00000048860	protein_coding
Fn1	1	71597483	71597604	KO_peak_836	122	-	4.7	0.000371535	0.00263027	4.7	9	7	0	4	11	1	16	6	2.68555	0.0183159	0.997986	ENSMUSG00000026193	ENSMUST00000188894	protein_coding
Igfbp5	1	72860022	72860501	KO_peak_844	480	-	8.95	5.01e-60	2.51e-58	8.95	130	119	32	9	81	38	13	4	-0.196648	0.891715	0.997986	ENSMUSG00000026185	ENSMUST00000027377	protein_coding
Abca12	1	71329183	71335696	KO_peak_835	6514	-	6.64	0.000645654	0.00436516	6.64	5	13	2	0	37	9	12	0	1.14939	0.73755	0.997986	ENSMUSG00000050296	ENSMUST00000087268	protein_coding
Usp37	1	74439108	74439378	KO_peak_857	271	-	7.92	7.08e-08	7.76e-07	7.92	28	19	3	3	21	17	12	3	1.27991	0.372346	0.997986	ENSMUSG00000033364	ENSMUST00000189257	protein_coding
Glb1l	1	75199346	75200064	KO_peak_875	719	-	6.39	4.07e-05	0.000338844	6.39	15	28	6	0	21	3	26	4	3.37863	0.0126096	0.997986	ENSMUSG00000026200	ENSMUST00000155716	nonsense_mediated_decay
Atg9a	1	75192016	75192196	KO_peak_874	181	-	8.18	0.00537032	0.0295121	8.18	40	14	10	6	27	12	5	0	-1.78027	0.460389	0.997986	ENSMUSG00000033124	ENSMUST00000188347	protein_coding
Abcb6	1	75171716	75171897	KO_peak_872	182	-	12.3	0.00030903	0.00223872	12.3	19	11	4	12	37	10	28	2	-0.285375	0.962927	0.997986	ENSMUSG00000026198	ENSMUST00000027396	protein_coding
Cnppd1	1	75142288	75142438	KO_peak_871	151	-	4.34	2.57e-05	0.000213796	4.34	19	13	10	0	17	4	9	1	0.633028	0.762651	0.997986	ENSMUSG00000033159	ENSMUST00000041213	protein_coding
Slc23a3	1	75128495	75128937	KO_peak_870	443	-	11.2	0.00281838	0.0169824	11.2	3	5	1	0	0	4	1	0	0.315033	0.751219	0.997986	ENSMUSG00000026205	ENSMUST00000027405	protein_coding
Nhej1	1	74967401	74967636	KO_peak_869	236	-	5.11	1.29e-05	0.000112202	5.11	24	10	8	2	34	13	17	0	-0.122092	0.959937	0.997986	ENSMUSG00000026162	ENSMUST00000152855	protein_coding
Ccdc108	1	74924926	74925137	KO_peak_868	212	-	11.2	0.00281838	0.0169824	11.2	1	6	0	0	9	5	3	0	8.99268	0.614521	0.997986	ENSMUSG00000047021	ENSMUST00000094844	protein_coding
Usp37	1	74438478	74438599	KO_peak_856	122	-	1.92	0.000467735	0.00323594	1.92	47	21	23	31	41	12	33	25	0.55261	0.738245	0.997986	ENSMUSG00000033364	ENSMUST00000189257	protein_coding
Ccdc108	1	74903205	74903296	KO_peak_867	92	-	1.65	5.01e-32	1.26e-30	1.65	318	444	209	292	3039	691	2102	525	-0.0307057	0.739694	0.997986	ENSMUSG00000047021	ENSMUST00000094844	protein_coding
Prkag3	1	74739398	74739697	KO_peak_865	300	-	6.54	2.51e-11	3.39e-10	6.54	27	24	5	0	13	15	6	6	2.48588	0.256783	0.997986	ENSMUSG00000006542	ENSMUST00000188073	protein_coding
Rnf25	1	74593836	74594309	KO_peak_864	474	-	9.2	1e-16	2e-15	9.2	125	77	59	45	117	43	70	19	-0.0386735	0.949125	0.997986	ENSMUSG00000026171	ENSMUST00000027357	protein_coding
Zfp142	1	74571548	74572298	KO_peak_862	751	-	5.11	5.01e-46	2e-44	5.11	450	267	226	87	542	302	251	78	-0.25393	0.698123	0.997986	ENSMUSG00000026135	ENSMUST00000027315	protein_coding
Zfp142	1	74570709	74570889	KO_peak_861	181	-	10.2	0.00524807	0.0295121	10.2	4	3	1	0	3	9	2	0	-0.364525	0.77014	0.997986	ENSMUSG00000026135	ENSMUST00000027315	protein_coding
Zfp142	1	74570469	74570620	KO_peak_860	152	-	3.07	0.00537032	0.0295121	3.07	9	6	6	0	12	13	4	0	-1.75776	0.445203	0.997986	ENSMUSG00000026135	ENSMUST00000027315	protein_coding
Zfp142	1	74569749	74570260	KO_peak_859	512	-	5.08	2e-28	5.01e-27	5.08	202	75	78	15	212	111	63	14	-0.613883	0.499451	0.997986	ENSMUSG00000026135	ENSMUST00000027315	protein_coding
Zfp142	1	74566625	74567106	KO_peak_858	482	-	6.13	1.66e-05	0.000141254	6.13	37	23	12	3	74	23	14	8	0.108494	0.939651	0.997986	ENSMUSG00000026135	ENSMUST00000027315	protein_coding
Als2	1	59163943	59167270	KO_peak_790	3328	-	5.29	3.98e-71	2e-69	5.29	285	220	99	65	282	156	98	41	-0.0921867	0.89461	0.997986	ENSMUSG00000026024	ENSMUST00000163058	protein_coding
Bard1	1	71074931	71075381	KO_peak_834	451	-	3.05	2.51e-23	6.31e-22	3.05	188	141	123	48	238	178	137	77	0.033522	0.845917	0.997986	ENSMUSG00000026196	ENSMUST00000027393	protein_coding
Bard1	1	71028245	71028396	KO_peak_832	152	-	10.2	0.00524807	0.0295121	10.2	3	4	0	0	4	0	12	0	9.40772	0.0485055	0.997986	ENSMUSG00000026196	ENSMUST00000027393	protein_coding
Klf7	1	64035334	64042034	KO_peak_809	6701	-	11.2	2.51e-16	3.98e-15	11.2	126	89	75	38	99	90	59	14	-0.72411	0.557543	0.997986	ENSMUSG00000025959	ENSMUST00000114086	protein_coding
Ino80d	1	63114426	63114667	KO_peak_807	242	-	31.7	2.63e-10	3.39e-09	31.7	43	14	12	4	24	7	14	3	0.867635	0.5117	0.997986	ENSMUSG00000040865	ENSMUST00000097718	protein_coding
Ino80d	1	63085772	63086372	KO_peak_806	601	-	21.7	2e-97	1.58e-95	21.7	189	194	49	31	239	107	92	24	0.553518	0.439259	0.997986	ENSMUSG00000040865	ENSMUST00000165066	protein_coding
Ino80d	1	63058197	63059096	KO_peak_805	900	-	33.7	1.45e-09	1.78e-08	33.7	32	63	2	9	42	29	6	5	0.360636	0.89452	0.997986	ENSMUSG00000040865	ENSMUST00000165066	protein_coding
Ino80d	1	63057897	63058108	KO_peak_804	212	-	10.2	0.00524807	0.0295121	10.2	6	6	2	0	3	2	2	0	0.947823	0.739053	0.997986	ENSMUSG00000040865	ENSMUST00000165066	protein_coding
Raph1	1	60525601	60525932	KO_peak_803	332	-	5.62	0.00851138	0.0446684	5.62	12	15	11	7	8	5	7	5	0.595611	0.764801	0.997986	ENSMUSG00000026014	ENSMUST00000027168	protein_coding
Klf7	1	64078810	64079170	KO_peak_810	361	-	11.2	1.1e-10	1.48e-09	11.2	61	31	22	19	72	31	23	4	-1.08284	0.433948	0.997986	ENSMUSG00000025959	ENSMUST00000114086	protein_coding
Raph1	1	60488530	60488651	KO_peak_799	122	-	14.3	0.00042658	0.00295121	14.3	10	17	2	2	12	10	2	4	1.19917	0.743794	0.997986	ENSMUSG00000026014	ENSMUST00000140485	protein_coding
Wdr12	1	60070593	60071253	KO_peak_797	661	-	10.4	2e-70	1.26e-68	10.4	154	192	33	28	75	65	30	13	0.665158	0.481396	0.997986	ENSMUSG00000026019	ENSMUST00000027173	protein_coding
Ica1l	1	59991131	59995996	KO_peak_795	4866	-	9.2	0.00977237	0.127057	9.2	3	7	1	0	6	6	4	0	1.40334	0.598277	0.997986	ENSMUSG00000026018	ENSMUST00000191251	protein_coding
Ica1l	1	59990293	59991072	KO_peak_794	780	-	17.4	6.03e-05	0.000489779	17.4	21	17	0	3	21	19	11	0	0.806449	0.42548	0.997986	ENSMUSG00000026018	ENSMUST00000191251	protein_coding
Sumo1	1	59639581	59640056	KO_peak_793	476	-	12.4	0	0	12.4	960	1097	277	118	1136	727	332	60	-0.0867866	0.85203	0.997986	ENSMUSG00000026021	ENSMUST00000091374	protein_coding
Als2	1	59215678	59215858	KO_peak_792	181	-	1.78	0.00524807	0.0295121	1.78	37	30	29	14	46	16	17	15	-0.0102317	0.717881	0.997986	ENSMUSG00000026024	ENSMUST00000163058	protein_coding
Raph1	1	60488710	60488921	KO_peak_800	212	-	13.3	0.000371535	0.00263027	13.3	15	14	5	1	11	7	7	0	0.478559	0.66973	0.997986	ENSMUSG00000026014	ENSMUST00000140485	protein_coding
Mettl21a	1	64607576	64608055	KO_peak_811	480	-	23.5	2.51e-25	6.31e-24	23.5	92	84	45	18	113	49	33	0	-1.25738	0.450237	0.997986	ENSMUSG00000025956	ENSMUST00000114079	protein_coding
Fzd5	1	64734717	64735107	KO_peak_813	391	-	3.58	2.45e-05	0.00020893	3.58	46	30	23	3	18	22	2	0	-3.31806	0.167122	0.997986	ENSMUSG00000045005	ENSMUST00000116133	protein_coding
Ikzf2	1	69538770	69539131	KO_peak_831	362	-	29.6	2.14e-08	2.45e-07	29.6	6	20	2	0	1	11	1	0	-0.478651	0.775849	0.997986	ENSMUSG00000025997	ENSMUST00000027146	protein_coding
Erbb4	1	68040151	68040362	KO_peak_829	212	-	4.18	1.51e-06	1.45e-05	4.18	29	28	18	4	18	13	8	0	-1.04434	0.72106	0.997986	ENSMUSG00000062209	ENSMUST00000119142	protein_coding
Erbb4	1	68038624	68039014	KO_peak_828	391	-	10.2	1.07e-08	1.26e-07	10.2	18	20	6	0	10	10	7	0	0.764782	0.510996	0.997986	ENSMUSG00000062209	ENSMUST00000119142	protein_coding
Gm37285	1	66800676	66800797	KO_peak_827	122	-	6.13	0.000630957	0.0042658	6.13	3	10	1	1	2	7	2	3	1.9115	0.457673	0.997986	ENSMUSG00000103756	ENSMUST00000194465	TEC
Gm37285	1	66800017	66800288	KO_peak_826	272	-	13.3	0.00030903	0.00223872	13.3	10	6	0	1	4	1	1	0	0.885294	0.750467	0.997986	ENSMUSG00000103756	ENSMUST00000194465	TEC
Kansl1l	1	66802057	66817562	KO_peak_824	15506	-	3.83	3.24e-06	3.02e-05	3.83	52	30	12	26	52	34	25	20	0.0983828	0.901369	0.997986	ENSMUSG00000026004	ENSMUST00000113987	protein_coding
2810408I11Rik	1	64679899	64680224	KO_peak_812	326	-	9.53	1e-85	6.31e-84	9.53	174	252	43	33	167	118	62	7	0.0436418	0.614958	0.997986	ENSMUSG00000087213	ENSMUST00000150749	antisense
Kansl1l	1	66801159	66801998	KO_peak_823	840	-	22.5	5.01e-11	7.08e-10	22.5	62	77	22	3	84	74	26	12	0.52171	0.822734	0.997986	ENSMUSG00000026004	ENSMUST00000113987	protein_coding
Idh1	1	65179090	65179150	KO_peak_821	61	-	5.52	4.37e-05	0.000363078	5.52	24	10	7	0	7	7	7	3	1.86063	0.259047	0.997986	ENSMUSG00000025950	ENSMUST00000097709	protein_coding
Plekhm3	1	64937911	64938301	KO_peak_820	391	-	3.29	0.000363078	0.0025704	3.29	26	22	12	3	26	17	8	0	-1.21529	0.652172	0.997986	ENSMUSG00000051344	ENSMUST00000097713	protein_coding
Plekhm3	1	64922189	64922399	KO_peak_819	211	-	8.18	0.0057544	0.0316228	8.18	9	7	1	1	8	0	0	1	0.973421	0.800102	0.997986	ENSMUSG00000051344	ENSMUST00000097713	protein_coding
Plekhm3	1	64794203	64794892	KO_peak_818	690	-	26.6	7.94e-42	3.16e-40	26.6	78	147	33	0	89	94	25	5	0.114691	0.977962	0.997986	ENSMUSG00000051344	ENSMUST00000139649	nonsense_mediated_decay
Plekhm3	1	64792977	64793247	KO_peak_817	271	-	40.9	1.26e-11	1.74e-10	40.9	23	11	0	0	27	3	7	8	8.99268	0.00244841	0.90675	ENSMUSG00000051344	ENSMUST00000097713	protein_coding
Plekhm3	1	64792469	64792799	KO_peak_816	331	-	14.3	0.00042658	0.00295121	14.3	13	5	3	0	12	5	5	0	0.522499	0.798132	0.997986	ENSMUSG00000051344	ENSMUST00000097713	protein_coding
Fzd5	1	64736573	64736694	KO_peak_815	122	-	2.19	0.00501187	0.0288403	2.19	15	21	5	5	14	10	3	6	0.767422	0.827746	0.997986	ENSMUSG00000045005	ENSMUST00000116133	protein_coding
Fzd5	1	64735196	64736035	KO_peak_814	840	-	17.4	6.03e-05	0.000489779	17.4	14	21	0	2	6	27	1	0	-2.10158	0.837269	0.997986	ENSMUSG00000045005	ENSMUST00000116133	protein_coding
Sema4c	1	36549234	36550308	KO_peak_703	1075	-	8.61	5.01e-26	1.26e-24	8.61	223	184	70	29	190	114	67	8	-0.287829	0.974378	0.997986	ENSMUSG00000026121	ENSMUST00000191642	protein_coding
Gm38394	1	133659295	133660285	KO_peak_1052	991	-	25	1e-118	1e-116	25	355	465	92	112	243	237	63	24	-0.703702	0.451635	0.997986	ENSMUSG00000094410	ENSMUST00000186476	nonsense_mediated_decay
Tfb2m	1	179545938	179546267	KO_peak_1292	330	-	2.97	1.07e-06	1.07e-05	2.97	91	64	60	28	90	60	44	0	-1.51537	0.289187	0.997986	ENSMUSG00000026492	ENSMUST00000027769	protein_coding
Tfb2m	1	179529218	179531437	KO_peak_1291	2220	-	2.11	1.74e-08	2.04e-07	2.11	112	68	69	34	107	64	49	16	-0.712056	0.443605	0.997986	ENSMUSG00000026492	ENSMUST00000027769	protein_coding
Smyd3	1	179517980	179518041	KO_peak_1289	62	-	2.23	0.00020893	0.00154882	2.23	59	20	18	10	69	14	26	5	-0.0654832	0.976235	0.997986	ENSMUSG00000055067	ENSMUST00000111134	protein_coding
Hnrnpu	1	178337257	178337647	KO_peak_1287	391	-	2.18	3.16e-97	2.51e-95	2.18	2006	854	931	812	2522	839	1300	610	-0.12085	0.839627	0.997986	ENSMUSG00000039630	ENSMUST00000161769	nonsense_mediated_decay
Hnrnpu	1	178337107	178337198	KO_peak_1286	92	-	1.44	5.01e-31	1.26e-29	1.44	1201	906	655	755	1333	743	724	768	0.246563	0.972751	0.997986	ENSMUSG00000039630	ENSMUST00000161769	nonsense_mediated_decay
B230369F24Rik	1	178318221	178318430	KO_peak_1285	210	-	9.2	0.0057544	0.0316228	9.2	5	4	1	0	5	2	3	2	3.10275	0.324906	0.997986	ENSMUSG00000086350	ENSMUST00000141846	antisense
Cep170	1	176774596	176774807	KO_peak_1282	212	-	3.35	9.55e-07	9.55e-06	3.35	61	48	36	18	64	27	50	23	0.755145	0.498383	0.997986	ENSMUSG00000057335	ENSMUST00000194371	protein_coding
Cep170	1	176769397	176769734	KO_peak_1281	338	-	2.21	2.14e-05	0.00018197	2.21	51	26	23	20	37	12	38	20	1.11609	0.323182	0.997986	ENSMUSG00000057335	ENSMUST00000057037	protein_coding
Cep170	1	176755951	176756881	KO_peak_1280	931	-	4.33	2.51e-43	1e-41	4.33	1008	724	589	419	982	464	585	247	-0.0613581	0.899155	0.997986	ENSMUSG00000057335	ENSMUST00000057037	protein_coding
Cep170	1	176755171	176755802	KO_peak_1279	632	-	81.8	1.58e-23	3.16e-22	81.8	59	94	12	10	64	73	22	1	-0.377925	0.927463	0.997986	ENSMUSG00000057335	ENSMUST00000057037	protein_coding
Cep170	1	176735720	176735931	KO_peak_1278	212	-	2.35	4.68e-08	5.25e-07	2.35	99	66	57	46	76	29	56	21	0.164389	0.873209	0.997986	ENSMUSG00000057335	ENSMUST00000057037	protein_coding
Rbm8a2	1	175978459	175978965	KO_peak_1277	507	-	23.5	1.17e-06	1.15e-05	23.5	34	36	14	7	90	30	22	12	0.0916487	0.957511	0.997986	ENSMUSG00000078184	ENSMUST00000104983	protein_coding
Chml	1	175687474	175688672	KO_peak_1276	1199	-	7.36	5.01e-54	2.51e-52	7.36	271	227	71	56	257	228	81	41	-0.129898	0.871253	0.997986	ENSMUSG00000078185	ENSMUST00000104984	protein_coding
Ahctf1	1	179745103	179745343	KO_peak_1293	241	-	1.7	9.55e-06	8.51e-05	1.7	126	110	106	100	105	53	80	54	0.0204956	0.823547	0.997986	ENSMUSG00000026491	ENSMUST00000027768	protein_coding
Ahctf1	1	179745402	179745703	KO_peak_1294	302	-	3.04	7.94e-16	1.58e-14	3.04	121	114	61	47	110	84	75	13	-0.380296	0.970791	0.997986	ENSMUSG00000026491	ENSMUST00000140489	protein_coding
Ahctf1	1	179752381	179752501	KO_peak_1295	121	-	3.09	7.94e-12	1.1e-10	3.09	71	36	38	7	88	54	39	10	-0.374113	0.680718	0.997986	ENSMUSG00000026491	ENSMUST00000027768	protein_coding
Ahctf1	1	179752740	179755495	KO_peak_1296	2756	-	5.41	1e-247	1e-245	5.41	2420	1923	1009	427	2766	1238	1179	303	0.0684721	0.771291	0.997986	ENSMUSG00000026491	ENSMUST00000027768	protein_coding
Degs1	1	182276871	182279281	KO_peak_1313	2411	-	19.9	3.16e-14	5.01e-13	19.9	73	32	23	6	78	31	34	15	0.802416	0.526305	0.997986	ENSMUSG00000038633	ENSMUST00000035295	protein_coding
Enah	1	181923570	181923811	KO_peak_1312	242	-	1.58	2e-61	1e-59	1.58	2088	1038	1499	1238	2032	787	1776	1008	0.206875	0.901147	0.997986	ENSMUSG00000022995	ENSMUST00000111030	protein_coding
Enah	1	181905601	181908303	KO_peak_1311	2703	-	2.79	1e-160	1e-157	2.79	2654	941	1548	593	2035	681	1311	399	0.038928	0.9586	0.997986	ENSMUSG00000022995	ENSMUST00000111024	protein_coding
Enah	1	181903416	181903627	KO_peak_1310	212	-	6.13	2.29e-05	0.000194984	6.13	21	11	7	5	8	8	3	0	-1.7219	0.583148	0.997986	ENSMUSG00000022995	ENSMUST00000193703	protein_coding
Wdr26	1	181177690	181180476	KO_peak_1308	2787	-	13	1e-101	7.94e-100	13	92	381	85	38	129	412	99	26	-0.493318	0.639139	0.997986	ENSMUSG00000038733	ENSMUST00000162819	protein_coding
Wdr26	1	181177451	181177602	KO_peak_1307	152	-	8.61	2e-61	1.26e-59	8.61	62	82	63	18	79	70	64	15	-0.24251	0.842239	0.997986	ENSMUSG00000038733	ENSMUST00000036329	nonsense_mediated_decay
Chml	1	175686247	175687116	KO_peak_1275	870	-	24.5	2.82e-10	3.63e-09	24.5	43	63	8	10	30	83	16	14	0.492599	0.664352	0.997986	ENSMUSG00000078185	ENSMUST00000210367	protein_coding
Nvl	1	181091922	181091983	KO_peak_1306	62	-	3.07	0.00977237	0.0512861	3.07	4	9	2	0	1	2	0	0	-10.4303	0.644611	0.997986	ENSMUSG00000026516	ENSMUST00000027797	protein_coding
Nvl	1	181091115	181091445	KO_peak_1304	331	-	9.61	1.26e-57	6.31e-56	9.61	102	143	19	15	86	57	14	0	-1.09192	0.784257	0.997986	ENSMUSG00000026516	ENSMUST00000027797	protein_coding
Stum	1	180437172	180437412	KO_peak_1303	241	-	18.4	3.16e-05	0.000263027	18.4	7	8	3	0	11	3	2	0	-0.637855	0.839348	0.997986	ENSMUSG00000053963	ENSMUST00000136521	protein_coding
Psen2	1	180227601	180227721	KO_peak_1301	121	-	5.62	0.00954993	0.0501187	5.62	4	2	0	1	0	2	1	0	0.207973	0.766266	0.997986	ENSMUSG00000010609	ENSMUST00000111104	protein_coding
Coq8a	1	180193652	180196072	KO_peak_1300	2421	-	4.34	7.94e-29	2e-27	4.34	280	55	70	21	109	35	39	6	0.00271789	0.805192	0.997986	ENSMUSG00000026489	ENSMUST00000027766	protein_coding
Coq8a	1	180179081	180179171	KO_peak_1299	91	-	19.4	4.07e-06	3.8e-05	19.4	11	3	2	0	4	6	6	0	1.52008	0.452561	0.997986	ENSMUSG00000026489	ENSMUST00000160482	protein_coding
Coq8a	1	180166996	180167266	KO_peak_1298	271	-	3.18	5.01e-36	1.58e-34	3.18	236	76	91	29	147	47	56	11	-0.283593	0.85246	0.997986	ENSMUSG00000026489	ENSMUST00000160879	protein_coding
Coq8a	1	180166698	180166878	KO_peak_1297	181	-	2.17	7.08e-08	7.94e-07	2.17	72	28	34	23	68	23	17	8	-1.04216	0.2368	0.997986	ENSMUSG00000026489	ENSMUST00000027766	protein_coding
Nvl	1	181091504	181091863	KO_peak_1305	360	-	7.15	1.1e-06	1.1e-05	7.15	24	25	8	3	26	14	6	0	-1.04622	0.777501	0.997986	ENSMUSG00000026516	ENSMUST00000027797	protein_coding
Opn3	1	175662510	175662660	KO_peak_1273	151	-	7.66	0.00102329	0.00660693	7.66	2	8	1	0	1	2	1	1	3.09682	0.670072	0.997986	ENSMUSG00000026525	ENSMUST00000027809	protein_coding
Grem2	1	174836450	174836870	KO_peak_1272	421	-	16.4	1.45e-05	0.000125893	16.4	16	13	2	3	5	22	1	0	-3.23479	0.485651	0.997986	ENSMUSG00000050069	ENSMUST00000055294	protein_coding
Nit1	1	171342037	171342548	KO_peak_1246	512	-	17	1.58e-12	2.51e-11	17	64	71	20	10	88	53	34	9	0.31763	0.745132	0.997986	ENSMUSG00000013997	ENSMUST00000111295	protein_coding
Nit1	1	171340719	171341229	KO_peak_1245	511	-	8.18	3.63e-08	4.17e-07	8.18	73	45	27	13	74	32	21	5	-0.611003	0.644807	0.997986	ENSMUSG00000013997	ENSMUST00000111289	protein_coding
Ppox	1	171276991	171277286	KO_peak_1243	296	-	12.3	0.00151356	0.00954993	12.3	8	3	1	0	3	0	5	3	5.46746	0.0212711	0.997986	ENSMUSG00000062729	ENSMUST00000073120	protein_coding
B930036N10Rik	1	171503395	171503664	KO_peak_1250	270	-	7.15	1.55e-05	0.000134896	7.15	18	19	4	1	20	12	6	0	0.0377184	0.877796	0.997986	ENSMUSG00000091993	ENSMUST00000181170	antisense
Tomm40l	1	171218038	171218367	KO_peak_1241	330	-	13.3	2e-23	3.98e-22	13.3	83	41	23	16	90	46	33	9	-0.234131	0.944696	0.997986	ENSMUSG00000005674	ENSMUST00000111326	protein_coding
Fcgr2b	1	170960685	170961016	KO_peak_1239	332	-	10.2	2.51e-30	7.94e-29	10.2	61	79	22	4	30	41	11	2	-0.271316	0.97145	0.997986	ENSMUSG00000026656	ENSMUST00000081103	protein_coding
Fcrlb	1	170907541	170907897	KO_peak_1238	357	-	8.18	0.000562341	0.00389045	8.18	11	9	0	2	3	2	1	0	0.0642298	0.788856	0.997986	ENSMUSG00000070524	ENSMUST00000094337	protein_coding
Dusp12	1	170885304	170885540	KO_peak_1237	237	-	13.3	4.9e-05	0.000398107	13.3	17	10	5	0	10	0	19	0	3.35749	0.019949	0.997986	ENSMUSG00000026659	ENSMUST00000027970	protein_coding
Atf6	1	170709733	170710033	KO_peak_1235	301	-	3.42	2.51e-11	3.24e-10	3.42	45	71	24	17	46	54	12	6	-1.07727	0.383026	0.997986	ENSMUSG00000026663	ENSMUST00000027974	protein_coding
Gm7694	1	170301217	170301577	KO_peak_1233	361	-	7.92	6.76e-09	7.94e-08	7.92	28	24	10	4	22	9	5	0	-1.17786	0.672773	0.997986	ENSMUSG00000102752	ENSMUST00000179801	protein_coding
Uhmk1	1	170215276	170215397	KO_peak_1232	122	-	10.2	0.00524807	0.0295121	10.2	1	4	0	0	0	0	2	1	10.2151	0.226322	0.997986	ENSMUSG00000026667	ENSMUST00000027979	protein_coding
Fbxo28	1	182315190	182315340	KO_peak_1315	151	-	10.2	0.00524807	0.0295121	10.2	4	0	1	0	4	0	3	3	3.25094	0.273432	0.997986	ENSMUSG00000047539	ENSMUST00000051431	protein_coding
B930036N10Rik	1	171503812	171504111	KO_peak_1251	300	-	10.9	3.98e-29	1e-27	10.9	67	89	14	2	91	80	19	18	1.40677	0.44296	0.997986	ENSMUSG00000091993	ENSMUST00000181170	antisense
Grem2	1	174836120	174836361	KO_peak_1271	242	-	10.2	5.75e-09	6.92e-08	10.2	12	19	2	0	3	21	3	0	0.341442	0.86237	0.997986	ENSMUSG00000050069	ENSMUST00000055294	protein_coding
Grem2	1	174834024	174834204	KO_peak_1270	181	-	5.11	0.00630957	0.0346737	5.11	5	6	4	0	8	0	3	0	0.0949189	0.902517	0.997986	ENSMUSG00000050069	ENSMUST00000055294	protein_coding
Ifi203	1	173935087	173938008	KO_peak_1269	2922	-	4.43	0.000295121	0.00213796	4.43	14	22	10	0	8	18	7	3	0.493719	0.789279	0.997986	ENSMUSG00000039997	ENSMUST00000081216	protein_coding
Ifi203	1	173928693	173929023	KO_peak_1268	331	-	11.2	0.00281838	0.0169824	11.2	7	9	0	0	0	2	2	2	10.4077	0.109239	0.997986	ENSMUSG00000039997	ENSMUST00000129829	protein_coding
Mndal	1	173875610	173879944	KO_peak_1266	4335	-	9.2	0.000112202	0.000870964	9.2	15	9	4	0	7	13	5	7	2.19372	0.124154	0.997986	ENSMUSG00000090272	ENSMUST00000188804	protein_coding
Mndal	1	173862668	173862759	KO_peak_1264	92	-	7.66	0.00102329	0.00660693	7.66	9	2	1	0	2	0	2	0	3.39978	0.332804	0.997986	ENSMUSG00000090272	ENSMUST00000188804	protein_coding
Vangl2	1	172004099	172004160	KO_peak_1252	62	-	10.2	0.00524807	0.0295121	10.2	5	3	0	0	0	9	2	0	9.72965	0.662251	0.997986	ENSMUSG00000026556	ENSMUST00000111263	protein_coding
Ifi204	1	173751762	173751852	KO_peak_1263	91	-	18.4	3.16e-05	0.000263027	18.4	8	8	0	0	13	0	2	0	9.40772	0.41609	0.997986	ENSMUSG00000073489	ENSMUST00000111214	protein_coding
Ifi207	1	173729053	173729291	KO_peak_1260	239	-	5.45	0.00190546	0.011749	5.45	6	6	4	0	3	1	3	0	0.977006	0.643541	0.997986	ENSMUSG00000073490	ENSMUST00000042610	protein_coding
Ifi207	1	173727461	173727641	KO_peak_1259	181	-	16.4	0.00011749	0.000891251	16.4	15	8	6	2	5	2	4	0	0.270814	0.733589	0.997986	ENSMUSG00000073490	ENSMUST00000042610	protein_coding
Kcnj9	1	172321277	172321756	KO_peak_1258	480	-	10.2	4.17e-06	3.8e-05	10.2	10	35	3	3	139	25	90	16	2.19938	0.00386282	0.997986	ENSMUSG00000038026	ENSMUST00000062387	protein_coding
Atp1a2	1	172274011	172274251	KO_peak_1256	241	-	3.83	8.51e-10	1.07e-08	3.83	277	186	233	163	142	55	135	40	-0.061324	0.979544	0.997986	ENSMUSG00000007097	ENSMUST00000085913	protein_coding
Casq1	1	172213116	172213828	KO_peak_1255	713	-	10.2	0.00524807	0.0295121	10.2	9	4	0	0	2	0	2	0	9.72965	0.151038	0.997986	ENSMUSG00000007122	ENSMUST00000003554	protein_coding
Ncstn	1	172066490	172066790	KO_peak_1254	301	-	6.9	1e-18	2e-17	6.9	61	29	9	9	73	26	13	13	0.585672	0.764584	0.997986	ENSMUSG00000003458	ENSMUST00000003550	protein_coding
Ifi207	1	173735254	173736277	KO_peak_1262	1024	-	3.29	0.000660693	0.00446684	3.29	13	6	6	4	12	1	4	0	-1.14078	0.39192	0.997986	ENSMUSG00000073490	ENSMUST00000042610	protein_coding
Fbxo28	1	182316622	182317864	KO_peak_1316	1243	-	7.82	1e-238	1e-236	7.82	878	718	221	129	1005	704	234	110	-0.169092	0.699059	0.997986	ENSMUSG00000047539	ENSMUST00000051431	protein_coding
Fbxo28	1	182341468	182341558	KO_peak_1317	91	-	9.2	0.00977237	0.0524807	9.2	14	5	3	4	6	4	2	1	-0.492683	0.913312	0.997986	ENSMUSG00000047539	ENSMUST00000195061	nonsense_mediated_decay
Capn2	1	182467319	182467439	KO_peak_1318	121	-	11.2	0.0018197	0.0112202	11.2	8	5	4	0	9	3	4	0	-0.111818	0.91493	0.997986	ENSMUSG00000026509	ENSMUST00000068505	protein_coding
Diexf	1	193128334	193128425	KO_peak_1379	92	-	1.7	0.00239883	0.0147911	1.7	58	53	47	38	48	24	63	58	1.32152	0.353769	0.997986	ENSMUSG00000016181	ENSMUST00000195291	nonsense_mediated_decay
Diexf	1	193107392	193107513	KO_peak_1378	122	-	3.24	0.00630957	0.0346737	3.24	10	6	3	4	10	3	1	2	-0.540283	0.663763	0.997986	ENSMUSG00000016181	ENSMUST00000195291	nonsense_mediated_decay
Syt14	1	192983721	192984290	KO_peak_1377	570	-	6.64	6.31e-64	3.98e-62	6.64	196	306	60	88	116	189	35	25	-0.739545	0.331978	0.997986	ENSMUSG00000016200	ENSMUST00000215093	protein_coding
Syt14	1	192930511	192930840	KO_peak_1376	330	-	4.38	1.48e-06	1.45e-05	4.38	30	43	11	11	17	20	12	0	-0.623652	0.964061	0.997986	ENSMUSG00000016200	ENSMUST00000215093	protein_coding
Syt14	1	192897003	192898892	KO_peak_1375	1890	-	42.8	1e-266	1e-264	42.8	315	580	67	44	256	344	36	42	0.224744	0.831606	0.997986	ENSMUSG00000016200	ENSMUST00000215093	protein_coding
Syt14	1	192895867	192896048	KO_peak_1374	182	-	12.3	0.00151356	0.00954993	12.3	3	5	1	0	2	0	1	0	2.07354	0.737088	0.997986	ENSMUSG00000016200	ENSMUST00000215093	protein_coding
Sertad4	1	192846219	192846817	KO_peak_1372	599	-	7.49	1.26e-84	7.94e-83	7.49	297	294	82	32	192	162	54	15	-0.148623	0.968672	0.997986	ENSMUSG00000016262	ENSMUST00000155579	protein_coding
Rcor3	1	192100794	192101064	KO_peak_1368	271	-	3.81	6.92e-07	6.92e-06	3.81	45	21	11	10	46	29	15	3	-0.775179	0.731931	0.997986	ENSMUSG00000037395	ENSMUST00000192866	protein_coding
1700034H15Rik	1	191895168	191895409	KO_peak_1366	242	-	25.5	3.09e-07	3.24e-06	25.5	12	6	0	0	6	2	1	0	9.99268	0.621769	0.997986	ENSMUSG00000055833	ENSMUST00000139827	antisense
Gm38037	1	191820900	191821255	KO_peak_1364	356	-	12.3	5.01e-14	7.94e-13	12.3	47	49	17	12	105	60	35	8	-0.43528	0.782133	0.997986	ENSMUSG00000102840	ENSMUST00000192600	antisense
Dtl	1	191541354	191541475	KO_peak_1363	122	-	2.94	0.0017378	0.0109648	2.94	13	7	6	0	16	2	14	0	1.25992	0.494929	0.997986	ENSMUSG00000037474	ENSMUST00000027933	protein_coding
Sertad4	1	192844905	192844996	KO_peak_1371	92	-	2.01	0.001	0.00645654	2.01	35	15	17	4	12	9	9	4	0.555815	0.645929	0.997986	ENSMUSG00000016262	ENSMUST00000016406	protein_coding
Dtl	1	191539156	191541146	KO_peak_1362	1991	-	13.3	2.51e-53	1e-51	13.3	230	193	90	56	361	142	145	35	-0.0871556	0.967197	0.997986	ENSMUSG00000037474	ENSMUST00000027933	protein_coding
G0s2	1	193272334	193273188	KO_peak_1382	855	-	32.7	2.82e-09	3.47e-08	32.7	114	45	52	9	104	38	72	7	0.329713	0.615049	0.997986	ENSMUSG00000009633	ENSMUST00000009777	protein_coding
Cr1l	1	195097381	195097562	KO_peak_1384	182	-	6.81	1e-06	9.77e-06	6.81	16	54	10	9	6	28	9	5	0.347078	0.658379	0.997986	ENSMUSG00000016481	ENSMUST00000193094	protein_coding
4930500M09Rik	1	170215272	170215449	KO_peak_22197	178	+	10.2	0.00524807	0.0295121	10.2	1	5	0	0	0	0	2	0	8.99268	0.239918	0.997986	ENSMUSG00000044306	ENSMUST00000194988	antisense
4732440D04Rik	1	6213283	6213494	KO_peak_22199	212	-	4.64	1.05e-09	1.32e-08	4.64	43	30	15	5	36	21	11	0	-0.999222	0.74779	0.997986	ENSMUSG00000090031	ENSMUST00000191825	antisense
4732440D04Rik	1	6214093	6214513	KO_peak_22200	421	-	9.71	1e-35	3.16e-34	9.71	147	101	43	35	83	40	25	32	0.829051	0.718387	0.997986	ENSMUSG00000090031	ENSMUST00000191825	antisense
Arl4c	1	88700550	88701207	KO_peak_22202	658	-	9.64	3.16e-16	5.01e-15	9.64	50	69	18	8	34	24	21	0	0.211267	0.535952	0.997986	ENSMUSG00000049866	ENSMUST00000187810	protein_coding
Atp2b4	1	133706438	133706859	KO_peak_22203	422	-	23.5	1.17e-06	1.15e-05	23.5	9	12	1	2	21	13	11	9	2.05293	0.0964467	0.997986	ENSMUSG00000026463	ENSMUST00000143567	protein_coding
Atp2b4	1	133740037	133753675	KO_peak_22204	13639	-	16.4	1e-34	3.16e-33	16.4	121	110	33	17	202	156	70	26	0.199686	0.83443	0.997986	ENSMUSG00000026463	ENSMUST00000112264	protein_coding
Cd46	1	195037274	195037515	KO_peak_1383	242	-	4.73	3.24e-06	3.09e-05	4.73	39	28	14	8	5	10	6	4	0.894457	0.40808	0.997986	ENSMUSG00000016493	ENSMUST00000162650	protein_coding
Gm10138	1	151343892	151343953	KO_peak_22205	62	-	7.15	0.00676083	0.0371535	7.15	8	5	6	7	6	2	6	1	-0.506613	0.820359	0.997986	ENSMUSG00000100954	ENSMUST00000186597	antisense
Mia3	1	183358653	183365730	KO_peak_22208	7078	-	25.5	3.8e-10	4.9e-09	25.5	65	58	24	19	86	33	54	26	0.974771	0.309251	0.997986	ENSMUSG00000056050	ENSMUST00000194543	protein_coding
Mia3	1	183369434	183369553	KO_peak_22209	120	-	9.2	0.00851138	0.0446684	9.2	5	2	1	0	5	4	3	1	1.66802	0.674324	0.997986	ENSMUSG00000056050	ENSMUST00000194543	protein_coding
1700056E22Rik	1	184033059	184033296	KO_peak_22210	238	-	19.4	4.07e-06	3.8e-05	19.4	10	7	0	2	28	4	8	4	1.52487	0.333641	0.997986	ENSMUSG00000044854	ENSMUST00000050306	protein_coding
Cr1l	1	195117634	195117695	KO_peak_1387	62	-	7.15	0.00512861	0.0288403	7.15	2	3	0	0	2	7	1	0	8.99268	0.638869	0.997986	ENSMUSG00000016481	ENSMUST00000191775	protein_coding
Cr1l	1	195098040	195103827	KO_peak_1386	5788	-	21.1	1e-235	1e-233	21.1	311	626	93	36	88	271	29	23	0.0693814	0.798039	0.997986	ENSMUSG00000016481	ENSMUST00000193094	protein_coding
Gm10138	1	151344962	151345142	KO_peak_22206	181	-	9.2	0.00977237	0.0870964	9.2	6	1	0	1	3	0	4	3	4.04695	0.0785006	0.997986	ENSMUSG00000100954	ENSMUST00000186597	antisense
Uap1	1	170161563	170174808	KO_peak_1231	13246	-	6.09	2.51e-70	1.58e-68	6.09	197	169	93	33	266	190	115	43	-0.0368227	0.884331	0.997986	ENSMUSG00000026670	ENSMUST00000027981	protein_coding
9430037O13Rik	1	191536239	191536537	KO_peak_1361	299	-	9.2	1.78e-06	1.7e-05	9.2	32	17	12	3	51	4	22	0	0.163296	0.943935	0.997986	ENSMUSG00000102246	ENSMUST00000192556	TEC
Tgfb2	1	186624644	186625541	KO_peak_1336	898	-	25.5	1.58e-12	2.51e-11	25.5	56	63	17	1	24	16	5	0	-0.622912	0.947644	0.997986	ENSMUSG00000039239	ENSMUST00000195201	protein_coding
Lyplal1	1	186114278	186117221	KO_peak_1334	2944	-	9.2	0.00977237	0.127057	9.2	5	2	0	1	3	0	6	1	3.66723	0.164103	0.997986	ENSMUSG00000039246	ENSMUST00000045388	protein_coding
Iars2	1	185329156	185329306	KO_peak_1331	151	-	17.4	6.03e-05	0.000489779	17.4	12	7	1	2	6	4	11	8	3.48905	0.00341687	0.997986	ENSMUSG00000026618	ENSMUST00000027921	protein_coding
Mark1	1	184898518	184898877	KO_peak_1330	360	-	3.26	2e-13	2.51e-12	3.26	124	44	51	15	148	55	52	11	-0.459931	0.654056	0.997986	ENSMUSG00000026620	ENSMUST00000027929	protein_coding
Mark1	1	184897862	184897952	KO_peak_1329	91	-	9.2	0.00977237	0.127057	9.2	1	7	0	0	0	1	2	0	10.7296	0.207656	0.997986	ENSMUSG00000026620	ENSMUST00000027929	protein_coding
Rrp15	1	186721329	186721477	KO_peak_1337	149	-	3.92	2.51e-20	6.31e-19	3.92	735	259	345	309	918	114	488	120	-0.256818	0.916397	0.997986	ENSMUSG00000001305	ENSMUST00000001339	protein_coding
C130074G19Rik	1	184873739	184874395	KO_peak_1328	657	-	33.7	2.51e-27	6.31e-26	33.7	157	145	53	28	107	87	40	26	0.395004	0.835526	0.997986	ENSMUSG00000039349	ENSMUST00000048308	protein_coding
1700056E22Rik	1	184033060	184033295	KO_peak_1326	236	-	19.4	4.07e-06	3.8e-05	19.4	10	7	0	2	28	4	8	4	1.52487	0.333641	0.997986	ENSMUSG00000044854	ENSMUST00000050306	protein_coding
Mia3	1	183327173	183327563	KO_peak_1325	391	-	8.18	8.71e-08	9.33e-07	8.18	83	36	45	14	95	20	69	30	0.965217	0.393329	0.997986	ENSMUSG00000056050	ENSMUST00000069922	protein_coding
Brox	1	183276441	183276562	KO_peak_1324	122	-	2.92	4.27e-06	3.98e-05	2.92	27	12	6	6	20	14	9	3	-0.0740025	0.958672	0.997986	ENSMUSG00000046836	ENSMUST00000163528	protein_coding
Disp1	1	183135597	183135807	KO_peak_1323	211	-	4.09	3.16e-11	4.07e-10	4.09	81	38	40	4	101	27	85	39	1.64938	0.0980903	0.997986	ENSMUSG00000030768	ENSMUST00000194033	protein_coding
Disp1	1	183089398	183089608	KO_peak_1322	211	-	5.37	0.000371535	0.00269154	5.37	11	10	5	0	11	0	3	1	1.08577	0.893692	0.997986	ENSMUSG00000030768	ENSMUST00000171366	protein_coding
Disp1	1	183087071	183087579	KO_peak_1321	509	-	5.11	0.00147911	0.00954993	5.11	38	24	20	0	31	20	9	7	0.323525	0.968761	0.997986	ENSMUSG00000030768	ENSMUST00000171366	protein_coding
Disp1	1	183086265	183086863	KO_peak_1320	599	-	20.1	0	0	20.1	614	872	102	6	424	540	72	25	0.474612	0.762337	0.997986	ENSMUSG00000030768	ENSMUST00000171366	protein_coding
Capn2	1	182468035	182468215	KO_peak_1319	181	-	2.1	0.00467735	0.0269153	2.1	20	16	19	0	21	3	10	17	1.92594	0.254541	0.997986	ENSMUSG00000026509	ENSMUST00000068505	protein_coding
Hlx	1	184727708	184727889	KO_peak_1327	182	-	4.85	1.23e-10	1.66e-09	4.85	40	16	5	11	21	8	6	5	0.415262	0.893281	0.997986	ENSMUSG00000039377	ENSMUST00000048572	protein_coding
Atf3	1	191170863	191171014	KO_peak_1360	152	-	17.4	1.55e-05	0.000134896	17.4	14	3	2	0	16	11	1	0	-2.08695	0.605438	0.997986	ENSMUSG00000026628	ENSMUST00000195117	protein_coding
Rrp15	1	186737611	186749358	KO_peak_1338	11748	-	2.03	2.51e-86	1.58e-84	2.03	1379	1086	890	705	1885	636	1261	385	-0.0790788	0.95521	0.997986	ENSMUSG00000001305	ENSMUST00000001339	protein_coding
Mfsd7b	1	191025202	191025501	KO_peak_1358	300	-	14.3	0.00042658	0.00295121	14.3	8	12	1	2	3	3	1	0	-0.640855	0.791218	0.997986	ENSMUSG00000066595	ENSMUST00000191946	protein_coding
Vash2	1	190949053	190949233	KO_peak_1357	181	-	10.2	0.00524807	0.0295121	10.2	5	1	0	0	0	0	1	3	9.72965	0.0331253	0.997986	ENSMUSG00000037568	ENSMUST00000047409	protein_coding
Vash2	1	190948184	190948335	KO_peak_1356	152	-	11.2	0.00281838	0.0169824	11.2	9	0	0	0	2	0	3	0	9.40772	0.134046	0.997986	ENSMUSG00000037568	ENSMUST00000047409	protein_coding
Rps6kc1	1	190799766	190800453	KO_peak_1355	688	-	3.49	3.47e-09	4.27e-08	3.49	107	64	37	11	117	55	42	14	0.207077	0.908096	0.997986	ENSMUSG00000089872	ENSMUST00000061611	protein_coding
Rps6kc1	1	190773057	190782545	KO_peak_1353	9489	-	16.4	1e-100	1e-98	16.4	243	158	43	25	165	102	33	11	-0.182447	0.922663	0.997986	ENSMUSG00000089872	ENSMUST00000061611	protein_coding
Smyd2	1	189922242	189922303	KO_peak_1351	62	-	15.3	0.000223872	0.00162181	15.3	7	0	0	0	8	2	8	0	10.2151	0.233447	0.997986	ENSMUSG00000026603	ENSMUST00000027897	protein_coding
Gm37912	1	186967274	186967603	KO_peak_1339	330	-	6.13	5.01e-27	1.26e-25	6.13	76	158	32	73	420	275	208	116	-0.0514144	0.812304	0.997986	ENSMUSG00000104312	ENSMUST00000191895	antisense
Cenpf	1	189685038	189687996	KO_peak_1350	2959	-	2	3.98e-08	4.47e-07	2	121	78	80	58	100	40	66	40	0.21301	0.98949	0.997986	ENSMUSG00000026605	ENSMUST00000165962	protein_coding
Cenpf	1	189656825	189658626	KO_peak_1348	1802	-	4.5	1e-240	1e-237	4.5	3061	3212	1287	1365	2175	1418	1044	514	-0.0520672	0.891922	0.997986	ENSMUSG00000026605	ENSMUST00000171929	protein_coding
Cenpf	1	189652394	189656706	KO_peak_1347	4313	-	6.44	0	0	6.44	8420	9223	4278	3588	5895	5069	3369	1624	-0.0784108	0.839582	0.997986	ENSMUSG00000026605	ENSMUST00000171929	protein_coding
Cenpf	1	189642525	189642736	KO_peak_1346	212	-	1.99	1.02e-07	1.1e-06	1.99	239	135	183	85	236	132	132	53	-0.556966	0.426882	0.997986	ENSMUSG00000026605	ENSMUST00000171929	protein_coding
Kcnk2	1	189209726	189209966	KO_peak_1344	241	-	5.11	0.00309029	0.018197	5.11	8	10	2	1	3	3	1	0	-0.606416	0.789999	0.997986	ENSMUSG00000037624	ENSMUST00000192723	protein_coding
Kcnk2	1	189208887	189209068	KO_peak_1342	182	-	8.69	6.31e-05	0.000501187	8.69	18	15	14	6	10	3	12	4	1.06695	0.449793	0.997986	ENSMUSG00000037624	ENSMUST00000110920	protein_coding
Kctd3	1	188972110	188974120	KO_peak_1341	2011	-	9.61	0	0	9.61	2750	1302	1056	506	2775	1475	1205	443	-0.0704803	0.858064	0.997986	ENSMUSG00000026608	ENSMUST00000085678	protein_coding
Cenpf	1	189659105	189660066	KO_peak_1349	962	-	4.22	1e-198	1e-196	4.22	1390	1836	696	709	983	958	603	300	-0.0430713	0.953828	0.997986	ENSMUSG00000026605	ENSMUST00000165962	protein_coding
Ddr2	1	169977584	169977885	KO_peak_1230	302	-	22.5	8.13e-09	9.55e-08	22.5	43	42	9	15	24	21	6	13	0.796423	0.726057	0.997986	ENSMUSG00000026674	ENSMUST00000170800	protein_coding
Ddr2	1	169972696	169972817	KO_peak_1229	122	-	3.88	0.00186209	0.0114815	3.88	8	8	6	1	6	2	13	0	1.59645	0.30624	0.997986	ENSMUSG00000026674	ENSMUST00000170800	protein_coding
Hsd17b7	1	169952788	169952968	KO_peak_1228	181	-	7.15	0.0018197	0.0112202	7.15	4	4	0	2	4	3	2	0	-0.750492	0.848418	0.997986	ENSMUSG00000026675	ENSMUST00000027989	protein_coding
Rnf2	1	151471203	151471782	KO_peak_1114	580	-	2.82	2.51e-17	5.01e-16	2.82	186	132	128	45	145	87	114	46	0.338761	0.766387	0.997986	ENSMUSG00000026484	ENSMUST00000076110	protein_coding
Swt1	1	151411163	151420108	KO_peak_1113	8946	-	2.9	3.98e-20	1e-18	2.9	135	217	122	68	140	209	111	49	-0.38327	0.635901	0.997986	ENSMUSG00000052748	ENSMUST00000111883	nonsense_mediated_decay
Swt1	1	151410923	151411104	KO_peak_1112	182	-	2.08	7.94e-16	1.26e-14	2.08	368	179	249	109	311	190	192	113	-0.0496165	0.724603	0.997986	ENSMUSG00000052748	ENSMUST00000111883	nonsense_mediated_decay
Swt1	1	151368298	151368388	KO_peak_1111	91	-	1.65	0.000199526	0.00151356	1.65	67	46	49	26	47	36	66	1	-0.29566	0.779663	0.997986	ENSMUSG00000052748	ENSMUST00000064771	protein_coding
Swt1	1	151367788	151367879	KO_peak_1110	92	-	9.2	0.00977237	0.0870964	9.2	2	4	0	0	0	0	5	1	8.99268	0.0469122	0.997986	ENSMUSG00000052748	ENSMUST00000064771	protein_coding
Prg4	1	150455734	150456094	KO_peak_1109	361	-	20.4	8.51e-06	7.59e-05	20.4	15	7	0	0	0	2	0	1	9.40772	0.410664	0.997986	ENSMUSG00000006014	ENSMUST00000111902	protein_coding
1700025G04Rik	1	151891474	151891565	KO_peak_1117	92	-	1.97	0.00199526	0.0123027	1.97	25	12	10	3	12	5	11	0	0.434308	0.581344	0.997986	ENSMUSG00000032666	ENSMUST00000044581	protein_coding
Prg4	1	150454537	150454688	KO_peak_1108	152	-	12.3	1.48e-07	1.58e-06	12.3	20	5	6	0	4	9	1	0	-2.26	0.623354	0.997986	ENSMUSG00000006014	ENSMUST00000111902	protein_coding
BC003331	1	150362353	150362624	KO_peak_1106	272	-	13.3	0.000794328	0.00537032	13.3	19	15	8	6	5	13	15	3	0.735257	0.341082	0.997986	ENSMUSG00000006010	ENSMUST00000097547	protein_coding
Rgs1	1	144245093	144245332	KO_peak_1105	240	-	4.01	7.24e-08	7.94e-07	4.01	47	8	10	1	1	7	2	0	-0.498896	0.854058	0.997986	ENSMUSG00000026358	ENSMUST00000189061	protein_coding
Rgs2	1	144004011	144004161	KO_peak_1103	151	-	3.27	0	0	3.27	4535	735	1128	546	1685	311	454	231	0.236435	0.991941	0.998018	ENSMUSG00000026360	ENSMUST00000027606	nonsense_mediated_decay
Rgs2	1	144001366	144002062	KO_peak_1102	697	-	16.1	0	0	16.1	689	2137	302	208	307	1284	114	90	-0.589602	0.152721	0.997986	ENSMUSG00000026360	ENSMUST00000127206	protein_coding
Trove2	1	143770694	143770905	KO_peak_1100	212	-	3.29	5.75e-08	6.31e-07	3.29	46	46	25	17	18	30	2	4	-1.6536	0.134985	0.997986	ENSMUSG00000018199	ENSMUST00000159879	protein_coding
Trove2	1	143757551	143759989	KO_peak_1099	2439	-	3.53	3.98e-16	7.94e-15	3.53	106	75	32	46	45	30	33	9	0.0391561	0.74929	0.997986	ENSMUSG00000018199	ENSMUST00000159879	protein_coding
Prg4	1	150449710	150449921	KO_peak_1107	212	-	6.13	0.00154882	0.00977237	6.13	108	24	152	37	149	15	159	34	-0.24446	0.782261	0.997986	ENSMUSG00000006014	ENSMUST00000111901	protein_coding
1700025G04Rik	1	151893182	151893363	KO_peak_1118	182	-	2.79	1.86e-07	2e-06	2.79	64	38	32	8	56	28	31	6	0.0277847	0.942238	0.997986	ENSMUSG00000032666	ENSMUST00000044581	protein_coding
Rgl1	1	152518370	152524659	KO_peak_1120	6290	-	10.7	0	0	10.7	1426	1278	432	176	1092	1095	376	156	0.0199691	0.909571	0.997986	ENSMUSG00000026482	ENSMUST00000027760	protein_coding
Qsox1	1	155779352	155779921	KO_peak_1139	570	-	3.71	3.98e-95	3.16e-93	3.71	495	305	197	88	607	331	183	63	-0.516748	0.434697	0.997986	ENSMUSG00000033684	ENSMUST00000035325	protein_coding
Xpr1	1	155417294	155417415	KO_peak_1137	122	-	2.88	0.000812831	0.00537032	2.88	22	29	10	1	40	6	19	10	1.99613	0.182196	0.997986	ENSMUSG00000026469	ENSMUST00000111774	protein_coding
Xpr1	1	155283051	155283202	KO_peak_1136	152	-	24.5	6.03e-07	6.03e-06	24.5	6	7	0	0	9	9	2	0	10.7296	0.677455	0.997986	ENSMUSG00000026469	ENSMUST00000111774	protein_coding
Xpr1	1	155280855	155280946	KO_peak_1135	92	-	2.32	0.00371535	0.0218776	2.32	9	18	17	0	12	5	14	3	0.813162	0.633381	0.997986	ENSMUSG00000026469	ENSMUST00000111775	protein_coding
Xpr1	1	155280495	155280796	KO_peak_1134	302	-	41.9	1.58e-15	2.51e-14	41.9	35	66	16	7	50	28	26	1	0.228365	0.680884	0.997986	ENSMUSG00000026469	ENSMUST00000111775	protein_coding
BC034090	1	155232879	155242106	KO_peak_1133	9228	-	50.1	1e-128	1e-126	50.1	457	314	134	63	157	120	46	28	0.101957	0.889182	0.997986	ENSMUSG00000033722	ENSMUST00000186156	protein_coding
BC034090	1	155225217	155226205	KO_peak_1132	989	-	6.52	2e-39	6.31e-38	6.52	201	165	66	29	86	59	40	25	0.87716	0.456631	0.997986	ENSMUSG00000033722	ENSMUST00000186156	protein_coding
Ier5	1	155099516	155099636	KO_peak_1131	121	-	3.36	0.0017378	0.0109648	3.36	25	14	11	0	18	20	10	16	1.74291	0.143213	0.997986	ENSMUSG00000056708	ENSMUST00000055322	protein_coding
Dhx9	1	153455997	153456657	KO_peak_1129	661	-	48	1e-13	1.58e-12	48	295	211	215	191	383	68	249	61	-0.309682	0.83168	0.997986	ENSMUSG00000042699	ENSMUST00000186380	protein_coding
Lamc1	1	153221461	153223750	KO_peak_1128	2290	-	3.37	1e-149	1e-146	3.37	1084	475	323	217	620	175	240	79	0.152647	0.74823	0.997986	ENSMUSG00000026478	ENSMUST00000027752	protein_coding
Smg7	1	152845358	152845419	KO_peak_1126	62	-	2.15	0.00275423	0.0165959	2.15	23	10	9	6	24	11	26	9	1.01377	0.308122	0.997986	ENSMUSG00000042772	ENSMUST00000073441	protein_coding
Smg7	1	152838638	152838908	KO_peak_1124	271	-	12.3	0.00151356	0.00954993	12.3	10	2	0	0	4	7	15	3	10.4077	0.00564168	0.997986	ENSMUSG00000042772	ENSMUST00000043560	protein_coding
Smg7	1	152837951	152838340	KO_peak_1123	390	-	8.12	1e-322	1e-319	8.12	795	552	167	108	936	537	323	69	0.12615	0.590453	0.997986	ENSMUSG00000042772	ENSMUST00000043560	protein_coding
Smg7	1	152837233	152837384	KO_peak_1122	152	-	8.18	0.00190546	0.011749	8.18	6	4	1	0	4	2	9	3	4.47469	0.0310514	0.997986	ENSMUSG00000042772	ENSMUST00000043560	protein_coding
Rgl1	1	152766052	152766232	KO_peak_1121	181	-	11.2	0.00281838	0.0169824	11.2	5	3	2	0	12	5	10	0	0.967211	0.824841	0.997986	ENSMUSG00000026482	ENSMUST00000111857	protein_coding
Ier5	1	155097670	155099130	KO_peak_1130	1461	-	13.9	1e-211	1e-208	13.9	998	782	172	67	604	553	130	33	-0.150512	0.966335	0.997986	ENSMUSG00000056708	ENSMUST00000055322	protein_coding
Cep350	1	155847181	155847542	KO_peak_1140	362	-	5.59	1.58e-15	2.51e-14	5.59	52	56	14	7	22	17	9	0	-0.321812	0.846365	0.997986	ENSMUSG00000033671	ENSMUST00000138762	protein_coding
Nek7	1	138484964	138485025	KO_peak_1095	62	-	17.4	6.03e-05	0.000489779	17.4	1	3	0	0	1	3	1	5	9.99268	0.139972	0.997986	ENSMUSG00000026393	ENSMUST00000027642	protein_coding
Lgr6	1	134987903	134990646	KO_peak_1072	2744	-	26.6	1.58e-07	1.7e-06	26.6	10	11	0	0	58	18	28	11	10.7296	0.00451571	0.997986	ENSMUSG00000042793	ENSMUST00000137968	protein_coding
Lgr6	1	134987126	134987456	KO_peak_1071	331	-	10.2	0.00524807	0.0295121	10.2	5	6	0	0	5	0	1	0	9.72965	0.590712	0.997986	ENSMUSG00000042793	ENSMUST00000137968	protein_coding
Lgr6	1	134986558	134986828	KO_peak_1070	271	-	5.69	1e-16	1.58e-15	5.69	70	51	34	12	91	33	35	4	-0.488246	0.750734	0.997986	ENSMUSG00000042793	ENSMUST00000137968	protein_coding
Ppp1r12b	1	134759147	134759537	KO_peak_1067	391	-	3.09	2.51e-72	1.58e-70	3.09	399	325	162	114	432	370	218	132	0.163181	0.916065	0.997986	ENSMUSG00000073557	ENSMUST00000045665	protein_coding
Ppp1r12b	1	134755166	134755885	KO_peak_1066	720	-	4.47	6.31e-35	2e-33	4.47	463	238	231	104	572	142	236	47	-0.37315	0.7308	0.997986	ENSMUSG00000073557	ENSMUST00000045665	protein_coding
Elf3	1	135254142	135254233	KO_peak_1073	92	-	13.3	0.000630957	0.0042658	13.3	7	1	0	0	4	2	0	1	10.7296	0.703138	0.997986	ENSMUSG00000003051	ENSMUST00000185752	protein_coding
Mgat4e	1	134541089	134541210	KO_peak_1064	122	-	3.83	0.00851138	0.0446684	3.83	4	5	2	0	10	2	4	0	0.481011	0.877666	0.997986	ENSMUSG00000046367	ENSMUST00000052911	protein_coding
Adora1	1	134201739	134203239	KO_peak_1062	1501	-	9.17	0	0	9.17	2979	1446	1117	475	3235	1955	1009	508	-0.288191	0.348538	0.997986	ENSMUSG00000042429	ENSMUST00000038191	protein_coding
Btg2	1	134077524	134077584	KO_peak_1060	61	-	4.09	0.00512861	0.0288403	4.09	8	2	4	0	4	7	0	0	-10.4303	0.25338	0.997986	ENSMUSG00000020423	ENSMUST00000020692	protein_coding
Btg2	1	134076957	134077167	KO_peak_1059	211	-	3.87	5.01e-11	7.24e-10	3.87	57	26	19	6	23	37	15	2	-0.563519	0.971885	0.997986	ENSMUSG00000020423	ENSMUST00000020692	protein_coding
Prelp	1	133921264	133921414	KO_peak_1058	151	-	5.31	1.26e-15	2.51e-14	5.31	85	19	16	11	55	21	10	4	-0.586522	0.670611	0.997986	ENSMUSG00000041577	ENSMUST00000048432	protein_coding
Prelp	1	133912752	133915252	KO_peak_1057	2501	-	17.9	1.26e-40	5.01e-39	17.9	326	204	148	61	163	138	66	28	-0.419433	0.552897	0.997986	ENSMUSG00000041577	ENSMUST00000048432	protein_coding
Prelp	1	133912274	133912604	KO_peak_1056	331	-	12.3	1.91e-08	2.19e-07	12.3	24	24	6	3	14	13	6	0	-0.36377	0.932443	0.997986	ENSMUSG00000041577	ENSMUST00000048432	protein_coding
Adora1	1	134234441	134234892	KO_peak_1063	452	-	10.2	2e-12	3.16e-11	10.2	86	31	27	6	74	20	22	7	0.198188	0.97811	0.997986	ENSMUSG00000042429	ENSMUST00000038191	protein_coding
Nek7	1	138486607	138486907	KO_peak_1096	301	-	17.4	6.03e-05	0.000489779	17.4	56	31	30	12	39	17	28	12	0.603199	0.629585	0.997986	ENSMUSG00000026393	ENSMUST00000027642	protein_coding
Timm17a	1	135300971	135301122	KO_peak_1074	152	-	4.43	0.00954993	0.0501187	4.43	8	2	8	0	13	0	9	0	-0.262522	0.732914	0.997986	ENSMUSG00000062580	ENSMUST00000081104	protein_coding
Shisa4	1	135371175	135371356	KO_peak_1076	182	-	9.2	0.00977237	0.10666	9.2	9	1	3	1	2	0	0	0	-10.4303	0.71966	0.997986	ENSMUSG00000041889	ENSMUST00000041240	protein_coding
Ptprc	1	138064723	138066123	KO_peak_1094	1401	-	6.13	0.0057544	0.0316228	6.13	7	2	1	0	1	2	2	4	4.54859	0.0470284	0.997986	ENSMUSG00000026395	ENSMUST00000182283	protein_coding
Nr5a2	1	136949294	136949445	KO_peak_1093	152	-	9.2	0.00977237	0.0870964	9.2	3	2	0	2	1	0	3	0	2.30859	0.530453	0.997986	ENSMUSG00000026398	ENSMUST00000168126	protein_coding
Nr5a2	1	136845146	136845627	KO_peak_1092	482	-	6.13	8.51e-06	7.59e-05	6.13	18	36	5	7	13	27	6	2	-0.558063	0.952364	0.997986	ENSMUSG00000026398	ENSMUST00000192357	protein_coding
9230116N13Rik	1	136413269	136413629	KO_peak_1091	361	-	7.65	1.58e-44	6.31e-43	7.65	101	121	32	9	111	72	34	10	0.3367	0.792051	0.997986	ENSMUSG00000097403	ENSMUST00000181746	antisense
Camsap2	1	136281622	136281713	KO_peak_1090	92	-	1.75	4.17e-07	4.27e-06	1.75	108	81	46	55	82	107	40	8	-1.5837	0.205077	0.997986	ENSMUSG00000041570	ENSMUST00000048309	protein_coding
Camsap2	1	136281142	136281563	KO_peak_1089	422	-	1.75	5.01e-32	1.26e-30	1.75	1007	778	675	728	972	619	649	407	-0.276934	0.587963	0.997986	ENSMUSG00000041570	ENSMUST00000048309	protein_coding
Camsap2	1	136280483	136280904	KO_peak_1088	422	-	7.65	1e-101	1.58e-99	7.65	316	353	85	44	252	206	70	12	-0.412257	0.896779	0.997986	ENSMUSG00000041570	ENSMUST00000048309	protein_coding
Camsap2	1	136270609	136271120	KO_peak_1087	512	-	9.2	1.58e-18	3.16e-17	9.2	92	112	27	12	62	67	17	0	-1.14282	0.727294	0.997986	ENSMUSG00000041570	ENSMUST00000194808	protein_coding
Timm17a	1	135301690	135304447	KO_peak_1075	2758	-	2.82	6.31e-56	3.16e-54	2.82	352	162	168	72	556	101	287	51	0.0503521	0.848007	0.997986	ENSMUSG00000062580	ENSMUST00000081104	protein_coding
Nav1	1	135532587	135537220	KO_peak_1086	4634	-	12.3	0.00151356	0.00954993	12.3	2	6	1	0	4	3	1	0	-0.0729448	0.744449	0.997986	ENSMUSG00000009418	ENSMUST00000067414	protein_coding
Nav1	1	135469815	135469936	KO_peak_1084	122	-	15.3	2.75e-06	2.57e-05	15.3	12	10	1	0	6	1	10	6	6.16418	0.000426139	0.423387	ENSMUSG00000009418	ENSMUST00000067414	protein_coding
Nav1	1	135440901	135441771	KO_peak_1082	871	-	17.4	7.94e-52	3.98e-50	17.4	216	247	73	61	110	77	43	7	-0.470667	0.921738	0.997986	ENSMUSG00000009418	ENSMUST00000067414	protein_coding
Nav1	1	135439433	135439733	KO_peak_1081	301	-	18.4	3.16e-05	0.000263027	18.4	19	9	5	4	11	1	2	0	-1.34563	0.501984	0.997986	ENSMUSG00000009418	ENSMUST00000190298	protein_coding
Nav1	1	135438714	135438984	KO_peak_1080	271	-	18.4	2.69e-05	0.000223872	18.4	5	18	1	2	0	6	1	0	-0.717445	0.791335	0.997986	ENSMUSG00000009418	ENSMUST00000067414	protein_coding
Nav1	1	135435208	135435329	KO_peak_1079	122	-	2.45	0.00144544	0.00933254	2.45	23	7	11	1	12	1	6	3	1.17855	0.604491	0.997986	ENSMUSG00000009418	ENSMUST00000067414	protein_coding
Ipo9	1	135385090	135385420	KO_peak_1078	331	-	54.2	1.26e-19	2.51e-18	54.2	47	54	5	5	47	32	15	4	1.01991	0.476328	0.997986	ENSMUSG00000041879	ENSMUST00000041023	protein_coding
Ipo9	1	135383058	135383328	KO_peak_1077	271	-	1.96	3.16e-16	6.31e-15	1.96	271	138	156	98	257	61	127	39	-0.28502	0.720441	0.997986	ENSMUSG00000041879	ENSMUST00000041023	protein_coding
Nav1	1	135470498	135470888	KO_peak_1085	391	-	15.3	4.07e-07	4.17e-06	15.3	56	26	22	7	34	11	15	8	0.704169	0.696492	0.997986	ENSMUSG00000009418	ENSMUST00000067414	protein_coding
Lax1	1	133679480	133679661	KO_peak_1053	182	-	9.2	0.00977237	0.0870964	9.2	4	4	1	0	3	3	3	0	1.60866	0.586212	0.997986	ENSMUSG00000051998	ENSMUST00000169295	protein_coding
Cep350	1	155861854	155861975	KO_peak_1143	122	-	1.86	0.000107152	0.000831764	1.86	56	34	22	30	56	40	27	12	-0.722076	0.55178	0.997986	ENSMUSG00000033671	ENSMUST00000138762	protein_coding
Dcaf6	1	165351003	165351273	KO_peak_1205	271	-	2.97	1e-123	1e-121	2.97	1033	521	454	266	1258	479	551	175	-0.236093	0.775046	0.997986	ENSMUSG00000026571	ENSMUST00000027856	protein_coding
Tiprl	1	165215783	165215844	KO_peak_1204	62	-	2.08	0.00141254	0.00912011	2.08	24	12	11	3	18	7	16	3	0.841878	0.501992	0.997986	ENSMUSG00000040843	ENSMUST00000043235	protein_coding
Blzf1	1	164307189	164307459	KO_peak_1202	271	-	6.13	2.75e-07	2.88e-06	6.13	95	79	41	89	129	48	84	80	0.414644	0.746169	0.997986	ENSMUSG00000026577	ENSMUST00000120447	protein_coding
Blzf1	1	164302353	164302594	KO_peak_1201	242	-	1.89	1e-28	2.51e-27	1.89	405	231	242	143	520	127	301	101	0.0412441	0.980485	0.997986	ENSMUSG00000026577	ENSMUST00000027866	protein_coding
BC055324	1	163994676	163994796	KO_peak_1200	121	-	2.04	0.00524807	0.0295121	2.04	18	20	12	10	21	8	12	5	0.0145296	0.961926	0.997986	ENSMUSG00000041406	ENSMUST00000045876	protein_coding
BC055324	1	163946082	163946172	KO_peak_1199	91	-	6.39	4.07e-05	0.000338844	6.39	11	4	3	3	5	4	6	1	0.475542	0.677804	0.997986	ENSMUSG00000041406	ENSMUST00000097493	protein_coding
Gorab	1	163386220	163386639	KO_peak_1198	420	-	6.42	3.16e-53	1.58e-51	6.42	117	164	29	28	131	168	33	1	-1.51629	0.452699	0.997986	ENSMUSG00000040124	ENSMUST00000045138	protein_coding
Prrx1	1	163257488	163257668	KO_peak_1197	181	-	13.3	0.000794328	0.00537032	13.3	4	8	3	0	0	9	0	0	-9.69332	0.436874	0.997986	ENSMUSG00000026586	ENSMUST00000174397	protein_coding
Fmo2	1	162876824	162876974	KO_peak_1195	151	-	9.2	0.0057544	0.0316228	9.2	7	0	0	0	0	0	0	2	9.99268	0.238285	0.997986	ENSMUSG00000040170	ENSMUST00000111510	protein_coding
Fmo1	1	162830009	162830100	KO_peak_1194	92	-	5.79	0.00109648	0.00707946	5.79	7	1	4	0	0	1	3	1	2.60848	0.201744	0.997986	ENSMUSG00000040181	ENSMUST00000046049	protein_coding
Prrc2c	1	162706057	162706357	KO_peak_1193	301	-	2.12	5.01e-22	1e-20	2.12	929	479	676	437	739	355	590	328	0.114664	0.941036	0.997986	ENSMUSG00000040225	ENSMUST00000028016	protein_coding
Prrc2c	1	162705158	162705908	KO_peak_1192	751	-	4.03	1e-215	1e-212	4.03	1443	791	630	285	1135	564	533	239	0.160951	0.962474	0.997986	ENSMUSG00000040225	ENSMUST00000028016	protein_coding
Prrc2c	1	162697689	162698140	KO_peak_1191	452	-	3.41	1.58e-11	2.09e-10	3.41	186	73	108	37	177	41	90	22	-0.148983	0.846608	0.997986	ENSMUSG00000040225	ENSMUST00000028016	protein_coding
Prrc2c	1	162673300	162673631	KO_peak_1190	332	-	4.63	1e-159	1e-157	4.63	1242	401	513	208	1027	209	449	110	0.00222423	0.909132	0.997986	ENSMUSG00000040225	ENSMUST00000028016	protein_coding
Mettl13	1	162548431	162548551	KO_peak_1189	121	-	22.5	2.29e-06	2.14e-05	22.5	20	4	0	0	20	2	2	0	10.7296	0.513166	0.997986	ENSMUSG00000026694	ENSMUST00000028017	protein_coding
Mettl13	1	162546287	162546497	KO_peak_1188	211	-	3.87	1.48e-10	1.95e-09	3.87	67	22	18	5	76	41	32	19	0.867852	0.45569	0.997986	ENSMUSG00000026694	ENSMUST00000159817	nonsense_mediated_decay
Prrx1	1	163248380	163252910	KO_peak_1196	4531	-	10.2	0.00524807	0.0295121	10.2	4	0	1	0	1	1	2	0	1.4534	0.783435	0.997986	ENSMUSG00000026586	ENSMUST00000027878	protein_coding
Mettl13	1	162545929	162546109	KO_peak_1187	181	-	15.3	0.000223872	0.00162181	15.3	6	8	0	0	6	10	8	3	10.5776	0.0608211	0.997986	ENSMUSG00000026694	ENSMUST00000028017	protein_coding
Mpzl1	1	165592595	165592804	KO_peak_1207	210	-	8.18	7.08e-07	7.08e-06	8.18	16	16	4	2	15	16	6	0	-0.588786	0.936209	0.997986	ENSMUSG00000026566	ENSMUST00000111435	protein_coding
Mpzl1	1	165634359	165634538	KO_peak_1209	180	-	3.48	7.94e-34	2.51e-32	3.48	174	68	57	32	160	37	53	21	0.0729358	0.977863	0.997986	ENSMUSG00000026566	ENSMUST00000193910	nonsense_mediated_decay
Nuf2	1	169498438	169498647	KO_peak_1227	210	-	9.2	0.0017378	0.0107152	9.2	21	26	23	4	74	13	56	7	0.35215	0.891396	0.997986	ENSMUSG00000026683	ENSMUST00000028000	protein_coding
Pbx1	1	168432060	168432270	KO_peak_1226	211	-	13.3	1.15e-06	1.15e-05	13.3	17	6	2	0	5	2	1	0	0.42104	0.780664	0.997986	ENSMUSG00000052534	ENSMUST00000188912	protein_coding
Pbx1	1	168431461	168431642	KO_peak_1225	182	-	16	1.26e-11	1.62e-10	16	27	4	4	1	8	13	11	0	0.965592	0.378732	0.997986	ENSMUSG00000052534	ENSMUST00000064438	protein_coding
Uck2	1	167226178	167226419	KO_peak_1224	242	-	4.09	8.32e-06	7.41e-05	4.09	32	14	16	0	29	27	18	0	-0.550684	0.843925	0.997986	ENSMUSG00000026558	ENSMUST00000053686	protein_coding
Pogk	1	166398925	166400004	KO_peak_1223	1080	-	19.4	1.26e-43	5.01e-42	19.4	212	229	79	63	219	183	69	28	-0.566116	0.538992	0.997986	ENSMUSG00000040596	ENSMUST00000131487	protein_coding
Pogk	1	166398655	166398776	KO_peak_1222	122	-	19.4	1.62e-05	0.000141254	19.4	10	17	2	0	16	14	3	0	0.104222	0.857944	0.997986	ENSMUSG00000040596	ENSMUST00000131487	protein_coding
Pogk	1	166397068	166397129	KO_peak_1221	62	-	7.15	0.00186209	0.0114815	7.15	7	3	0	0	4	3	4	6	10.2151	0.0102199	0.997986	ENSMUSG00000040596	ENSMUST00000128861	protein_coding
Mpzl1	1	165593366	165601825	KO_peak_1208	8460	-	3.5	1e-209	1e-207	3.5	1118	544	505	241	979	395	387	101	-0.461492	0.577944	0.997986	ENSMUSG00000026566	ENSMUST00000194437	protein_coding
5330438I03Rik	1	166309015	166309196	KO_peak_1219	182	-	46	3.98e-13	6.31e-12	46	20	12	1	0	7	2	2	0	2.62371	0.321003	0.997986	ENSMUSG00000091393	ENSMUST00000168347	antisense
Pou2f1	1	165902277	165908959	KO_peak_1217	6683	-	2.33	1.17e-07	1.26e-06	2.33	74	34	45	5	78	14	43	18	0.794104	0.630319	0.997986	ENSMUSG00000026565	ENSMUST00000069609	protein_coding
Pou2f1	1	165875528	165875828	KO_peak_1215	301	-	19.7	1e-103	1e-101	19.7	132	284	43	13	156	215	51	21	0.473509	0.727103	0.997986	ENSMUSG00000026565	ENSMUST00000027850	protein_coding
Pou2f1	1	165874148	165874359	KO_peak_1214	212	-	16.4	5.25e-05	0.00042658	16.4	26	12	11	0	20	18	10	4	0.419248	0.850866	0.997986	ENSMUSG00000026565	ENSMUST00000160260	protein_coding
Pou2f1	1	165869471	165869532	KO_peak_1212	62	-	9.2	0.00977237	0.127057	9.2	4	1	0	0	0	0	2	0	9.99268	0.335063	0.997986	ENSMUSG00000026565	ENSMUST00000160260	protein_coding
Rcsd1	1	165655309	165657518	KO_peak_1211	2210	-	5.31	0	0	5.31	1898	740	606	266	826	421	292	116	-0.0633484	0.845681	0.997986	ENSMUSG00000040723	ENSMUST00000097474	protein_coding
Rcsd1	1	165649618	165649917	KO_peak_1210	300	-	21.5	4.37e-06	4.07e-05	21.5	18	10	0	0	8	2	2	0	10.2151	0.242348	0.997986	ENSMUSG00000040723	ENSMUST00000040357	protein_coding
Cep350	1	155848530	155848591	KO_peak_1142	62	-	3.41	0.000239883	0.00177828	3.41	22	12	17	1	19	3	12	0	-0.134956	0.955205	0.997986	ENSMUSG00000033671	ENSMUST00000138762	protein_coding
Mettl13	1	162533799	162535867	KO_peak_1186	2069	-	9.11	5.01e-21	1.26e-19	9.11	109	104	39	10	154	84	67	9	0.27344	0.711827	0.997986	ENSMUSG00000026694	ENSMUST00000028017	protein_coding
Suco	1	161818272	161827663	KO_peak_1184	9392	-	8.34	0	0	8.34	2761	4166	816	513	2159	2191	707	292	0.138152	0.77744	0.997986	ENSMUSG00000040297	ENSMUST00000048377	protein_coding
Ralgps2	1	156808870	156809140	KO_peak_1160	271	-	3.69	3.16e-19	6.31e-18	3.69	103	69	44	19	205	128	84	4	-0.922444	0.451326	0.997986	ENSMUSG00000026594	ENSMUST00000191605	protein_coding
Fam20b	1	156706031	156716902	KO_peak_1159	10872	-	2.01	0.00120226	0.00776247	2.01	25	24	23	5	36	21	34	8	0.295464	0.840788	0.997986	ENSMUSG00000033557	ENSMUST00000122424	protein_coding
Fam20b	1	156702431	156705973	KO_peak_1158	3543	-	14.3	1e-19	2e-18	14.3	100	73	52	21	149	90	77	35	0.166854	0.952365	0.997986	ENSMUSG00000033557	ENSMUST00000122424	protein_coding
Fam20b	1	156681162	156686250	KO_peak_1157	5089	-	7.63	1e-111	1e-109	7.63	283	308	91	34	301	350	88	33	-0.31164	0.657968	0.997986	ENSMUSG00000033557	ENSMUST00000122424	protein_coding
Tor3a	1	156655079	156656593	KO_peak_1156	1515	-	24.5	1e-18	2e-17	24.5	103	94	18	32	60	74	21	24	0.375773	0.81631	0.997986	ENSMUSG00000060519	ENSMUST00000122242	nonsense_mediated_decay
Tor1aip1	1	156036299	156036420	KO_peak_1154	122	-	6.13	8.51e-06	7.59e-05	6.13	14	6	1	4	8	1	4	8	2.75478	0.0373197	0.997986	ENSMUSG00000026466	ENSMUST00000136331	nonsense_mediated_decay
Tor1aip1	1	156007681	156017545	KO_peak_1153	9865	-	2.37	2.24e-08	2.57e-07	2.37	67	38	30	12	55	42	24	6	-0.587582	0.692424	0.997986	ENSMUSG00000026466	ENSMUST00000169241	protein_coding
Cep350	1	155973074	155973255	KO_peak_1151	182	-	16.4	0.00011749	0.000891251	16.4	6	4	0	0	5	0	3	4	9.72965	0.0268535	0.997986	ENSMUSG00000033671	ENSMUST00000138762	protein_coding
Cep350	1	155953436	155953617	KO_peak_1150	182	-	4.37	6.76e-07	6.76e-06	4.37	27	26	14	4	25	17	9	6	0.250276	0.965752	0.997986	ENSMUSG00000033671	ENSMUST00000124495	protein_coding
Cep350	1	155953226	155953347	KO_peak_1149	122	-	4.26	0.000354813	0.00251189	4.26	10	6	5	2	10	4	7	0	-0.268104	0.938269	0.997986	ENSMUSG00000033671	ENSMUST00000124495	protein_coding
Cep350	1	155933149	155933210	KO_peak_1148	62	-	1.31	0.00831764	0.0446684	1.31	59	47	38	34	43	37	30	3	-1.23939	0.403151	0.997986	ENSMUSG00000033671	ENSMUST00000138762	protein_coding
Cep350	1	155928547	155929057	KO_peak_1147	511	-	20.4	8.51e-06	7.59e-05	20.4	18	20	2	3	13	6	9	4	2.2758	0.168039	0.997986	ENSMUSG00000033671	ENSMUST00000138762	protein_coding
Cep350	1	155928367	155928428	KO_peak_1146	62	-	2.52	0.000331131	0.00239883	2.52	24	10	14	1	16	14	3	0	-2.61902	0.266487	0.997986	ENSMUSG00000033671	ENSMUST00000138762	protein_coding
Cep350	1	155862364	155862695	KO_peak_1145	332	-	3.51	3.98e-17	7.94e-16	3.51	129	68	54	24	100	62	45	20	-0.0132485	0.944829	0.997986	ENSMUSG00000033671	ENSMUST00000138762	protein_coding
Cep350	1	155862124	155862215	KO_peak_1144	92	-	2.94	0.00446684	0.025704	2.94	8	5	5	0	3	3	8	0	1.36784	0.387481	0.997986	ENSMUSG00000033671	ENSMUST00000138762	protein_coding
Tor1aip1	1	156006723	156007532	KO_peak_1152	810	-	16	5.01e-51	2.51e-49	16	350	261	139	43	359	183	106	46	-0.0189014	0.801559	0.997986	ENSMUSG00000026466	ENSMUST00000169241	protein_coding
Suco	1	161834261	161835101	KO_peak_1185	841	-	8.58	1e-154	1e-151	8.58	549	782	223	140	466	471	190	71	-0.123855	0.916163	0.997986	ENSMUSG00000040297	ENSMUST00000048377	protein_coding
Rasal2	1	157139948	157140219	KO_peak_1163	272	-	6.13	8.32e-08	9.12e-07	6.13	59	54	51	19	64	33	48	20	0.22376	0.930082	0.997986	ENSMUSG00000070565	ENSMUST00000078308	protein_coding
Rasal2	1	157140668	157147635	KO_peak_1165	6968	-	2.77	7.94e-17	1.58e-15	2.77	166	88	96	51	163	69	120	26	-0.0676845	0.925134	0.997986	ENSMUSG00000070565	ENSMUST00000132699	protein_coding
Klhl20	1	161090260	161093729	KO_peak_1183	3470	-	6.81	1e-16	1.58e-15	6.81	104	49	33	29	95	28	60	36	1.0272	0.303759	0.997986	ENSMUSG00000026705	ENSMUST00000117467	nonsense_mediated_decay
Dars2	1	161070238	161070479	KO_peak_1182	242	-	28.6	4.17e-08	4.68e-07	28.6	11	22	0	4	17	31	3	0	-2.00873	0.807633	0.997986	ENSMUSG00000026709	ENSMUST00000035430	protein_coding
Dars2	1	161041796	161041857	KO_peak_1181	62	-	3.58	0.00251189	0.0151356	3.58	8	7	3	0	5	6	7	8	3.1587	0.0253994	0.997986	ENSMUSG00000026709	ENSMUST00000035430	protein_coding
Zbtb37	1	161031954	161032614	KO_peak_1179	661	-	15.3	1e-53	3.98e-52	15.3	208	335	112	114	248	277	79	38	-1.06112	0.174785	0.997986	ENSMUSG00000043467	ENSMUST00000171748	protein_coding
Zbtb37	1	161019278	161020327	KO_peak_1178	1050	-	33.7	2e-61	1e-59	33.7	164	262	32	29	149	194	39	14	-0.149427	0.987678	0.997986	ENSMUSG00000043467	ENSMUST00000163079	nonsense_mediated_decay
Rabgap1l	1	160251442	160257201	KO_peak_1175	5760	-	49.1	2.51e-14	3.98e-13	49.1	33	25	6	0	36	21	12	4	1.57401	0.456688	0.997986	ENSMUSG00000026721	ENSMUST00000191909	protein_coding
Rabgap1l	1	160220011	160220072	KO_peak_1173	62	-	11.2	0.00281838	0.0169824	11.2	5	1	0	0	3	2	3	2	10.7296	0.175717	0.997986	ENSMUSG00000026721	ENSMUST00000028052	protein_coding
Brinp2	1	158295710	158355787	KO_peak_1171	60078	-	15.3	0.000223872	0.00162181	15.3	10	6	3	0	10	1	4	4	2.65159	0.17464	0.997986	ENSMUSG00000004031	ENSMUST00000004133	protein_coding
Brinp2	1	158246617	158246798	KO_peak_1170	182	-	12.3	0.00151356	0.00954993	12.3	3	3	0	0	3	1	2	0	9.40772	0.473621	0.997986	ENSMUSG00000004031	ENSMUST00000004133	protein_coding
Brinp2	1	158245837	158246198	KO_peak_1169	362	-	14.3	2.29e-06	2.19e-05	14.3	18	11	5	0	14	13	3	6	1.51034	0.546201	0.997986	ENSMUSG00000004031	ENSMUST00000195271	nonsense_mediated_decay
Rasal2	1	157412384	157412535	KO_peak_1168	152	-	12.3	0.00151356	0.00954993	12.3	5	7	2	6	5	3	1	0	-3.16272	0.273689	0.997986	ENSMUSG00000070565	ENSMUST00000078308	protein_coding
Rasal2	1	157176087	157176148	KO_peak_1167	62	-	3.32	0.00338844	0.0199526	3.32	6	11	1	2	1	5	3	0	0.495015	0.589368	0.997986	ENSMUSG00000070565	ENSMUST00000129880	protein_coding
Rasal2	1	157157142	157157472	KO_peak_1166	331	-	2.87	2.24e-06	2.14e-05	2.87	69	44	23	20	59	37	37	2	-0.452764	0.980279	0.997986	ENSMUSG00000070565	ENSMUST00000132699	protein_coding
Rabgap1l	1	160223992	160231821	KO_peak_1174	7830	-	4.2	1e-112	1e-110	4.2	684	473	324	223	671	344	281	128	-0.26461	0.628725	0.997986	ENSMUSG00000026721	ENSMUST00000028052	protein_coding
Lman2l	1	36424195	36424435	KO_peak_702	241	-	3.07	0.00676083	0.0371535	3.07	13	7	5	0	24	18	3	0	-2.18958	0.230415	0.997986	ENSMUSG00000001143	ENSMUST00000115011	protein_coding
Smg7	1	152839236	152840035	KO_peak_1125	800	-	5.11	0.000128825	0.000977237	5.11	12	3	8	0	18	9	12	4	0.243366	0.938022	0.997986	ENSMUSG00000042772	ENSMUST00000073441	protein_coding
Lman2l	1	36423629	36423839	KO_peak_700	211	-	8.69	0.00030903	0.00223872	8.69	7	7	1	0	9	12	3	2	1.9513	0.613197	0.997986	ENSMUSG00000001143	ENSMUST00000001171	nonsense_mediated_decay
Dgkd	1	87942871	87943052	KO_peak_238	182	+	2.85	2.57e-05	0.000213796	2.85	33	24	9	14	21	12	14	3	-0.027996	0.884247	0.997986	ENSMUSG00000070738	ENSMUST00000190061	protein_coding
Dgkd	1	87941449	87942483	KO_peak_237	1035	+	2.3	0.00309029	0.018197	2.3	20	20	18	2	22	14	17	8	0.642039	0.711817	0.997986	ENSMUSG00000070738	ENSMUST00000190061	protein_coding
Atg16l1	1	87791320	87791471	KO_peak_236	152	+	2.45	0.00177828	0.0112202	2.45	14	11	7	1	15	14	10	1	-0.0641822	0.949431	0.997986	ENSMUSG00000026289	ENSMUST00000113186	protein_coding
Inpp5d	1	87720026	87720177	KO_peak_235	152	+	10.2	0.00524807	0.0295121	10.2	6	2	0	0	4	0	3	0	9.99268	0.228703	0.997986	ENSMUSG00000026288	ENSMUST00000167032	protein_coding
Inpp5d	1	87719517	87719697	KO_peak_234	181	+	12.3	0.00151356	0.00954993	12.3	4	4	0	0	7	0	4	0	8.99268	0.241128	0.997986	ENSMUSG00000026288	ENSMUST00000167032	protein_coding
Gigyf2	1	87449926	87450496	KO_peak_233	571	+	3.25	7.94e-15	1.26e-13	3.25	126	80	64	33	116	52	58	4	-0.734727	0.698267	0.997986	ENSMUSG00000048000	ENSMUST00000027475	protein_coding
Gigyf2	1	87423208	87428725	KO_peak_232	5518	+	1.39	6.31e-68	3.98e-66	1.39	3264	2297	2240	2156	3237	1645	2586	1785	0.228728	0.910485	0.997986	ENSMUSG00000048000	ENSMUST00000027475	protein_coding
Efhd1	1	87264392	87264602	KO_peak_231	211	+	3.66	3.55e-08	3.98e-07	3.66	69	34	30	10	104	49	43	6	-0.522527	0.688644	0.997986	ENSMUSG00000026255	ENSMUST00000027472	protein_coding
Eif4e2	1	87238418	87239169	KO_peak_229	752	+	10.2	1.26e-35	3.98e-34	10.2	189	164	69	32	198	121	83	21	0.0273152	0.884128	0.997986	ENSMUSG00000026254	ENSMUST00000076362	protein_coding
Eif4e2	1	87237938	87238209	KO_peak_228	272	+	7.15	1.26e-11	1.62e-10	7.15	23	37	5	4	25	18	10	0	0.0360021	0.763134	0.997986	ENSMUSG00000026254	ENSMUST00000076362	protein_coding
Eif4e2	1	87213913	87214154	KO_peak_227	242	+	1.38	5.01e-24	1.26e-22	1.38	1236	693	811	473	1669	466	1023	445	0.109227	0.998114	0.999263	ENSMUSG00000026254	ENSMUST00000113232	protein_coding
Gm29055	1	86775807	86776018	KO_peak_225	212	+	19.4	1.62e-05	0.000141254	19.4	7	7	1	1	6	8	5	6	2.51964	0.114131	0.997986	ENSMUSG00000100768	ENSMUST00000186337	sense_intronic
Ptma	1	86528832	86529777	KO_peak_222	946	+	1.59	0	0	1.59	48922	25810	40234	26720	41986	14626	38149	18139	0.182302	0.902606	0.997986	ENSMUSG00000026238	ENSMUST00000188533	protein_coding
Mroh2a	1	88259920	88260041	KO_peak_241	122	+	7.15	0.00251189	0.0151356	7.15	15	5	4	0	10	3	7	3	2.21061	0.191112	0.997986	ENSMUSG00000079429	ENSMUST00000113130	protein_coding
Rbm44	1	91152810	91153170	KO_peak_260	361	+	8.47	1.58e-38	5.01e-37	8.47	99	92	21	20	184	67	61	18	0.422637	0.571087	0.997986	ENSMUSG00000070732	ENSMUST00000094698	protein_coding
Rbm44	1	91145100	91152513	KO_peak_259	7414	+	3.8	7.94e-37	2.51e-35	3.8	387	258	196	123	782	203	364	154	0.154568	0.891282	0.997986	ENSMUSG00000070732	ENSMUST00000094698	protein_coding
Lrrfip1	1	91128133	91128614	KO_peak_258	482	+	20.4	2.75e-06	2.57e-05	20.4	42	39	10	6	11	6	5	0	0.0330858	0.678986	0.997986	ENSMUSG00000026305	ENSMUST00000068167	protein_coding
Lrrfip1	1	91115857	91115948	KO_peak_257	92	+	1.7	1.58e-11	2.19e-10	1.7	186	68	104	55	65	39	43	19	-0.14687	0.827977	0.997986	ENSMUSG00000026305	ENSMUST00000097649	protein_coding
Lrrfip1	1	91112209	91115708	KO_peak_256	3500	+	3.23	5.01e-41	1.58e-39	3.23	1428	847	842	509	610	299	339	206	0.0865574	0.766875	0.997986	ENSMUSG00000026305	ENSMUST00000097649	protein_coding
Mlph	1	90948874	90949084	KO_peak_255	211	+	18.4	3.16e-05	0.000263027	18.4	3	9	0	0	4	4	1	1	10.2151	0.541437	0.997986	ENSMUSG00000026303	ENSMUST00000027528	protein_coding
Cops8	1	90612184	90613045	KO_peak_254	862	+	9.93	1e-101	6.31e-100	9.93	446	311	161	52	859	263	309	44	0.0208045	0.879538	0.997986	ENSMUSG00000034432	ENSMUST00000036153	protein_coding
Ackr3	1	90215136	90215227	KO_peak_253	92	+	4.09	0.00169824	0.0107152	4.09	9	14	8	0	8	11	0	0	-10.4303	0.16393	0.997986	ENSMUSG00000044337	ENSMUST00000065587	protein_coding
B3gnt7	1	86306262	86306412	KO_peak_221	151	+	11.2	0.00281838	0.0169824	11.2	4	1	0	1	2	0	1	0	0.66223	0.754843	0.997986	ENSMUSG00000079445	ENSMUST00000113306	protein_coding
Ackr3	1	90214718	90215048	KO_peak_252	331	+	5.62	2.51e-27	6.31e-26	5.62	60	91	32	20	79	40	20	2	-1.21784	0.414677	0.997986	ENSMUSG00000044337	ENSMUST00000065587	protein_coding
Ackr3	1	90203979	90209749	KO_peak_250	5771	+	7.15	0.000218776	0.00162181	7.15	9	17	4	0	2	4	4	1	2.33809	0.203183	0.997986	ENSMUSG00000044337	ENSMUST00000159654	protein_coding
Agap1	1	89890400	89890760	KO_peak_249	361	+	10.2	4.9e-05	0.000398107	10.2	11	6	3	0	10	1	4	0	0.948329	0.668351	0.997986	ENSMUSG00000055013	ENSMUST00000027521	protein_coding
Agap1	1	89889023	89889143	KO_peak_248	121	+	2.37	8.32e-06	7.41e-05	2.37	45	19	17	9	48	28	9	9	-0.585333	0.522182	0.997986	ENSMUSG00000055013	ENSMUST00000027521	protein_coding
Agap1	1	89580885	89581365	KO_peak_247	481	+	15.3	0.000223872	0.00162181	15.3	14	5	1	0	7	3	7	4	4.68797	0.0151519	0.997986	ENSMUSG00000055013	ENSMUST00000074945	protein_coding
Sh3bp4	1	89153333	89153633	KO_peak_246	301	+	17.4	6.03e-05	0.000489779	17.4	7	7	0	0	3	0	1	0	9.72965	0.414971	0.997986	ENSMUSG00000036206	ENSMUST00000066279	protein_coding
Sh3bp4	1	89145703	89145884	KO_peak_245	182	+	3.47	0.000147911	0.00112202	3.47	15	12	10	4	9	8	5	5	0.379747	0.88927	0.997986	ENSMUSG00000036206	ENSMUST00000066279	protein_coding
Sh3bp4	1	89144567	89144897	KO_peak_244	331	+	21.5	4.37e-06	4.07e-05	21.5	17	8	1	0	10	18	7	0	2.09631	0.366955	0.997986	ENSMUSG00000036206	ENSMUST00000066279	protein_coding
Sh3bp4	1	89143580	89143671	KO_peak_243	92	+	12.3	0.00151356	0.00954993	12.3	6	1	1	0	4	4	1	0	-0.693153	0.74644	0.997986	ENSMUSG00000036206	ENSMUST00000066279	protein_coding
Ackr3	1	90213881	90214181	KO_peak_251	301	+	8.18	5.89e-06	5.37e-05	8.18	41	37	18	2	41	41	23	8	0.544763	0.720736	0.997986	ENSMUSG00000044337	ENSMUST00000065587	protein_coding
Inha	1	75507076	75507313	KO_peak_195	238	+	3.58	2.63e-09	3.24e-08	3.58	201	102	105	90	240	93	183	84	0.279613	0.719683	0.997986	ENSMUSG00000032968	ENSMUST00000037330	protein_coding
Tmem198	1	75484511	75485049	KO_peak_194	539	+	10.2	0.00524807	0.0295121	10.2	5	6	0	0	1	0	1	1	10.4077	0.26978	0.997986	ENSMUSG00000051703	ENSMUST00000050899	protein_coding
Tmem198	1	75479769	75479979	KO_peak_193	211	+	15.3	0.000223872	0.00162181	15.3	11	2	2	0	2	0	4	1	4.31989	0.0976451	0.997986	ENSMUSG00000051703	ENSMUST00000187411	protein_coding
Speg	1	75388940	75389091	KO_peak_190	152	+	9.2	0.00977237	0.127057	9.2	2	2	0	0	2	1	2	0	9.99268	0.588835	0.997986	ENSMUSG00000026207	ENSMUST00000137868	protein_coding
Inha	1	75510247	75510337	KO_peak_196	91	+	9.2	0.00977237	0.0794328	9.2	2	2	0	0	4	4	12	3	10.7296	0.115692	0.997986	ENSMUSG00000032968	ENSMUST00000037330	protein_coding
Dnajb2	1	75236435	75236495	KO_peak_187	61	+	9.2	0.00562341	0.030903	9.2	9	8	0	0	13	0	3	4	9.72965	0.0621363	0.997986	ENSMUSG00000026203	ENSMUST00000188931	protein_coding
Ankzf1	1	75199087	75199268	KO_peak_185	182	+	2.04	6.92e-05	0.000549541	2.04	105	62	76	48	301	50	164	32	-0.507941	0.585479	0.997986	ENSMUSG00000026199	ENSMUST00000152233	protein_coding
Ankzf1	1	75197917	75198038	KO_peak_184	122	+	36.8	1.86e-10	2.45e-09	36.8	23	7	0	0	45	3	14	5	8.99268	0.00793515	0.997986	ENSMUSG00000026199	ENSMUST00000152233	protein_coding
Ankzf1	1	75195170	75195500	KO_peak_183	331	+	8.54	5.01e-57	2.51e-55	8.54	55	196	22	52	171	98	45	16	-0.572587	0.708678	0.997986	ENSMUSG00000026199	ENSMUST00000127625	protein_coding
Ankzf1	1	75192159	75192369	KO_peak_181	211	+	3.15	1.26e-10	1.66e-09	3.15	85	34	31	11	50	27	22	21	0.906467	0.572114	0.997986	ENSMUSG00000026199	ENSMUST00000152233	protein_coding
Fam134a	1	75146749	75147078	KO_peak_180	330	+	9.88	6.31e-14	1e-12	9.88	74	43	39	2	103	63	52	8	-0.0762363	0.88738	0.997986	ENSMUSG00000049339	ENSMUST00000097694	protein_coding
Wnt6	1	74784463	74784760	KO_peak_179	298	+	6.64	1.32e-09	1.62e-08	6.64	48	20	18	5	20	24	17	0	-0.449656	0.906449	0.997986	ENSMUSG00000033227	ENSMUST00000006716	protein_coding
Ttll4	1	74679725	74680356	KO_peak_178	632	+	7.2	1.26e-63	6.31e-62	7.2	272	162	55	53	278	160	78	14	-0.612541	0.776189	0.997986	ENSMUSG00000033257	ENSMUST00000113678	protein_coding
Stk16	1	75214025	75214294	KO_peak_186	270	+	4.55	2.51e-20	5.01e-19	4.55	53	45	17	8	91	25	31	4	0.0643926	0.918328	0.997986	ENSMUSG00000026201	ENSMUST00000027401	protein_coding
Ramp1	1	91224387	91224538	KO_peak_261	152	+	4.34	0.00309029	0.018197	4.34	5	9	6	0	2	8	2	0	-1.6563	0.807249	0.997986	ENSMUSG00000034353	ENSMUST00000097648	protein_coding
Slc4a3	1	75561871	75562022	KO_peak_197	152	+	9.2	0.00977237	0.127057	9.2	4	2	1	0	2	0	0	0	-9.10835	0.609467	0.997986	ENSMUSG00000006576	ENSMUST00000124341	protein_coding
Utp14b	1	78663208	78664644	KO_peak_199	1437	+	5.52	1e-55	3.98e-54	5.52	136	166	57	50	244	141	124	51	0.277322	0.673922	0.997986	ENSMUSG00000079470	ENSMUST00000053760	protein_coding
Armc9	1	86275863	86276133	KO_peak_217	271	+	18.4	3.16e-05	0.000263027	18.4	7	4	0	0	16	2	14	0	10.2151	0.0975182	0.997986	ENSMUSG00000062590	ENSMUST00000113309	protein_coding
Cab39	1	85849309	85849787	KO_peak_216	479	+	6.33	0	0	6.33	1106	1022	259	161	883	674	158	61	-0.610626	0.341586	0.997986	ENSMUSG00000036707	ENSMUST00000113360	protein_coding
Cab39	1	85816103	85818410	KO_peak_215	2308	+	9.71	9.12e-05	0.000707946	9.71	29	9	19	15	22	8	26	7	0.0978781	0.875948	0.997986	ENSMUSG00000036707	ENSMUST00000097666	protein_coding
Cab39	1	85793440	85793530	KO_peak_214	91	+	8.52	1.07e-05	9.55e-05	8.52	15	17	10	2	18	8	10	14	1.82872	0.166514	0.997986	ENSMUSG00000036707	ENSMUST00000113360	protein_coding
Sp100	1	85709310	85709580	KO_peak_213	271	+	3.11	4.79e-07	4.9e-06	3.11	33	28	11	13	18	0	12	2	0.919738	0.491813	0.997986	ENSMUSG00000026222	ENSMUST00000066427	protein_coding
Sp140	1	85642579	85644621	KO_peak_212	2043	+	10.9	7.94e-29	2e-27	10.9	72	83	25	3	40	1	14	2	1.29559	0.2256	0.997986	ENSMUSG00000070031	ENSMUST00000080204	protein_coding
Fbxo36	1	84839840	84881196	KO_peak_211	41357	+	8.18	0.000234423	0.00169824	8.18	19	10	6	2	34	26	29	5	0.751994	0.497563	0.997986	ENSMUSG00000073633	ENSMUST00000097672	protein_coding
Daw1	1	83159761	83180374	KO_peak_210	20614	+	10.2	0.00281838	0.0169824	10.2	6	10	3	0	13	3	20	0	2.63457	0.106144	0.997986	ENSMUSG00000053161	ENSMUST00000113436	protein_coding
Sgpp2	1	78417989	78418109	KO_peak_198	121	+	5.11	0.00309029	0.018197	5.11	5	3	2	0	12	0	4	2	1.56679	0.678327	0.997986	ENSMUSG00000032908	ENSMUST00000036172	protein_coding
Rhbdd1	1	82444379	82444530	KO_peak_209	152	+	2.81	0.000457088	0.00316228	2.81	15	9	9	0	8	1	9	9	3.09217	0.0125986	0.997986	ENSMUSG00000026142	ENSMUST00000027322	protein_coding
Mrpl44	1	79777948	79778127	KO_peak_206	180	+	2.55	0.000416869	0.00295121	2.55	33	18	18	1	49	6	18	4	0.288086	0.970297	0.997986	ENSMUSG00000026248	ENSMUST00000027464	protein_coding
Mrpl44	1	79776195	79777890	KO_peak_205	1696	+	7.15	0.000776247	0.00524807	7.15	21	11	4	4	26	9	9	0	-0.539536	0.950155	0.997986	ENSMUSG00000026248	ENSMUST00000027464	protein_coding
Kcne4	1	78819191	78819252	KO_peak_204	62	+	5.62	0.00954993	0.0501187	5.62	3	4	1	0	3	8	4	0	0.818077	0.823495	0.997986	ENSMUSG00000047330	ENSMUST00000187432	protein_coding
Kcne4	1	78817819	78818208	KO_peak_203	390	+	12.3	4.37e-08	4.9e-07	12.3	19	19	5	0	21	21	7	0	-0.0502992	0.937726	0.997986	ENSMUSG00000047330	ENSMUST00000057262	protein_coding
Utp14b	1	78667582	78667793	KO_peak_202	212	+	13.3	3.55e-05	0.000288403	13.3	6	18	2	2	4	20	1	0	-2.88214	0.533913	0.997986	ENSMUSG00000079470	ENSMUST00000053760	protein_coding
Utp14b	1	78666802	78667073	KO_peak_201	272	+	3.37	1.62e-09	2e-08	3.37	57	59	14	22	63	33	69	31	1.6133	0.0512342	0.997986	ENSMUSG00000079470	ENSMUST00000151622	protein_coding
Utp14b	1	78664853	78666653	KO_peak_200	1801	+	36.8	0	0	36.8	1119	2038	281	258	1804	1857	597	206	0.139924	0.582398	0.997986	ENSMUSG00000079470	ENSMUST00000053760	protein_coding
Rhbdd1	1	82316570	82339151	KO_peak_208	22582	+	12.3	0.00151356	0.00954993	12.3	8	4	0	0	4	5	1	1	10.5776	0.581912	0.997986	ENSMUSG00000026142	ENSMUST00000140020	protein_coding
Ube2f	1	91285482	91285872	KO_peak_263	391	+	4.8	2.51e-47	1e-45	4.8	178	95	52	11	187	57	67	12	0.424448	0.637402	0.997986	ENSMUSG00000034343	ENSMUST00000171165	protein_coding
Ube2f	1	91290006	91290187	KO_peak_264	182	+	6.64	2.34e-05	0.000194984	6.64	13	3	3	0	3	1	8	0	3.12705	0.101778	0.997986	ENSMUSG00000034343	ENSMUST00000171165	protein_coding
Gpr39	1	125872576	125873414	KO_peak_326	839	+	47	3.16e-56	1.58e-54	47	179	114	44	6	28	16	10	4	0.989964	0.292969	0.997986	ENSMUSG00000026343	ENSMUST00000027581	protein_coding
Slc35f5	1	125595073	125595163	KO_peak_324	91	+	2.23	0.000645654	0.00436516	2.23	21	28	23	0	14	16	14	0	-0.403355	0.963865	0.997986	ENSMUSG00000026342	ENSMUST00000027580	protein_coding
Ccdc93	1	121501251	121501432	KO_peak_323	182	+	5.62	0.000218776	0.00162181	5.62	8	6	3	1	3	2	1	0	-1.02786	0.812965	0.997986	ENSMUSG00000026339	ENSMUST00000112621	protein_coding
Gm37174	1	121328361	121328482	KO_peak_322	122	+	21.5	4.37e-06	4.07e-05	21.5	26	25	9	14	14	23	14	7	0.0189656	0.835471	0.997986	ENSMUSG00000104253	ENSMUST00000194699	TEC
En1	1	120606978	120607396	KO_peak_321	419	+	19.4	1.62e-05	0.000141254	19.4	18	6	2	0	13	21	1	3	1.00452	0.885968	0.997986	ENSMUSG00000058665	ENSMUST00000079721	protein_coding
Tmem185b	1	119527140	119527884	KO_peak_319	745	+	7.66	1.58e-27	3.98e-26	7.66	116	129	29	35	156	139	48	14	-0.630796	0.712922	0.997986	ENSMUSG00000098923	ENSMUST00000183952	protein_coding
Mgat5	1	127482562	127482922	KO_peak_327	361	+	32.7	2.82e-09	3.47e-08	32.7	22	34	14	0	45	96	30	17	0.532887	0.874449	0.997986	ENSMUSG00000036155	ENSMUST00000171405	protein_coding
Tmem185b	1	119526902	119527081	KO_peak_318	180	+	6.13	0.00186209	0.0114815	6.13	5	13	4	0	4	14	9	0	0.650036	0.710736	0.997986	ENSMUSG00000098923	ENSMUST00000183952	protein_coding
Clasp1	1	118608661	118608901	KO_peak_316	241	+	5.41	5.01e-14	7.94e-13	5.41	48	33	14	2	33	15	13	4	0.900486	0.59583	0.997986	ENSMUSG00000064302	ENSMUST00000165223	protein_coding
Clasp1	1	118608031	118608242	KO_peak_315	212	+	1.87	8.71e-06	7.76e-05	1.87	89	62	86	30	108	67	133	45	0.342943	0.744211	0.997986	ENSMUSG00000064302	ENSMUST00000165223	protein_coding
Clasp1	1	118389087	118389238	KO_peak_313	152	+	2.45	0.00501187	0.0288403	2.45	19	26	5	4	28	5	6	3	0.629555	0.900446	0.997986	ENSMUSG00000064302	ENSMUST00000070989	protein_coding
Nifk	1	118332869	118333138	KO_peak_312	270	+	7.3	2.51e-57	1e-55	7.3	478	441	315	317	594	214	392	132	-0.18392	0.919489	0.997986	ENSMUSG00000026377	ENSMUST00000112688	protein_coding
D630008O14Rik	1	106541972	106542300	KO_peak_311	329	+	6	5.01e-18	1e-16	6	76	35	13	10	28	21	9	0	-0.861701	0.936442	0.997986	ENSMUSG00000054006	ENSMUST00000144260	antisense
Phlpp1	1	106393202	106393442	KO_peak_310	241	+	10.2	3.8e-07	3.89e-06	10.2	26	27	7	0	20	9	7	0	0.629344	0.594138	0.997986	ENSMUSG00000044340	ENSMUST00000061047	protein_coding
Phlpp1	1	106392753	106392933	KO_peak_309	181	+	3.42	1e-16	2e-15	3.42	100	26	39	12	86	35	30	18	0.113095	0.922997	0.997986	ENSMUSG00000044340	ENSMUST00000061047	protein_coding
Clasp1	1	118609050	118609321	KO_peak_317	272	+	3.85	1e-15	1.58e-14	3.85	72	26	24	14	65	14	33	5	0.107776	0.846333	0.997986	ENSMUSG00000064302	ENSMUST00000165223	protein_coding
Phlpp1	1	106392423	106392664	KO_peak_308	242	+	5.45	0.00190546	0.011749	5.45	12	6	5	0	5	10	2	0	-1.61873	0.69331	0.997986	ENSMUSG00000044340	ENSMUST00000061047	protein_coding
Ccnt2	1	127803239	127803869	KO_peak_330	631	+	27.6	3.98e-99	3.16e-97	27.6	133	323	35	26	96	148	37	16	0.523371	0.59212	0.997986	ENSMUSG00000026349	ENSMUST00000027587	protein_coding
AA986860	1	130743782	130744292	KO_peak_347	511	+	16.4	3.55e-05	0.000288403	16.4	19	23	8	0	29	23	16	6	1.29636	0.459989	0.997986	ENSMUSG00000042510	ENSMUST00000039323	protein_coding
AA986860	1	130742522	130742613	KO_peak_346	92	+	3.75	0.00102329	0.00676083	3.75	12	5	3	2	7	3	3	0	-0.541671	0.908493	0.997986	ENSMUSG00000042510	ENSMUST00000039323	protein_coding
Yod1	1	130718798	130719755	KO_peak_343	958	+	26.6	1e-14	1.58e-13	26.6	64	98	17	15	83	82	23	21	0.515054	0.750957	0.997986	ENSMUSG00000046404	ENSMUST00000049813	protein_coding
Gm16083	1	130462665	130528953	KO_peak_342	66289	+	9.2	0.00977237	0.127057	9.2	4	7	2	1	20	3	18	0	1.24166	0.568693	0.997986	ENSMUSG00000085526	ENSMUST00000125681	antisense
Ccnt2	1	127802251	127803091	KO_peak_329	841	+	24.9	1e-104	1e-102	24.9	1091	718	496	427	742	496	404	212	-0.112566	0.784169	0.997986	ENSMUSG00000026349	ENSMUST00000027587	protein_coding
Ubxn4	1	128277556	128277617	KO_peak_340	62	+	9.2	0.00977237	0.127057	9.2	2	2	0	0	0	17	1	0	9.99268	0.566545	0.997986	ENSMUSG00000026353	ENSMUST00000027592	protein_coding
Ubxn4	1	128244303	128244363	KO_peak_338	61	+	1.69	0.000630957	0.0042658	1.69	29	25	20	5	55	13	35	7	0.430847	0.796183	0.997986	ENSMUSG00000026353	ENSMUST00000027592	protein_coding
R3hdm1	1	128236540	128236720	KO_peak_336	181	+	2.35	4.79e-06	4.37e-05	2.35	37	23	24	0	40	10	36	8	1.28932	0.295313	0.997986	ENSMUSG00000056211	ENSMUST00000036288	protein_coding
Gm28800	1	127966405	127966466	KO_peak_333	62	+	5.11	0.000128825	0.000977237	5.11	9	7	1	0	3	8	0	2	2.26051	0.805895	0.997986	ENSMUSG00000099760	ENSMUST00000186230	antisense
Rab3gap1	1	127943718	127943868	KO_peak_332	151	+	6.13	0.00524807	0.0295121	6.13	21	7	7	5	17	3	13	0	0.136321	0.871618	0.997986	ENSMUSG00000036104	ENSMUST00000037649	protein_coding
Rab3gap1	1	127942496	127942735	KO_peak_331	240	+	3.25	2.51e-18	5.01e-17	3.25	93	74	42	17	89	57	37	18	0.124301	0.984134	0.997986	ENSMUSG00000036104	ENSMUST00000212506	protein_coding
Ubxn4	1	128274917	128277049	KO_peak_339	2133	+	1.4	2e-12	2.51e-11	1.4	1515	766	1254	896	1812	464	1540	521	-0.0950746	0.928998	0.997986	ENSMUSG00000026353	ENSMUST00000027592	protein_coding
Ttll4	1	74679005	74679486	KO_peak_177	482	+	7.59	4.07e-10	5.37e-09	7.59	64	55	35	18	94	84	32	5	-1.45913	0.24101	0.997986	ENSMUSG00000033257	ENSMUST00000113678	protein_coding
Phlpp1	1	106173008	106173428	KO_peak_307	421	+	11.2	0.000112202	0.000870964	11.2	28	17	15	9	18	21	4	1	-2.40441	0.170266	0.997986	ENSMUSG00000044340	ENSMUST00000061047	protein_coding
Zcchc2	1	106032936	106032997	KO_peak_305	62	+	4.6	0.00954993	0.0501187	4.6	3	0	2	0	1	1	0	0	-8.69332	0.70915	0.997986	ENSMUSG00000038866	ENSMUST00000118196	protein_coding
Ppp1r7	1	93366022	93366383	KO_peak_282	362	+	43.9	2.51e-14	3.98e-13	43.9	55	22	9	6	55	23	30	0	0.412804	0.552193	0.997986	ENSMUSG00000026275	ENSMUST00000027494	protein_coding
Ppp1r7	1	93365123	93365544	KO_peak_281	422	+	34.7	7.24e-10	9.33e-09	34.7	20	9	0	0	20	16	14	0	8.99268	0.0711634	0.997986	ENSMUSG00000026275	ENSMUST00000027494	protein_coding
Ppp1r7	1	93343543	93346227	KO_peak_280	2685	+	2.41	2e-55	1e-53	2.41	917	601	657	555	1303	491	939	638	0.249482	0.895295	0.997986	ENSMUSG00000026275	ENSMUST00000127141	nonsense_mediated_decay
Sned1	1	93300524	93300615	KO_peak_279	92	+	14.3	0.00042658	0.00295121	14.3	6	0	0	0	5	0	1	0	9.99268	0.73425	0.997986	ENSMUSG00000047793	ENSMUST00000062202	protein_coding
Sned1	1	93299535	93299776	KO_peak_278	242	+	2.42	1e-12	1.26e-11	2.42	145	76	68	54	133	51	59	21	-0.443163	0.624996	0.997986	ENSMUSG00000047793	ENSMUST00000062202	protein_coding
Sned1	1	93298935	93299206	KO_peak_277	272	+	2.26	5.01e-12	7.94e-11	2.26	129	90	104	42	134	77	110	29	-0.153055	0.92154	0.997986	ENSMUSG00000047793	ENSMUST00000062202	protein_coding
Sned1	1	93297975	93298546	KO_peak_276	572	+	6.54	1.91e-06	1.86e-05	6.54	45	37	15	8	58	25	20	13	0.662129	0.688265	0.997986	ENSMUSG00000047793	ENSMUST00000062202	protein_coding
Sned1	1	93296416	93297527	KO_peak_275	1112	+	7.15	5.01e-10	6.46e-09	7.15	136	129	58	34	140	61	55	11	-0.265284	0.932587	0.997986	ENSMUSG00000047793	ENSMUST00000062202	protein_coding
Ppp1r7	1	93366832	93367103	KO_peak_283	272	+	3.43	7.94e-21	1.58e-19	3.43	111	70	61	42	124	57	68	37	0.0619874	0.966449	0.997986	ENSMUSG00000026275	ENSMUST00000027494	protein_coding
Asb1	1	91544212	91547112	KO_peak_269	2901	+	4.77	1.91e-08	2.19e-07	4.77	38	17	18	5	42	15	30	10	0.775062	0.509109	0.997986	ENSMUSG00000026311	ENSMUST00000188081	protein_coding
Traf3ip1	1	91527781	91527901	KO_peak_268	121	+	12.3	4.07e-06	3.8e-05	12.3	21	10	4	1	34	4	25	4	2.24374	0.0422347	0.997986	ENSMUSG00000034292	ENSMUST00000189341	protein_coding
Traf3ip1	1	91501021	91501411	KO_peak_267	391	+	3.11	0	0	3.11	1604	2134	790	962	4014	2174	1863	964	-0.0787263	0.991063	0.997986	ENSMUSG00000034292	ENSMUST00000189341	protein_coding
Espnl	1	91346690	91346870	KO_peak_266	181	+	8.18	0.0018197	0.0112202	8.18	7	2	3	1	9	4	5	0	-0.710856	0.867585	0.997986	ENSMUSG00000049515	ENSMUST00000088904	protein_coding
Espnl	1	91344656	91344866	KO_peak_265	211	+	9.2	0.00977237	0.0524807	9.2	4	7	1	0	4	2	1	0	0.651931	0.758927	0.997986	ENSMUSG00000049515	ENSMUST00000176156	protein_coding
Rnpepl1	1	92919324	92920484	KO_peak_273	1161	+	18.4	3.16e-80	2.51e-78	18.4	291	149	75	19	357	166	65	16	-0.544155	0.550519	0.997986	ENSMUSG00000026269	ENSMUST00000027487	protein_coding
Zcchc2	1	106033056	106033326	KO_peak_306	271	+	10.2	0.00524807	0.0295121	10.2	10	0	2	0	3	2	8	0	2.52952	0.186094	0.997986	ENSMUSG00000038866	ENSMUST00000118196	protein_coding
Ppp1r7	1	93368121	93368272	KO_peak_284	152	+	14.3	0.00042658	0.00295121	14.3	7	0	0	0	3	0	6	4	10.5776	0.00785639	0.997986	ENSMUSG00000026275	ENSMUST00000027494	protein_coding
Ppp1r7	1	93372619	93372739	KO_peak_286	121	+	14.3	0.00042658	0.00295121	14.3	7	4	1	0	9	0	3	0	1.87096	0.531285	0.997986	ENSMUSG00000026275	ENSMUST00000027494	protein_coding
Zcchc2	1	106030692	106031232	KO_peak_304	541	+	10.4	6.31e-25	1.58e-23	10.4	72	95	25	0	73	65	26	3	0.340596	0.785646	0.997986	ENSMUSG00000038866	ENSMUST00000118196	protein_coding
Zcchc2	1	105991033	105991603	KO_peak_302	571	+	14.3	6.31e-06	5.75e-05	14.3	37	28	11	1	43	30	16	5	0.660513	0.734549	0.997986	ENSMUSG00000038866	ENSMUST00000118196	protein_coding
2310035C23Rik	1	105663882	105664212	KO_peak_301	331	+	4.14	1e-27	2.51e-26	4.14	144	65	42	28	148	76	48	23	-0.123105	0.875757	0.997986	ENSMUSG00000026319	ENSMUST00000190501	protein_coding
Cdh20	1	104994253	104994583	KO_peak_300	331	+	13.3	6.46e-08	7.24e-07	13.3	18	13	2	0	12	16	4	0	0.67955	0.720799	0.997986	ENSMUSG00000050840	ENSMUST00000062528	protein_coding
Gin1	1	97778021	97783018	KO_peak_298	4998	+	5.54	5.01e-16	7.94e-15	5.54	28	73	11	31	31	72	23	19	-0.240765	0.942607	0.997986	ENSMUSG00000026333	ENSMUST00000112844	protein_coding
Gal3st2	1	93874678	93874858	KO_peak_297	181	+	10.2	0.00524807	0.0295121	10.2	6	3	2	0	1	0	0	0	-10.1084	0.582388	0.997986	ENSMUSG00000094651	ENSMUST00000094663	protein_coding
Ppp1r7	1	93371359	93371480	KO_peak_285	122	+	3.68	0.00457088	0.0263027	3.68	6	6	2	2	3	11	7	0	-0.338494	0.924212	0.997986	ENSMUSG00000026275	ENSMUST00000027494	protein_coding
Ing5	1	93820745	93820896	KO_peak_296	152	+	11.2	0.00281838	0.0169824	11.2	7	6	3	0	4	1	10	13	5.01686	0.000517999	0.485773	ENSMUSG00000026283	ENSMUST00000027505	protein_coding
Ing5	1	93818857	93819068	KO_peak_294	212	+	5.96	1e-13	1.58e-12	5.96	32	52	19	16	18	54	11	5	-1.20936	0.455154	0.997986	ENSMUSG00000026283	ENSMUST00000027505	protein_coding
Ing5	1	93818558	93818799	KO_peak_293	242	+	7.15	0.0018197	0.0112202	7.15	9	9	2	3	4	8	2	0	-1.63982	0.859942	0.997986	ENSMUSG00000026283	ENSMUST00000027505	protein_coding
Atg4b	1	93787763	93788034	KO_peak_292	272	+	4.22	6.31e-17	1.26e-15	4.22	66	41	20	15	70	55	23	3	-1.10296	0.547419	0.997986	ENSMUSG00000026280	ENSMUST00000027502	protein_coding
Gm10550	1	93750566	93751072	KO_peak_291	507	+	9.2	3.98e-30	1.26e-28	9.2	183	82	63	28	293	74	127	36	0.347276	0.676841	0.997986	ENSMUSG00000101952	ENSMUST00000188846	antisense
Farp2	1	93621347	93621587	KO_peak_290	241	+	9.96	1.35e-09	1.7e-08	9.96	15	17	3	0	16	11	5	0	0.670258	0.683333	0.997986	ENSMUSG00000034066	ENSMUST00000120301	protein_coding
2024-09-02	1	93479300	93479570	KO_peak_288	271	+	13.3	0.000794328	0.00537032	13.3	9	6	1	1	13	0	3	3	2.24847	0.380162	0.997986	ENSMUSG00000026276	ENSMUST00000142401	protein_coding
Ppp1r7	1	93372888	93373069	KO_peak_287	182	+	10.2	0.00524807	0.0295121	10.2	2	5	0	0	7	0	2	0	10.7296	0.521031	0.997986	ENSMUSG00000026275	ENSMUST00000027494	protein_coding
Stk36	1	74635786	74635877	KO_peak_176	92	+	13.3	0.000794328	0.00537032	13.3	8	0	0	0	11	0	8	0	10.4077	0.199725	0.997986	ENSMUSG00000033276	ENSMUST00000087183	protein_coding
Unc50	1	37430138	37430286	KO_peak_62	149	+	5.11	5.01e-28	1.26e-26	5.11	198	50	73	28	126	47	62	18	0.0923516	0.901707	0.997986	ENSMUSG00000026111	ENSMUST00000114925	protein_coding
Cnnm3	1	36525217	36525397	KO_peak_61	181	+	2.93	0.000112202	0.000870964	2.93	37	22	12	3	23	3	8	7	1.67064	0.413376	0.997986	ENSMUSG00000001138	ENSMUST00000001166	protein_coding
Cnnm3	1	36521751	36524065	KO_peak_60	2315	+	2.26	0.000724436	0.00489779	2.26	33	13	8	6	21	4	5	0	-1.07658	0.590804	0.997986	ENSMUSG00000001138	ENSMUST00000001166	protein_coding
Cnnm3	1	36512643	36513122	KO_peak_59	480	+	17.4	1.02e-09	1.29e-08	17.4	36	36	6	8	15	33	13	8	0.901702	0.413079	0.997986	ENSMUSG00000001138	ENSMUST00000001166	protein_coding
Cnnm3	1	36511866	36512046	KO_peak_57	181	+	3.47	0.001	0.00660693	3.47	23	20	5	9	19	16	4	0	-2.29719	0.38738	0.997986	ENSMUSG00000001138	ENSMUST00000001166	protein_coding
Cnnm4	1	36472127	36472906	KO_peak_56	780	+	38.8	2.51e-70	1.26e-68	38.8	109	140	11	14	242	199	56	25	0.696733	0.411762	0.997986	ENSMUSG00000037408	ENSMUST00000153128	protein_coding
Fer1l5	1	36421777	36421927	KO_peak_55	151	+	2.43	2e-10	2.63e-09	2.43	124	49	68	30	154	51	121	67	0.823003	0.425008	0.997986	ENSMUSG00000037432	ENSMUST00000179162	protein_coding
Arid5a	1	36322651	36322712	KO_peak_54	62	+	11.2	0.00109648	0.00707946	11.2	7	1	0	0	5	3	1	0	10.2151	0.708966	0.997986	ENSMUSG00000037447	ENSMUST00000137906	protein_coding
Arid5a	1	36319806	36320825	KO_peak_52	1020	+	12.3	1.26e-31	3.98e-30	12.3	153	66	31	8	97	77	39	4	0.100056	0.7396	0.997986	ENSMUSG00000037447	ENSMUST00000115029	protein_coding
Arid5a	1	36319208	36319418	KO_peak_51	211	+	4.77	1.17e-06	1.15e-05	4.77	30	14	12	5	30	19	6	6	-0.439869	0.665417	0.997986	ENSMUSG00000037447	ENSMUST00000115029	protein_coding
Hs6st1	1	36106025	36106356	KO_peak_50	332	+	4.2	3.98e-21	7.94e-20	4.2	70	67	31	16	67	57	23	10	-0.442988	0.679269	0.997986	ENSMUSG00000045216	ENSMUST00000088174	protein_coding
Hs6st1	1	36103627	36104437	KO_peak_49	811	+	12.9	1e-164	1e-162	12.9	447	431	118	27	373	616	83	36	-0.550104	0.362154	0.997986	ENSMUSG00000045216	ENSMUST00000088174	protein_coding
Arhgef4	1	34812589	34812739	KO_peak_48	151	+	10.2	0.00524807	0.0295121	10.2	5	0	0	0	2	5	2	0	8.99268	0.728264	0.997986	ENSMUSG00000037509	ENSMUST00000047664	protein_coding
Arhgef4	1	34806454	34807079	KO_peak_47	626	+	9.2	0.00977237	0.127057	9.2	4	0	0	0	0	1	2	0	9.72965	0.473628	0.997986	ENSMUSG00000037509	ENSMUST00000160855	nonsense_mediated_decay
Arhgef4	1	34805975	34806335	KO_peak_46	361	+	3.36	0.00057544	0.00389045	3.36	26	10	10	4	14	5	19	1	1.06563	0.307701	0.997986	ENSMUSG00000037509	ENSMUST00000160855	nonsense_mediated_decay
Dst	1	34238507	34238748	KO_peak_45	242	+	8.18	0.000218776	0.00162181	8.18	16	9	5	0	17	6	4	0	-0.445589	0.916341	0.997986	ENSMUSG00000026131	ENSMUST00000194192	protein_coding
Lipt1	1	37875514	37875931	KO_peak_64	418	+	37.8	1e-10	1.29e-09	37.8	14	17	3	0	30	12	11	0	1.22753	0.569137	0.997986	ENSMUSG00000037216	ENSMUST00000041621	protein_coding
Eif5b	1	38018878	38019239	KO_peak_66	362	+	3.74	0	0	3.74	2826	3219	1330	1348	4615	3669	2456	907	-0.326788	0.754575	0.997986	ENSMUSG00000026083	ENSMUST00000027252	protein_coding
Ercc5	1	44178293	44181141	KO_peak_84	2849	+	5.64	6.31e-100	5.01e-98	5.64	776	478	292	140	723	294	279	68	-0.141013	0.996265	0.998524	ENSMUSG00000026048	ENSMUST00000027214	protein_coding
Ercc5	1	44166845	44167681	KO_peak_83	837	+	4.65	1.26e-74	7.94e-73	4.65	321	272	81	91	238	243	82	23	-0.772653	0.539944	0.997986	ENSMUSG00000026048	ENSMUST00000027214	protein_coding
Bivm	1	44138611	44143243	KO_peak_82	4633	+	4.91	1.58e-29	5.01e-28	4.91	103	113	38	11	63	56	23	19	0.840563	0.642119	0.997986	ENSMUSG00000041684	ENSMUST00000114709	protein_coding
Nck2	1	43569444	43569742	KO_peak_80	299	+	3.75	2.51e-08	2.88e-07	3.75	70	40	37	19	57	17	36	15	0.496169	0.717226	0.997986	ENSMUSG00000066877	ENSMUST00000086421	protein_coding
Nck2	1	43554076	43569207	KO_peak_79	15132	+	4.83	2e-29	5.01e-28	4.83	254	128	107	55	390	140	134	44	-0.385799	0.608998	0.997986	ENSMUSG00000066877	ENSMUST00000086421	protein_coding
Eif5b	1	37998099	38018064	KO_peak_65	19966	+	2.16	6.31e-58	3.16e-56	2.16	1010	1015	580	668	1887	815	1228	513	-0.0155545	0.875305	0.997986	ENSMUSG00000026083	ENSMUST00000027252	protein_coding
Slc9a4	1	40629354	40629564	KO_peak_73	211	+	22.5	2.29e-06	2.14e-05	22.5	7	12	2	0	3	9	1	0	-0.864543	0.783681	0.997986	ENSMUSG00000026065	ENSMUST00000027233	protein_coding
Il1rl2	1	40365132	40365313	KO_peak_72	182	+	10.2	0.00524807	0.0295121	10.2	2	4	0	1	2	1	1	0	0.180353	0.752332	0.997986	ENSMUSG00000070942	ENSMUST00000194296	protein_coding
Il1r1	1	40315428	40315609	KO_peak_71	182	+	2.79	6.31e-11	8.51e-10	2.79	84	75	40	48	83	39	57	23	0.124866	0.85103	0.997986	ENSMUSG00000026072	ENSMUST00000114795	protein_coding
Il1r1	1	40315098	40315339	KO_peak_70	242	+	2.71	0.00018197	0.00134896	2.71	29	15	13	3	25	16	24	0	0.197002	0.733183	0.997986	ENSMUSG00000026072	ENSMUST00000114795	protein_coding
Il1r1	1	40313060	40313780	KO_peak_69	721	+	74.6	3.98e-72	2.51e-70	74.6	140	297	18	12	129	241	24	26	1.06416	0.528027	0.997986	ENSMUSG00000026072	ENSMUST00000114795	protein_coding
Map4k4	1	40024693	40025053	KO_peak_68	361	+	3.57	1e-103	1e-101	3.57	786	249	318	102	397	211	169	84	0.0774371	0.850868	0.997986	ENSMUSG00000026074	ENSMUST00000168431	protein_coding
Map4k4	1	39990126	39999942	KO_peak_67	9817	+	1.35	2e-93	1.26e-91	1.35	4626	3085	3118	2899	2731	2104	2051	1934	0.14941	0.791513	0.997986	ENSMUSG00000026074	ENSMUST00000163854	protein_coding
Dnah7b	1	46139625	46139895	KO_peak_85	271	+	12.3	0.00104713	0.00676083	12.3	10	18	4	3	24	8	11	1	0.306258	0.873175	0.997986	ENSMUSG00000041144	ENSMUST00000069293	protein_coding
Dst	1	34228460	34229031	KO_peak_43	572	+	2.65	2e-26	5.01e-25	2.65	333	229	188	90	156	81	71	30	-0.221806	0.67821	0.997986	ENSMUSG00000026131	ENSMUST00000115104	protein_coding
Dst	1	34198703	34199454	KO_peak_41	752	+	1.49	1.58e-20	3.16e-19	1.49	698	384	465	431	207	71	178	85	0.1807	0.983884	0.997986	ENSMUSG00000026131	ENSMUST00000115104	protein_coding
Sulf1	1	12850922	12851042	KO_peak_18	121	+	4.09	2.34e-05	0.000199526	4.09	0	0	0	0	0	0	1	1	0	1	1	ENSMUSG00000016918	ENSMUST00000186051	protein_coding
Sulf1	1	12692515	12718570	KO_peak_17	26056	+	24.5	1.29e-08	1.51e-07	24.5	12	13	4	6	13	2	17	8	2.12974	0.0778881	0.997986	ENSMUSG00000016918	ENSMUST00000180062	protein_coding
Prex2	1	11156352	11160269	KO_peak_16	3918	+	14.3	0.00042658	0.00295121	14.3	5	3	1	0	1	0	2	0	3.99993	0.352067	0.997986	ENSMUSG00000048960	ENSMUST00000027056	protein_coding
Cspp1	1	10065328	10066813	KO_peak_14	1486	+	3.37	2.51e-29	6.31e-28	3.37	334	261	155	169	624	223	246	153	-0.143031	0.779387	0.997986	ENSMUSG00000056763	ENSMUST00000119714	protein_coding
Cspp1	1	10039849	10040267	KO_peak_13	419	+	2.2	0.00194984	0.0120226	2.2	32	14	19	3	44	13	32	18	1.14689	0.324316	0.997986	ENSMUSG00000056763	ENSMUST00000155974	protein_coding
E330040D14Rik	1	9968358	9968568	KO_peak_12	211	+	11.2	0.00281838	0.0169824	11.2	4	4	0	0	1	1	1	0	10.2151	0.527003	0.997986	ENSMUSG00000104025	ENSMUST00000192299	TEC
Sgk3	1	9898730	9898999	KO_peak_11	270	+	2.22	3.72e-07	3.8e-06	2.22	83	55	51	29	58	39	34	14	-0.31824	0.741368	0.997986	ENSMUSG00000025915	ENSMUST00000168907	protein_coding
Sulf1	1	12858918	12859458	KO_peak_19	541	+	12	1e-315	1e-312	12	484	712	141	99	465	272	112	47	0.0729986	0.941987	0.997986	ENSMUSG00000016918	ENSMUST00000185780	protein_coding
1700034P13Rik	1	9747647	9747976	KO_peak_8	330	+	23.5	3.16e-40	1.26e-38	23.5	161	122	51	24	150	128	46	16	-0.396868	0.714268	0.997986	ENSMUSG00000097893	ENSMUST00000181821	antisense
3110035E14Rik	1	9624783	9625023	KO_peak_7	241	+	2.99	5.01e-14	7.94e-13	2.99	55	62	24	16	77	53	14	12	-0.622652	0.447402	0.997986	ENSMUSG00000067879	ENSMUST00000088666	protein_coding
Rrs1	1	9545911	9546951	KO_peak_6	1041	+	6.74	0	0	6.74	3593	2527	774	422	4236	2872	910	449	-0.0569145	0.719555	0.997986	ENSMUSG00000061024	ENSMUST00000072079	protein_coding
Pcmtd1	1	7172611	7172701	KO_peak_5	91	+	9.2	0.00954993	0.0501187	9.2	3	1	2	0	4	0	1	0	-1.03834	0.809943	0.997986	ENSMUSG00000051285	ENSMUST00000061280	protein_coding
Pcmtd1	1	7163299	7170011	KO_peak_4	6713	+	15.3	0	0	15.3	2180	2234	1102	803	1209	1213	584	511	0.133205	0.674791	0.997986	ENSMUSG00000051285	ENSMUST00000061280	protein_coding
Pcmtd1	1	7089128	7120525	KO_peak_3	31398	+	3.78	1e-25	2.51e-24	3.78	223	190	125	95	128	115	74	47	-0.131306	0.736178	0.997986	ENSMUSG00000051285	ENSMUST00000061280	protein_coding
Rb1cc1	1	6248182	6261001	KO_peak_2	12820	+	13.4	0	0	13.4	4940	7981	1939	1758	7486	8619	3222	1541	-0.101965	0.880893	0.997986	ENSMUSG00000025907	ENSMUST00000027040	protein_coding
1700034P13Rik	1	9748124	9751866	KO_peak_9	3743	+	6.39	3.98e-36	1.26e-34	6.39	194	131	78	72	226	103	89	44	-0.224734	0.753898	0.997986	ENSMUSG00000097893	ENSMUST00000181821	antisense
Dst	1	34227800	34228251	KO_peak_42	452	+	3.19	2.51e-41	1e-39	3.19	685	486	362	309	212	134	121	54	-0.289592	0.614266	0.997986	ENSMUSG00000026131	ENSMUST00000115104	protein_coding
Rdh10	1	16105773	16105983	KO_peak_22	211	+	13.8	6.17e-07	6.17e-06	13.8	49	38	15	3	34	46	15	7	0.370976	0.834699	0.997986	ENSMUSG00000025921	ENSMUST00000027053	protein_coding
Dst	1	34192643	34192794	KO_peak_40	152	+	3.54	5.25e-06	4.79e-05	3.54	31	16	5	9	2	3	4	0	0.496594	0.365228	0.997986	ENSMUSG00000026131	ENSMUST00000115104	protein_coding
Dst	1	34191714	34192164	KO_peak_39	451	+	21.5	1.26e-34	3.98e-33	21.5	169	135	50	56	24	18	16	1	-0.372414	0.842263	0.997986	ENSMUSG00000026131	ENSMUST00000115104	protein_coding
Dst	1	34190994	34191145	KO_peak_38	152	+	1.59	1.26e-07	1.38e-06	1.59	152	78	92	87	37	8	26	12	0.155364	0.96121	0.997986	ENSMUSG00000026131	ENSMUST00000115104	protein_coding
Dst	1	34190395	34190546	KO_peak_37	152	+	8.18	9.77e-05	0.000776247	8.18	20	12	2	5	6	2	1	2	1.06315	0.890353	0.997986	ENSMUSG00000026131	ENSMUST00000115104	protein_coding
Dst	1	34188476	34189017	KO_peak_36	542	+	29.6	2.82e-09	3.47e-08	29.6	26	25	12	0	3	2	1	0	-0.552566	0.798772	0.997986	ENSMUSG00000026131	ENSMUST00000115104	protein_coding
Terf1	1	15838256	15843127	KO_peak_21	4872	+	1.37	1.29e-09	1.62e-08	1.37	1264	689	976	782	1325	471	1158	644	0.208427	0.918452	0.997986	ENSMUSG00000025925	ENSMUST00000188371	protein_coding
Rab23	1	33739444	33740015	KO_peak_32	572	+	9.07	1.26e-31	3.98e-30	9.07	72	90	20	9	67	55	13	1	-1.05457	0.687563	0.997986	ENSMUSG00000004768	ENSMUST00000088287	protein_coding
Pih1d3	1	31223074	31223637	KO_peak_29	564	+	62.3	6.31e-18	1.26e-16	62.3	29	65	5	0	109	71	33	5	1.98412	0.279742	0.997986	ENSMUSG00000026063	ENSMUST00000027230	protein_coding
Gm37580	1	24102202	24102531	KO_peak_27	330	+	5.62	6.31e-11	9.33e-10	5.62	17	44	6	4	13	13	12	3	1.58018	0.246036	0.997986	ENSMUSG00000102398	ENSMUST00000192408	TEC
Paqr8	1	20936051	20938421	KO_peak_24	2371	+	29.1	7.94e-77	5.01e-75	29.1	297	315	84	29	427	310	143	92	0.926388	0.338514	0.997986	ENSMUSG00000025931	ENSMUST00000068880	protein_coding
Paqr8	1	20935451	20935812	KO_peak_23	362	+	17.4	3.98e-21	7.94e-20	17.4	100	93	76	18	181	192	86	36	-0.607356	0.317701	0.997986	ENSMUSG00000025931	ENSMUST00000068880	protein_coding
Eif2d	1	131179506	131179867	KO_peak_349	362	+	7.97	1.86e-09	2.29e-08	7.97	14	43	6	2	21	21	5	3	0.569654	0.904835	0.997986	ENSMUSG00000026427	ENSMUST00000068791	protein_coding
Dnah7b	1	46207488	46207609	KO_peak_86	122	+	10.2	0.00524807	0.0295121	10.2	7	2	0	2	19	1	24	8	2.59083	0.0247147	0.997986	ENSMUSG00000041144	ENSMUST00000069293	protein_coding
Dnah7c	1	46530608	46532807	KO_peak_88	2200	+	14.3	0.00042658	0.00295121	14.3	6	4	0	2	20	7	6	6	1.09976	0.486734	0.997986	ENSMUSG00000101337	ENSMUST00000189749	protein_coding
Creb1	1	64574189	64597570	KO_peak_151	23382	+	12.4	2e-93	1.58e-91	12.4	432	484	217	96	306	299	192	52	0.0333014	0.792829	0.997986	ENSMUSG00000025958	ENSMUST00000190348	protein_coding
Fastkd2	1	63731650	63732040	KO_peak_150	391	+	3.38	2e-20	3.98e-19	3.38	120	110	63	42	139	122	77	32	-0.265504	0.795304	0.997986	ENSMUSG00000025962	ENSMUST00000027103	protein_coding
Adam23	1	63592748	63592928	KO_peak_149	181	+	10.2	0.00524807	0.0295121	10.2	3	6	0	0	2	3	5	0	8.99268	0.133854	0.997986	ENSMUSG00000025964	ENSMUST00000114107	protein_coding
Zdbf2	1	63309536	63310077	KO_peak_146	542	+	11.2	5.01e-36	1.58e-34	11.2	149	99	50	22	85	91	43	14	-0.0516891	0.957514	0.997986	ENSMUSG00000027520	ENSMUST00000114132	protein_coding
Zdbf2	1	63308846	63308967	KO_peak_145	122	+	1.73	0.000707946	0.0047863	1.73	35	44	20	15	22	13	11	0	-1.06254	0.597883	0.997986	ENSMUSG00000027520	ENSMUST00000114132	protein_coding
Zdbf2	1	63307256	63308787	KO_peak_144	1532	+	14.3	5.01e-41	2e-39	14.3	425	285	216	140	297	164	156	78	0.0057557	0.886793	0.997986	ENSMUSG00000027520	ENSMUST00000114132	protein_coding
Ccnyl1	1	64721676	64723916	KO_peak_152	2241	+	17.9	1e-224	1e-222	17.9	316	675	106	63	468	546	158	35	-0.129622	0.941769	0.997986	ENSMUSG00000070871	ENSMUST00000114077	protein_coding
Zdbf2	1	63305936	63306027	KO_peak_143	92	+	2	0.00042658	0.00295121	2	29	16	8	18	13	17	8	6	-0.54121	0.781141	0.997986	ENSMUSG00000027520	ENSMUST00000114132	protein_coding
Zdbf2	1	63305007	63305217	KO_peak_141	211	+	3.07	2.69e-05	0.000223872	3.07	22	26	2	15	15	7	11	4	0.630943	0.565073	0.997986	ENSMUSG00000027520	ENSMUST00000114132	protein_coding
Zdbf2	1	63302847	63303088	KO_peak_139	242	+	6.13	1.35e-06	1.29e-05	6.13	24	26	3	10	25	12	6	0	-1.41685	0.648816	0.997986	ENSMUSG00000027520	ENSMUST00000114132	protein_coding
Nrp2	1	62816864	62817255	KO_peak_138	392	+	30.7	1.07e-08	1.26e-07	30.7	17	19	2	1	6	6	8	2	3.07341	0.0955776	0.997986	ENSMUSG00000025969	ENSMUST00000114157	protein_coding
Nrp2	1	62815484	62815965	KO_peak_137	482	+	10.3	0	0	10.3	442	925	121	60	121	191	46	7	-0.0399929	0.634915	0.997986	ENSMUSG00000025969	ENSMUST00000114157	protein_coding
Nrp2	1	62795858	62796129	KO_peak_135	272	+	36.8	7.94e-13	1.26e-11	36.8	35	34	3	2	8	9	6	0	1.59551	0.0914369	0.997986	ENSMUSG00000025969	ENSMUST00000027112	protein_coding
Nrp2	1	62703914	62704185	KO_peak_134	272	+	1.92	3.98e-25	1e-23	1.92	286	244	172	192	95	33	54	17	-0.441838	0.563072	0.997986	ENSMUSG00000025969	ENSMUST00000027112	protein_coding
Nrp2	1	62703344	62703675	KO_peak_133	332	+	6.81	4.07e-07	4.17e-06	6.81	29	14	2	4	6	4	2	0	-0.278789	0.852167	0.997986	ENSMUSG00000025969	ENSMUST00000075144	protein_coding
Zdbf2	1	63305396	63305607	KO_peak_142	212	+	6.98	6.03e-08	6.61e-07	6.98	18	28	9	8	18	17	4	3	-0.856726	0.571859	0.997986	ENSMUSG00000027520	ENSMUST00000114132	protein_coding
Pard3b	1	62637878	62638298	KO_peak_132	421	+	11	9.12e-10	1.15e-08	11	49	29	18	9	53	28	28	7	0.144249	0.854628	0.997986	ENSMUSG00000052062	ENSMUST00000094906	protein_coding
Ccnyl1	1	64725464	64725584	KO_peak_153	121	+	9.2	0.00501187	0.0288403	9.2	5	3	2	0	10	5	2	0	-1.2063	0.806236	0.997986	ENSMUSG00000070871	ENSMUST00000114077	protein_coding
Pikfyve	1	65246392	65250198	KO_peak_155	3807	+	4.99	1.26e-38	3.98e-37	4.99	170	208	57	39	189	202	61	20	-0.520236	0.662469	0.997986	ENSMUSG00000025949	ENSMUST00000097707	protein_coding
Plcd4	1	74566627	74567106	KO_peak_173	480	+	6.13	7.24e-06	6.61e-05	6.13	41	27	21	5	83	27	20	8	-0.446319	0.57723	0.997986	ENSMUSG00000026173	ENSMUST00000113749	protein_coding
Plcd4	1	74560468	74563463	KO_peak_172	2996	+	9.2	0.000112202	0.000870964	9.2	49	96	32	11	62	55	51	11	0.663714	0.434417	0.997986	ENSMUSG00000026173	ENSMUST00000027362	protein_coding
Cnot9	1	74528863	74529044	KO_peak_171	182	+	3.26	5.75e-10	7.41e-09	3.26	65	58	43	12	72	52	41	9	-0.310087	0.816122	0.997986	ENSMUSG00000026174	ENSMUST00000087215	protein_coding
Ctdsp1	1	74397194	74397255	KO_peak_170	62	+	4.29	0.00104713	0.00676083	4.29	8	1	2	0	3	1	9	0	3.02764	0.144392	0.997986	ENSMUSG00000026176	ENSMUST00000027367	protein_coding
Slc11a1	1	74385674	74385854	KO_peak_168	181	+	8.18	0.00190546	0.011749	8.18	5	3	0	1	5	0	1	0	0.072236	0.752101	0.997986	ENSMUSG00000026177	ENSMUST00000027368	protein_coding
Slc11a1	1	74385436	74385496	KO_peak_167	61	+	9.2	0.00977237	0.127057	9.2	4	1	0	0	5	0	8	0	9.99268	0.218117	0.997986	ENSMUSG00000026177	ENSMUST00000027368	protein_coding
Catip	1	74369024	74369203	KO_peak_166	180	+	14.3	2.69e-05	0.000223872	14.3	2	10	1	0	10	5	1	0	-0.489123	0.74933	0.997986	ENSMUSG00000073650	ENSMUST00000097697	protein_coding
Gm38058	1	64736568	64736689	KO_peak_154	122	+	2.19	0.00707946	0.0380189	2.19	15	21	6	6	15	11	3	5	0.169111	0.9496	0.997986	ENSMUSG00000102140	ENSMUST00000194323	TEC
Catip	1	74368491	74368788	KO_peak_165	298	+	19.4	1.62e-05	0.000141254	19.4	25	9	8	3	31	12	24	4	0.799294	0.475561	0.997986	ENSMUSG00000073650	ENSMUST00000097697	protein_coding
Pnkd	1	74351875	74352055	KO_peak_163	181	+	2.71	1.26e-14	2e-13	2.71	95	55	49	15	68	57	64	15	0.351775	0.595814	0.997986	ENSMUSG00000026179	ENSMUST00000087225	protein_coding
Smarcal1	1	72586034	72586363	KO_peak_161	330	+	3.38	1.26e-28	3.16e-27	3.38	139	115	78	19	186	108	60	16	-0.623882	0.457376	0.997986	ENSMUSG00000039354	ENSMUST00000152225	protein_coding
Tmem169	1	72301547	72301727	KO_peak_160	181	+	11.2	0.00281838	0.0169824	11.2	10	6	4	0	7	0	4	5	3.21222	0.0687597	0.997986	ENSMUSG00000026188	ENSMUST00000027380	protein_coding
Map2	1	66414786	66414967	KO_peak_159	182	+	11.2	0.00281838	0.0169824	11.2	4	1	1	0	10	4	2	0	-0.799557	0.772103	0.997986	ENSMUSG00000015222	ENSMUST00000114013	protein_coding
Map2	1	66412509	66412690	KO_peak_158	182	+	11.2	0.00281838	0.0169824	11.2	4	2	1	0	3	5	3	0	0.638835	0.801227	0.997986	ENSMUSG00000015222	ENSMUST00000145419	protein_coding
Map2	1	66399420	66410593	KO_peak_157	11174	+	13.3	0.000794328	0.00537032	13.3	7	9	7	11	11	0	13	7	0.93887	0.725314	0.997986	ENSMUSG00000015222	ENSMUST00000114013	protein_coding
Pikfyve	1	65272687	65273786	KO_peak_156	1100	+	2.08	7.94e-14	1.26e-12	2.08	158	73	112	42	65	24	54	22	0.404273	0.754068	0.997986	ENSMUSG00000025949	ENSMUST00000097707	protein_coding
Pnkd	1	74352859	74352919	KO_peak_164	61	+	9.2	3.24e-06	3.02e-05	9.2	11	3	0	0	10	2	14	4	9.72965	0.00217305	0.896435	ENSMUSG00000026179	ENSMUST00000087225	protein_coding
Pard3b	1	62440018	62479516	KO_peak_131	39499	+	1.23	0.000190546	0.00141254	1.23	223	144	116	184	310	126	297	142	0.195297	0.680616	0.997986	ENSMUSG00000052062	ENSMUST00000094906	protein_coding
Abi2	1	60470761	60477231	KO_peak_129	6471	+	10.2	2.51e-17	3.98e-16	10.2	158	114	105	56	179	81	104	67	0.289902	0.961008	0.997986	ENSMUSG00000026782	ENSMUST00000189980	protein_coding
Nif3l1	1	58445330	58445754	KO_peak_106	425	+	7.15	0.000112202	0.000870964	7.15	26	25	15	17	52	10	21	7	-0.501045	0.590065	0.997986	ENSMUSG00000026036	ENSMUST00000114337	protein_coding
Sgol2a	1	58016169	58017846	KO_peak_104	1678	+	37.3	1e-163	1e-161	37.3	901	1274	351	231	1254	1058	449	179	-0.0871723	0.903587	0.997986	ENSMUSG00000026039	ENSMUST00000027202	protein_coding
Sgol2a	1	58015780	58015961	KO_peak_103	182	+	2.67	2.51e-74	1.58e-72	2.67	417	628	230	348	444	626	281	275	-0.130369	0.720269	0.997986	ENSMUSG00000026039	ENSMUST00000027202	protein_coding
Sgol2a	1	58015541	58015722	KO_peak_102	182	+	4.47	1.58e-47	6.31e-46	4.47	40	157	21	30	58	217	19	31	-0.479946	0.529806	0.997986	ENSMUSG00000026039	ENSMUST00000027202	protein_coding
1700066M21Rik	1	57382802	57383666	KO_peak_101	865	+	38.3	1e-156	1e-154	38.3	303	532	63	45	374	423	104	30	0.124542	0.748207	0.997986	ENSMUSG00000038323	ENSMUST00000042734	protein_coding
Plcl1	1	55696978	55697338	KO_peak_99	361	+	20.4	8.13e-08	8.91e-07	20.4	22	8	1	0	14	5	9	3	4.41411	0.0465283	0.997986	ENSMUSG00000038349	ENSMUST00000042986	protein_coding
Nif3l1	1	58447676	58447796	KO_peak_107	121	+	3.83	0.00851138	0.0446684	3.83	9	6	1	2	8	4	3	0	-0.400617	0.889468	0.997986	ENSMUSG00000026036	ENSMUST00000129759	nonsense_mediated_decay
Osgepl1	1	53319972	53320212	KO_peak_95	241	+	2.14	1.86e-07	1.95e-06	2.14	95	50	67	21	92	9	46	12	0.0325375	0.890826	0.997986	ENSMUSG00000026096	ENSMUST00000027265	protein_coding
Hibch	1	52920453	52920572	KO_peak_94	120	+	4.38	7.41e-05	0.00057544	4.38	11	2	3	1	16	4	6	0	-0.468842	0.923115	0.997986	ENSMUSG00000041426	ENSMUST00000044478	protein_coding
Nemp2	1	52650280	52650519	KO_peak_93	240	+	15.3	0.000223872	0.00162181	15.3	5	7	0	0	5	1	6	2	10.5776	0.0470589	0.997986	ENSMUSG00000043015	ENSMUST00000165859	protein_coding
Nemp2	1	52649714	52650132	KO_peak_92	419	+	30.7	1.07e-08	1.26e-07	30.7	14	27	4	0	13	5	9	0	2.18712	0.101178	0.997986	ENSMUSG00000043015	ENSMUST00000165859	protein_coding
Stat1	1	52160128	52160279	KO_peak_91	152	+	10.2	0.00524807	0.0295121	10.2	3	3	2	0	1	1	10	0	3.51555	0.149044	0.997986	ENSMUSG00000026104	ENSMUST00000186057	protein_coding
Stat1	1	52159320	52159830	KO_peak_90	511	+	6.25	1e-174	1e-171	6.25	457	524	190	93	352	188	108	32	-0.235021	0.833195	0.997986	ENSMUSG00000026104	ENSMUST00000186057	protein_coding
Sdpr	1	51300773	51302152	KO_peak_89	1380	+	46	1e-151	1e-149	46	2035	1116	851	447	1182	521	510	188	-0.0550487	0.914078	0.997986	ENSMUSG00000045954	ENSMUST00000051572	protein_coding
Mars2	1	55238554	55239124	KO_peak_97	571	+	76.6	7.94e-25	2e-23	76.6	34	92	6	4	42	103	5	0	-1.94932	0.737635	0.997986	ENSMUSG00000046994	ENSMUST00000061334	protein_coding
Abi2	1	60478639	60478850	KO_peak_130	212	+	4.77	0.00398107	0.0229087	4.77	11	3	6	0	6	2	12	0	1.52777	0.311338	0.997986	ENSMUSG00000026782	ENSMUST00000188618	protein_coding
Nif3l1	1	58461292	58462131	KO_peak_108	840	+	18.4	6.31e-67	3.16e-65	18.4	198	223	61	24	134	109	51	20	0.483324	0.632314	0.997986	ENSMUSG00000026036	ENSMUST00000087521	protein_coding
Nbeal1	1	60331018	60331108	KO_peak_128	91	+	3.47	0.0074131	0.0398107	3.47	6	4	3	0	2	3	3	0	0.506611	0.768055	0.997986	ENSMUSG00000073664	ENSMUST00000160834	protein_coding
Nbeal1	1	60260405	60260496	KO_peak_126	92	+	2.73	0.00562341	0.0316228	2.73	8	5	4	3	3	3	2	2	0.375292	0.835878	0.997986	ENSMUSG00000073664	ENSMUST00000162291	nonsense_mediated_decay
Carf	1	60147855	60148066	KO_peak_125	212	+	4.29	0.000151356	0.00114815	4.29	24	23	21	4	33	18	19	10	0.282458	0.970429	0.997986	ENSMUSG00000026017	ENSMUST00000180952	protein_coding
Fam117b	1	59981638	59982177	KO_peak_124	540	+	67.4	2.51e-19	3.98e-18	67.4	74	35	12	0	59	46	15	7	1.07546	0.620927	0.997986	ENSMUSG00000041040	ENSMUST00000036540	protein_coding
Bmpr2	1	59867376	59868576	KO_peak_123	1201	+	5.89	1.26e-36	3.98e-35	5.89	406	375	200	148	275	243	126	69	-0.311059	0.569863	0.997986	ENSMUSG00000067336	ENSMUST00000087435	protein_coding
Bmpr2	1	59764299	59764390	KO_peak_122	92	+	3.92	0.000891251	0.00588844	3.92	19	8	5	6	15	7	3	0	-2.25139	0.310476	0.997986	ENSMUSG00000067336	ENSMUST00000087435	protein_coding
Nop58	1	59684976	59685067	KO_peak_121	92	+	2.73	0.00389045	0.0223872	2.73	13	10	11	0	33	15	11	6	-0.103664	0.746296	0.997986	ENSMUSG00000026020	ENSMUST00000027174	protein_coding
Cflar	1	58752351	58753917	KO_peak_109	1567	+	45	6.31e-30	1.58e-28	45	68	84	13	4	40	61	8	4	0.0359883	0.972385	0.997986	ENSMUSG00000026031	ENSMUST00000069333	protein_coding
Fzd7	1	59484539	59485107	KO_peak_118	569	+	7.55	0	0	7.55	1305	1159	425	191	713	716	211	125	-0.0854121	0.591871	0.997986	ENSMUSG00000041075	ENSMUST00000114246	protein_coding
Fzd7	1	59483615	59484183	KO_peak_117	569	+	23.5	1.17e-06	1.15e-05	23.5	22	19	4	0	12	17	1	0	-1.96512	0.680457	0.997986	ENSMUSG00000041075	ENSMUST00000114246	protein_coding
Stradb	1	58994463	58994643	KO_peak_114	181	+	15.3	0.000223872	0.00162181	15.3	4	12	2	0	7	15	7	0	0.899485	0.720973	0.997986	ENSMUSG00000026027	ENSMUST00000027185	protein_coding
Stradb	1	58973551	58973730	KO_peak_113	180	+	15.3	0.000223872	0.00162181	15.3	21	7	1	0	15	5	13	4	4.72638	0.00492398	0.997986	ENSMUSG00000026027	ENSMUST00000114296	protein_coding
Casp8	1	58844623	58844683	KO_peak_111	61	+	4.85	0.00109648	0.00707946	4.85	7	4	2	0	7	1	3	0	0.921238	0.745366	0.997986	ENSMUSG00000026029	ENSMUST00000190213	protein_coding
Gm973	1	59625086	59627546	KO_peak_119	2461	+	3.41	3.98e-07	4.17e-06	3.41	81	72	49	40	262	100	157	78	0.19549	0.795914	0.997986	ENSMUSG00000047361	ENSMUST00000114243	protein_coding
Fam72a	1	131527932	131528110	KO_peak_350	179	+	2.44	0.00389045	0.0223872	2.44	40	32	8	26	59	33	17	5	-1.35566	0.3471	0.997986	ENSMUSG00000055184	ENSMUST00000068613	protein_coding
Zdbf2	1	63304677	63304768	KO_peak_140	92	+	3.18	0.00102329	0.00676083	3.18	10	13	6	0	11	7	1	0	-2.51875	0.440907	0.997986	ENSMUSG00000027520	ENSMUST00000114132	protein_coding
Rab7b	1	131712874	131713352	KO_peak_352	479	+	11.9	1e-36	3.16e-35	11.9	119	80	37	14	176	86	30	13	-0.60064	0.501601	0.997986	ENSMUSG00000052688	ENSMUST00000064679	protein_coding
Sde2	1	180851126	180851186	KO_peak_589	61	+	4.6	0.00954993	0.0501187	4.6	6	7	3	0	12	10	2	18	2.83334	0.0364312	0.997986	ENSMUSG00000038806	ENSMUST00000038091	protein_coding
H3f3aos	1	180814580	180814969	KO_peak_588	390	+	13.3	2.51e-18	5.01e-17	13.3	22	57	4	3	22	28	14	0	0.997398	0.382608	0.997986	ENSMUSG00000073485	ENSMUST00000097448	antisense
Acbd3	1	180745194	180752648	KO_peak_587	7455	+	5.66	0	0	5.66	1549	1158	407	257	1435	978	448	201	0.0599942	0.973619	0.997986	ENSMUSG00000026499	ENSMUST00000027780	protein_coding
Acbd3	1	180726102	180726312	KO_peak_586	211	+	2.13	0.000562341	0.00389045	2.13	36	41	11	28	39	79	16	23	-0.688481	0.524491	0.997986	ENSMUSG00000026499	ENSMUST00000027780	protein_coding
Lin9	1	180689528	180690097	KO_peak_585	570	+	5.62	7.94e-54	3.98e-52	5.62	193	226	73	49	191	139	85	38	0.293765	0.742121	0.997986	ENSMUSG00000058729	ENSMUST00000192725	protein_coding
Lin9	1	180688293	180689440	KO_peak_584	1148	+	2.3	7.94e-15	1.26e-13	2.3	136	101	55	48	152	46	64	22	-0.0610575	0.967478	0.997986	ENSMUSG00000058729	ENSMUST00000192725	protein_coding
Lin9	1	180641179	180641329	KO_peak_583	151	+	16.4	9.12e-05	0.000707946	16.4	7	6	0	0	2	0	2	5	10.2151	0.00508725	0.997986	ENSMUSG00000058729	ENSMUST00000192561	protein_coding
Itpkb	1	180423123	180423273	KO_peak_582	151	+	11.2	0.000562341	0.00389045	11.2	8	2	3	0	1	2	6	6	3.91995	0.0164118	0.997986	ENSMUSG00000038855	ENSMUST00000070181	protein_coding
Sde2	1	180861156	180866299	KO_peak_590	5144	+	9	1e-228	1e-226	9	1374	908	509	292	1584	857	567	230	-0.159939	0.742229	0.997986	ENSMUSG00000038806	ENSMUST00000038091	protein_coding
Itpkb	1	180332835	180334035	KO_peak_581	1201	+	30.1	3.16e-67	1.58e-65	30.1	399	292	87	40	253	178	70	21	0.0471845	0.884309	0.997986	ENSMUSG00000038855	ENSMUST00000070181	protein_coding
Cdc42bpa	1	180163057	180163267	KO_peak_579	211	+	8.18	0.00288403	0.017378	8.18	12	5	5	0	0	0	9	2	9.99268	0.00148947	0.773059	ENSMUSG00000026490	ENSMUST00000111117	protein_coding
Cdc42bpa	1	180162218	180162309	KO_peak_578	92	+	2.17	2.29e-06	2.14e-05	2.17	30	35	25	4	27	26	21	5	0.0171132	0.960177	0.997986	ENSMUSG00000026490	ENSMUST00000111117	protein_coding
Cdc42bpa	1	180144514	180144635	KO_peak_577	122	+	2.07	0.000239883	0.00177828	2.07	32	18	23	7	42	26	19	3	-1.14069	0.379647	0.997986	ENSMUSG00000026490	ENSMUST00000135056	protein_coding
Gm10518	1	179803670	179803731	KO_peak_576	62	+	3.41	0.00389045	0.0223872	3.41	7	5	0	0	7	0	3	2	9.40772	0.142074	0.997986	ENSMUSG00000073486	ENSMUST00000097454	protein_coding
Cnst	1	179625828	179625919	KO_peak_575	92	+	6.64	0.00323594	0.0190546	6.64	1	3	1	0	4	1	0	0	-10.4303	0.724272	0.997986	ENSMUSG00000038949	ENSMUST00000040706	protein_coding
Cnst	1	179625048	179625409	KO_peak_574	362	+	18.4	2e-23	3.98e-22	18.4	66	67	23	7	93	109	27	11	-0.343119	0.723054	0.997986	ENSMUSG00000038949	ENSMUST00000040706	protein_coding
Cnst	1	179609892	179610553	KO_peak_573	662	+	11.1	1e-127	1e-125	11.1	366	283	123	60	579	500	194	63	-0.417023	0.546451	0.997986	ENSMUSG00000038949	ENSMUST00000040706	protein_coding
Kif26b	1	178932312	178932552	KO_peak_572	241	+	15.3	9.12e-05	0.000707946	15.3	10	3	2	0	9	4	0	1	-0.0335329	0.791769	0.997986	ENSMUSG00000026494	ENSMUST00000161017	protein_coding
Itpkb	1	180330694	180332327	KO_peak_580	1634	+	6.13	1.48e-07	1.58e-06	6.13	26	28	8	2	14	22	5	6	0.951247	0.702042	0.997986	ENSMUSG00000038855	ENSMUST00000070181	protein_coding
Gm38300	1	178340520	178341381	KO_peak_571	862	+	41.9	6.31e-12	1e-10	41.9	48	53	17	1	68	22	9	9	0.728255	0.972016	0.997986	ENSMUSG00000104279	ENSMUST00000194245	TEC
Srp9	1	182131507	182131688	KO_peak_593	182	+	2.62	2.51e-33	7.94e-32	2.62	200	70	91	33	179	49	109	28	0.337807	0.682664	0.997986	ENSMUSG00000026511	ENSMUST00000027792	protein_coding
Gpatch2	1	187349816	187350296	KO_peak_609	481	+	17.4	2e-30	5.01e-29	17.4	95	119	43	14	124	87	52	27	0.587572	0.676344	0.997986	ENSMUSG00000039210	ENSMUST00000065573	protein_coding
Gpatch2	1	187349397	187349458	KO_peak_608	62	+	5.45	0.00190546	0.011749	5.45	10	1	0	1	7	2	7	0	2.19625	0.292631	0.997986	ENSMUSG00000039210	ENSMUST00000065573	protein_coding
Gpatch2	1	187349037	187349188	KO_peak_607	152	+	8.18	0.000562341	0.00389045	8.18	8	7	4	0	6	3	4	0	0.464984	0.820061	0.997986	ENSMUSG00000039210	ENSMUST00000065573	protein_coding
Gpatch2	1	187348378	187348589	KO_peak_606	212	+	4.31	3.09e-08	3.47e-07	4.31	56	32	27	6	72	33	19	19	0.31468	0.961818	0.997986	ENSMUSG00000039210	ENSMUST00000065573	protein_coding
Gpatch2	1	187225711	187230785	KO_peak_605	5075	+	3.59	1e-118	1e-116	3.59	808	571	444	300	904	478	579	260	0.130474	0.883523	0.997986	ENSMUSG00000039210	ENSMUST00000160471	protein_coding
Dnah14	1	181628014	181628195	KO_peak_592	182	+	12.3	0.00151356	0.00954993	12.3	5	4	0	1	13	4	11	0	1.73933	0.463017	0.997986	ENSMUSG00000047369	ENSMUST00000208001	protein_coding
D1Pas1	1	186970239	186970330	KO_peak_603	92	+	2.32	6.76e-06	6.03e-05	2.32	48	16	29	12	137	21	120	12	0.190723	0.778008	0.997986	ENSMUSG00000039224	ENSMUST00000045108	protein_coding
Eprs	1	185407492	185410193	KO_peak_601	2702	+	2.64	2.51e-62	1.58e-60	2.64	334	376	174	227	524	232	286	120	-0.165148	0.931189	0.997986	ENSMUSG00000026615	ENSMUST00000046514	protein_coding
Eprs	1	185401485	185401606	KO_peak_600	122	+	1.72	3.98e-12	6.31e-11	1.72	170	103	103	63	162	61	141	27	0.100142	0.714048	0.997986	ENSMUSG00000026615	ENSMUST00000046514	protein_coding
Taf1a	1	183409543	183409633	KO_peak_599	91	+	2.42	3.72e-08	4.17e-07	2.42	58	36	25	12	91	19	35	22	0.649652	0.682479	0.997986	ENSMUSG00000072258	ENSMUST00000195798	protein_coding
Aida	1	183322366	183323292	KO_peak_598	927	+	5.41	1e-59	5.01e-58	5.41	504	263	188	87	507	204	238	43	-0.0629045	0.837747	0.997986	ENSMUSG00000042901	ENSMUST00000193625	protein_coding
Susd4	1	182895603	182895844	KO_peak_597	242	+	29.6	2.14e-08	2.45e-07	29.6	4	17	0	0	11	11	10	3	8.99268	0.03792	0.997986	ENSMUSG00000038576	ENSMUST00000085724	protein_coding
Susd4	1	182892162	182895485	KO_peak_596	3324	+	13.3	5.5e-06	5.01e-05	13.3	32	18	10	4	52	11	32	4	0.874212	0.45719	0.997986	ENSMUSG00000038576	ENSMUST00000085724	protein_coding
Trp53bp2	1	182458957	182462014	KO_peak_595	3058	+	4.46	5.01e-40	1.58e-38	4.46	258	130	117	37	252	84	150	40	0.480875	0.557312	0.997986	ENSMUSG00000026510	ENSMUST00000117245	protein_coding
Trp53bp2	1	182448413	182449011	KO_peak_594	599	+	22.1	1e-16	1.58e-15	22.1	99	93	47	20	108	55	45	18	0.166824	0.951226	0.997986	ENSMUSG00000026510	ENSMUST00000117245	protein_coding
D1Pas1	1	186967474	186970122	KO_peak_602	2649	+	31.2	0	0	31.2	2998	6133	610	502	7611	6665	1661	750	0.384903	0.283111	0.997986	ENSMUSG00000039224	ENSMUST00000045108	protein_coding
Ptpn14	1	189850127	189850188	KO_peak_612	62	+	9.2	0.00977237	0.127057	9.2	3	4	0	0	1	2	2	0	8.99268	0.383231	0.997986	ENSMUSG00000026604	ENSMUST00000027898	protein_coding
Zbtb18	1	177449119	177449419	KO_peak_568	301	+	3.58	1.86e-05	0.000158489	3.58	20	19	8	2	21	14	14	0	0.179349	0.789757	0.997986	ENSMUSG00000063659	ENSMUST00000077225	protein_coding
Dcaf8	1	172194600	172195019	KO_peak_545	420	+	3.02	1e-225	1e-222	3.02	2188	1107	1142	545	2729	939	1298	297	-0.363956	0.685495	0.997986	ENSMUSG00000026554	ENSMUST00000191689	protein_coding
Dcaf8	1	172149312	172172965	KO_peak_544	23654	+	10.4	0	0	10.4	2128	1459	665	541	2587	942	925	367	0.0803454	0.816337	0.997986	ENSMUSG00000026554	ENSMUST00000191689	protein_coding
Pex19	1	172135748	172135957	KO_peak_543	210	+	2.04	0.00588844	0.0323594	2.04	24	22	20	12	35	22	28	11	-0.099477	0.934392	0.997986	ENSMUSG00000003464	ENSMUST00000111252	protein_coding
Copa	1	172082528	172082678	KO_peak_542	151	+	7.15	0.000128825	0.000977237	7.15	55	27	19	14	76	29	29	10	-0.215954	0.880162	0.997986	ENSMUSG00000026553	ENSMUST00000135192	protein_coding
Alyref2	1	171503832	171504425	KO_peak_540	594	+	11.2	1e-41	3.98e-40	11.2	144	124	43	19	208	135	50	17	-0.328963	0.734554	0.997986	ENSMUSG00000060244	ENSMUST00000081527	protein_coding
Alyref2	1	171503507	171503685	KO_peak_539	179	+	15.3	9.12e-05	0.000707946	15.3	24	22	8	3	23	12	10	0	-0.211424	0.949672	0.997986	ENSMUSG00000060244	ENSMUST00000081527	protein_coding
F11r	1	171464362	171464603	KO_peak_538	242	+	7.77	9.55e-09	1.15e-07	7.77	33	11	17	0	11	12	19	0	0.613423	0.388884	0.997986	ENSMUSG00000038235	ENSMUST00000043839	protein_coding
Gm17224	1	172213020	172213197	KO_peak_546	178	+	10.2	0.00524807	0.0295121	10.2	9	4	1	0	2	0	1	0	2.67989	0.558349	0.997986	ENSMUSG00000092085	ENSMUST00000171429	antisense
F11r	1	171463314	171464004	KO_peak_537	691	+	6.34	0	0	6.34	4421	3104	1168	455	2791	2323	730	260	-0.272044	0.522222	0.997986	ENSMUSG00000038235	ENSMUST00000043839	protein_coding
Usf1	1	171417822	171417942	KO_peak_535	121	+	2.1	7.76e-07	7.76e-06	2.1	66	40	34	8	108	53	44	1	-0.889935	0.519085	0.997986	ENSMUSG00000026641	ENSMUST00000160486	protein_coding
Usf1	1	171411402	171411703	KO_peak_534	302	+	1.95	1.41e-09	1.78e-08	1.95	120	52	48	46	100	39	65	18	-0.0853964	0.943006	0.997986	ENSMUSG00000026641	ENSMUST00000160486	protein_coding
Arhgap30	1	171408622	171408712	KO_peak_533	91	+	9.2	0.00102329	0.00660693	9.2	1	3	0	1	3	0	3	0	1.50323	0.858514	0.997986	ENSMUSG00000048865	ENSMUST00000056449	protein_coding
Arhgap30	1	171407873	171408293	KO_peak_532	421	+	2.75	1.26e-19	2.51e-18	2.75	138	134	61	62	137	128	82	50	0.0511754	0.959941	0.997986	ENSMUSG00000048865	ENSMUST00000056449	protein_coding
Nectin4	1	171386214	171386711	KO_peak_531	498	+	10.2	0.00524807	0.0295121	10.2	6	4	2	0	7	2	3	3	2.32217	0.349179	0.997986	ENSMUSG00000006411	ENSMUST00000006578	protein_coding
Pfdn2	1	171345669	171356738	KO_peak_530	11070	+	3.34	7.94e-99	6.31e-97	3.34	1859	927	1012	714	2545	671	1595	559	0.0822833	0.849936	0.997986	ENSMUSG00000006412	ENSMUST00000135941	protein_coding
Dedd	1	171342062	171342331	KO_peak_529	270	+	20.4	3.16e-12	5.01e-11	20.4	27	39	11	3	37	39	14	4	0.0330667	0.969459	0.997986	ENSMUSG00000013973	ENSMUST00000111300	protein_coding
Dedd	1	171340901	171341230	KO_peak_528	330	+	3.54	2.14e-06	2.04e-05	3.54	68	37	26	11	65	32	18	4	-0.810898	0.557087	0.997986	ENSMUSG00000013973	ENSMUST00000111300	protein_coding
Usf1	1	171418001	171418452	KO_peak_536	452	+	13.1	1.26e-46	5.01e-45	13.1	234	152	73	17	233	182	78	9	-0.464845	0.77181	0.997986	ENSMUSG00000026641	ENSMUST00000161241	protein_coding
Desi2	1	178249342	178249552	KO_peak_569	211	+	2.32	0.00588844	0.0323594	2.32	23	29	11	7	25	16	7	0	-1.5769	0.504641	0.997986	ENSMUSG00000026502	ENSMUST00000027783	protein_coding
Igsf8	1	172316440	172316501	KO_peak_547	62	+	11.2	0.00281838	0.0169824	11.2	3	1	0	0	5	2	1	0	10.7296	0.65445	0.997986	ENSMUSG00000038034	ENSMUST00000139528	protein_coding
Kcnj10	1	172372800	172372980	KO_peak_549	181	+	9.2	0.00977237	0.127057	9.2	5	3	0	0	5	5	4	4	9.99268	0.0966833	0.997986	ENSMUSG00000044708	ENSMUST00000056136	protein_coding
Zbtb18	1	177446967	177448701	KO_peak_567	1735	+	10.2	0	0	10.2	4398	5929	1082	612	4839	5197	1274	540	0.0238225	0.969559	0.997986	ENSMUSG00000063659	ENSMUST00000094276	protein_coding
Zbtb18	1	177442499	177443270	KO_peak_565	772	+	2.52	0.00057544	0.00398107	2.52	25	15	8	10	17	22	11	1	-1.22714	0.659046	0.997986	ENSMUSG00000063659	ENSMUST00000195549	protein_coding
Exo1	1	175909053	175909413	KO_peak_563	361	+	9.96	3.09e-10	4.07e-09	9.96	22	25	4	1	43	9	11	0	0.731872	0.657665	0.997986	ENSMUSG00000039748	ENSMUST00000039725	protein_coding
Exo1	1	175899620	175901078	KO_peak_562	1459	+	4.99	3.16e-12	5.01e-11	4.99	55	38	11	16	66	51	19	5	-0.880576	0.666102	0.997986	ENSMUSG00000039748	ENSMUST00000039725	protein_coding
Igsf8	1	172318053	172318233	KO_peak_548	181	+	2.69	0.00047863	0.00331131	2.69	26	12	17	0	37	22	20	0	-0.749384	0.618643	0.997986	ENSMUSG00000038034	ENSMUST00000085912	protein_coding
Cfap45	1	172532532	172532593	KO_peak_556	62	+	2.86	0.0020893	0.0125893	2.86	9	15	1	1	65	15	41	18	3.23541	0.00217893	0.896435	ENSMUSG00000026546	ENSMUST00000085894	protein_coding
Igsf9	1	172497256	172497437	KO_peak_555	182	+	10.2	0.00524807	0.0295121	10.2	3	3	1	0	3	0	0	0	-10.4303	0.643621	0.997986	ENSMUSG00000037995	ENSMUST00000052629	protein_coding
Igsf9	1	172482237	172484291	KO_peak_554	2055	+	11.2	0.00281838	0.0169824	11.2	1	6	1	0	5	1	2	4	3.76139	0.217444	0.997986	ENSMUSG00000037995	ENSMUST00000111235	protein_coding
Pigm	1	172377954	172378105	KO_peak_553	152	+	3.5	0.00138038	0.00870964	3.5	8	4	5	0	14	5	2	0	-2.23889	0.393931	0.997986	ENSMUSG00000050229	ENSMUST00000052455	protein_coding
Pigm	1	172377414	172377595	KO_peak_552	182	+	13.3	0.000794328	0.00537032	13.3	9	14	8	3	10	17	5	9	0.419176	0.904997	0.997986	ENSMUSG00000050229	ENSMUST00000052455	protein_coding
Pigm	1	172376965	172377175	KO_peak_551	211	+	12.3	0.000562341	0.00389045	12.3	6	2	3	0	6	3	3	4	1.58275	0.453817	0.997986	ENSMUSG00000050229	ENSMUST00000052455	protein_coding
Pigm	1	172376695	172376756	KO_peak_550	62	+	4.43	0.00954993	0.0501187	4.43	5	2	1	0	2	9	0	3	1.5477	0.741298	0.997986	ENSMUSG00000050229	ENSMUST00000052455	protein_coding
Aim2	1	173463949	173464040	KO_peak_558	92	+	13.3	0.000169824	0.00125892	13.3	6	0	0	0	2	0	3	3	9.40772	0.0333461	0.997986	ENSMUSG00000037860	ENSMUST00000166137	protein_coding
Dedd	1	171329662	171330378	KO_peak_527	717	+	1.69	0.000776247	0.00524807	1.69	50	48	28	28	33	29	22	14	-0.0386394	0.954145	0.997986	ENSMUSG00000013973	ENSMUST00000135150	protein_coding
Ptpn14	1	189850396	189850727	KO_peak_613	332	+	7.66	1e-06	1e-05	7.66	37	18	11	4	27	5	1	0	-3.47611	0.143013	0.997986	ENSMUSG00000026604	ENSMUST00000097442	protein_coding
Adgrb3	1	25094060	25094271	KO_peak_676	212	-	12.3	0.00151356	0.00954993	12.3	6	4	2	0	4	8	2	0	-0.802691	0.812334	0.997986	ENSMUSG00000033569	ENSMUST00000146592	protein_coding
Fam135a	1	24028342	24030743	KO_peak_675	2402	-	15.7	0	0	15.7	3279	2995	1596	1319	2568	2660	1508	860	-0.138792	0.696459	0.997986	ENSMUSG00000026153	ENSMUST00000027337	protein_coding
Ogfrl1	1	23369764	23370422	KO_peak_674	659	-	25.5	1e-103	1e-101	25.5	394	312	96	27	377	177	85	40	0.496527	0.737652	0.997986	ENSMUSG00000026158	ENSMUST00000027343	protein_coding
4933415F23Rik	1	23101629	23101986	KO_peak_673	358	-	29.6	6.31e-15	1e-13	29.6	35	37	10	8	186	37	83	16	0.714694	0.370666	0.997986	ENSMUSG00000073730	ENSMUST00000073179	protein_coding
4933415F23Rik	1	23101036	23101422	KO_peak_672	387	-	5.93	6.31e-44	2.51e-42	5.93	93	130	21	37	681	175	193	47	-0.0763366	0.804228	0.997986	ENSMUSG00000073730	ENSMUST00000073179	protein_coding
Phf3	1	30803657	30804558	KO_peak_679	902	-	35.3	0	0	35.3	16283	17975	5588	4326	12366	9450	4389	2323	0.0434351	0.886256	0.997986	ENSMUSG00000048874	ENSMUST00000088310	protein_coding
Kcnq5	1	21402655	21402926	KO_peak_670	272	-	9.2	0.00977237	0.127057	9.2	5	4	0	1	2	0	0	0	-9.69332	0.5808	0.997986	ENSMUSG00000028033	ENSMUST00000173404	protein_coding
Kcnq5	1	21400499	21400709	KO_peak_668	211	-	11.2	0.00281838	0.0169824	11.2	7	1	0	0	3	0	1	0	9.40772	0.594119	0.997986	ENSMUSG00000028033	ENSMUST00000115300	protein_coding
Kcnq5	1	21399480	21399931	KO_peak_667	452	-	21.5	4.37e-06	4.07e-05	21.5	12	7	0	0	3	0	1	0	9.72965	0.350971	0.997986	ENSMUSG00000028033	ENSMUST00000115300	protein_coding
Tram2	1	21000785	21001115	KO_peak_665	331	-	21.5	6.46e-08	7.24e-07	21.5	22	13	2	1	23	9	7	0	0.862709	0.550102	0.997986	ENSMUSG00000041779	ENSMUST00000037998	protein_coding
Tram2	1	20996448	20996837	KO_peak_663	390	-	7.15	1.55e-06	1.51e-05	7.15	18	13	9	0	12	18	4	6	0.611932	0.878037	0.997986	ENSMUSG00000041779	ENSMUST00000037998	protein_coding
Mcm3	1	20803234	20803473	KO_peak_661	240	-	4.26	6.31e-35	2e-33	4.26	209	72	53	22	230	55	75	8	-0.108837	0.900243	0.997986	ENSMUSG00000041859	ENSMUST00000053266	protein_coding
Kcnq5	1	21402116	21402566	KO_peak_669	451	-	10.2	1.26e-11	1.82e-10	10.2	49	41	13	6	10	5	6	0	0.426669	0.392141	0.997986	ENSMUSG00000028033	ENSMUST00000173404	protein_coding
Jph1	1	17091316	17091736	KO_peak_660	421	-	3.9	3.98e-17	6.31e-16	3.9	156	96	81	62	145	99	82	30	-0.483657	0.643689	0.997986	ENSMUSG00000042686	ENSMUST00000038382	protein_coding
Phf3	1	30804917	30805907	KO_peak_680	991	-	16	0	0	16	922	1144	295	228	728	477	262	113	0.22711	0.711714	0.997986	ENSMUSG00000048874	ENSMUST00000088310	protein_coding
Phf3	1	30830408	30831429	KO_peak_682	1022	-	13	1e-141	1e-138	13	709	821	229	175	751	550	236	80	-0.287181	0.785431	0.997986	ENSMUSG00000048874	ENSMUST00000088310	protein_coding
Lman2l	1	36422525	36422646	KO_peak_699	122	-	3.24	0.00630957	0.0346737	3.24	18	6	5	0	15	6	10	4	1.87783	0.1989	0.997986	ENSMUSG00000001143	ENSMUST00000125304	protein_coding
Rab7b	1	131711682	131712667	KO_peak_351	986	+	66.4	0	0	66.4	1533	1562	381	289	1295	1145	330	151	-0.255599	0.626215	0.997986	ENSMUSG00000052688	ENSMUST00000129905	protein_coding
Kansl3	1	36335819	36336328	KO_peak_698	510	-	6.95	0	0	6.95	2052	1325	738	250	2699	1800	1017	255	-0.208817	0.681774	0.997986	ENSMUSG00000010453	ENSMUST00000185912	protein_coding
Neurl3	1	36265072	36265193	KO_peak_696	122	-	9.2	0.00977237	0.127057	9.2	5	0	0	0	2	0	1	0	10.5776	0.683196	0.997986	ENSMUSG00000047180	ENSMUST00000056946	protein_coding
Uggt1	1	36144004	36146084	KO_peak_695	2081	-	5.72	1.58e-38	5.01e-37	5.72	189	100	111	30	223	110	149	23	-0.120689	0.992018	0.998018	ENSMUSG00000037470	ENSMUST00000046875	protein_coding
Gm37335	1	36106088	36106357	KO_peak_693	270	-	3.96	2.51e-21	5.01e-20	3.96	71	69	24	17	67	60	22	6	-0.676104	0.68684	0.997986	ENSMUSG00000104523	ENSMUST00000192656	antisense
Phf3	1	30824365	30830289	KO_peak_681	5925	-	3.33	7.94e-26	2e-24	3.33	230	185	80	71	211	130	84	30	-0.290595	0.827672	0.997986	ENSMUSG00000048874	ENSMUST00000088310	protein_coding
Fam168b	1	34816933	34817054	KO_peak_692	122	-	1.64	3.09e-05	0.00025704	1.64	88	53	41	46	73	72	36	26	-0.623366	0.480431	0.997986	ENSMUSG00000037503	ENSMUST00000047534	protein_coding
Zfp451	1	33803050	33803411	KO_peak_690	362	-	10.2	1.55e-05	0.000134896	10.2	19	12	3	3	6	6	6	5	2.21227	0.148486	0.997986	ENSMUSG00000042197	ENSMUST00000044455	protein_coding
Zfp451	1	33801340	33802871	KO_peak_689	1532	-	26.6	1e-183	1e-180	26.6	478	843	100	51	252	466	64	23	-0.141297	0.909097	0.997986	ENSMUSG00000042197	ENSMUST00000044455	protein_coding
Zfp451	1	33776608	33777509	KO_peak_687	902	-	8.14	1e-111	1e-109	8.14	1345	1084	596	376	1381	975	673	264	-0.12359	0.861288	0.997986	ENSMUSG00000042197	ENSMUST00000019861	protein_coding
Bag2	1	33746083	33746683	KO_peak_686	601	-	5.59	2.51e-21	6.31e-20	5.59	208	111	113	50	230	141	149	61	0.0937523	0.962793	0.997986	ENSMUSG00000042215	ENSMUST00000044691	protein_coding
Prim2	1	33669674	33669735	KO_peak_683	62	-	1.88	3.55e-05	0.000295121	1.88	74	29	35	27	70	24	32	13	-0.386096	0.666052	0.997986	ENSMUSG00000026134	ENSMUST00000027312	protein_coding
Zfp451	1	33814449	33814540	KO_peak_691	92	-	2.83	9.55e-07	9.33e-06	2.83	37	18	11	14	34	26	18	12	0.0325624	0.948521	0.997986	ENSMUSG00000042197	ENSMUST00000044455	protein_coding
Ptpn14	1	189851205	189851385	KO_peak_614	181	+	9.2	0.00158489	0.01	9.2	16	11	10	0	37	14	10	3	-0.365271	0.675799	0.997986	ENSMUSG00000026604	ENSMUST00000097442	protein_coding
Irf6	1	193171515	193171725	KO_peak_633	211	+	16.4	0.00011749	0.000891251	16.4	5	9	0	2	8	14	4	0	-0.705448	0.854653	0.997986	ENSMUSG00000026638	ENSMUST00000076521	protein_coding
Irf6	1	193169430	193169818	KO_peak_631	389	+	39.9	2.51e-11	3.39e-10	39.9	4	36	0	2	7	34	7	1	1.09429	0.476996	0.997986	ENSMUSG00000026638	ENSMUST00000076521	protein_coding
Gm15867	1	192856037	192856157	KO_peak_630	121	+	2.51	4.79e-06	4.37e-05	2.51	11	11	9	0	2	5	1	0	-2.05992	0.800249	0.997986	ENSMUSG00000089812	ENSMUST00000159407	antisense
Slc30a1	1	191907515	191909981	KO_peak_628	2467	+	63.4	2.51e-41	1e-39	63.4	355	311	197	138	336	314	154	113	-0.273586	0.508357	0.997986	ENSMUSG00000037434	ENSMUST00000044954	protein_coding
Slc30a1	1	191906766	191906947	KO_peak_627	182	+	8.18	0.0057544	0.0316228	8.18	3	4	0	3	2	1	1	0	-1.20959	0.834266	0.997986	ENSMUSG00000037434	ENSMUST00000044954	protein_coding
Lpgat1	1	191782043	191782133	KO_peak_626	91	+	2.01	1.58e-05	0.000138038	2.01	66	45	35	16	73	55	17	8	-1.27124	0.217686	0.997986	ENSMUSG00000026623	ENSMUST00000110855	protein_coding
A130010J15Rik	1	193174091	193174927	KO_peak_635	837	+	49.1	5.01e-14	7.94e-13	49.1	25	61	4	0	11	82	1	0	-2.70234	0.89373	0.997986	ENSMUSG00000079144	ENSMUST00000160822	protein_coding
Lpgat1	1	191778516	191778966	KO_peak_625	451	+	24.5	3.16e-52	1.26e-50	24.5	76	178	31	10	108	118	45	13	0.550894	0.608263	0.997986	ENSMUSG00000026623	ENSMUST00000110855	protein_coding
Ints7	1	191619765	191621358	KO_peak_622	1594	+	1.97	5.37e-06	4.9e-05	1.97	65	48	38	24	113	63	45	10	-1.04547	0.32899	0.997986	ENSMUSG00000037461	ENSMUST00000045450	protein_coding
Tmem206	1	191349776	191350106	KO_peak_621	331	+	3.32	3.16e-11	4.79e-10	3.32	67	75	60	28	83	47	57	27	0.112132	0.986681	0.997986	ENSMUSG00000026627	ENSMUST00000027940	protein_coding
Nsl1	1	191086054	191086144	KO_peak_620	91	+	4.09	0.00512861	0.0288403	4.09	5	4	2	1	4	3	2	4	1.75016	0.390881	0.997986	ENSMUSG00000062510	ENSMUST00000078259	protein_coding
Nsl1	1	191083747	191084018	KO_peak_619	272	+	3.2	2.75e-06	2.57e-05	3.2	40	24	16	0	87	25	20	7	0.199048	0.939867	0.997986	ENSMUSG00000062510	ENSMUST00000078259	protein_coding
Nsl1	1	191083178	191083329	KO_peak_618	152	+	12.3	0.00151356	0.00954993	12.3	7	1	0	0	4	4	2	0	9.40772	0.571737	0.997986	ENSMUSG00000062510	ENSMUST00000078259	protein_coding
Nsl1	1	191075137	191076638	KO_peak_617	1502	+	15.3	0.000223872	0.00162181	15.3	1	0	0	0	0	0	3	1	10.2151	0.733783	0.997986	ENSMUSG00000062510	ENSMUST00000076952	protein_coding
Angel2	1	190945736	190945797	KO_peak_616	62	+	23.5	1.17e-06	1.15e-05	23.5	2	8	0	0	1	9	4	0	10.2151	0.308827	0.997986	ENSMUSG00000026634	ENSMUST00000066632	protein_coding
Lpgat1	1	191719370	191719580	KO_peak_624	211	+	10.7	5.01e-11	7.08e-10	10.7	33	25	12	6	40	23	22	5	0.268076	0.797406	0.997986	ENSMUSG00000026623	ENSMUST00000110856	protein_coding
Plxna2	1	194812158	194812429	KO_peak_636	272	+	19.4	1.62e-05	0.000141254	19.4	10	12	4	0	8	12	2	6	1.74579	0.448761	0.997986	ENSMUSG00000026640	ENSMUST00000027952	protein_coding
Xkr4	1	3216804	3421836	KO_peak_638	205033	-	24.5	6.03e-07	6.03e-06	24.5	9	12	0	2	5	0	0	1	1.81189	0.789852	0.997986	ENSMUSG00000051951	ENSMUST00000070533	protein_coding
Stau2	1	16344697	16345206	KO_peak_656	510	-	6.13	2e-09	2.45e-08	6.13	67	52	28	11	43	39	28	20	0.926469	0.442505	0.997986	ENSMUSG00000025920	ENSMUST00000127420	nonsense_mediated_decay
Stau2	1	16229600	16229811	KO_peak_655	212	-	6.47	0.000354813	0.0025704	6.47	7	11	3	0	6	1	4	0	1.7112	0.352936	0.997986	ENSMUSG00000025920	ENSMUST00000027052	protein_coding
Ncoa2	1	13174079	13175217	KO_peak_651	1139	-	24.4	0	0	24.4	853	896	184	72	1117	964	271	89	0.123731	0.889083	0.997986	ENSMUSG00000005886	ENSMUST00000006037	protein_coding
Cops5	1	10037852	10038119	KO_peak_650	268	-	7.15	1.82e-07	1.95e-06	7.15	83	33	36	30	94	26	64	44	0.792812	0.462505	0.997986	ENSMUSG00000025917	ENSMUST00000188619	protein_coding
Ppp1r42	1	9978822	9985645	KO_peak_649	6824	-	5.62	0.00562341	0.030903	5.62	5	6	2	0	19	7	41	6	3.36178	0.0107788	0.997986	ENSMUSG00000025916	ENSMUST00000147000	protein_coding
Vcpip1	1	9748141	9748382	KO_peak_648	242	-	4.64	3.98e-22	7.94e-21	4.64	177	125	57	48	188	101	54	44	0.0755315	0.873846	0.997986	ENSMUSG00000045210	ENSMUST00000057438	protein_coding
Vcpip1	1	9724410	9745473	KO_peak_646	21064	-	13.5	0	0	13.5	1362	1698	330	152	955	929	280	124	0.384396	0.610114	0.997986	ENSMUSG00000045210	ENSMUST00000057438	protein_coding
4732440D04Rik	1	6213292	6214502	KO_peak_644	1211	-	11.5	1.58e-15	3.16e-14	11.5	202	135	79	45	121	73	41	37	0.304275	0.942252	0.997986	ENSMUSG00000090031	ENSMUST00000191825	antisense
Mrpl15	1	4781951	4782191	KO_peak_643	241	-	13.3	0.000794328	0.00537032	13.3	6	3	1	0	5	4	2	0	0.600537	0.79228	0.997986	ENSMUSG00000033845	ENSMUST00000146665	protein_coding
Mrpl15	1	4781503	4781654	KO_peak_642	152	-	10.2	0.00524807	0.0295121	10.2	4	2	1	0	1	2	1	0	0.440168	0.747457	0.997986	ENSMUSG00000033845	ENSMUST00000146665	protein_coding
Mrpl15	1	4776402	4776492	KO_peak_641	91	-	6.64	0.000218776	0.00162181	6.64	6	1	1	0	8	0	6	0	2.32035	0.505932	0.997986	ENSMUSG00000033845	ENSMUST00000156816	protein_coding
Vcpip1	1	9745832	9747962	KO_peak_647	2131	-	14.7	0	0	14.7	1695	2845	422	291	1292	1790	363	181	0.042779	0.962001	0.997986	ENSMUSG00000045210	ENSMUST00000057438	protein_coding
Gm10516	1	192148957	192149078	KO_peak_629	122	+	7.15	0.0018197	0.0112202	7.15	4	4	2	0	3	0	1	2	3.00997	0.437277	0.997986	ENSMUSG00000097316	ENSMUST00000180598	antisense
Cfap126	1	171126106	171126729	KO_peak_524	624	+	4.43	0.000851138	0.00562341	4.43	26	18	12	14	102	13	80	33	0.785607	0.299869	0.997986	ENSMUSG00000026649	ENSMUST00000151340	protein_coding
Kif14	1	136468442	136468742	KO_peak_414	301	+	3.22	4.57e-05	0.000371535	3.22	28	16	13	4	31	18	20	12	0.884316	0.479528	0.997986	ENSMUSG00000041498	ENSMUST00000201676	nonsense_mediated_decay
Kif14	1	136468203	136468354	KO_peak_413	152	+	2.42	2.88e-10	3.72e-09	2.42	83	31	27	23	82	30	28	15	-0.190711	0.796087	0.997986	ENSMUSG00000041498	ENSMUST00000201676	nonsense_mediated_decay
Ddx59	1	136439831	136439980	KO_peak_412	150	+	2.15	7.94e-17	1.58e-15	2.15	174	62	104	38	234	52	126	50	0.134468	0.983624	0.997986	ENSMUSG00000026404	ENSMUST00000027655	protein_coding
Ddx59	1	136416636	136417348	KO_peak_411	713	+	7.77	3.98e-23	1e-21	7.77	119	127	67	24	148	94	83	29	0.294081	0.789539	0.997986	ENSMUSG00000026404	ENSMUST00000027655	protein_coding
Kif21b	1	136176828	136177159	KO_peak_410	332	+	5.23	2.51e-20	5.01e-19	5.23	89	54	12	22	140	92	43	12	-0.377789	0.981507	0.997986	ENSMUSG00000041642	ENSMUST00000075164	protein_coding
Kif21b	1	136175778	136176049	KO_peak_409	272	+	16.4	4.9e-05	0.000398107	16.4	13	6	3	0	28	4	6	0	0.110209	0.90352	0.997986	ENSMUSG00000041642	ENSMUST00000075164	protein_coding
Lad1	1	135827354	135827535	KO_peak_407	182	+	2.58	0.000398107	0.00281838	2.58	22	12	8	8	77	18	35	9	-0.168511	0.946356	0.997986	ENSMUSG00000041782	ENSMUST00000038760	protein_coding
Kif14	1	136468891	136468982	KO_peak_415	92	+	2.98	0.000416869	0.00295121	2.98	17	7	5	0	24	12	8	4	0.920122	0.687343	0.997986	ENSMUSG00000041498	ENSMUST00000201676	nonsense_mediated_decay
Phlda3	1	135768478	135768957	KO_peak_406	480	+	34.7	7.94e-15	1.26e-13	34.7	82	61	37	15	94	53	31	13	-0.276319	0.722034	0.997986	ENSMUSG00000041801	ENSMUST00000038945	protein_coding
Lmod1	1	135364461	135366181	KO_peak_404	1721	+	15.3	6.31e-66	3.16e-64	15.3	292	128	80	20	197	95	48	8	-0.499029	0.743537	0.997986	ENSMUSG00000048096	ENSMUST00000059352	protein_coding
Lmod1	1	135325045	135364223	KO_peak_403	39179	+	2.57	7.94e-94	6.31e-92	2.57	2936	1672	1631	1105	1981	1475	1210	886	0.0651368	0.752186	0.997986	ENSMUSG00000048096	ENSMUST00000059352	protein_coding
Arl8a	1	135146853	135146972	KO_peak_402	120	+	2.75	8.91e-06	7.94e-05	2.75	31	23	11	9	31	23	28	7	0.511768	0.543444	0.997986	ENSMUSG00000026426	ENSMUST00000027684	protein_coding
Syt2	1	134751022	134751173	KO_peak_401	152	+	10.2	0.00524807	0.0295121	10.2	4	2	0	0	0	0	0	1	10.7296	0.717795	0.997986	ENSMUSG00000026452	ENSMUST00000121990	protein_coding
Syt2	1	134748717	134748837	KO_peak_399	121	+	9.2	0.00977237	0.127057	9.2	2	2	0	0	2	7	1	0	10.2151	0.616432	0.997986	ENSMUSG00000026452	ENSMUST00000188842	protein_coding
Kdm5b	1	134631240	134631661	KO_peak_397	422	+	4.29	1.26e-60	6.31e-59	4.29	402	305	238	82	642	137	375	73	0.320538	0.622419	0.997986	ENSMUSG00000042207	ENSMUST00000047714	protein_coding
Lmod1	1	135366330	135366809	KO_peak_405	480	+	7.99	1e-213	1e-210	7.99	635	280	164	26	341	206	93	41	0.311748	0.908232	0.997986	ENSMUSG00000048096	ENSMUST00000059352	protein_coding
Kdm5b	1	134628691	134630912	KO_peak_396	2222	+	3.26	1e-215	1e-213	3.26	2058	898	889	459	3398	519	1620	326	0.0519188	0.750905	0.997986	ENSMUSG00000042207	ENSMUST00000112198	protein_coding
Zfp281	1	136625050	136626762	KO_peak_418	1713	+	8.05	0	0	8.05	1606	2085	428	257	1219	1406	346	166	-0.0307439	0.842135	0.997986	ENSMUSG00000041483	ENSMUST00000112046	protein_coding
Glrx2	1	143746512	143746662	KO_peak_434	151	+	4.6	0.00954993	0.0501187	4.6	18	9	8	10	15	0	20	4	1.19418	0.373387	0.997986	ENSMUSG00000018196	ENSMUST00000129653	protein_coding
Aspm	1	139480625	139480926	KO_peak_433	302	+	5.92	2e-41	7.94e-40	5.92	160	226	110	89	174	230	113	56	-0.456891	0.580372	0.997986	ENSMUSG00000033952	ENSMUST00000053364	protein_coding
Aspm	1	139479665	139480476	KO_peak_432	812	+	6.51	1e-135	1e-133	6.51	346	461	156	95	324	253	116	54	-0.117687	0.798692	0.997986	ENSMUSG00000033952	ENSMUST00000053364	protein_coding
Aspm	1	139479335	139479516	KO_peak_431	182	+	1.97	1.62e-05	0.000141254	1.97	60	52	55	32	53	23	52	31	0.612923	0.710456	0.997986	ENSMUSG00000033952	ENSMUST00000053364	protein_coding
Aspm	1	139478136	139478496	KO_peak_430	361	+	7.15	1.48e-07	1.58e-06	7.15	24	42	4	9	31	39	18	13	1.01348	0.348286	0.997986	ENSMUSG00000033952	ENSMUST00000053364	protein_coding
Aspm	1	139477686	139477927	KO_peak_429	242	+	2.11	3.47e-08	3.89e-07	2.11	61	72	38	27	70	40	49	33	0.712614	0.556961	0.997986	ENSMUSG00000033952	ENSMUST00000053364	protein_coding
Kif14	1	136527353	136527713	KO_peak_417	361	+	6.6	1.58e-14	2.51e-13	6.6	49	35	10	6	60	61	14	5	-0.490939	0.822569	0.997986	ENSMUSG00000041498	ENSMUST00000047817	protein_coding
Aspm	1	139458169	139458380	KO_peak_428	212	+	2.01	0.000562341	0.00389045	2.01	47	36	29	9	43	10	17	20	1.11339	0.616827	0.997986	ENSMUSG00000033952	ENSMUST00000053364	protein_coding
Zbtb41	1	139441818	139447726	KO_peak_426	5909	+	15.3	5.01e-44	2e-42	15.3	144	225	62	19	74	158	42	19	0.141859	0.93337	0.997986	ENSMUSG00000033964	ENSMUST00000039867	protein_coding
Zbtb41	1	139423552	139424213	KO_peak_425	662	+	9.05	1e-114	1e-112	9.05	731	564	331	234	485	399	224	130	-0.166089	0.645812	0.997986	ENSMUSG00000033964	ENSMUST00000039867	protein_coding
Zbtb41	1	139423162	139423253	KO_peak_424	92	+	2.76	0.00213796	0.0131826	2.76	15	9	3	4	7	5	7	0	0.258071	0.662153	0.997986	ENSMUSG00000033964	ENSMUST00000039867	protein_coding
Dennd1b	1	139170567	139170777	KO_peak_421	211	+	13.3	0.000112202	0.000870964	13.3	5	8	2	0	2	8	1	3	1.87247	0.604438	0.997986	ENSMUSG00000056268	ENSMUST00000094505	protein_coding
Dennd1b	1	139169759	139170328	KO_peak_420	570	+	10.2	5.62e-09	6.76e-08	10.2	39	28	9	6	44	31	6	3	-0.956275	0.599262	0.997986	ENSMUSG00000056268	ENSMUST00000094505	protein_coding
Zfp281	1	136626911	136628049	KO_peak_419	1139	+	32.7	0	0	32.7	811	1044	187	72	665	710	134	42	-0.27871	0.719601	0.997986	ENSMUSG00000041483	ENSMUST00000112046	protein_coding
Zbtb41	1	139451744	139451985	KO_peak_427	242	+	4.6	0.000199526	0.00147911	4.6	7	13	4	0	11	3	1	0	-1.60414	0.664054	0.997986	ENSMUSG00000033964	ENSMUST00000039867	protein_coding
Kdm5b	1	134624893	134625044	KO_peak_395	152	+	2.61	0.00831764	0.0446684	2.61	16	12	11	0	26	7	18	2	0.638526	0.763595	0.997986	ENSMUSG00000042207	ENSMUST00000112198	protein_coding
Rabif	1	134494707	134506480	KO_peak_393	11774	+	32.7	1e-25	2e-24	32.7	31	69	6	5	21	43	12	11	1.69985	0.272198	0.997986	ENSMUSG00000042229	ENSMUST00000047978	protein_coding
Nuak2	1	132332175	132332892	KO_peak_369	718	+	11.8	2.51e-81	1.58e-79	11.8	175	171	32	28	181	123	40	19	0.0784206	0.945048	0.997986	ENSMUSG00000009772	ENSMUST00000072177	protein_coding
Nuak2	1	132331698	132332117	KO_peak_368	420	+	9.2	0.00977237	0.127057	9.2	7	5	0	0	15	12	3	0	10.2151	0.667114	0.997986	ENSMUSG00000009772	ENSMUST00000072177	protein_coding
Nuak2	1	132331430	132331550	KO_peak_367	121	+	10.2	0.00524807	0.0295121	10.2	4	1	1	0	2	0	1	0	1.26799	0.752877	0.997986	ENSMUSG00000009772	ENSMUST00000072177	protein_coding
Gm37120	1	132104220	132104581	KO_peak_365	362	+	17.4	6.03e-05	0.000489779	17.4	6	7	0	0	3	6	2	0	10.5776	0.448052	0.997986	ENSMUSG00000103966	ENSMUST00000193350	TEC
Elk4	1	132018032	132018392	KO_peak_364	361	+	7.47	3.16e-17	5.01e-16	7.47	43	57	10	9	29	47	16	7	0.422313	0.671743	0.997986	ENSMUSG00000026436	ENSMUST00000147218	nonsense_mediated_decay
Elk4	1	132014529	132017823	KO_peak_363	3295	+	2.95	8.91e-05	0.000707946	2.95	46	34	23	18	31	16	17	6	-0.193171	0.903103	0.997986	ENSMUSG00000026436	ENSMUST00000027696	protein_coding
Dstyk	1	132434111	132449775	KO_peak_371	15665	+	14.3	1.58e-91	1e-89	14.3	173	195	38	19	125	135	19	21	0.176106	0.837525	0.997986	ENSMUSG00000042046	ENSMUST00000188389	protein_coding
Adamts4	1	171260367	171260637	KO_peak_525	271	+	14.8	1.7e-07	1.82e-06	14.8	12	8	2	3	3	1	1	0	-0.615608	0.796518	0.997986	ENSMUSG00000006403	ENSMUST00000111315	protein_coding
Nucks1	1	131929719	131931111	KO_peak_359	1393	+	1.28	6.92e-05	0.000549541	1.28	180	118	141	100	173	127	181	74	-0.0703376	0.994152	0.998075	ENSMUSG00000026434	ENSMUST00000062264	protein_coding
Slc41a1	1	131844468	131846741	KO_peak_357	2274	+	9.71	9.12e-05	0.000707946	9.71	9	6	1	4	2	2	9	6	3.22519	0.0153022	0.997986	ENSMUSG00000013275	ENSMUST00000086559	protein_coding
Slc41a1	1	131830580	131830850	KO_peak_356	271	+	2.05	1.58e-11	2.4e-10	2.05	223	106	173	72	186	97	123	60	-0.173393	0.682796	0.997986	ENSMUSG00000013275	ENSMUST00000086559	protein_coding
Slc41a1	1	131830161	131830342	KO_peak_355	182	+	2.75	3.02e-08	3.39e-07	2.75	76	45	39	15	85	39	32	32	0.513539	0.880758	0.997986	ENSMUSG00000013275	ENSMUST00000086559	protein_coding
Pm20d1	1	131816087	131816267	KO_peak_354	181	+	6.13	0.000416869	0.00295121	6.13	16	10	5	3	15	4	2	1	-0.846795	0.611768	0.997986	ENSMUSG00000042251	ENSMUST00000152989	protein_coding
Rab7b	1	131714514	131714753	KO_peak_353	240	+	15.3	0.000223872	0.00162181	15.3	8	6	1	1	3	4	2	0	0.20102	0.834575	0.997986	ENSMUSG00000052688	ENSMUST00000064679	protein_coding
Rabif	1	134507403	134507493	KO_peak_394	91	+	1.94	0.01	0.0524807	1.94	18	16	9	4	25	3	9	6	0.854814	0.760818	0.997986	ENSMUSG00000042229	ENSMUST00000047978	protein_coding
Rbbp5	1	132498037	132503980	KO_peak_372	5944	+	2.27	1.58e-23	3.16e-22	2.27	263	150	109	106	247	127	143	73	0.0848476	0.923139	0.997986	ENSMUSG00000026439	ENSMUST00000190997	protein_coding
Tmem81	1	132507452	132507690	KO_peak_374	239	+	2.28	1.07e-07	1.17e-06	2.28	67	35	38	13	91	21	27	14	-0.23738	0.595858	0.997986	ENSMUSG00000048174	ENSMUST00000188789	protein_coding
Cyb5r1	1	134408410	134408471	KO_peak_391	62	+	2.24	2.29e-05	0.000194984	2.24	19	2	7	13	17	5	23	4	-0.0736457	0.875237	0.997986	ENSMUSG00000026456	ENSMUST00000027726	protein_coding
Fmod	1	134040266	134040624	KO_peak_390	359	+	3.87	6.31e-11	7.76e-10	3.87	67	56	35	4	22	12	6	1	-0.71883	0.696989	0.997986	ENSMUSG00000041559	ENSMUST00000048183	protein_coding
Gm15851	1	133914476	133914822	KO_peak_388	347	+	3.64	2.51e-40	7.94e-39	3.64	305	194	132	91	156	128	63	41	-0.303182	0.529957	0.997986	ENSMUSG00000090208	ENSMUST00000160564	antisense
Etnk2	1	133365631	133365692	KO_peak_387	62	+	2.18	1e-11	1.29e-10	2.18	124	41	54	32	117	42	57	33	0.195108	0.970078	0.997986	ENSMUSG00000070644	ENSMUST00000129213	protein_coding
Plekha6	1	133301129	133301340	KO_peak_386	212	+	6.47	0.000354813	0.0025704	6.47	7	9	3	0	9	3	2	4	2.21316	0.402361	0.997986	ENSMUSG00000041757	ENSMUST00000105082	protein_coding
Plekha6	1	133300710	133300921	KO_peak_385	212	+	5.62	5.25e-06	4.79e-05	5.62	18	8	8	2	22	10	10	4	0.238055	0.953357	0.997986	ENSMUSG00000041757	ENSMUST00000105082	protein_coding
Rbbp5	1	132504099	132504280	KO_peak_373	182	+	3.01	4.17e-06	3.89e-05	3.01	29	22	19	2	20	17	7	0	-1.57326	0.494826	0.997986	ENSMUSG00000026439	ENSMUST00000190825	protein_coding
Plekha6	1	133300560	133300621	KO_peak_384	62	+	4.09	0.000588844	0.00398107	4.09	5	3	3	0	4	2	6	0	1.11562	0.691057	0.997986	ENSMUSG00000041757	ENSMUST00000105082	protein_coding
Plekha6	1	133293812	133293873	KO_peak_382	62	+	11.2	0.00281838	0.0169824	11.2	4	4	0	0	1	0	3	7	10.5776	0.00138672	0.767796	ENSMUSG00000041757	ENSMUST00000186917	protein_coding
Ppp1r15b	1	133132578	133136912	KO_peak_381	4335	+	13.5	1e-110	1e-108	13.5	737	535	303	113	586	430	274	101	0.100385	0.940486	0.997986	ENSMUSG00000046062	ENSMUST00000052529	protein_coding
Ppp1r15b	1	133131979	133132519	KO_peak_380	541	+	15	5.01e-12	7.94e-11	15	45	50	14	6	35	55	12	15	0.687149	0.730236	0.997986	ENSMUSG00000046062	ENSMUST00000052529	protein_coding
Ppp1r15b	1	133131471	133131681	KO_peak_379	211	+	6.81	0.000199526	0.00151356	6.81	9	7	4	2	9	4	10	0	0.545474	0.73575	0.997986	ENSMUSG00000046062	ENSMUST00000052529	protein_coding
Pik3c2b	1	133066836	133067197	KO_peak_378	362	+	9.88	9.55e-07	9.55e-06	9.88	15	12	2	1	18	6	3	0	-0.270787	0.875195	0.997986	ENSMUSG00000026447	ENSMUST00000077730	protein_coding
Lrrn2	1	132938603	132938783	KO_peak_376	181	+	12.3	0.00151356	0.00954993	12.3	5	2	0	0	14	11	2	4	9.40772	0.412902	0.997986	ENSMUSG00000026443	ENSMUST00000027706	protein_coding
Tmem81	1	132507807	132508224	KO_peak_375	418	+	12.3	0.000199526	0.00151356	12.3	21	12	3	4	10	1	3	0	-0.105397	0.889422	0.997986	ENSMUSG00000048174	ENSMUST00000188789	protein_coding
Plekha6	1	133299992	133300142	KO_peak_383	151	+	2.76	0.00316228	0.0186209	2.76	9	10	8	1	15	16	4	0	-2.35302	0.301836	0.997986	ENSMUSG00000041757	ENSMUST00000105082	protein_coding
Fam129a	1	151718614	151718734	KO_peak_440	121	+	6.13	0.000616595	0.0042658	6.13	6	4	3	0	9	0	6	1	1.65241	0.563457	0.997986	ENSMUSG00000026483	ENSMUST00000148810	protein_coding
Ccdc181	1	164279936	164280533	KO_peak_501	598	+	5.01	0	0	5.01	1050	1481	456	473	2796	1430	1550	509	0.267697	0.398748	0.997986	ENSMUSG00000026578	ENSMUST00000027867	protein_coding
Ccdc181	1	164275673	164275734	KO_peak_500	62	+	1.42	0.00645654	0.0354813	1.42	63	46	42	31	180	93	134	39	-0.253185	0.833471	0.997986	ENSMUSG00000026578	ENSMUST00000027867	protein_coding
Slc19a2	1	164264491	164264641	KO_peak_499	151	+	4.5	0.000616595	0.0042658	4.5	15	5	4	0	5	4	4	0	0.726917	0.607708	0.997986	ENSMUSG00000040918	ENSMUST00000044021	protein_coding
Slc19a2	1	164263629	164263838	KO_peak_498	210	+	23.5	1.17e-06	1.15e-05	23.5	13	2	0	0	7	3	5	0	10.7296	0.11455	0.997986	ENSMUSG00000040918	ENSMUST00000044021	protein_coding
Slc19a2	1	164256841	164256991	KO_peak_497	151	+	9.2	0.00977237	0.127057	9.2	3	2	0	0	1	3	3	2	9.72965	0.211706	0.997986	ENSMUSG00000040918	ENSMUST00000159230	protein_coding
F5	1	164192798	164193008	KO_peak_496	211	+	4.7	0.000371535	0.00263027	4.7	8	6	3	0	14	3	7	2	1.55619	0.502584	0.997986	ENSMUSG00000026579	ENSMUST00000086040	protein_coding
Mettl18	1	163997005	163997243	KO_peak_494	239	+	12.3	8.71e-07	8.71e-06	12.3	14	14	6	0	26	4	4	6	1.44756	0.655955	0.997986	ENSMUSG00000041396	ENSMUST00000045694	protein_coding
Gpr161	1	165310462	165310643	KO_peak_502	182	+	11.2	0.00281838	0.0169824	11.2	4	2	0	0	0	1	1	1	9.99268	0.484566	0.997986	ENSMUSG00000040836	ENSMUST00000111450	protein_coding
Mettl18	1	163996412	163996858	KO_peak_493	447	+	21.5	1.26e-24	3.16e-23	21.5	132	110	46	46	172	78	86	30	0.152653	0.761291	0.997986	ENSMUSG00000041396	ENSMUST00000045694	protein_coding
Scyl3	1	163952119	163952478	KO_peak_491	360	+	3.79	7.94e-16	1.58e-14	3.79	99	65	39	11	98	49	39	5	-0.257111	0.95698	0.997986	ENSMUSG00000026584	ENSMUST00000170359	protein_coding
Myoc	1	162648685	162648893	KO_peak_490	209	+	7.15	0.0018197	0.0112202	7.15	13	10	8	3	9	7	7	0	-0.684022	0.937642	0.997986	ENSMUSG00000026697	ENSMUST00000028020	protein_coding
Myoc	1	162648448	162648627	KO_peak_489	180	+	2.91	0.000331131	0.00234423	2.91	25	20	12	3	23	4	12	0	0.151834	0.881214	0.997986	ENSMUSG00000026697	ENSMUST00000028020	protein_coding
Pigc	1	161969229	162026717	KO_peak_488	57489	+	8.18	0.00109648	0.00707946	8.18	510	690	188	63	454	378	142	58	0.192582	0.907421	0.997986	ENSMUSG00000026698	ENSMUST00000193784	protein_coding
Pigc	1	161972177	161972418	KO_peak_486	242	+	3.52	0.000263027	0.00190546	3.52	18	14	8	4	10	14	2	7	0.384418	0.949506	0.997986	ENSMUSG00000026698	ENSMUST00000193784	protein_coding
Pigc	1	161971220	161971520	KO_peak_485	301	+	6.77	1e-81	7.94e-80	6.77	200	155	51	19	176	91	36	4	-0.679867	0.737737	0.997986	ENSMUSG00000026698	ENSMUST00000193784	protein_coding
Pigc	1	161970292	161971011	KO_peak_484	720	+	10.2	1e-179	1e-177	10.2	272	507	110	30	257	268	93	38	0.469898	0.669229	0.997986	ENSMUSG00000026698	ENSMUST00000193784	protein_coding
Mettl18	1	163994888	163996324	KO_peak_492	1437	+	20.4	3.16e-17	5.01e-16	20.4	52	74	15	6	50	45	23	7	0.794203	0.519466	0.997986	ENSMUSG00000041396	ENSMUST00000045694	protein_coding
Pigc	1	161969185	161969395	KO_peak_483	211	+	5.37	0.000371535	0.00269154	5.37	14	17	0	4	11	2	5	8	3.17119	0.040757	0.997986	ENSMUSG00000026698	ENSMUST00000193784	protein_coding
Gpr161	1	165321486	165322234	KO_peak_503	749	+	49.1	5.01e-14	7.94e-13	49.1	30	34	0	0	26	10	8	2	10.5776	0.0348846	0.997986	ENSMUSG00000040836	ENSMUST00000111450	protein_coding
Fam129a	1	151717475	151717776	KO_peak_439	302	+	7.15	5.01e-21	1.26e-19	7.15	39	94	20	17	113	42	45	9	0.174624	0.795901	0.997986	ENSMUSG00000026483	ENSMUST00000148810	protein_coding
Olfml2b	1	170681806	170682402	KO_peak_522	597	+	13	1e-288	1e-285	13	698	729	181	44	462	319	140	22	0.195196	0.535426	0.997986	ENSMUSG00000038463	ENSMUST00000046792	protein_coding
Olfml2b	1	170668869	170669108	KO_peak_521	240	+	3.09	5.01e-30	1.58e-28	3.09	158	70	55	47	97	37	47	39	0.66351	0.682606	0.997986	ENSMUSG00000038463	ENSMUST00000046792	protein_coding
4930500M09Rik	1	170215265	170215440	KO_peak_520	176	+	10.2	0.00524807	0.0295121	10.2	1	5	0	0	0	0	2	1	10.7296	0.216181	0.997986	ENSMUSG00000044306	ENSMUST00000194988	antisense
3110045C21Rik	1	169971977	169972157	KO_peak_519	181	+	13.3	0.000794328	0.00537032	13.3	2	7	0	0	4	3	2	1	9.99268	0.428997	0.997986	ENSMUSG00000097503	ENSMUST00000193930	antisense
Ccdc190	1	169933815	169933996	KO_peak_518	182	+	10.2	0.00524807	0.0295121	10.2	5	2	0	0	3	0	2	0	9.40772	0.36137	0.997986	ENSMUSG00000070532	ENSMUST00000094348	protein_coding
Tmco1	1	167308407	167308467	KO_peak_516	61	+	9.2	0.00102329	0.00660693	9.2	13	4	4	0	15	3	21	0	2.10953	0.109055	0.997986	ENSMUSG00000052428	ENSMUST00000195015	protein_coding
Fam78b	1	167079233	167079414	KO_peak_515	182	+	15.3	0.000223872	0.00162181	15.3	4	8	2	0	1	9	1	0	-1.34979	0.799449	0.997986	ENSMUSG00000060568	ENSMUST00000156025	nonsense_mediated_decay
Ildr2	1	166311860	166312519	KO_peak_513	660	+	24.5	1e-159	1e-157	24.5	270	308	47	12	69	120	16	8	0.257929	0.914572	0.997986	ENSMUSG00000040612	ENSMUST00000111416	protein_coding
Ildr2	1	166311651	166311771	KO_peak_512	121	+	1.49	0.00831764	0.0446684	1.49	52	33	51	9	26	7	7	7	-0.252825	0.425964	0.997986	ENSMUSG00000040612	ENSMUST00000111416	protein_coding
Ildr2	1	166310874	166311472	KO_peak_511	599	+	23.5	1.48e-10	2e-09	23.5	32	45	7	5	5	16	5	0	-0.221275	0.699847	0.997986	ENSMUSG00000040612	ENSMUST00000111416	protein_coding
Ildr2	1	166309030	166309180	KO_peak_510	151	+	45	7.94e-13	1.26e-11	45	23	10	2	0	8	4	2	0	1.13811	0.612366	0.997986	ENSMUSG00000040612	ENSMUST00000192732	protein_coding
Ildr2	1	166270584	166294650	KO_peak_509	24067	+	5.11	0.000645654	0.00436516	5.11	9	14	8	4	7	6	2	0	-2.32406	0.354224	0.997986	ENSMUSG00000040612	ENSMUST00000194964	protein_coding
Cd247	1	165869473	165869534	KO_peak_508	62	+	9.2	0.00977237	0.127057	9.2	3	1	0	0	0	0	1	0	9.99268	0.674557	0.997986	ENSMUSG00000005763	ENSMUST00000161971	protein_coding
Gm26620	1	170885326	170885560	KO_peak_523	235	+	15.3	0.000128825	0.000977237	15.3	17	10	5	0	10	0	19	0	3.35749	0.019949	0.997986	ENSMUSG00000096968	ENSMUST00000180542	protein_coding
Fam78b	1	167078693	167079024	KO_peak_514	332	+	23.5	1.17e-06	1.15e-05	23.5	11	14	2	0	1	3	0	0	-10.2783	0.614234	0.997986	ENSMUSG00000060568	ENSMUST00000126198	protein_coding
Gpr161	1	165322472	165322562	KO_peak_504	91	+	2.59	0.00177828	0.0109648	2.59	15	11	10	0	13	6	9	0	0.0298464	0.940344	0.997986	ENSMUSG00000040836	ENSMUST00000111450	protein_coding
Gm9694	1	155974060	155974357	KO_peak_458	298	+	24.5	6.03e-07	6.03e-06	24.5	7	14	0	0	18	13	10	0	8.99268	0.158317	0.997986	ENSMUSG00000102833	ENSMUST00000193347	TEC
Gm9694	1	155973317	155973585	KO_peak_457	269	+	16.4	0.00011749	0.000891251	16.4	5	7	1	0	4	19	5	0	0.792773	0.825087	0.997986	ENSMUSG00000102833	ENSMUST00000193347	TEC
Edem3	1	151812798	151819116	KO_peak_441	6319	+	11.1	0	0	11.1	789	1377	206	80	436	704	94	35	-0.378837	0.579369	0.997986	ENSMUSG00000043019	ENSMUST00000187951	protein_coding
Ankrd45	1	161151143	161151233	KO_peak_481	91	+	3.07	8.51e-06	7.59e-05	3.07	18	21	5	3	38	14	15	7	1.13406	0.465925	0.997986	ENSMUSG00000044835	ENSMUST00000125018	protein_coding
Colgalt2	1	152508573	152508783	KO_peak_443	211	+	4.43	2.4e-07	2.51e-06	4.43	11	21	3	4	3	2	0	0	-10.2783	0.660541	0.997986	ENSMUSG00000032649	ENSMUST00000044311	protein_coding
Rgs16	1	153743968	153744209	KO_peak_444	242	+	12.6	6.61e-09	7.94e-08	12.6	12	22	4	1	6	5	2	0	-0.151677	0.853051	0.997986	ENSMUSG00000026475	ENSMUST00000027748	protein_coding
Tor1aip2	1	156036294	156036414	KO_peak_459	121	+	6.13	8.51e-06	7.59e-05	6.13	15	7	6	5	6	1	4	8	2.29002	0.230156	0.997986	ENSMUSG00000050565	ENSMUST00000128941	protein_coding
Gm37622	1	155232959	155233159	KO_peak_455	201	+	18	7.94e-24	1.58e-22	18	55	79	11	16	28	48	6	4	-0.805416	0.627037	0.997986	ENSMUSG00000103670	ENSMUST00000192162	antisense
Rnasel	1	153754167	153754437	KO_peak_447	271	+	2.61	6.31e-25	1.58e-23	2.61	230	99	109	73	72	47	33	24	-0.16781	0.5984	0.997986	ENSMUSG00000066800	ENSMUST00000182722	protein_coding
Rnasel	1	153754706	153755155	KO_peak_448	450	+	8.18	1e-132	1e-130	8.18	406	333	130	78	112	113	46	28	0.188102	0.975012	0.997986	ENSMUSG00000066800	ENSMUST00000182722	protein_coding
Stx6	1	155207836	155207927	KO_peak_454	92	+	10.2	0.00524807	0.0295121	10.2	3	2	0	0	0	1	2	0	10.2151	0.373848	0.997986	ENSMUSG00000026470	ENSMUST00000192690	protein_coding
Stx6	1	155201968	155202447	KO_peak_453	480	+	27.6	1.26e-08	1.45e-07	27.6	46	37	16	7	54	48	21	3	-0.594651	0.801492	0.997986	ENSMUSG00000026470	ENSMUST00000027743	protein_coding
Glul	1	153907933	153908262	KO_peak_452	330	+	3.34	5.01e-27	1.26e-25	3.34	317	107	122	40	153	137	65	10	-0.92939	0.463253	0.997986	ENSMUSG00000026473	ENSMUST00000086199	protein_coding
Glul	1	153899943	153900669	KO_peak_451	727	+	8.18	5.75e-07	5.89e-06	8.18	26	12	13	0	21	14	13	4	0.55713	0.740977	0.997986	ENSMUSG00000026473	ENSMUST00000086199	protein_coding
Rnasel	1	153753688	153754108	KO_peak_446	421	+	3.87	1.58e-22	3.16e-21	3.87	136	68	57	21	38	27	19	3	-0.483368	0.879468	0.997986	ENSMUSG00000066800	ENSMUST00000182722	protein_coding
Tor1aip2	1	156040898	156051937	KO_peak_460	11040	+	166	1e-134	1e-132	166	197	434	50	22	130	215	44	18	0.521315	0.63214	0.997986	ENSMUSG00000050565	ENSMUST00000097526	protein_coding
Tor1aip2	1	156064822	156065959	KO_peak_462	1138	+	8.52	1.26e-50	6.31e-49	8.52	176	167	51	19	138	113	34	11	-0.299686	0.800992	0.997986	ENSMUSG00000050565	ENSMUST00000060404	protein_coding
Tor1aip2	1	156061675	156061945	KO_peak_461	271	+	2.52	1.26e-27	3.16e-26	2.52	255	124	109	86	218	83	89	45	-0.203711	0.694427	0.997986	ENSMUSG00000050565	ENSMUST00000060404	protein_coding
Angptl1	1	156844800	156844980	KO_peak_469	181	+	3.58	1.86e-05	0.000158489	3.58	13	22	6	4	17	12	3	2	-0.633069	0.695326	0.997986	ENSMUSG00000033544	ENSMUST00000111720	protein_coding
4930439D14Rik	1	156939926	156940136	KO_peak_470	211	+	10.2	0.00524807	0.0295121	10.2	4	9	0	0	13	9	2	1	9.72965	0.618796	0.997986	ENSMUSG00000101905	ENSMUST00000186765	antisense
Rfwd2	1	159344955	159345045	KO_peak_471	91	+	2.73	5.13e-09	6.17e-08	2.73	58	20	19	10	45	6	31	3	0.627537	0.506987	0.997986	ENSMUSG00000040782	ENSMUST00000076894	protein_coding
Abl2	1	156641408	156642909	KO_peak_467	1502	+	33.7	1e-59	5.01e-58	33.7	472	298	200	96	338	286	137	87	-0.075816	0.675957	0.997986	ENSMUSG00000026596	ENSMUST00000027888	protein_coding
Abl2	1	156641048	156641349	KO_peak_466	302	+	7.66	0.000354813	0.0025704	7.66	13	7	3	0	18	15	11	9	2.33467	0.0766889	0.997986	ENSMUSG00000026596	ENSMUST00000027888	protein_coding
4930523C07Rik	1	160075251	160075461	KO_peak_472	211	+	5.11	1.55e-05	0.000134896	5.11	14	23	6	2	36	38	4	4	-0.758806	0.596984	0.997986	ENSMUSG00000090394	ENSMUST00000097513	protein_coding
Abl2	1	156643238	156643299	KO_peak_468	62	+	11.2	0.00281838	0.0169824	11.2	3	2	0	0	2	0	1	0	9.72965	0.669597	0.997986	ENSMUSG00000026596	ENSMUST00000166172	protein_coding
Rc3h1	1	160967660	160968021	KO_peak_473	362	+	6.47	1.58e-17	2.51e-16	6.47	121	58	44	40	103	58	46	10	-0.757838	0.592306	0.997986	ENSMUSG00000040423	ENSMUST00000035911	protein_coding
Abl2	1	156558785	156559056	KO_peak_465	272	+	4.09	2.51e-17	3.98e-16	4.09	84	43	20	30	71	14	31	15	0.455909	0.721048	0.997986	ENSMUSG00000026596	ENSMUST00000173929	protein_coding
Serpinc1	1	161004549	161004610	KO_peak_475	62	+	9.2	0.00977237	0.127057	9.2	4	2	0	0	1	2	0	2	10.2151	0.47148	0.997986	ENSMUSG00000026715	ENSMUST00000064725	protein_coding
Cenpl	1	161070742	161071132	KO_peak_476	391	+	16.4	5.13e-05	0.000416869	16.4	40	26	7	14	42	26	12	12	0.170031	0.936153	0.997986	ENSMUSG00000026708	ENSMUST00000028035	protein_coding
Cenpl	1	161082918	161083218	KO_peak_477	301	+	9.2	3.55e-05	0.000288403	9.2	18	25	6	2	15	0	14	3	2.81838	0.078157	0.997986	ENSMUSG00000026708	ENSMUST00000111620	protein_coding
Cenpl	1	161083397	161083578	KO_peak_478	182	+	2.84	2.75e-05	0.000229087	2.84	32	55	17	4	15	50	10	9	0.351418	0.894482	0.997986	ENSMUSG00000026708	ENSMUST00000028035	protein_coding
4930518J20Rik	1	156303754	156304257	KO_peak_463	504	+	19.4	5.01e-20	1e-18	19.4	28	52	6	5	327	122	96	25	0.87261	0.296399	0.997986	ENSMUSG00000103705	ENSMUST00000195064	antisense
Cenpl	1	161085941	161086241	KO_peak_479	301	+	8.18	1.26e-41	3.98e-40	8.18	120	140	45	13	116	71	29	8	-0.228602	0.858096	0.997986	ENSMUSG00000026708	ENSMUST00000111620	protein_coding
Atf2	2	73818892	73819072	KO_peak_2521	181	-	2.59	3.98e-17	6.31e-16	2.59	147	69	70	48	161	55	77	18	-0.4926	0.679523	0.997986	ENSMUSG00000027104	ENSMUST00000112010	protein_coding
Cwc22	2	77895945	77903848	KO_peak_2540	7904	-	3.28	1e-273	1e-270	3.28	3779	2173	1634	1060	4388	2110	1993	1046	0.0644741	0.93044	0.997986	ENSMUSG00000027014	ENSMUST00000111818	protein_coding
Ccdc141	2	77054633	77054724	KO_peak_2539	92	-	7.15	0.0018197	0.0112202	7.15	8	5	1	1	7	0	9	1	3.07797	0.118781	0.997986	ENSMUSG00000044033	ENSMUST00000049544	protein_coding
Ccdc141	2	77011279	77011549	KO_peak_2536	271	-	12.3	0.00151356	0.00954993	12.3	4	4	1	0	4	0	4	0	3.0372	0.35695	0.997986	ENSMUSG00000044033	ENSMUST00000164114	protein_coding
Ttn	2	76711504	76711745	KO_peak_2534	242	-	9.2	0.00977237	0.0524807	9.2	5	6	1	0	9	3	2	0	0.69487	0.795612	0.997986	ENSMUSG00000051747	ENSMUST00000099981	protein_coding
Ttc30a1	2	75980389	75981402	KO_peak_2533	1014	-	36.8	3.16e-18	5.01e-17	36.8	60	131	18	14	160	110	58	23	0.772228	0.411428	0.997986	ENSMUSG00000075271	ENSMUST00000099994	protein_coding
Ttc30a1	2	75979794	75980152	KO_peak_2532	359	-	9.2	1e-06	9.77e-06	9.2	20	44	6	12	92	57	20	6	-0.951757	0.576362	0.997986	ENSMUSG00000075271	ENSMUST00000099994	protein_coding
Ttc30a2	2	75977013	75977459	KO_peak_2531	447	-	16.4	0.00011749	0.000891251	16.4	10	29	6	0	55	42	24	13	1.63118	0.280846	0.997986	ENSMUSG00000075272	ENSMUST00000099995	protein_coding
Ttc30a2	2	75976272	75976599	KO_peak_2530	328	-	18.4	7.08e-07	7.08e-06	18.4	28	28	7	12	217	81	83	26	-0.0868737	0.93591	0.997986	ENSMUSG00000075272	ENSMUST00000099995	protein_coding
Ttc30b	2	75937900	75938109	KO_peak_2529	210	-	5.45	9.12e-06	8.13e-05	5.45	25	10	3	11	28	6	8	4	-0.302847	0.827918	0.997986	ENSMUSG00000075273	ENSMUST00000099996	protein_coding
Nfe2l2	2	75704431	75704641	KO_peak_2526	211	-	3.75	8.91e-06	7.94e-05	3.75	66	73	39	35	53	51	25	14	-0.598087	0.518127	0.997986	ENSMUSG00000015839	ENSMUST00000102672	protein_coding
Nfe2l2	2	75676108	75677182	KO_peak_2525	1075	-	11.5	1e-262	1e-260	11.5	1753	1728	725	480	1163	837	461	180	-0.223189	0.720507	0.997986	ENSMUSG00000015839	ENSMUST00000102672	protein_coding
Hoxd3os1	2	74703486	74703577	KO_peak_2524	92	-	2.04	0.00794328	0.042658	2.04	31	24	15	3	20	5	10	2	0.574736	0.722578	0.997986	ENSMUSG00000052371	ENSMUST00000132326	antisense
Lnpk1	2	74522106	74529773	KO_peak_2523	7668	-	2.86	2.51e-94	2e-92	2.86	646	384	238	195	846	336	345	172	0.0589542	0.975028	0.997986	ENSMUSG00000009207	ENSMUST00000064503	protein_coding
Atp5g3	2	73911028	73911326	KO_peak_2522	299	-	2.62	1.58e-15	2.51e-14	2.62	196	68	104	29	279	50	120	17	-0.372689	0.699371	0.997986	ENSMUSG00000018770	ENSMUST00000111996	protein_coding
Ccdc141	2	77014813	77015143	KO_peak_2538	331	-	17.4	4.07e-05	0.000338844	17.4	33	18	21	1	18	17	18	0	-0.204843	0.87781	0.997986	ENSMUSG00000044033	ENSMUST00000164114	protein_coding
Ttc30b	2	75936294	75937366	KO_peak_2527	1073	-	52.1	5.01e-50	2e-48	52.1	125	215	20	26	178	100	55	21	0.881394	0.311638	0.997986	ENSMUSG00000075273	ENSMUST00000099996	protein_coding
Nckap1	2	80581020	80581320	KO_peak_2546	301	-	10.7	2.69e-05	0.000223872	10.7	9	11	5	0	3	2	5	0	1.69943	0.265928	0.997986	ENSMUSG00000027002	ENSMUST00000111760	protein_coding
Ddb2	2	91236772	91236982	KO_peak_2566	211	-	13.3	0.000794328	0.00537032	13.3	6	1	1	0	5	2	9	0	2.83776	0.3042	0.997986	ENSMUSG00000002109	ENSMUST00000028696	protein_coding
Nr1h3	2	91185051	91190507	KO_peak_2564	5457	-	10.2	0.00524807	0.0295121	10.2	8	7	1	0	14	3	6	0	2.26558	0.388636	0.997986	ENSMUSG00000002108	ENSMUST00000002177	protein_coding
Ptprj	2	90436407	90440627	KO_peak_2562	4221	-	17.4	6.03e-05	0.000489779	17.4	5	5	0	1	1	0	1	0	2.75337	0.512018	0.997986	ENSMUSG00000025314	ENSMUST00000111493	protein_coding
Ptprj	2	90433377	90433948	KO_peak_2561	572	-	32.7	7.94e-63	5.01e-61	32.7	143	139	47	9	103	110	36	0	-0.754323	0.851206	0.997986	ENSMUSG00000025314	ENSMUST00000111493	protein_coding
Clp1	2	84725749	84726047	KO_peak_2559	299	-	5.3	3.16e-78	2e-76	5.3	257	222	95	80	247	182	91	51	-0.193156	0.743545	0.997986	ENSMUSG00000027079	ENSMUST00000028475	protein_coding
Clp1	2	84723400	84724202	KO_peak_2558	803	-	9.35	3.98e-31	1e-29	9.35	177	118	58	27	206	115	63	17	-0.356454	0.762921	0.997986	ENSMUSG00000027079	ENSMUST00000028475	protein_coding
Zdhhc5	2	84710890	84715180	KO_peak_2557	4291	-	4.77	2e-97	1.58e-95	4.77	500	361	159	119	619	322	188	66	-0.382915	0.664737	0.997986	ENSMUSG00000034075	ENSMUST00000035840	protein_coding
Zdhhc5	2	84689992	84690383	KO_peak_2556	392	-	6.04	5.01e-22	1e-20	6.04	157	109	52	50	176	112	89	47	0.222497	0.765403	0.997986	ENSMUSG00000034075	ENSMUST00000035840	protein_coding
1110051M20Rik	2	91282640	91383776	KO_peak_2568	101137	-	5.22	3.16e-19	6.31e-18	5.22	131	226	56	48	221	77	123	33	0.75742	0.27982	0.997986	ENSMUSG00000040591	ENSMUST00000102594	protein_coding
Zdhhc5	2	84688988	84689289	KO_peak_2555	302	-	3.41	5.25e-06	4.79e-05	3.41	18	29	7	10	23	19	13	13	0.851564	0.51843	0.997986	ENSMUSG00000034075	ENSMUST00000035840	protein_coding
Ctnnd1	2	84602247	84602847	KO_peak_2553	601	-	63.4	1e-228	1e-225	63.4	360	495	85	44	296	261	102	26	0.396968	0.495158	0.997986	ENSMUSG00000034101	ENSMUST00000111695	protein_coding
Ctnnd1	2	84650704	84650765	KO_peak_2552	62	-	2.42	5.5e-07	5.62e-06	2.42	26	8	7	4	14	4	7	8	1.68896	0.271525	0.997986	ENSMUSG00000034101	ENSMUST00000111691	protein_coding
Ctnnd1	2	84616572	84616902	KO_peak_2551	331	-	3.32	2e-19	3.98e-18	3.32	146	114	67	66	129	78	53	26	-0.509107	0.529841	0.997986	ENSMUSG00000034101	ENSMUST00000111676	protein_coding
Gm28635	2	84602254	84603197	KO_peak_2550	944	-	60.1	1e-234	1e-231	60.1	365	506	98	46	302	264	114	33	0.49167	0.451427	0.997986	ENSMUSG00000101645	ENSMUST00000189772	protein_coding
Tfpi	2	84441959	84442886	KO_peak_2549	928	-	19.8	1e-132	1e-130	19.8	306	268	62	16	113	86	28	12	0.587404	0.621204	0.997986	ENSMUSG00000027082	ENSMUST00000111717	protein_coding
Calcrl	2	84333290	84333650	KO_peak_2548	361	-	43.9	1.58e-12	2.51e-11	43.9	17	42	4	1	16	14	2	1	0.357099	0.907041	0.997986	ENSMUSG00000059588	ENSMUST00000099944	protein_coding
Calcrl	2	84333021	84333231	KO_peak_2547	211	-	12.3	0.00151356	0.00954993	12.3	10	7	4	4	9	3	0	1	-1.7619	0.274544	0.997986	ENSMUSG00000059588	ENSMUST00000099944	protein_coding
Frzb	2	80446874	80447235	KO_peak_2544	362	-	23.5	1.17e-06	1.15e-05	23.5	13	6	1	0	20	12	11	3	3.09338	0.130606	0.997986	ENSMUSG00000027004	ENSMUST00000028389	protein_coding
Frzb	2	80413258	80413409	KO_peak_2543	152	-	7.15	0.000645654	0.00436516	7.15	10	3	1	0	10	13	5	0	0.978381	0.722537	0.997986	ENSMUSG00000027004	ENSMUST00000028389	protein_coding
Pde1a	2	79836332	79836810	KO_peak_2542	479	-	14.3	2.51e-12	3.98e-11	14.3	23	42	7	0	14	25	3	8	1.97485	0.510746	0.997986	ENSMUSG00000059173	ENSMUST00000102654	protein_coding
Neurod1	2	79454768	79456571	KO_peak_2541	1804	-	13.3	4.9e-05	0.000398107	13.3	4	8	1	0	3	0	1	0	2.08546	0.683768	0.997986	ENSMUSG00000034701	ENSMUST00000041099	protein_coding
Ctnnd1	2	84616535	84616895	KO_peak_2554	361	-	3.42	6.31e-20	1.26e-18	3.42	146	114	71	68	132	78	57	26	-0.536359	0.523122	0.997986	ENSMUSG00000034101	ENSMUST00000111676	protein_coding
Wipf1	2	73431075	73431136	KO_peak_2519	62	-	8.18	0.00331131	0.0190546	8.18	2	0	0	0	3	0	3	0	10.2151	0.748552	0.997986	ENSMUSG00000075284	ENSMUST00000102680	protein_coding
Cobll1	2	65098751	65099321	KO_peak_2494	571	-	6.39	1e-22	2.51e-21	6.39	208	105	99	35	243	74	137	46	0.46566	0.641931	0.997986	ENSMUSG00000034903	ENSMUST00000112431	protein_coding
Cir1	2	73284291	73284945	KO_peak_2517	655	-	7.15	1e-133	1e-131	7.15	680	499	274	145	629	496	261	108	-0.216244	0.704425	0.997986	ENSMUSG00000041777	ENSMUST00000058615	protein_coding
Fign	2	63978424	63978635	KO_peak_2489	212	-	11.2	0.00281838	0.0169824	11.2	3	9	0	0	2	0	1	1	9.72965	0.29523	0.997986	ENSMUSG00000075324	ENSMUST00000102728	nonsense_mediated_decay
Fign	2	63977316	63977497	KO_peak_2488	182	-	10.2	0.00524807	0.0295121	10.2	0	8	1	0	1	0	0	0	-8.69332	0.547683	0.997986	ENSMUSG00000075324	ENSMUST00000131615	protein_coding
Kcnh7	2	62702922	62703013	KO_peak_2487	92	-	8.18	0.00537032	0.0295121	8.18	9	2	2	0	1	3	0	0	-10.4303	0.69898	0.997986	ENSMUSG00000059742	ENSMUST00000075052	protein_coding
Ifih1	2	62639394	62645554	KO_peak_2486	6161	-	2.77	0.00851138	0.0457088	2.77	13	6	2	2	6	0	6	0	1.89541	0.336417	0.997986	ENSMUSG00000026896	ENSMUST00000112459	protein_coding
Rbms1	2	60751416	60751596	KO_peak_2485	181	-	4.09	3.16e-15	5.01e-14	4.09	39	85	27	24	13	41	11	0	-1.84867	0.403144	0.997986	ENSMUSG00000026970	ENSMUST00000028347	protein_coding
Pla2r1	2	60420082	60420292	KO_peak_2484	211	-	4.01	1.58e-12	2.51e-11	4.01	59	44	13	9	19	11	3	0	-1.6845	0.522178	0.997986	ENSMUSG00000054580	ENSMUST00000112525	protein_coding
Baz2b	2	60125517	60125697	KO_peak_2483	181	-	2.99	8.13e-05	0.000630957	2.99	23	20	10	9	21	2	16	9	1.52649	0.297706	0.997986	ENSMUSG00000026987	ENSMUST00000112550	protein_coding
Baz2b	2	59962583	59968909	KO_peak_2482	6327	-	13.3	9.33e-06	8.32e-05	13.3	38	42	24	21	75	21	19	19	-0.196067	0.580695	0.997986	ENSMUSG00000026987	ENSMUST00000112550	protein_coding
Baz2b	2	59960011	59962405	KO_peak_2481	2395	-	6.01	1e-118	1e-116	6.01	451	472	183	133	327	292	180	76	0.133973	0.807485	0.997986	ENSMUSG00000026987	ENSMUST00000112550	protein_coding
Baz2b	2	59958473	59959922	KO_peak_2480	1450	-	2.75	3.63e-10	4.79e-09	2.75	75	21	36	24	45	13	31	28	0.926195	0.586935	0.997986	ENSMUSG00000026987	ENSMUST00000112550	protein_coding
Baz2b	2	59900737	59900798	KO_peak_2478	62	-	2.16	0.00162181	0.0102329	2.16	28	11	14	0	23	11	7	3	-0.0880784	0.88432	0.997986	ENSMUSG00000026987	ENSMUST00000112550	protein_coding
Wdsub1	2	59852512	59852842	KO_peak_2477	331	-	4.77	2.51e-23	5.01e-22	4.77	140	82	84	30	109	50	52	17	-0.27511	0.723658	0.997986	ENSMUSG00000026988	ENSMUST00000028368	protein_coding
Acvr1	2	58446943	58448364	KO_peak_2475	1422	-	8.52	3.98e-47	1.58e-45	8.52	125	116	23	18	99	72	23	2	-0.69561	0.878415	0.997986	ENSMUSG00000026836	ENSMUST00000090935	protein_coding
Cytip	2	58133598	58133928	KO_peak_2474	331	-	5.11	2.34e-09	2.88e-08	5.11	65	25	17	9	74	64	41	28	0.786029	0.382301	0.997986	ENSMUSG00000026832	ENSMUST00000028175	protein_coding
Arl5a	2	52402021	52404944	KO_peak_2470	2924	-	38.8	1e-22	2e-21	38.8	88	73	30	9	79	55	13	3	-1.17608	0.432216	0.997986	ENSMUSG00000036093	ENSMUST00000036541	protein_coding
Neb	2	52169092	52169862	KO_peak_2469	771	-	1.91	0.00245471	0.0147911	1.91	28	26	22	2	22	20	31	16	1.46856	0.19483	0.997986	ENSMUSG00000026950	ENSMUST00000028320	protein_coding
Rbm43	2	51925646	51926753	KO_peak_2468	1108	-	7.15	3.72e-06	3.47e-05	7.15	28	27	6	10	25	14	5	0	-1.87478	0.454192	0.997986	ENSMUSG00000036249	ENSMUST00000165313	protein_coding
Rnd3	2	51131932	51132620	KO_peak_2467	689	-	13.4	0	0	13.4	660	1055	173	79	309	607	92	53	0.0266147	0.825588	0.997986	ENSMUSG00000017144	ENSMUST00000017288	protein_coding
Fign	2	63979083	63979383	KO_peak_2490	301	-	15.3	0.000223872	0.00162181	15.3	12	7	2	4	5	3	1	2	0.45522	0.90635	0.997986	ENSMUSG00000075324	ENSMUST00000131615	protein_coding
Wipf1	2	73430506	73430567	KO_peak_2518	62	-	10.2	0.00524807	0.0295121	10.2	1	0	0	0	1	0	3	2	10.5776	0.547893	0.997986	ENSMUSG00000075284	ENSMUST00000102680	protein_coding
Fign	2	63979861	63980102	KO_peak_2491	242	-	15.3	0.000223872	0.00162181	15.3	8	3	0	1	5	5	1	0	-0.928106	0.746272	0.997986	ENSMUSG00000075324	ENSMUST00000131615	protein_coding
Cobll1	2	65098392	65098662	KO_peak_2493	271	-	3.5	1.07e-07	1.15e-06	3.5	61	27	17	11	59	40	23	5	-0.484387	0.845913	0.997986	ENSMUSG00000034903	ENSMUST00000112431	protein_coding
Sp3	2	72980296	72980446	KO_peak_2516	151	-	2.34	0.000213796	0.00158489	2.34	40	42	19	16	24	37	13	12	-0.0722767	0.939544	0.997986	ENSMUSG00000027109	ENSMUST00000102689	protein_coding
Sp3	2	72970764	72971123	KO_peak_2515	360	-	16.2	6.31e-47	2.51e-45	16.2	94	91	20	7	67	64	15	5	-0.058617	0.978305	0.997986	ENSMUSG00000027109	ENSMUST00000102689	protein_coding
Sp3	2	72970256	72970705	KO_peak_2514	450	-	20.4	7.94e-25	2e-23	20.4	84	104	36	20	51	54	25	14	0.28802	0.836407	0.997986	ENSMUSG00000027109	ENSMUST00000102689	protein_coding
Sp3	2	72938068	72940647	KO_peak_2513	2580	-	4.09	3.16e-45	1.26e-43	4.09	281	261	193	118	166	109	103	57	0.0403443	0.872582	0.997986	ENSMUSG00000027109	ENSMUST00000102689	protein_coding
Rapgef4os2	2	72224955	72225105	KO_peak_2512	151	-	10.2	0.00524807	0.0295121	10.2	7	2	13	5	2	0	2	4	1.31547	0.87652	0.997986	ENSMUSG00000085001	ENSMUST00000128165	antisense
Slc25a12	2	71343993	71367599	KO_peak_2511	23607	-	10.2	0.00524807	0.0295121	10.2	5	1	1	0	3	0	6	0	3.52054	0.295786	0.997986	ENSMUSG00000027010	ENSMUST00000151937	protein_coding
Slc25a12	2	71275106	71275196	KO_peak_2510	91	-	11.2	0.00281838	0.0169824	11.2	6	0	0	0	2	0	4	0	10.5776	0.204142	0.997986	ENSMUSG00000027010	ENSMUST00000151937	protein_coding
Mettl8	2	70965398	70965579	KO_peak_2509	182	-	5.72	1.17e-06	1.15e-05	5.72	20	20	6	1	13	19	2	0	-2.04838	0.560993	0.997986	ENSMUSG00000041975	ENSMUST00000112186	protein_coding
Tlk1	2	70713393	70714083	KO_peak_2508	691	-	10.8	1e-102	1.26e-100	10.8	508	468	209	48	388	235	143	43	0.159239	0.854159	0.997986	ENSMUSG00000041997	ENSMUST00000038584	protein_coding
Ccdc173	2	69761734	69761824	KO_peak_2506	91	-	1.52	1.35e-05	0.00011749	1.52	76	82	74	37	229	102	224	74	0.332577	0.714246	0.997986	ENSMUSG00000070883	ENSMUST00000094942	protein_coding
Ccdc173	2	69758359	69758419	KO_peak_2505	61	-	1.48	0.000234423	0.00169824	1.48	39	38	37	16	91	23	81	13	0.158998	0.878665	0.997986	ENSMUSG00000070883	ENSMUST00000094942	protein_coding
Fastkd1	2	69712336	69712487	KO_peak_2504	152	-	8.18	0.0057544	0.0316228	8.18	7	1	1	0	5	8	3	0	0.295215	0.795075	0.997986	ENSMUSG00000027086	ENSMUST00000102706	protein_coding
Fastkd1	2	69702644	69702823	KO_peak_2503	180	-	15.3	0.000223872	0.00162181	15.3	4	12	2	0	7	3	1	5	3.2396	0.213008	0.997986	ENSMUSG00000027086	ENSMUST00000102706	protein_coding
Fastkd1	2	69686963	69687084	KO_peak_2502	122	-	1.54	6.61e-06	6.03e-05	1.54	123	59	66	51	151	55	97	32	-0.15185	0.935213	0.997986	ENSMUSG00000027086	ENSMUST00000102706	protein_coding
Stk39	2	68211582	68211643	KO_peak_2500	62	-	7.15	0.00331131	0.0190546	7.15	5	0	2	0	7	2	8	2	1.51558	0.541338	0.997986	ENSMUSG00000027030	ENSMUST00000102715	protein_coding
Scn7a	2	66676119	66676360	KO_peak_2499	242	-	7.15	0.00104713	0.00676083	7.15	14	11	3	0	1	4	2	0	1.12097	0.500721	0.997986	ENSMUSG00000034810	ENSMUST00000042792	protein_coding
Scn3a	2	65460529	65460889	KO_peak_2495	361	-	17.4	2.51e-11	3.24e-10	17.4	44	33	5	4	8	8	3	0	-0.0315849	0.746204	0.997986	ENSMUSG00000057182	ENSMUST00000066432	protein_coding
Zfp408	2	91644801	91645429	KO_peak_2569	629	-	23.5	1.17e-06	1.15e-05	23.5	28	20	10	0	31	28	24	5	1.16198	0.409063	0.997986	ENSMUSG00000075040	ENSMUST00000111333	protein_coding
Cobll1	2	65097972	65098123	KO_peak_2492	152	-	3.17	0.00057544	0.00389045	3.17	12	10	6	0	13	16	3	0	-1.84118	0.444392	0.997986	ENSMUSG00000034903	ENSMUST00000112431	protein_coding
Zfp408	2	91645487	91645727	KO_peak_2570	241	-	3.41	0.00398107	0.0229087	3.41	11	15	8	3	23	8	4	3	-0.580141	0.5711	0.997986	ENSMUSG00000075040	ENSMUST00000111333	protein_coding
D430041D05Rik	2	104145857	104146008	KO_peak_2611	152	-	12.3	0.000323594	0.00234423	12.3	9	14	1	3	4	14	3	1	-0.230419	0.912806	0.997986	ENSMUSG00000068373	ENSMUST00000141159	protein_coding
Atg13	2	91675897	91676463	KO_peak_2572	567	-	20.9	1.26e-20	2.51e-19	20.9	80	69	19	7	84	90	37	7	0.228921	0.763422	0.997986	ENSMUSG00000027244	ENSMUST00000076803	protein_coding
Ccdc32	2	119018436	119021813	KO_peak_2648	3378	-	14.8	1.26e-57	6.31e-56	14.8	236	184	72	31	180	135	69	30	0.315342	0.782864	0.997986	ENSMUSG00000039983	ENSMUST00000036470	protein_coding
Gm14091	2	118833859	118834035	KO_peak_2647	177	-	8.18	2.57e-05	0.000213796	8.18	73	31	81	55	84	24	128	34	0.0738067	0.863348	0.997986	ENSMUSG00000086421	ENSMUST00000133534	antisense
A430105I19Rik	2	118756613	118756794	KO_peak_2646	182	-	14.3	0.00042658	0.00295121	14.3	7	2	1	0	3	0	8	0	4.53798	0.0967307	0.997986	ENSMUSG00000045838	ENSMUST00000059997	protein_coding
Ankrd63	2	118701159	118701280	KO_peak_2644	122	-	8.18	0.0057544	0.0316228	8.18	7	0	1	0	1	3	1	0	0.0863565	0.745113	0.997986	ENSMUSG00000078137	ENSMUST00000104937	protein_coding
Bmf	2	118531976	118532633	KO_peak_2643	658	-	36.8	1.86e-10	2.45e-09	36.8	29	37	8	0	11	13	5	5	2.16123	0.349159	0.997986	ENSMUSG00000040093	ENSMUST00000110859	protein_coding
Bmf	2	118531469	118531858	KO_peak_2642	390	-	24.5	6.03e-07	6.03e-06	24.5	12	24	7	0	4	10	5	0	0.38332	0.570243	0.997986	ENSMUSG00000040093	ENSMUST00000110859	protein_coding
Rasgrp1	2	117282502	117284918	KO_peak_2640	2417	-	3.65	0.000758578	0.00501187	3.65	12	13	9	1	0	2	4	1	2.22105	0.13343	0.997986	ENSMUSG00000027347	ENSMUST00000178884	protein_coding
Rasgrp1	2	117281038	117281129	KO_peak_2639	92	-	8.18	0.00562341	0.030903	8.18	3	15	1	1	5	0	4	0	2.6457	0.192316	0.997986	ENSMUSG00000027347	ENSMUST00000178884	protein_coding
Rmdn3	2	119137359	119137480	KO_peak_2649	122	-	2.87	7.24e-07	7.24e-06	2.87	38	26	23	7	65	13	35	0	-0.376843	0.817228	0.997986	ENSMUSG00000070730	ENSMUST00000094695	protein_coding
Meis2	2	115863962	115864473	KO_peak_2638	512	-	8.18	3.98e-23	1e-21	8.18	64	98	22	3	33	23	8	0	-0.491974	0.961926	0.997986	ENSMUSG00000027210	ENSMUST00000028639	protein_coding
Zfp770	2	114197281	114197461	KO_peak_2636	181	-	3.58	0.000758578	0.00501187	3.58	25	17	21	5	10	17	10	0	-1.39174	0.613075	0.997986	ENSMUSG00000040321	ENSMUST00000050668	protein_coding
Zfp770	2	114195281	114197163	KO_peak_2635	1883	-	20.4	1e-112	1e-110	20.4	315	581	96	53	299	335	85	33	0.0370247	0.963635	0.997986	ENSMUSG00000040321	ENSMUST00000050668	protein_coding
Arhgap11a	2	113848540	113848661	KO_peak_2632	122	-	31.7	1.26e-11	1.62e-10	31.7	31	28	7	5	31	48	15	1	-0.64176	0.935415	0.997986	ENSMUSG00000041219	ENSMUST00000110948	protein_coding
Arhgap11a	2	113848031	113848152	KO_peak_2631	122	-	1.84	1.15e-09	1.45e-08	1.84	55	46	31	36	83	45	43	10	-0.97894	0.415634	0.997986	ENSMUSG00000041219	ENSMUST00000110947	protein_coding
Arhgap11a	2	113833078	113834397	KO_peak_2630	1320	-	42.9	7.94e-57	3.98e-55	42.9	432	401	157	83	463	260	134	26	-0.604677	0.60983	0.997986	ENSMUSG00000041219	ENSMUST00000102545	protein_coding
Arhgap11a	2	113831910	113832031	KO_peak_2629	122	-	13.3	0.000794328	0.00537032	13.3	10	0	0	0	6	1	3	0	10.7296	0.271363	0.997986	ENSMUSG00000041219	ENSMUST00000102545	protein_coding
Nutm1	2	112249499	112249888	KO_peak_2628	390	-	5.37	2.88e-09	3.55e-08	5.37	54	35	23	7	77	43	46	21	0.786851	0.4649	0.997986	ENSMUSG00000041358	ENSMUST00000043970	protein_coding
Fibin	2	110362079	110362825	KO_peak_2627	747	-	9.54	1e-32	3.16e-31	9.54	159	126	44	3	83	44	31	7	0.862575	0.408885	0.997986	ENSMUSG00000074971	ENSMUST00000099626	protein_coding
Meis2	2	115863393	115863634	KO_peak_2637	242	-	3.53	2.63e-05	0.000218776	3.53	20	9	6	4	7	1	3	5	2.05104	0.346288	0.997986	ENSMUSG00000027210	ENSMUST00000074285	protein_coding
Rhov	2	119269319	119270455	KO_peak_2650	1137	-	24.5	3.16e-63	1.58e-61	24.5	688	524	254	192	1099	464	483	156	0.0428228	0.811017	0.997986	ENSMUSG00000034226	ENSMUST00000037360	protein_coding
Rnd3	2	51131423	51131843	KO_peak_2466	421	-	3.58	2.34e-09	2.88e-08	3.58	207	107	105	86	85	42	72	34	0.393387	0.699327	0.997986	ENSMUSG00000017144	ENSMUST00000017288	protein_coding
Cdan1	2	120718244	120718633	KO_peak_2674	390	-	4.17	2e-15	3.98e-14	4.17	92	81	52	29	114	72	55	10	-0.694178	0.59672	0.997986	ENSMUSG00000027284	ENSMUST00000110700	protein_coding
Lrrc57	2	120605016	120606035	KO_peak_2673	1020	-	2.7	5.01e-19	1e-17	2.7	159	114	104	32	144	101	85	25	-0.256846	0.77819	0.997986	ENSMUSG00000027286	ENSMUST00000102496	protein_coding
Zfp106	2	120563692	120563843	KO_peak_2672	152	-	2.64	4.47e-08	5.01e-07	2.64	88	68	34	85	49	66	69	73	0.574676	0.566996	0.997986	ENSMUSG00000027288	ENSMUST00000135625	protein_coding
Zfp106	2	120534782	120539356	KO_peak_2671	4575	-	4.94	1.58e-57	7.94e-56	4.94	971	869	567	566	1253	575	723	428	0.0630273	0.964796	0.997986	ENSMUSG00000027288	ENSMUST00000171215	protein_coding
Zfp106	2	120533675	120534065	KO_peak_2669	391	-	5.31	3.98e-22	7.94e-21	5.31	92	82	34	21	114	67	52	18	0.184261	0.820609	0.997986	ENSMUSG00000027288	ENSMUST00000171215	protein_coding
Zfp106	2	120532027	120532118	KO_peak_2668	92	-	3.41	0.00398107	0.0229087	3.41	10	6	2	1	8	4	7	0	1.10667	0.555468	0.997986	ENSMUSG00000027288	ENSMUST00000135625	protein_coding
Zfp106	2	120523944	120524334	KO_peak_2667	391	-	6.27	1.58e-95	1.26e-93	6.27	316	281	174	84	294	117	167	59	0.351873	0.681928	0.997986	ENSMUSG00000027288	ENSMUST00000171215	protein_coding
Vps39	2	120317563	120318071	KO_peak_2666	509	-	27.6	6.31e-17	1.26e-15	27.6	50	56	12	7	40	36	16	0	-0.384986	0.905308	0.997986	ENSMUSG00000027291	ENSMUST00000028752	protein_coding
Pla2g4f	2	120300324	120300445	KO_peak_2665	122	-	9.2	0.00977237	0.127057	9.2	4	3	1	0	3	0	2	0	2.23841	0.608605	0.997986	ENSMUSG00000046971	ENSMUST00000054651	protein_coding
Ehd4	2	120091292	120096989	KO_peak_2664	5698	-	9.58	7.94e-26	2e-24	9.58	123	45	29	12	81	34	31	26	1.24584	0.336233	0.997986	ENSMUSG00000027293	ENSMUST00000028755	protein_coding
Ehd4	2	120090606	120091233	KO_peak_2663	628	-	6.15	2e-79	1.26e-77	6.15	386	285	120	90	250	245	74	22	-0.979078	0.301824	0.997986	ENSMUSG00000027293	ENSMUST00000028755	protein_coding
Sptbn5	2	120056207	120056432	KO_peak_2662	226	-	11.2	0.00281838	0.0169824	11.2	3	3	0	2	4	2	7	0	0.939457	0.789402	0.997986	ENSMUSG00000074899	ENSMUST00000156159	protein_coding
Gm13999	2	120025129	120025570	KO_peak_2661	442	-	27.6	8.13e-08	8.91e-07	27.6	15	17	2	0	29	13	20	5	3.38402	0.0213435	0.997986	ENSMUSG00000087458	ENSMUST00000141511	antisense
Rpap1	2	119787416	119787537	KO_peak_2660	122	-	2.81	0.00676083	0.0371535	2.81	34	18	19	16	55	11	37	9	-0.0655784	0.975403	0.997986	ENSMUSG00000034032	ENSMUST00000048493	protein_coding
Ndufaf1	2	119662702	119662821	KO_peak_2658	120	-	2.45	0.00169824	0.0107152	2.45	37	12	5	6	26	19	11	7	0.705358	0.561613	0.997986	ENSMUSG00000027305	ENSMUST00000110801	protein_coding
Ndufaf1	2	119660073	119660606	KO_peak_2657	534	-	5.4	2e-61	1e-59	5.4	361	221	119	69	397	220	107	54	-0.307643	0.582336	0.997986	ENSMUSG00000027305	ENSMUST00000028768	protein_coding
Exd1	2	119547417	119547537	KO_peak_2656	121	-	10.2	0.00524807	0.0295121	10.2	4	2	0	0	2	0	3	0	9.99268	0.253064	0.997986	ENSMUSG00000048647	ENSMUST00000060009	protein_coding
Exd1	2	119547088	119547268	KO_peak_2655	181	-	2.76	1.7e-08	2e-07	2.76	55	51	29	37	116	63	61	25	-0.521307	0.643078	0.997986	ENSMUSG00000048647	ENSMUST00000060009	protein_coding
Exd1	2	119520302	119520722	KO_peak_2654	421	-	3.44	7.94e-11	1.07e-09	3.44	70	66	26	27	209	95	84	21	-0.397677	0.793838	0.997986	ENSMUSG00000048647	ENSMUST00000171024	protein_coding
Ino80	2	119477416	119477657	KO_peak_2653	242	-	12.3	4.27e-05	0.000346737	12.3	16	8	4	3	13	15	4	3	-0.286115	0.94112	0.997986	ENSMUSG00000034154	ENSMUST00000049920	protein_coding
Mettl15	2	109092864	109093284	KO_peak_2626	421	-	16.4	7.94e-20	1.58e-18	16.4	58	56	17	4	78	39	13	12	0.572284	0.933741	0.997986	ENSMUSG00000057234	ENSMUST00000081631	protein_coding
Atg13	2	91675569	91675630	KO_peak_2571	62	-	1.66	0.0011749	0.00758578	1.66	66	31	45	18	65	4	64	14	0.857856	0.433908	0.997986	ENSMUSG00000027244	ENSMUST00000028678	protein_coding
Arl14ep	2	106964474	106970334	KO_peak_2625	5861	-	5.91	1.58e-59	7.94e-58	5.91	678	520	337	197	604	355	318	118	-0.0608307	0.951347	0.997986	ENSMUSG00000027122	ENSMUST00000028536	protein_coding
Prrg4	2	104832471	104832562	KO_peak_2623	92	-	9.2	0.00977237	0.127057	9.2	1	4	1	0	0	0	1	0	9.99268	0.627666	0.997986	ENSMUSG00000027171	ENSMUST00000028593	protein_coding
Gm10800	2	98666546	98666852	KO_peak_2594	307	-	512	0	0	512	18	1765	2	14	27	23	6	0	2.97473	0.000265118	0.373398	ENSMUSG00000075014	ENSMUST00000099683	protein_coding
Api5	2	94411920	94412309	KO_peak_2593	390	-	5.97	1e-58	5.01e-57	5.97	236	209	135	22	264	93	146	18	0.280446	0.612109	0.997986	ENSMUSG00000027193	ENSMUST00000028617	protein_coding
Gm13889	2	93956134	93956489	KO_peak_2592	356	-	18.4	3.16e-05	0.000263027	18.4	15	9	1	0	17	4	7	0	2.82136	0.185321	0.997986	ENSMUSG00000087006	ENSMUST00000099689	protein_coding
Gm13889	2	93955838	93956017	KO_peak_2591	180	-	2.55	0.00812831	0.0436516	2.55	14	9	4	3	2	6	4	1	0.514887	0.558922	0.997986	ENSMUSG00000087006	ENSMUST00000099689	protein_coding
Ext2	2	93695695	93696116	KO_peak_2589	422	-	5.16	1e-30	3.16e-29	5.16	176	99	63	47	143	85	78	8	-0.528847	0.934549	0.997986	ENSMUSG00000027198	ENSMUST00000028623	protein_coding
Tspan18	2	93203587	93205734	KO_peak_2588	2148	-	11.6	5.01e-25	1.26e-23	11.6	92	162	21	11	68	97	32	10	0.78791	0.450645	0.997986	ENSMUSG00000027217	ENSMUST00000111265	protein_coding
Tspan18	2	93203108	93203408	KO_peak_2587	301	-	3.52	7.24e-09	8.51e-08	3.52	54	44	22	22	74	16	61	22	1.0263	0.268352	0.997986	ENSMUSG00000027217	ENSMUST00000111265	protein_coding
Prdm11	2	92986135	92986616	KO_peak_2586	482	-	11.2	8.32e-06	7.41e-05	11.2	48	46	11	13	55	36	13	10	0.0142829	0.973816	0.997986	ENSMUSG00000075028	ENSMUST00000111272	protein_coding
Prdm11	2	92975439	92975710	KO_peak_2585	272	-	4.82	2.14e-06	2.04e-05	4.82	38	20	9	2	25	12	4	0	-1.2429	0.722549	0.997986	ENSMUSG00000075028	ENSMUST00000111274	protein_coding
Gm10800	2	98667000	98667301	KO_peak_2595	302	-	172	0	0	172	59	3498	9	17	67	28	6	7	4.53817	1.63e-08	0.000283907	ENSMUSG00000075014	ENSMUST00000099683	protein_coding
Prdm11	2	92974809	92975050	KO_peak_2584	242	-	26.6	1.29e-08	1.51e-07	26.6	12	10	2	0	19	7	4	0	0.536358	0.803882	0.997986	ENSMUSG00000075028	ENSMUST00000111274	protein_coding
Prdm11	2	92973729	92973880	KO_peak_2582	152	-	6.64	0.00323594	0.0190546	6.64	9	5	2	1	5	3	3	0	0.237793	0.854372	0.997986	ENSMUSG00000075028	ENSMUST00000111274	protein_coding
Prdm11	2	92972439	92972800	KO_peak_2580	362	-	12.3	0.00151356	0.00954993	12.3	7	12	0	2	6	6	6	1	1.782	0.355206	0.997986	ENSMUSG00000075028	ENSMUST00000111274	protein_coding
Prdm11	2	92970219	92970460	KO_peak_2579	242	-	11.2	0.0018197	0.0112202	11.2	9	2	1	0	0	0	2	0	10.2151	0.152448	0.997986	ENSMUSG00000075028	ENSMUST00000111274	protein_coding
Slc35c1	2	92454251	92454520	KO_peak_2578	270	-	12.3	6.03e-08	6.61e-07	12.3	27	10	6	3	28	30	4	2	-1.37131	0.518304	0.997986	ENSMUSG00000049922	ENSMUST00000067631	protein_coding
Cry2	2	92404843	92404963	KO_peak_2577	121	-	2.13	3.98e-07	4.07e-06	2.13	82	52	42	19	63	41	41	35	0.857026	0.515939	0.997986	ENSMUSG00000068742	ENSMUST00000090559	protein_coding
Large2	2	92370716	92371013	KO_peak_2576	298	-	15.3	0.000223872	0.00162181	15.3	9	1	1	0	3	1	4	0	3.00616	0.233278	0.997986	ENSMUSG00000040434	ENSMUST00000176339	protein_coding
Creb3l1	2	91986169	91986230	KO_peak_2575	62	-	11.2	0.000630957	0.0042658	11.2	9	0	0	0	1	1	2	0	10.2151	0.255297	0.997986	ENSMUSG00000027230	ENSMUST00000028663	protein_coding
Dgkz	2	91933032	91933422	KO_peak_2574	391	-	8.77	3.16e-45	1e-43	8.77	208	109	90	13	187	121	80	6	-0.528564	0.754886	0.997986	ENSMUSG00000040479	ENSMUST00000028667	protein_coding
Mdk	2	91931677	91932032	KO_peak_2573	356	-	2.88	4.17e-07	4.27e-06	2.88	69	61	19	27	95	30	29	6	-0.597547	0.714823	0.997986	ENSMUSG00000027239	ENSMUST00000028672	protein_coding
Prr5l	2	101717094	101717275	KO_peak_2597	182	-	9.2	0.00977237	0.127057	9.2	4	2	0	0	3	7	3	0	10.2151	0.597887	0.997986	ENSMUSG00000032841	ENSMUST00000163762	protein_coding
Qser1	2	104789921	104790162	KO_peak_2622	242	-	14.3	0.00042658	0.00295121	14.3	5	8	1	1	6	3	1	0	-1.03249	0.777814	0.997986	ENSMUSG00000074994	ENSMUST00000117237	protein_coding
Qser1	2	104789473	104789564	KO_peak_2621	92	-	8.18	0.00851138	0.0446684	8.18	3	2	0	0	10	4	1	3	10.2151	0.490627	0.997986	ENSMUSG00000074994	ENSMUST00000117237	protein_coding
Qser1	2	104788755	104788906	KO_peak_2620	152	-	5.79	0.000645654	0.00436516	5.79	10	6	4	0	4	2	5	0	1.43755	0.441824	0.997986	ENSMUSG00000074994	ENSMUST00000117237	protein_coding
Qser1	2	104788426	104788637	KO_peak_2619	212	-	2.07	2.29e-07	2.4e-06	2.07	79	39	43	16	70	13	36	11	0.246637	0.925923	0.997986	ENSMUSG00000074994	ENSMUST00000117237	protein_coding
Qser1	2	104780163	104787530	KO_peak_2618	7368	-	6.13	6.31e-98	5.01e-96	6.13	752	555	344	156	569	393	323	138	0.281432	0.757165	0.997986	ENSMUSG00000074994	ENSMUST00000117237	protein_coding
Qser1	2	104758233	104758354	KO_peak_2617	122	-	2.13	7.08e-05	0.000562341	2.13	40	20	25	6	36	10	24	0	-0.339532	0.924239	0.997986	ENSMUSG00000074994	ENSMUST00000117237	protein_coding
Depdc7	2	104730327	104730417	KO_peak_2616	91	-	2.42	0.00812831	0.0436516	2.42	11	7	6	0	9	6	2	0	-1.67023	0.62781	0.997986	ENSMUSG00000027173	ENSMUST00000028595	protein_coding
Tcp11l1	2	104688571	104697520	KO_peak_2615	8950	-	6.64	0.00323594	0.0190546	6.64	7	0	3	0	3	0	1	1	1.30341	0.836537	0.997986	ENSMUSG00000027175	ENSMUST00000028597	protein_coding
Hipk3	2	104471170	104471620	KO_peak_2614	451	-	2.81	6.31e-15	1e-13	2.81	175	122	93	60	156	84	74	36	-0.180965	0.744237	0.997986	ENSMUSG00000027177	ENSMUST00000111125	protein_coding
Hipk3	2	104471050	104471111	KO_peak_2613	62	-	1.86	0.00177828	0.0112202	1.86	29	16	12	4	27	15	8	1	-1.01725	0.62266	0.997986	ENSMUSG00000027177	ENSMUST00000111125	protein_coding
Hipk3	2	104429830	104430190	KO_peak_2612	361	-	4.6	3.98e-15	7.94e-14	4.6	73	44	28	3	55	26	24	16	1.19583	0.433187	0.997986	ENSMUSG00000027177	ENSMUST00000111125	protein_coding
Caprin1	2	103766621	103766712	KO_peak_2609	92	-	2.29	2.88e-05	0.000239883	2.29	35	44	34	14	37	25	39	13	0.404267	0.703846	0.997986	ENSMUSG00000027184	ENSMUST00000111147	protein_coding
Nat10	2	103721614	103724237	KO_peak_2608	2624	-	39.9	2.51e-56	1.26e-54	39.9	1454	866	1239	635	1738	580	1581	463	0.0689808	0.885956	0.997986	ENSMUSG00000027185	ENSMUST00000028608	protein_coding
Pdhx	2	103073422	103073513	KO_peak_2605	92	-	9.2	0.00977237	0.0912011	9.2	5	4	0	0	9	1	3	2	10.2151	0.233274	0.997986	ENSMUSG00000010914	ENSMUST00000111183	protein_coding
Pdhx	2	103021944	103022185	KO_peak_2604	242	-	3.78	5.01e-48	2e-46	3.78	239	151	99	32	353	130	143	28	-0.0337429	0.992262	0.998062	ENSMUSG00000010914	ENSMUST00000011058	protein_coding
Fjx1	2	102451603	102451813	KO_peak_2603	211	-	9.71	9.12e-05	0.000707946	9.71	5	5	2	0	1	7	0	0	-9.10835	0.572832	0.997986	ENSMUSG00000075012	ENSMUST00000099678	protein_coding
Fjx1	2	102450350	102450649	KO_peak_2601	300	-	12.3	0.00151356	0.00954993	12.3	2	8	0	0	3	6	1	0	10.7296	0.714924	0.997986	ENSMUSG00000075012	ENSMUST00000099678	protein_coding
Trim44	2	102400126	102400605	KO_peak_2600	480	-	2.3	1e-279	1e-277	2.3	3493	3594	2204	2404	3752	3727	2372	2008	-0.153348	0.595098	0.997986	ENSMUSG00000027189	ENSMUST00000102573	protein_coding
Gm27538	2	105122187	105122364	KO_peak_2624	178	-	14.3	3.24e-07	3.39e-06	14.3	9	134	4	2	9	58	1	0	-2.23907	0.870645	0.997986	ENSMUSG00000099243	ENSMUST00000185065	misc_RNA
Ndor1	2	25246106	25246585	KO_peak_2290	480	-	3.41	1.58e-20	3.16e-19	3.41	163	91	65	25	221	63	54	1	-1.24053	0.380167	0.997986	ENSMUSG00000006471	ENSMUST00000100329	protein_coding
Zeb2	2	44996163	44996674	KO_peak_2463	512	-	17.4	6.31e-16	1e-14	17.4	82	87	44	24	55	32	24	25	0.752167	0.732545	0.997986	ENSMUSG00000026872	ENSMUST00000028229	protein_coding
Sec16a	2	26441762	26445156	KO_peak_2327	3395	-	23.5	1.51e-07	1.62e-06	23.5	26	29	6	5	26	17	11	4	0.661866	0.659845	0.997986	ENSMUSG00000026924	ENSMUST00000114082	protein_coding
Sec16a	2	26441223	26441314	KO_peak_2326	92	-	4.77	0.00562341	0.030903	4.77	16	9	2	8	12	10	13	13	1.44465	0.137133	0.997986	ENSMUSG00000026924	ENSMUST00000114082	protein_coding
Sec16a	2	26440745	26441015	KO_peak_2325	271	-	6.13	7.24e-05	0.00057544	6.13	22	18	8	1	15	15	2	0	-2.24233	0.473751	0.997986	ENSMUSG00000026924	ENSMUST00000114082	protein_coding
Sec16a	2	26438650	26439160	KO_peak_2323	511	-	13.3	4.47e-09	5.37e-08	13.3	52	31	14	7	69	27	20	12	0.533713	0.761407	0.997986	ENSMUSG00000026924	ENSMUST00000114082	protein_coding
Sec16a	2	26410268	26410688	KO_peak_2322	421	-	4.34	2e-33	6.31e-32	4.34	165	119	71	29	247	93	79	15	-0.489903	0.657211	0.997986	ENSMUSG00000026924	ENSMUST00000091252	protein_coding
Inpp5e	2	26408602	26408663	KO_peak_2321	62	-	3.21	0.00338844	0.0199526	3.21	8	6	2	0	5	4	1	0	-0.733295	0.779178	0.997986	ENSMUSG00000026925	ENSMUST00000114090	protein_coding
Inpp5e	2	26407887	26408544	KO_peak_2320	658	-	7.15	1.74e-05	0.000147911	7.15	103	68	64	15	99	51	44	9	-0.504728	0.636888	0.997986	ENSMUSG00000026925	ENSMUST00000114090	protein_coding
Sdccag3	2	26387235	26387295	KO_peak_2318	61	-	1.75	1e-14	1.58e-13	1.75	195	70	127	43	189	62	123	57	0.263613	0.948902	0.997986	ENSMUSG00000026927	ENSMUST00000139738	protein_coding
Notch1	2	26458561	26458712	KO_peak_2328	152	-	9.2	0.0057544	0.0316228	9.2	9	3	2	0	11	1	3	1	1.32544	0.789742	0.997986	ENSMUSG00000026923	ENSMUST00000028288	protein_coding
Sdccag3	2	26386006	26386907	KO_peak_2317	902	-	1.21	5.25e-05	0.00042658	1.21	323	103	312	148	384	90	403	95	-0.131343	0.967415	0.997986	ENSMUSG00000026927	ENSMUST00000114100	protein_coding
Sdccag3	2	26382891	26382981	KO_peak_2315	91	-	2.3	6.92e-08	7.76e-07	2.3	57	25	41	7	67	7	42	13	0.549449	0.777277	0.997986	ENSMUSG00000026927	ENSMUST00000114100	protein_coding
Snapc4	2	26369243	26369423	KO_peak_2314	181	-	6.47	2.04e-08	2.34e-07	6.47	42	24	9	13	59	10	24	5	0.126063	0.876302	0.997986	ENSMUSG00000036281	ENSMUST00000114115	protein_coding
Snapc4	2	26365186	26365485	KO_peak_2313	300	-	11.2	0.00281838	0.0169824	11.2	10	9	4	3	13	7	6	0	-0.870907	0.830275	0.997986	ENSMUSG00000036281	ENSMUST00000114115	protein_coding
Dnlz	2	26351812	26352110	KO_peak_2312	299	-	4.29	3.02e-06	2.82e-05	4.29	41	20	9	18	60	19	37	16	0.454864	0.543068	0.997986	ENSMUSG00000075467	ENSMUST00000028295	protein_coding
Dnlz	2	26348536	26348656	KO_peak_2311	121	-	10.2	0.00030903	0.00223872	10.2	8	3	0	3	8	1	2	2	0.744683	0.867242	0.997986	ENSMUSG00000075467	ENSMUST00000028295	protein_coding
Qsox2	2	26210793	26214064	KO_peak_2310	3272	-	9.62	1e-109	1e-107	9.62	332	316	94	20	548	253	163	28	0.337831	0.657285	0.997986	ENSMUSG00000036327	ENSMUST00000091263	protein_coding
Qsox2	2	26209954	26210285	KO_peak_2309	332	-	23.5	1.17e-06	1.15e-05	23.5	11	4	0	1	9	2	12	0	3.22257	0.0881118	0.997986	ENSMUSG00000036327	ENSMUST00000091263	protein_coding
Qsox2	2	26209535	26209865	KO_peak_2308	331	-	13.3	0.000630957	0.0042658	13.3	12	11	6	2	17	5	22	2	1.45625	0.241357	0.997986	ENSMUSG00000036327	ENSMUST00000036187	protein_coding
Nacc2	2	26089989	26090110	KO_peak_2307	122	-	11.2	0.00281838	0.0169824	11.2	1	6	1	0	4	1	2	0	1.43718	0.745638	0.997986	ENSMUSG00000026932	ENSMUST00000028300	protein_coding
Nacc2	2	26060210	26060331	KO_peak_2306	122	-	9.2	0.0018197	0.0112202	9.2	7	1	0	0	8	8	4	3	9.99268	0.228952	0.997986	ENSMUSG00000026932	ENSMUST00000028300	protein_coding
Sdccag3	2	26383219	26383669	KO_peak_2316	451	-	6.5	3.16e-40	1.26e-38	6.5	198	126	81	16	187	139	88	26	0.146886	0.929048	0.997986	ENSMUSG00000026927	ENSMUST00000114100	protein_coding
Notch1	2	26459550	26459671	KO_peak_2329	122	-	3.9	2e-07	2.09e-06	3.9	31	8	8	2	17	3	9	6	1.86817	0.241366	0.997986	ENSMUSG00000026923	ENSMUST00000028288	protein_coding
Notch1	2	26460568	26460869	KO_peak_2330	302	-	15.8	3.16e-14	5.01e-13	15.8	67	33	14	7	49	9	20	0	0.323312	0.628516	0.997986	ENSMUSG00000026923	ENSMUST00000028288	protein_coding
Notch1	2	26503682	26509681	KO_peak_2331	6000	-	7.15	0.000851138	0.00562341	7.15	14	6	3	1	3	0	2	5	4.36696	0.028626	0.997986	ENSMUSG00000026923	ENSMUST00000132820	protein_coding
Ntng2	2	29227679	29228185	KO_peak_2354	507	-	14.3	6.03e-08	6.61e-07	14.3	16	22	6	0	21	17	8	0	0.0863227	0.923933	0.997986	ENSMUSG00000035513	ENSMUST00000048455	protein_coding
Gtf3c4	2	28835058	28835298	KO_peak_2353	241	-	6.78	3.98e-16	6.31e-15	6.78	54	59	16	1	51	61	11	4	-0.159005	0.879643	0.997986	ENSMUSG00000035666	ENSMUST00000037117	protein_coding
Gtf3c4	2	28833591	28834161	KO_peak_2352	571	-	70.5	1e-263	1e-261	70.5	619	730	158	125	849	592	232	63	-0.258309	0.919252	0.997986	ENSMUSG00000035666	ENSMUST00000037117	protein_coding
Gtf3c4	2	28826430	28826730	KO_peak_2351	301	-	8.18	7.94e-13	1e-11	8.18	46	86	35	7	62	53	23	20	0.535663	0.914082	0.997986	ENSMUSG00000035666	ENSMUST00000037117	protein_coding
Gtf3c4	2	28825412	28826042	KO_peak_2350	631	-	9.61	3.16e-33	1e-31	9.61	111	110	32	19	105	66	46	7	0.116219	0.698079	0.997986	ENSMUSG00000035666	ENSMUST00000037117	protein_coding
Gtf3c4	2	28824514	28824934	KO_peak_2349	421	-	10.6	6.31e-16	1e-14	10.6	76	79	16	15	88	28	27	8	0.497189	0.639833	0.997986	ENSMUSG00000035666	ENSMUST00000037117	protein_coding
Gtf3c5	2	28566520	28566641	KO_peak_2348	122	-	7.15	0.00288403	0.017378	7.15	27	8	10	2	25	3	7	0	-0.724135	0.70979	0.997986	ENSMUSG00000026816	ENSMUST00000028157	protein_coding
1700007K13Rik	2	28466273	28466332	KO_peak_2347	60	-	10.2	0.00524807	0.0295121	10.2	5	1	0	1	3	0	1	0	0.329811	0.750389	0.997986	ENSMUSG00000026831	ENSMUST00000086370	protein_coding
Brd3	2	27448294	27448564	KO_peak_2346	271	-	4.53	2.51e-22	6.31e-21	4.53	95	97	37	10	82	79	37	12	0.216214	0.849812	0.997986	ENSMUSG00000026918	ENSMUST00000077737	protein_coding
Sardh	2	27244315	27244375	KO_peak_2345	61	-	9.2	0.00977237	0.127057	9.2	4	2	0	0	2	0	6	0	8.99268	0.14565	0.997986	ENSMUSG00000009614	ENSMUST00000129975	protein_coding
Slc2a6	2	27021629	27021749	KO_peak_2344	121	-	11.2	0.00281838	0.0169824	11.2	7	0	1	0	4	2	1	0	-0.195007	0.742766	0.997986	ENSMUSG00000036067	ENSMUST00000102890	protein_coding
Rexo4	2	26962465	26964120	KO_peak_2343	1656	-	1.43	7.94e-16	1.26e-14	1.43	559	372	419	313	601	232	368	211	-0.105293	0.697205	0.997986	ENSMUSG00000052406	ENSMUST00000136710	protein_coding
Rexo4	2	26954213	26954481	KO_peak_2342	269	-	4.01	5.01e-18	1e-16	4.01	198	116	101	107	189	70	135	48	-0.0356482	0.944343	0.997986	ENSMUSG00000052406	ENSMUST00000064244	protein_coding
Rexo4	2	26953710	26953829	KO_peak_2341	120	-	2.73	0.00562341	0.0316228	2.73	8	13	9	0	13	7	9	0	-0.17057	0.947454	0.997986	ENSMUSG00000052406	ENSMUST00000114020	protein_coding
Surf4	2	26921649	26922157	KO_peak_2340	509	-	3.24	1.12e-09	1.41e-08	3.24	113	60	68	19	165	62	110	29	0.25	0.828055	0.997986	ENSMUSG00000014867	ENSMUST00000015011	protein_coding
Med22	2	26910527	26910677	KO_peak_2339	151	-	3.86	2.51e-09	3.09e-08	3.86	49	16	24	0	59	29	35	27	1.30017	0.247222	0.997986	ENSMUSG00000015776	ENSMUST00000102899	protein_coding
Med22	2	26907799	26908129	KO_peak_2338	331	-	20.4	6.46e-08	7.24e-07	20.4	17	14	3	0	25	16	7	0	0.497155	0.819144	0.997986	ENSMUSG00000015776	ENSMUST00000102899	protein_coding
Med22	2	26906694	26906964	KO_peak_2337	271	-	13.3	0.000794328	0.00537032	13.3	10	6	0	1	10	4	6	0	1.91158	0.330434	0.997986	ENSMUSG00000015776	ENSMUST00000102899	protein_coding
Surf6	2	26891444	26899340	KO_peak_2336	7897	-	11.1	1e-208	1e-206	11.1	1917	1103	923	479	2650	1174	1398	507	0.0533776	0.954343	0.997986	ENSMUSG00000036160	ENSMUST00000047632	protein_coding
Abo	2	26843342	26843642	KO_peak_2335	301	-	20.4	8.51e-06	7.59e-05	20.4	5	8	0	3	35	13	5	5	-0.146242	0.898139	0.997986	ENSMUSG00000015787	ENSMUST00000102900	protein_coding
Agpat2	2	26593176	26593686	KO_peak_2332	511	-	6.23	1e-23	2.51e-22	6.23	116	66	34	11	65	17	32	7	0.90591	0.349168	0.997986	ENSMUSG00000026922	ENSMUST00000028286	protein_coding
Nacc2	2	26057782	26057843	KO_peak_2305	62	-	9.2	0.00977237	0.127057	9.2	6	0	1	0	4	0	2	0	1.4669	0.766624	0.997986	ENSMUSG00000026932	ENSMUST00000028300	protein_coding
Trub2	2	29777520	29777909	KO_peak_2355	390	-	11.8	2.4e-07	2.51e-06	11.8	32	40	8	5	64	48	30	3	0.299489	0.732921	0.997986	ENSMUSG00000039826	ENSMUST00000048044	protein_coding
Camsap1	2	25939463	25940183	KO_peak_2304	721	-	4.29	2e-52	7.94e-51	4.29	790	399	458	222	839	415	471	129	-0.403681	0.636502	0.997986	ENSMUSG00000026933	ENSMUST00000134882	protein_coding
Camsap1	2	25929442	25933634	KO_peak_2302	4193	-	26.6	2.51e-44	1e-42	26.6	264	196	113	31	304	128	117	28	0.0481096	0.954716	0.997986	ENSMUSG00000026933	ENSMUST00000091268	protein_coding
Pax8	2	24421275	24421575	KO_peak_2273	301	-	5.56	2.88e-08	3.24e-07	5.56	56	19	17	2	29	9	10	2	0.295689	0.863746	0.997986	ENSMUSG00000026976	ENSMUST00000149294	protein_coding
Hnmt	2	24003778	24003839	KO_peak_2271	62	-	3.13	2.09e-06	2e-05	3.13	32	12	5	13	8	9	11	0	-0.281382	0.719063	0.997986	ENSMUSG00000026986	ENSMUST00000114498	protein_coding
Mastl	2	23132928	23136905	KO_peak_2270	3978	-	25.5	3.98e-30	1.26e-28	25.5	84	115	19	15	54	79	23	9	0.250036	0.757539	0.997986	ENSMUSG00000026779	ENSMUST00000028119	protein_coding
Enkur	2	21194368	21196760	KO_peak_2268	2393	-	4.09	1.07e-06	1.05e-05	4.09	44	37	32	13	148	50	80	29	0.0454268	0.948898	0.997986	ENSMUSG00000026679	ENSMUST00000027992	protein_coding
Enkur	2	21180820	21181030	KO_peak_2267	211	-	6.54	2.51e-11	3.39e-10	6.54	55	17	12	3	110	9	73	18	1.97903	0.0168425	0.997986	ENSMUSG00000026679	ENSMUST00000027992	protein_coding
Arhgap21	2	20880128	20881537	KO_peak_2266	1410	-	12.2	7.94e-78	5.01e-76	12.2	678	394	226	92	303	211	147	63	0.415266	0.620896	0.997986	ENSMUSG00000036591	ENSMUST00000154230	protein_coding
Arhgap21	2	20848517	20854035	KO_peak_2265	5519	-	6.68	0	0	6.68	4921	2663	1868	928	2676	1325	1093	429	0.00249847	0.947117	0.997986	ENSMUSG00000036591	ENSMUST00000154230	protein_coding
Pip4k2a	2	18844052	18845886	KO_peak_2264	1835	-	3.5	0.000891251	0.00588844	3.5	25	26	22	4	26	11	17	0	-0.49113	0.848373	0.997986	ENSMUSG00000026737	ENSMUST00000006912	protein_coding
Cacna1b	2	24679506	24679627	KO_peak_2274	122	-	12.3	0.00151356	0.00954993	12.3	8	1	0	0	3	12	0	5	10.4077	0.205613	0.997986	ENSMUSG00000004113	ENSMUST00000124183	protein_coding
Dnajc1	2	18217121	18231719	KO_peak_2263	14599	-	3.8	1e-231	1e-229	3.8	1140	1081	451	356	1221	899	521	222	-0.171296	0.816988	0.997986	ENSMUSG00000026740	ENSMUST00000166495	protein_coding
Skida1	2	18047718	18047868	KO_peak_2261	151	-	9.2	0.00977237	0.127057	9.2	3	4	1	0	0	6	1	0	-0.478036	0.742705	0.997986	ENSMUSG00000054074	ENSMUST00000142856	protein_coding
Skida1	2	18047152	18047630	KO_peak_2260	479	-	15.3	0.000223872	0.00162181	15.3	12	5	0	0	7	7	3	0	10.2151	0.317323	0.997986	ENSMUSG00000054074	ENSMUST00000091420	protein_coding
Skida1	2	18045781	18046378	KO_peak_2259	598	-	19.4	1.51e-09	1.91e-08	19.4	51	62	22	7	36	29	19	8	0.700804	0.58721	0.997986	ENSMUSG00000054074	ENSMUST00000091420	protein_coding
A930004D18Rik	2	18025877	18026086	KO_peak_2256	210	-	3.32	0.00120226	0.00776247	3.32	15	5	8	0	12	3	3	3	0.558757	0.93774	0.997986	ENSMUSG00000054057	ENSMUST00000066163	protein_coding
A930004D18Rik	2	18025639	18025789	KO_peak_2255	151	-	3.5	0.00138038	0.00870964	3.5	10	1	4	0	2	3	3	2	1.52772	0.362067	0.997986	ENSMUSG00000054057	ENSMUST00000066163	protein_coding
Nsun6	2	15042234	15047166	KO_peak_2254	4933	-	9.2	0.00977237	0.127057	9.2	2	3	1	0	1	0	5	0	4.7102	0.283843	0.997986	ENSMUSG00000026707	ENSMUST00000028034	protein_coding
Cdan1	2	120731157	120731518	KO_peak_2675	362	-	11.2	0.00030903	0.00223872	11.2	5	3	2	0	9	2	0	1	-0.34124	0.73344	0.997986	ENSMUSG00000027284	ENSMUST00000110700	protein_coding
Nsun6	2	14995938	14998277	KO_peak_2253	2340	-	12.3	1e-60	5.01e-59	12.3	185	195	54	59	160	92	64	25	0.107926	0.827445	0.997986	ENSMUSG00000026707	ENSMUST00000028034	protein_coding
Dnajc1	2	18207918	18208099	KO_peak_2262	182	-	7.01	4.17e-09	5.01e-08	7.01	19	29	1	2	7	14	2	0	-0.302549	0.865983	0.997986	ENSMUSG00000026740	ENSMUST00000091418	protein_coding
Ehmt1	2	24791183	24791273	KO_peak_2275	91	-	2.25	2.57e-06	2.45e-05	2.25	63	20	34	8	80	35	48	7	-0.291507	0.828275	0.997986	ENSMUSG00000036893	ENSMUST00000102938	protein_coding
Ehmt1	2	24791511	24792051	KO_peak_2276	541	-	34.7	7.94e-21	1.58e-19	34.7	92	30	17	7	51	43	8	18	0.850725	0.769088	0.997986	ENSMUSG00000036893	ENSMUST00000147147	protein_coding
Arrdc1	2	24935132	24935222	KO_peak_2277	91	-	9.2	0.0057544	0.0316228	9.2	9	2	1	0	2	1	2	0	2.51548	0.417924	0.997986	ENSMUSG00000026972	ENSMUST00000028349	protein_coding
A230005M16Rik	2	25707241	25708246	KO_peak_2301	1006	-	6.08	3.16e-20	6.31e-19	6.08	84	45	31	9	33	27	15	4	-0.145872	0.972515	0.997986	ENSMUSG00000087612	ENSMUST00000137661	antisense
Rabl6	2	25583764	25583825	KO_peak_2300	62	-	2.33	3.98e-18	7.94e-17	2.33	105	16	27	23	122	18	44	11	-0.215544	0.920437	0.997986	ENSMUSG00000015087	ENSMUST00000058137	protein_coding
Traf2	2	25518933	25519529	KO_peak_2298	597	-	19.4	1.58e-42	6.31e-41	19.4	175	168	49	17	249	136	99	6	0.15445	0.647378	0.997986	ENSMUSG00000026942	ENSMUST00000114234	protein_coding
C8g	2	25500327	25500507	KO_peak_2297	181	-	12.3	0.00102329	0.00660693	12.3	9	12	7	0	10	6	3	6	1.45299	0.530247	0.997986	ENSMUSG00000015083	ENSMUST00000040042	protein_coding
Ssna1	2	25271186	25271484	KO_peak_2294	299	-	2.77	0.000316228	0.00229087	2.77	33	20	30	10	74	34	64	1	-0.755326	0.508018	0.997986	ENSMUSG00000026966	ENSMUST00000028342	protein_coding
Ndor1	2	25247331	25247691	KO_peak_2293	361	-	12.3	0.000630957	0.0042658	12.3	12	12	4	0	14	9	3	0	-0.662035	0.892493	0.997986	ENSMUSG00000006471	ENSMUST00000114349	protein_coding
Ndor1	2	25247062	25247272	KO_peak_2292	211	-	3.83	0.00457088	0.0263027	3.83	29	7	14	1	26	5	9	4	0.282011	0.959552	0.997986	ENSMUSG00000006471	ENSMUST00000100329	protein_coding
Ndor1	2	25246853	25247003	KO_peak_2291	151	-	2.3	0.000316228	0.00229087	2.3	42	18	20	7	43	4	24	4	0.386838	0.822337	0.997986	ENSMUSG00000006471	ENSMUST00000100329	protein_coding
Ndor1	2	25245239	25245897	KO_peak_2289	659	-	37.8	6.31e-19	1.26e-17	37.8	37	74	11	4	64	46	19	4	0.483886	0.736669	0.997986	ENSMUSG00000006471	ENSMUST00000100329	protein_coding
Ndor1	2	25244850	25245150	KO_peak_2288	301	-	6.47	4.9e-05	0.000398107	6.47	43	20	20	3	86	9	30	7	0.23761	0.97437	0.997986	ENSMUSG00000006471	ENSMUST00000100329	protein_coding
Tubb4b	2	25222543	25224026	KO_peak_2287	1484	-	4.73	1e-111	1e-109	4.73	1643	1238	945	476	2596	1457	1654	620	0.128368	0.870668	0.997986	ENSMUSG00000036752	ENSMUST00000043584	protein_coding
Tor4a	2	25195641	25195850	KO_peak_2286	210	-	12.3	0.00151356	0.00954993	12.3	3	5	0	0	2	1	1	0	10.7296	0.594674	0.997986	ENSMUSG00000059555	ENSMUST00000081869	protein_coding
Tor4a	2	25194541	25195017	KO_peak_2283	477	-	6.13	1.55e-05	0.000134896	6.13	19	18	9	2	13	11	4	2	-0.177965	0.93395	0.997986	ENSMUSG00000059555	ENSMUST00000081869	protein_coding
Tor4a	2	25193916	25194066	KO_peak_2282	151	-	3.07	0.00977237	0.0512861	3.07	18	6	5	6	8	3	0	3	-0.108761	0.727436	0.997986	ENSMUSG00000059555	ENSMUST00000081869	protein_coding
Gm38287	2	25182714	25183131	KO_peak_2281	418	-	19.4	1.45e-05	0.000125893	19.4	22	17	8	0	24	9	11	12	2.34355	0.0739453	0.997986	ENSMUSG00000103217	ENSMUST00000195193	antisense
Gm38287	2	25181047	25181138	KO_peak_2280	92	-	6.64	0.00323594	0.0190546	6.64	6	2	1	0	9	4	0	0	-9.69332	0.698014	0.997986	ENSMUSG00000103217	ENSMUST00000195193	antisense
Mrpl41	2	24974949	24975098	KO_peak_2279	150	-	4.36	1.12e-09	1.41e-08	4.36	138	59	93	31	140	71	83	54	0.19289	0.941027	0.997986	ENSMUSG00000036850	ENSMUST00000045604	protein_coding
Mrpl41	2	24974146	24974679	KO_peak_2278	534	-	11.2	1e-241	1e-239	11.2	912	484	273	126	1087	427	367	65	-0.204618	0.996566	0.998524	ENSMUSG00000036850	ENSMUST00000045604	protein_coding
Camsap1	2	25938086	25939195	KO_peak_2303	1110	-	10.1	1e-158	1e-156	10.1	1130	530	336	189	1268	608	458	148	-0.090882	0.958102	0.997986	ENSMUSG00000026933	ENSMUST00000091268	protein_coding
Wdr34	2	30031604	30031873	KO_peak_2356	270	-	6.64	6.31e-18	1.26e-16	6.64	59	61	33	9	230	48	97	17	0.233825	0.909125	0.997986	ENSMUSG00000039715	ENSMUST00000113711	protein_coding
Ndufa8	2	36049197	36049406	KO_peak_2433	210	-	3.27	6.31e-69	3.16e-67	3.27	765	230	273	210	1345	279	623	230	0.0869492	0.807285	0.997986	ENSMUSG00000026895	ENSMUST00000070112	protein_coding
Ttll11	2	35979294	35979624	KO_peak_2432	331	-	55.2	3.16e-18	6.31e-17	55.2	39	39	3	1	60	69	10	0	0.00223778	0.953246	0.997986	ENSMUSG00000026885	ENSMUST00000028248	protein_coding
Ttll11	2	35751838	35751929	KO_peak_2431	92	-	9.2	0.00977237	0.127057	9.2	4	2	1	0	12	0	2	1	1.13911	0.831675	0.997986	ENSMUSG00000026885	ENSMUST00000161970	nonsense_mediated_decay
Ggta1	2	35402394	35402545	KO_peak_2430	152	-	4.6	0.00186209	0.0114815	4.6	5	13	5	0	2	13	1	2	-0.0776132	0.894717	0.997986	ENSMUSG00000035778	ENSMUST00000113001	protein_coding
Ggta1	2	35401226	35401586	KO_peak_2428	361	-	23.5	1e-10	1.29e-09	23.5	32	47	3	7	21	43	9	4	0.277691	0.755793	0.997986	ENSMUSG00000035778	ENSMUST00000113001	protein_coding
Stom	2	35326491	35336886	KO_peak_2426	10396	-	9.2	0.00977237	0.127057	9.2	5	4	1	0	13	5	6	10	3.69503	0.05082	0.997986	ENSMUSG00000026880	ENSMUST00000028241	protein_coding
Traf1	2	34943608	34943818	KO_peak_2425	211	-	13.3	0.000794328	0.00537032	13.3	5	8	2	0	21	6	10	0	1.13197	0.754688	0.997986	ENSMUSG00000026875	ENSMUST00000113064	protein_coding
Psmd5	2	34852514	34854352	KO_peak_2424	1839	-	6.74	5.01e-64	2.51e-62	6.74	202	215	64	66	224	87	60	23	-0.291105	0.761401	0.997986	ENSMUSG00000026869	ENSMUST00000135575	protein_coding
Fbxw2	2	34805656	34806329	KO_peak_2422	674	-	3.95	1e-123	1e-121	3.95	616	302	191	114	624	274	183	40	-0.635082	0.539841	0.997986	ENSMUSG00000035949	ENSMUST00000113077	protein_coding
Gapvd1	2	34728800	34729011	KO_peak_2421	212	-	2.73	0.00144544	0.00933254	2.73	28	30	21	15	32	37	19	7	-0.942956	0.463086	0.997986	ENSMUSG00000026867	ENSMUST00000113099	protein_coding
Gapvd1	2	34728411	34728681	KO_peak_2420	271	-	3.05	7.94e-15	1.26e-13	3.05	86	67	50	30	101	72	58	25	-0.207195	0.818632	0.997986	ENSMUSG00000026867	ENSMUST00000113099	protein_coding
Gapvd1	2	34677919	34678100	KO_peak_2419	182	-	1.82	1.95e-05	0.000169824	1.82	119	69	95	32	180	69	122	16	-0.495959	0.654742	0.997986	ENSMUSG00000026867	ENSMUST00000113111	protein_coding
Gapvd1	2	34677440	34677621	KO_peak_2418	182	-	2.42	3.02e-06	2.82e-05	2.42	84	50	73	36	82	36	91	23	0.110723	0.844004	0.997986	ENSMUSG00000026867	ENSMUST00000113099	protein_coding
Mvb12b	2	33887646	33887946	KO_peak_2417	301	-	12.3	0.00151356	0.00954993	12.3	13	1	1	0	8	2	1	0	0.203655	0.751101	0.997986	ENSMUSG00000038740	ENSMUST00000041555	protein_coding
Mvb12b	2	33732795	33733334	KO_peak_2414	540	-	17.4	3.98e-17	6.31e-16	17.4	74	50	13	2	60	59	17	7	0.730468	0.7004	0.997986	ENSMUSG00000038740	ENSMUST00000041555	protein_coding
Fbxw2	2	34822608	34822878	KO_peak_2423	271	-	5.15	1e-258	1e-255	5.15	842	711	243	148	966	451	263	104	0.0132987	0.996296	0.998524	ENSMUSG00000035949	ENSMUST00000113075	protein_coding
Lhx6	2	36083145	36083713	KO_peak_2436	569	-	14.4	1e-143	1e-141	14.4	272	226	36	34	193	171	55	34	0.724109	0.473975	0.997986	ENSMUSG00000026890	ENSMUST00000112963	protein_coding
Rbm18	2	36117505	36117744	KO_peak_2437	240	-	3.62	3.31e-05	0.000269153	3.62	39	21	7	12	20	7	13	5	0.903979	0.454435	0.997986	ENSMUSG00000026889	ENSMUST00000028251	protein_coding
Rbm18	2	36117832	36117892	KO_peak_2438	61	-	2.14	0.00223872	0.0138038	2.14	23	13	6	6	13	10	9	0	-0.486746	0.951235	0.997986	ENSMUSG00000026889	ENSMUST00000028251	protein_coding
Zeb2	2	44988334	44994499	KO_peak_2462	6166	-	9.2	0	0	9.2	2626	2678	660	597	1373	1356	397	298	0.0920195	0.741102	0.997986	ENSMUSG00000026872	ENSMUST00000028229	protein_coding
Gtdc1	2	44862183	44927627	KO_peak_2461	65445	-	13.3	0.000794328	0.00537032	13.3	17	6	6	11	34	10	12	8	-0.709014	0.562451	0.997986	ENSMUSG00000036890	ENSMUST00000100127	protein_coding
Gtdc1	2	44565307	44565427	KO_peak_2460	121	-	2.19	6.61e-05	0.000524807	2.19	60	22	37	3	78	16	46	7	0.212122	0.934404	0.997986	ENSMUSG00000036890	ENSMUST00000049051	protein_coding
Ppp6c	2	39196956	39197077	KO_peak_2458	122	-	2.34	0.00616595	0.0338844	2.34	14	13	6	14	4	11	14	5	0.229268	0.603876	0.997986	ENSMUSG00000026753	ENSMUST00000204701	protein_coding
Nr6a1	2	38926126	38926307	KO_peak_2457	182	-	2.67	0.000549541	0.00380189	2.67	51	24	19	30	76	14	17	16	-0.631933	0.364111	0.997986	ENSMUSG00000063972	ENSMUST00000142130	protein_coding
Nr6a1	2	38723728	38723879	KO_peak_2456	152	-	2.9	0.00676083	0.0371535	2.9	7	8	7	0	6	1	8	0	1.20321	0.537859	0.997986	ENSMUSG00000063972	ENSMUST00000168098	protein_coding
Psmb7	2	38643370	38643998	KO_peak_2455	629	-	1.99	3.98e-13	6.31e-12	1.99	441	210	346	171	588	115	385	104	-0.205189	0.800328	0.997986	ENSMUSG00000026750	ENSMUST00000028083	protein_coding
Dennd1a	2	37800838	37800988	KO_peak_2453	151	-	4.43	6.92e-05	0.000549541	4.43	19	15	4	4	23	11	10	0	-0.284101	0.95191	0.997986	ENSMUSG00000035392	ENSMUST00000102787	protein_coding
Dennd1a	2	37800003	37800094	KO_peak_2452	92	-	2.04	0.00831764	0.0446684	2.04	13	11	8	3	19	7	11	3	0.207901	0.952513	0.997986	ENSMUSG00000035392	ENSMUST00000102787	protein_coding
Dennd1a	2	37799526	37799736	KO_peak_2451	211	-	14.3	0.00042658	0.00295121	14.3	6	7	4	0	3	3	3	0	0.320383	0.812507	0.997986	ENSMUSG00000035392	ENSMUST00000102787	protein_coding
Dennd1a	2	37799318	37799468	KO_peak_2450	151	-	3.19	5.5e-06	5.01e-05	3.19	35	15	15	4	52	11	25	3	0.0957464	0.971073	0.997986	ENSMUSG00000035392	ENSMUST00000102787	protein_coding
Strbp	2	37657886	37703769	KO_peak_2449	45884	-	1.84	2.19e-06	2.09e-05	1.84	345	194	208	337	332	252	265	294	-0.048905	0.82033	0.997986	ENSMUSG00000026915	ENSMUST00000155237	protein_coding
Strbp	2	37570017	37570197	KO_peak_2447	181	-	10.2	0.00524807	0.0295121	10.2	3	6	3	0	3	0	3	0	1.67042	0.591343	0.997986	ENSMUSG00000026915	ENSMUST00000028279	protein_coding
Zbtb26	2	37436266	37436925	KO_peak_2446	660	-	24.5	1.26e-39	3.98e-38	24.5	136	160	29	21	101	93	21	12	-0.031018	0.923925	0.997986	ENSMUSG00000050714	ENSMUST00000067043	protein_coding
Zbtb26	2	37435937	37436058	KO_peak_2445	122	-	15.3	0.000223872	0.00162181	15.3	4	7	1	0	0	12	2	3	2.4149	0.445054	0.997986	ENSMUSG00000050714	ENSMUST00000067043	protein_coding
Zbtb6	2	37428756	37429683	KO_peak_2444	928	-	13.4	3.16e-29	7.94e-28	13.4	137	215	29	11	94	147	21	5	-0.353269	0.901857	0.997986	ENSMUSG00000066798	ENSMUST00000112932	protein_coding
Rc3h2	2	37383065	37385305	KO_peak_2443	2241	-	9.2	0.0018197	0.0112202	9.2	5	6	2	2	1	1	4	0	1.74697	0.331363	0.997986	ENSMUSG00000075376	ENSMUST00000100143	protein_coding
Rc3h2	2	37375184	37375334	KO_peak_2442	151	-	4.43	0.00954993	0.0501187	4.43	10	7	4	2	11	2	3	0	-0.979231	0.728422	0.997986	ENSMUSG00000075376	ENSMUST00000100143	protein_coding
Pdcl	2	37355808	37357255	KO_peak_2440	1448	-	1.2	2e-05	0.000169824	1.2	231	149	159	152	151	136	109	61	-0.595819	0.439373	0.997986	ENSMUSG00000009030	ENSMUST00000112940	protein_coding
Pdcl	2	37351777	37355719	KO_peak_2439	3943	-	4.65	1e-107	1e-105	4.65	1224	1322	711	837	690	653	444	428	0.133696	0.762945	0.997986	ENSMUSG00000009030	ENSMUST00000112940	protein_coding
Mvb12b	2	33731328	33732048	KO_peak_2412	721	-	12.3	3.98e-14	6.31e-13	12.3	93	68	30	11	110	35	26	0	-0.903733	0.700749	0.997986	ENSMUSG00000038740	ENSMUST00000041555	protein_coding
Zbtb43	2	33453570	33462295	KO_peak_2409	8726	-	8.43	1e-234	1e-232	8.43	1334	1105	373	250	1068	876	374	147	-0.0800666	0.941553	0.997986	ENSMUSG00000026788	ENSMUST00000095035	protein_coding
Qrfp	2	31807747	31807868	KO_peak_2381	122	-	9.2	0.00977237	0.127057	9.2	3	3	1	0	10	2	1	0	-1.12022	0.761013	0.997986	ENSMUSG00000043102	ENSMUST00000057407	protein_coding
Qrfp	2	31807389	31807510	KO_peak_2380	122	-	8.18	0.0057544	0.0316228	8.18	7	2	2	0	3	1	6	0	2.47778	0.298054	0.997986	ENSMUSG00000043102	ENSMUST00000057407	protein_coding
Gm13427	2	31687836	31688440	KO_peak_2379	605	-	15.3	0.000223872	0.00162181	15.3	4	3	2	0	9	6	5	0	-0.114003	0.861644	0.997986	ENSMUSG00000087549	ENSMUST00000154296	antisense
Fnbp1	2	31037182	31037273	KO_peak_2378	92	-	1.89	4.47e-09	5.37e-08	1.89	115	52	76	34	77	36	58	18	-0.0680159	0.979374	0.997986	ENSMUSG00000075415	ENSMUST00000113560	protein_coding
Fnbp1	2	31032909	31036168	KO_peak_2377	3260	-	2.32	2.14e-05	0.00018197	2.32	187	112	155	104	111	53	89	42	-0.133786	0.777413	0.997986	ENSMUSG00000075415	ENSMUST00000113555	protein_coding
BC005624	2	30981881	30981941	KO_peak_2375	61	-	1.47	3.55e-08	3.98e-07	1.47	342	148	151	72	354	99	234	71	0.533073	0.47672	0.997986	ENSMUSG00000026851	ENSMUST00000028205	protein_coding
Tor1a	2	30960775	30961014	KO_peak_2374	240	-	5.62	5.25e-06	4.79e-05	5.62	31	7	14	0	26	16	8	0	-1.34809	0.545645	0.997986	ENSMUSG00000026849	ENSMUST00000028200	protein_coding
Ptges	2	30892160	30892609	KO_peak_2373	450	-	12.1	6.31e-30	1.58e-28	12.1	84	89	27	9	26	15	10	0	-0.231835	0.765352	0.997986	ENSMUSG00000050737	ENSMUST00000102852	protein_coding
Asb6	2	30827001	30828096	KO_peak_2372	1096	-	3.83	0.0074131	0.0398107	3.83	8	3	2	2	3	1	10	1	2.50092	0.115767	0.997986	ENSMUSG00000039483	ENSMUST00000041726	protein_coding
Asb6	2	30824259	30824350	KO_peak_2371	92	-	3.21	0.00338844	0.0199526	3.21	10	6	3	1	7	0	4	0	1.01568	0.688876	0.997986	ENSMUSG00000039483	ENSMUST00000041726	protein_coding
Asb6	2	30823514	30823902	KO_peak_2370	389	-	17.4	1.45e-05	0.000125893	17.4	13	6	1	2	9	8	8	0	0.720198	0.548899	0.997986	ENSMUSG00000039483	ENSMUST00000041726	protein_coding
Ier5l	2	30472609	30473325	KO_peak_2369	717	-	100	1.58e-44	6.31e-43	100	182	103	26	5	104	65	29	5	0.703893	0.518719	0.997986	ENSMUSG00000089762	ENSMUST00000065134	protein_coding
Crat	2	30415304	30415365	KO_peak_2367	62	-	2.17	0.00616595	0.0338844	2.17	18	10	11	3	72	15	33	12	0.197892	0.956362	0.997986	ENSMUSG00000026853	ENSMUST00000156702	nonsense_mediated_decay
Crat	2	30414693	30415245	KO_peak_2366	553	-	17.4	6.03e-05	0.000489779	17.4	18	7	4	0	26	15	16	3	1.47598	0.331222	0.997986	ENSMUSG00000026853	ENSMUST00000142096	protein_coding
Crat	2	30402144	30402354	KO_peak_2364	211	-	7.66	0.000199526	0.00151356	7.66	20	7	5	6	42	9	22	0	-0.480503	0.864343	0.997986	ENSMUSG00000026853	ENSMUST00000028207	protein_coding
Dolk	2	30284319	30284942	KO_peak_2363	624	-	18.4	5.01e-33	1.58e-31	18.4	110	116	35	23	177	115	53	11	-0.485619	0.775175	0.997986	ENSMUSG00000075419	ENSMUST00000100219	protein_coding
1700084E18Rik	2	30237657	30237866	KO_peak_2362	210	-	18.9	6.31e-28	1.58e-26	18.9	173	79	46	58	117	49	39	27	-0.0394803	0.817352	0.997986	ENSMUSG00000100747	ENSMUST00000187343	antisense
1700084E18Rik	2	30237062	30237241	KO_peak_2361	180	-	6.47	0.000354813	0.0025704	6.47	5	11	2	2	5	7	3	0	-0.732115	0.900809	0.997986	ENSMUSG00000100747	ENSMUST00000187343	antisense
Kyat1	2	30185272	30185392	KO_peak_2360	121	-	2.77	0.000457088	0.00316228	2.77	21	7	5	1	34	8	12	7	1.35617	0.330077	0.997986	ENSMUSG00000039648	ENSMUST00000113660	protein_coding
Spout1	2	30177709	30178450	KO_peak_2359	742	-	1.8	3.98e-25	1e-23	1.8	516	272	352	305	886	291	556	327	-0.0841712	0.836486	0.997986	ENSMUSG00000039660	ENSMUST00000100220	protein_coding
Fam78a	2	32068544	32069025	KO_peak_2382	482	-	20.4	8.51e-06	7.59e-05	20.4	13	7	1	0	3	6	2	3	3.81938	0.254422	0.997986	ENSMUSG00000050592	ENSMUST00000056406	protein_coding
Zeb2	2	44997362	44997782	KO_peak_2464	421	-	7.15	3.98e-20	7.94e-19	7.15	137	100	66	45	81	45	35	26	0.158385	0.90542	0.997986	ENSMUSG00000026872	ENSMUST00000201804	protein_coding
Fam78a	2	32069563	32082674	KO_peak_2383	13112	-	7.49	6.31e-05	0.000501187	7.49	20	12	11	0	20	24	4	6	-0.158659	0.763353	0.997986	ENSMUSG00000050592	ENSMUST00000139629	nonsense_mediated_decay
Fam78a	2	32083362	32083483	KO_peak_2385	122	-	13.3	0.000794328	0.00537032	13.3	10	1	1	0	5	7	2	0	0.296864	0.785577	0.997986	ENSMUSG00000050592	ENSMUST00000139629	nonsense_mediated_decay
Zbtb34	2	33410917	33412233	KO_peak_2407	1317	-	13.6	3.16e-43	1e-41	13.6	304	204	70	55	214	144	69	41	0.297266	0.827421	0.997986	ENSMUSG00000068966	ENSMUST00000091037	protein_coding
Zbtb34	2	33409244	33409484	KO_peak_2406	241	-	12.3	0.00151356	0.00954993	12.3	3	4	1	0	5	8	5	0	0.975267	0.836078	0.997986	ENSMUSG00000068966	ENSMUST00000091037	protein_coding
Ralgps1	2	33137537	33141062	KO_peak_2405	3526	-	9.71	9.12e-05	0.000707946	9.71	7	6	1	1	12	2	4	4	2.23256	0.27725	0.997986	ENSMUSG00000038831	ENSMUST00000042615	protein_coding
Ralgps1	2	33136104	33136224	KO_peak_2404	121	-	2.92	0.000199526	0.00147911	2.92	37	8	11	5	36	8	11	2	-0.42749	0.799451	0.997986	ENSMUSG00000038831	ENSMUST00000042615	protein_coding
Ralgps1	2	33135267	33135776	KO_peak_2403	510	-	22.5	2.29e-06	2.14e-05	22.5	16	27	3	0	23	16	8	1	1.65445	0.466509	0.997986	ENSMUSG00000038831	ENSMUST00000042615	protein_coding
Slc2a8	2	32973553	32973613	KO_peak_2402	61	-	4.26	0.000354813	0.00251189	4.26	19	4	4	0	6	8	8	0	1.17351	0.418998	0.997986	ENSMUSG00000026791	ENSMUST00000028129	protein_coding
Slc2a8	2	32973137	32973198	KO_peak_2401	62	-	10.2	0.00524807	0.0295121	10.2	5	0	0	0	9	1	3	0	10.5776	0.594917	0.997986	ENSMUSG00000026791	ENSMUST00000028129	protein_coding
Lrsam1	2	32926709	32926800	KO_peak_2400	92	-	3.5	0.00138038	0.00870964	3.5	12	5	3	0	10	9	3	6	1.96365	0.25022	0.997986	ENSMUSG00000026792	ENSMUST00000113200	protein_coding
Cfap157	2	32784308	32784398	KO_peak_2398	91	-	9.2	0.00977237	0.127057	9.2	2	2	0	0	18	4	4	1	9.40772	0.74031	0.997986	ENSMUSG00000038987	ENSMUST00000102813	protein_coding
Cfap157	2	32780678	32781356	KO_peak_2397	679	-	9.2	0.00331131	0.0190546	9.2	6	2	0	2	10	1	13	8	2.83311	0.0322492	0.997986	ENSMUSG00000038987	ENSMUST00000102813	protein_coding
Ttc16	2	32769129	32770108	KO_peak_2395	980	-	14.8	1.82e-09	2.29e-08	14.8	20	23	5	0	85	17	30	8	1.95278	0.186147	0.997986	ENSMUSG00000039021	ENSMUST00000161430	protein_coding
Ttc16	2	32762318	32764921	KO_peak_2394	2604	-	11.2	1.26e-67	6.31e-66	11.2	203	220	76	55	846	189	371	42	0.149047	0.618938	0.997986	ENSMUSG00000039021	ENSMUST00000161430	protein_coding
Cdk9	2	32712573	32712784	KO_peak_2393	212	-	21.5	3.16e-16	6.31e-15	21.5	193	85	214	83	178	48	206	63	0.160869	0.917419	0.997986	ENSMUSG00000009555	ENSMUST00000009699	protein_coding
Cdk9	2	32707437	32708247	KO_peak_2392	811	-	11.2	1e-212	1e-210	11.2	745	591	294	124	762	716	355	68	-0.431881	0.689421	0.997986	ENSMUSG00000009555	ENSMUST00000009699	protein_coding
Fpgs	2	32682966	32683087	KO_peak_2391	122	-	9.2	0.000169824	0.00125892	9.2	9	7	3	1	4	1	3	1	1.77756	0.521861	0.997986	ENSMUSG00000009566	ENSMUST00000028148	protein_coding
Slc25a25	2	32416224	32416431	KO_peak_2390	208	-	8.18	0.00154882	0.00977237	8.18	8	3	1	0	11	0	7	0	2.77605	0.336902	0.997986	ENSMUSG00000026819	ENSMUST00000052119	protein_coding
Slc25a25	2	32415235	32415326	KO_peak_2387	92	-	11.2	0.000371535	0.00263027	11.2	11	1	2	0	5	6	6	0	1.15764	0.564432	0.997986	ENSMUSG00000026819	ENSMUST00000113307	protein_coding
Nespas	2	174282074	174282494	KO_peak_3026	421	-	10.2	0.000537032	0.00371535	10.2	23	17	5	16	42	13	46	9	0.549188	0.416057	0.997986	ENSMUSG00000086537	ENSMUST00000151472	antisense
Ttbk2	2	120738895	120739046	KO_peak_2678	152	-	10.2	0.00524807	0.0295121	10.2	3	2	0	0	9	3	15	0	10.5776	0.199684	0.997986	ENSMUSG00000090100	ENSMUST00000028740	protein_coding
Zmynd8	2	165852031	165858165	KO_peak_2966	6135	-	7.15	6.92e-05	0.000549541	7.15	15	8	12	4	12	7	17	16	1.5729	0.2114	0.997986	ENSMUSG00000039671	ENSMUST00000099084	protein_coding
Zmynd8	2	165828319	165828469	KO_peak_2965	151	-	2.08	0.000954993	0.00630957	2.08	42	29	29	22	42	19	34	9	-0.210575	0.932465	0.997986	ENSMUSG00000039671	ENSMUST00000099084	protein_coding
Zmynd8	2	165807926	165815432	KO_peak_2964	7507	-	13.3	1e-135	1e-133	13.3	500	625	186	81	481	557	174	135	0.418521	0.873183	0.997986	ENSMUSG00000039671	ENSMUST00000099084	protein_coding
Zmynd8	2	165785497	165785677	KO_peak_2963	181	-	1.91	2.63e-06	2.45e-05	1.91	89	55	54	14	102	44	62	16	0.133939	0.930098	0.997986	ENSMUSG00000039671	ENSMUST00000099084	protein_coding
Zmynd8	2	165784958	165785139	KO_peak_2962	182	-	4.09	6.31e-05	0.000512861	4.09	24	17	9	3	32	13	10	2	-0.251086	0.90744	0.997986	ENSMUSG00000039671	ENSMUST00000099084	protein_coding
Zmynd8	2	165784390	165784690	KO_peak_2961	301	-	2.73	2.51e-12	3.98e-11	2.73	146	75	86	25	167	59	124	25	0.294764	0.701337	0.997986	ENSMUSG00000039671	ENSMUST00000099084	protein_coding
Trp53rka	2	165493204	165493264	KO_peak_2960	61	-	2.21	0.00239883	0.0144544	2.21	15	8	10	0	9	15	4	2	-0.758185	0.71257	0.997986	ENSMUSG00000039725	ENSMUST00000039007	protein_coding
Trp53rka	2	165491153	165491452	KO_peak_2958	300	-	4.05	3.98e-18	7.94e-17	4.05	82	69	39	4	98	54	33	8	-0.0810569	0.886241	0.997986	ENSMUSG00000039725	ENSMUST00000039007	protein_coding
Trp53rka	2	165490527	165491005	KO_peak_2957	479	-	16.6	6.31e-43	2.51e-41	16.6	97	95	21	12	80	98	26	14	0.296344	0.835675	0.997986	ENSMUSG00000039725	ENSMUST00000039007	protein_coding
Sulf2	2	166074198	166074738	KO_peak_2967	541	-	9.48	1e-102	1e-100	9.48	566	410	178	74	388	141	148	28	0.227766	0.515809	0.997986	ENSMUSG00000006800	ENSMUST00000088086	protein_coding
Zfp334	2	165381509	165381839	KO_peak_2956	331	-	7.37	1.58e-27	3.98e-26	7.37	79	67	32	13	93	50	33	0	-0.907522	0.703119	0.997986	ENSMUSG00000017667	ENSMUST00000103084	protein_coding
Zfp334	2	165379383	165379444	KO_peak_2954	62	-	2.55	0.00794328	0.042658	2.55	14	6	10	6	13	5	8	0	-1.38229	0.332973	0.997986	ENSMUSG00000017667	ENSMUST00000103084	protein_coding
Zfp334	2	165377796	165378216	KO_peak_2953	421	-	7.76	1e-71	5.01e-70	7.76	184	199	75	32	146	107	59	15	-0.0999093	0.979134	0.997986	ENSMUSG00000017667	ENSMUST00000103084	protein_coding
Elmo2	2	165290094	165291124	KO_peak_2951	1031	-	14.6	3.98e-19	7.94e-18	14.6	68	55	2	10	59	48	9	5	0.13418	0.861998	0.997986	ENSMUSG00000017670	ENSMUST00000148643	protein_coding
Slc35c2	2	165276672	165277118	KO_peak_2950	447	-	6.27	1.26e-49	5.01e-48	6.27	237	152	84	23	321	194	93	21	-0.455899	0.5997	0.997986	ENSMUSG00000017664	ENSMUST00000132270	nonsense_mediated_decay
Ncoa5	2	165012843	165013144	KO_peak_2949	302	-	2.93	1e-130	1e-128	2.93	930	509	400	270	1545	495	774	182	-0.14599	0.969911	0.997986	ENSMUSG00000039804	ENSMUST00000040381	protein_coding
Ncoa5	2	165000926	165001887	KO_peak_2948	962	-	6.26	5.01e-38	2e-36	6.26	196	197	103	36	242	180	188	35	0.355629	0.533281	0.997986	ENSMUSG00000039804	ENSMUST00000040381	protein_coding
Zfp335	2	164911696	164911757	KO_peak_2947	62	-	2.61	2.09e-07	2.19e-06	2.61	75	28	35	6	117	20	43	3	-0.392221	0.730494	0.997986	ENSMUSG00000039834	ENSMUST00000183830	nonsense_mediated_decay
Acot8	2	164799861	164803001	KO_peak_2945	3141	-	10.2	0.00524807	0.0295121	10.2	3	3	2	0	5	0	12	0	2.8852	0.2524	0.997986	ENSMUSG00000017307	ENSMUST00000134611	nonsense_mediated_decay
Zfp334	2	165379772	165380342	KO_peak_2955	571	-	17.4	1.66e-05	0.000141254	17.4	29	35	10	8	18	33	5	4	-0.740821	0.677045	0.997986	ENSMUSG00000017667	ENSMUST00000103084	protein_coding
Sulf2	2	166155115	166155603	KO_peak_2968	489	-	20.4	8.51e-06	7.59e-05	20.4	19	35	6	7	21	6	12	3	1.08911	0.456257	0.997986	ENSMUSG00000006800	ENSMUST00000088086	protein_coding
Stau1	2	166948895	166949804	KO_peak_2969	910	-	4.39	3.98e-70	2.51e-68	4.39	659	406	268	125	961	294	369	98	-0.0424903	0.996516	0.998524	ENSMUSG00000039536	ENSMUST00000049412	protein_coding
Znfx1	2	167036689	167037467	KO_peak_2970	779	-	6.21	2.51e-97	2e-95	6.21	714	303	212	44	580	266	191	72	0.353698	0.797643	0.997986	ENSMUSG00000039501	ENSMUST00000048988	protein_coding
Adnp	2	168183404	168183823	KO_peak_2993	420	-	2.66	1e-19	2e-18	2.66	289	135	135	62	245	116	145	49	0.132297	0.864071	0.997986	ENSMUSG00000051149	ENSMUST00000057793	protein_coding
Adnp	2	168181731	168183166	KO_peak_2992	1436	-	17	0	0	17	7627	7401	2062	1091	5808	4938	1629	624	-0.118369	0.75768	0.997986	ENSMUSG00000051149	ENSMUST00000057793	protein_coding
Fam65c	2	167980404	167980584	KO_peak_2991	181	-	13.3	0.000794328	0.00537032	13.3	9	2	1	0	1	2	2	0	2.2677	0.42652	0.997986	ENSMUSG00000074577	ENSMUST00000099073	protein_coding
Tmem189	2	167643950	167644860	KO_peak_2990	911	-	5.03	2.51e-51	1.26e-49	5.03	264	126	85	52	165	96	89	25	0.107577	0.748433	0.997986	ENSMUSG00000090213	ENSMUST00000006587	protein_coding
Gm20431	2	167608658	167608808	KO_peak_2988	151	-	10.2	0.00524807	0.0295121	10.2	4	2	1	0	9	5	2	0	-0.553629	0.770374	0.997986	ENSMUSG00000089739	ENSMUST00000125544	protein_coding
Gm20431	2	167608644	167608793	KO_peak_2986	150	-	10.2	0.00524807	0.0295121	10.2	4	2	1	0	9	5	2	0	-0.553629	0.770374	0.997986	ENSMUSG00000089739	ENSMUST00000125544	protein_coding
Spata2	2	167484006	167485213	KO_peak_2985	1208	-	12.9	7.94e-53	3.16e-51	12.9	220	123	31	21	284	189	69	36	0.497379	0.593885	0.997986	ENSMUSG00000047030	ENSMUST00000109211	protein_coding
Spata2	2	167483586	167483857	KO_peak_2984	272	-	13.3	2.19e-06	2.09e-05	13.3	13	13	1	2	25	21	3	0	-1.61252	0.806682	0.997986	ENSMUSG00000047030	ENSMUST00000057627	protein_coding
B4galt5	2	167301070	167302075	KO_peak_2982	1006	-	7.02	1.58e-67	7.94e-66	7.02	239	181	70	20	378	255	98	37	-0.0220109	0.85355	0.997986	ENSMUSG00000017929	ENSMUST00000149698	protein_coding
Kcnb1	2	167104186	167104757	KO_peak_2981	572	-	11.2	3.31e-07	3.39e-06	11.2	25	26	5	0	19	6	5	0	0.847067	0.449931	0.997986	ENSMUSG00000050556	ENSMUST00000207917	protein_coding
Kcnb1	2	167103616	167103827	KO_peak_2980	212	-	8.18	0.000371535	0.00269154	8.18	7	13	3	0	10	3	2	0	-0.0964399	0.835503	0.997986	ENSMUSG00000050556	ENSMUST00000059826	protein_coding
Kcnb1	2	167102626	167102717	KO_peak_2979	92	-	9.2	0.00977237	0.127057	9.2	6	1	0	0	0	6	1	0	8.99268	0.702315	0.997986	ENSMUSG00000050556	ENSMUST00000207917	protein_coding
Kcnb1	2	167101247	167101518	KO_peak_2977	272	-	5.62	3.89e-05	0.000316228	5.62	33	23	10	3	40	15	7	5	0.187365	0.9627	0.997986	ENSMUSG00000050556	ENSMUST00000207917	protein_coding
Kcnb1	2	167099057	167099298	KO_peak_2976	242	-	3.41	0.00102329	0.00660693	3.41	21	18	6	4	14	17	2	0	-2.70234	0.402005	0.997986	ENSMUSG00000050556	ENSMUST00000207917	protein_coding
Znfx1	2	167056545	167060084	KO_peak_2975	3540	-	3.41	7.94e-76	5.01e-74	3.41	1660	793	931	598	1406	728	759	565	0.0965075	0.767076	0.997986	ENSMUSG00000039501	ENSMUST00000128676	protein_coding
Znfx1	2	167056276	167056396	KO_peak_2974	121	-	2.15	0.00338844	0.0194984	2.15	25	13	16	5	19	12	14	0	-0.812514	0.752993	0.997986	ENSMUSG00000039501	ENSMUST00000128676	protein_coding
Znfx1	2	167055169	167055858	KO_peak_2973	690	-	61.3	5.01e-23	1e-21	61.3	121	95	24	9	93	117	22	1	-1.03522	0.695788	0.997986	ENSMUSG00000039501	ENSMUST00000128676	protein_coding
Znfx1	2	167044028	167044089	KO_peak_2972	62	-	1.47	2.29e-08	2.63e-07	1.47	424	193	355	201	255	142	272	224	0.608431	0.812377	0.997986	ENSMUSG00000039501	ENSMUST00000048988	protein_coding
Znfx1	2	167038094	167038484	KO_peak_2971	391	-	11.3	1e-175	1e-173	11.3	459	321	54	27	390	241	45	18	-0.117089	0.895289	0.997986	ENSMUSG00000039501	ENSMUST00000048988	protein_coding
Adnp	2	168184120	168185166	KO_peak_2994	1047	-	5.97	1e-42	3.98e-41	5.97	331	262	119	89	269	234	88	58	-0.292342	0.556978	0.997986	ENSMUSG00000051149	ENSMUST00000057793	protein_coding
Sdc4	2	164443125	164443186	KO_peak_2941	62	-	2.24	3.31e-08	3.8e-07	2.24	126	70	35	23	160	65	43	37	0.463182	0.804754	0.997986	ENSMUSG00000017009	ENSMUST00000017153	protein_coding
Zhx3	2	160770403	160770614	KO_peak_2913	212	-	10.2	1.7e-05	0.000144544	10.2	18	8	5	3	6	5	8	5	1.90587	0.155081	0.997986	ENSMUSG00000035877	ENSMUST00000103112	protein_coding
Zhx3	2	160769473	160769894	KO_peak_2912	422	-	5.11	2.51e-11	3.47e-10	5.11	85	35	23	6	35	14	31	3	1.2611	0.158535	0.997986	ENSMUSG00000035877	ENSMUST00000103112	protein_coding
Mafb	2	160365130	160365756	KO_peak_2910	627	-	20.4	5.01e-89	3.16e-87	20.4	194	245	25	21	291	544	49	19	-0.665451	0.60423	0.997986	ENSMUSG00000074622	ENSMUST00000099126	protein_coding
D630003M21Rik	2	158216889	158217457	KO_peak_2909	569	-	3.75	0.000102329	0.000794328	3.75	48	30	21	10	46	29	16	9	-0.213434	0.798072	0.997986	ENSMUSG00000037813	ENSMUST00000103121	protein_coding
D630003M21Rik	2	158216531	158216741	KO_peak_2908	211	-	15.3	0.000223872	0.00162181	15.3	5	3	2	2	8	2	1	0	-2.84339	0.405974	0.997986	ENSMUSG00000037813	ENSMUST00000103121	protein_coding
D630003M21Rik	2	158196138	158196348	KO_peak_2907	211	-	24.5	6.03e-07	6.03e-06	24.5	17	7	1	0	22	7	10	1	3.11611	0.19828	0.997986	ENSMUSG00000037813	ENSMUST00000046944	protein_coding
Tgm2	2	158117120	158117900	KO_peak_2906	781	-	23.5	7.94e-19	1.58e-17	23.5	87	68	38	0	111	57	35	23	0.861879	0.703234	0.997986	ENSMUSG00000037820	ENSMUST00000103122	protein_coding
Tti1	2	158008780	158011179	KO_peak_2905	2400	-	42.9	1.26e-14	2e-13	42.9	57	64	17	18	77	46	35	38	1.21639	0.240818	0.997986	ENSMUSG00000027650	ENSMUST00000124338	protein_coding
Tti1	2	158008243	158008632	KO_peak_2904	390	-	7.15	6.31e-26	1.26e-24	7.15	74	95	33	17	120	103	29	7	-1.09718	0.384058	0.997986	ENSMUSG00000027650	ENSMUST00000029179	protein_coding
Zhx3	2	160770823	160771574	KO_peak_2914	752	-	4.59	1e-22	2e-21	4.59	119	138	47	28	93	107	30	17	-0.369233	0.6509	0.997986	ENSMUSG00000035877	ENSMUST00000109460	protein_coding
Tti1	2	158007348	158008125	KO_peak_2903	778	-	10.8	1e-192	1e-189	10.8	480	542	124	97	487	400	149	63	0.0163857	0.946405	0.997986	ENSMUSG00000027650	ENSMUST00000029179	protein_coding
Blcap	2	157556450	157556926	KO_peak_2901	477	-	6.13	2e-25	5.01e-24	6.13	195	109	90	27	189	59	86	25	0.235119	0.849155	0.997986	ENSMUSG00000067787	ENSMUST00000088494	protein_coding
Mroh8	2	157279369	157279430	KO_peak_2900	62	-	9.2	0.00977237	0.127057	9.2	2	0	0	0	1	0	2	4	8.99268	0.169328	0.997986	ENSMUSG00000074627	ENSMUST00000143663	protein_coding
Soga1	2	157040291	157040950	KO_peak_2899	660	-	18.4	2.4e-07	2.51e-06	18.4	49	45	30	0	36	21	18	4	0.313961	0.828654	0.997986	ENSMUSG00000055485	ENSMUST00000069098	protein_coding
Soga1	2	157021315	157022834	KO_peak_2898	1520	-	12.3	7.41e-06	6.61e-05	12.3	20	4	0	2	10	3	3	0	0.585628	0.599327	0.997986	ENSMUSG00000055485	ENSMUST00000069098	protein_coding
Soga1	2	157020448	157020957	KO_peak_2897	510	-	19.4	6.17e-07	6.17e-06	19.4	33	13	4	0	19	17	5	0	0.239511	0.840243	0.997986	ENSMUSG00000055485	ENSMUST00000069098	protein_coding
Soga1	2	157017442	157018071	KO_peak_2896	630	-	5.11	7.94e-16	1.26e-14	5.11	88	63	25	19	43	23	16	10	0.480148	0.783879	0.997986	ENSMUSG00000055485	ENSMUST00000069098	protein_coding
Soga1	2	157016964	157017025	KO_peak_2895	62	-	5.11	0.00154882	0.00977237	5.11	10	1	0	2	7	1	2	0	-0.354535	0.840959	0.997986	ENSMUSG00000055485	ENSMUST00000069098	protein_coding
Soga1	2	157016426	157016905	KO_peak_2894	480	-	13.3	0.000128825	0.000977237	13.3	15	7	3	1	12	3	3	0	-0.243672	0.890992	0.997986	ENSMUSG00000055485	ENSMUST00000069098	protein_coding
Dsn1	2	157006128	157006456	KO_peak_2893	329	-	2.9	1.26e-17	2.51e-16	2.9	107	92	55	50	125	63	73	46	0.307565	0.824611	0.997986	ENSMUSG00000027635	ENSMUST00000154213	protein_coding
Dsn1	2	156995800	156996039	KO_peak_2892	240	-	5.57	5.01e-21	1e-19	5.57	76	51	30	4	99	21	56	12	1.16638	0.292276	0.997986	ENSMUSG00000027635	ENSMUST00000103130	protein_coding
Blcap	2	157557785	157557964	KO_peak_2902	180	-	7.66	0.00102329	0.00660693	7.66	15	5	5	1	10	0	17	0	2.34386	0.0923125	0.997986	ENSMUSG00000067787	ENSMUST00000088494	protein_coding
Zhx3	2	160779678	160780069	KO_peak_2915	392	-	4.56	1.26e-18	2.51e-17	4.56	163	87	79	38	181	90	68	25	-0.506863	0.527781	0.997986	ENSMUSG00000035877	ENSMUST00000109460	protein_coding
Zhx3	2	160780158	160780219	KO_peak_2916	62	-	1.8	1e-24	2.51e-23	1.8	215	79	106	83	134	76	112	70	0.415684	0.731558	0.997986	ENSMUSG00000035877	ENSMUST00000109460	protein_coding
Zhx3	2	160780278	160780608	KO_peak_2917	331	-	2.63	3.16e-30	7.94e-29	2.63	622	200	310	198	490	173	316	138	0.126053	0.933381	0.997986	ENSMUSG00000035877	ENSMUST00000109460	protein_coding
Sdc4	2	164425954	164426135	KO_peak_2940	182	-	1.95	7.94e-61	3.98e-59	1.95	1477	702	1129	674	1451	785	1440	597	0.0610488	0.938901	0.997986	ENSMUSG00000017009	ENSMUST00000017153	protein_coding
Kcns1	2	164164512	164164751	KO_peak_2938	240	-	13.3	0.000645654	0.00436516	13.3	5	9	2	0	17	7	5	0	0.357834	0.871808	0.997986	ENSMUSG00000040164	ENSMUST00000045196	protein_coding
Tomm34	2	164054348	164054499	KO_peak_2937	152	-	1.73	2.63e-05	0.000223872	1.73	79	52	70	26	170	51	143	57	0.403827	0.756308	0.997986	ENSMUSG00000018322	ENSMUST00000109384	protein_coding
Rims4	2	163862978	163863397	KO_peak_2935	420	-	19.4	1e-137	1e-134	19.4	274	181	42	44	395	245	73	41	-0.155668	0.892492	0.997986	ENSMUSG00000035226	ENSMUST00000044734	protein_coding
Fitm2	2	163469211	163470077	KO_peak_2934	867	-	19.4	1.66e-09	2.09e-08	19.4	48	74	16	8	64	84	25	17	0.551708	0.706673	0.997986	ENSMUSG00000048486	ENSMUST00000109418	protein_coding
Fitm2	2	163468316	163468437	KO_peak_2933	122	-	3.26	1e-11	1.35e-10	3.26	68	19	33	6	60	24	63	20	1.15123	0.232906	0.997986	ENSMUSG00000048486	ENSMUST00000109418	protein_coding
Oser1	2	163415591	163419458	KO_peak_2932	3868	-	3.17	1e-27	2.51e-26	3.17	233	76	96	59	154	75	126	44	0.428033	0.540195	0.997986	ENSMUSG00000035399	ENSMUST00000046908	protein_coding
Jph2	2	163376351	163397574	KO_peak_2930	21224	-	6.47	6.46e-07	6.61e-06	6.47	24	34	9	4	63	40	15	3	-0.543664	0.762068	0.997986	ENSMUSG00000017817	ENSMUST00000017961	protein_coding
Ptprt	2	161524087	161524148	KO_peak_2929	62	-	8.18	0.000562341	0.00389045	8.18	7	4	7	0	6	3	6	4	1.15892	0.526215	0.997986	ENSMUSG00000053141	ENSMUST00000109445	protein_coding
Chd6	2	161042050	161052845	KO_peak_2928	10796	-	2.1	1e-226	1e-224	2.1	2450	1784	1352	1067	2827	1273	1388	638	-0.234337	0.637634	0.997986	ENSMUSG00000057133	ENSMUST00000039782	protein_coding
Chd6	2	160966468	160966648	KO_peak_2927	181	-	2.63	6.03e-05	0.000489779	2.63	32	46	16	11	34	40	14	3	-0.936998	0.63381	0.997986	ENSMUSG00000057133	ENSMUST00000039782	protein_coding
Chd6	2	160966108	160966409	KO_peak_2926	302	-	3.34	1.26e-08	1.48e-07	3.34	93	77	68	38	71	52	41	6	-1.05659	0.400497	0.997986	ENSMUSG00000057133	ENSMUST00000039782	protein_coding
Chd6	2	160965209	160965600	KO_peak_2925	392	-	3.26	3.16e-51	1.26e-49	3.26	476	302	260	186	337	174	244	86	0.0473587	0.873336	0.997986	ENSMUSG00000057133	ENSMUST00000039782	protein_coding
Chd6	2	160960110	160960351	KO_peak_2924	242	-	2.25	1e-16	2e-15	2.25	261	91	152	62	225	63	113	41	-0.157988	0.7443	0.997986	ENSMUSG00000057133	ENSMUST00000039782	protein_coding
Chd6	2	160949254	160956109	KO_peak_2923	6856	-	171	3.16e-52	1.26e-50	171	258	290	84	41	228	162	80	15	-0.155474	0.920934	0.997986	ENSMUSG00000057133	ENSMUST00000039782	protein_coding
Emilin3	2	160912178	160912328	KO_peak_2922	151	-	10.2	0.00524807	0.0295121	10.2	8	3	0	4	1	0	3	5	4.75021	0.0357672	0.997986	ENSMUSG00000050700	ENSMUST00000057169	protein_coding
Emilin3	2	160908284	160909060	KO_peak_2921	777	-	24.8	1e-129	1e-127	24.8	196	345	37	26	202	269	56	17	0.146123	0.788309	0.997986	ENSMUSG00000050700	ENSMUST00000057169	protein_coding
Emilin3	2	160907360	160908196	KO_peak_2920	837	-	9.13	5.01e-28	1.26e-26	9.13	139	130	37	22	143	114	27	11	-0.675351	0.545948	0.997986	ENSMUSG00000050700	ENSMUST00000057169	protein_coding
Zhx3	2	160781237	160782258	KO_peak_2918	1022	-	12.6	5.01e-66	3.16e-64	12.6	189	235	77	10	157	157	77	25	0.640413	0.550401	0.997986	ENSMUSG00000035877	ENSMUST00000109460	protein_coding
Sla2	2	156873052	156873380	KO_peak_2891	329	-	20.4	8.51e-06	7.59e-05	20.4	24	14	10	8	48	17	26	11	0.237502	0.85011	0.997986	ENSMUSG00000027636	ENSMUST00000029164	protein_coding
Nfatc2	2	168476649	168477280	KO_peak_2997	632	-	18.4	3.16e-05	0.000263027	18.4	29	13	8	1	23	12	6	6	1.05377	0.668245	0.997986	ENSMUSG00000027544	ENSMUST00000074618	protein_coding
Sox18	2	181670255	181670675	KO_peak_3072	421	-	18.4	3.16e-05	0.000263027	18.4	17	10	1	2	13	4	4	0	0.432767	0.658974	0.997986	ENSMUSG00000046470	ENSMUST00000054491	protein_coding
Zfp512b	2	181584763	181585316	KO_peak_3071	554	-	4.91	6.31e-93	5.01e-91	4.91	459	270	165	99	527	159	258	54	0.176709	0.609487	0.997986	ENSMUSG00000000823	ENSMUST00000128553	protein_coding
Zbtb46	2	181411807	181424084	KO_peak_3069	12278	-	5.81	2e-50	7.94e-49	5.81	292	180	101	78	247	214	116	18	-0.823435	0.594343	0.997986	ENSMUSG00000027583	ENSMUST00000087409	protein_coding
Zbtb46	2	181390843	181395513	KO_peak_3068	4671	-	9.55	1e-193	1e-190	9.55	422	318	98	48	202	221	70	46	0.471011	0.759514	0.997986	ENSMUSG00000027583	ENSMUST00000029106	protein_coding
Gmeb2	2	181253577	181254178	KO_peak_3067	602	-	12.7	1e-224	1e-221	12.7	430	453	94	23	480	523	104	16	-0.437487	0.698049	0.997986	ENSMUSG00000038705	ENSMUST00000049032	protein_coding
Helz2	2	181234468	181235247	KO_peak_3065	780	-	7.93	1e-34	3.16e-33	7.93	141	110	43	5	29	39	14	4	0.331019	0.646941	0.997986	ENSMUSG00000027580	ENSMUST00000108831	protein_coding
Helz2	2	181233601	181233751	KO_peak_3064	151	-	4.77	0.00562341	0.030903	4.77	8	6	3	0	3	1	1	0	0.00828946	0.782595	0.997986	ENSMUSG00000027580	ENSMUST00000108831	protein_coding
Ankrd16	2	11778520	11779894	KO_peak_22212	1375	+	10.9	1.51e-07	1.62e-06	10.9	39	46	10	10	27	18	10	11	1.1629	0.48108	0.997986	ENSMUSG00000047909	ENSMUST00000156067	nonsense_mediated_decay
Helz2	2	181231776	181231986	KO_peak_3061	211	-	15.8	3.55e-08	3.98e-07	15.8	22	9	2	0	15	4	3	0	1.06921	0.58367	0.997986	ENSMUSG00000027580	ENSMUST00000108831	protein_coding
Helz2	2	181228332	181228572	KO_peak_3060	241	-	2.44	0.00239883	0.0144544	2.44	27	21	12	3	7	8	4	2	0.345436	0.797347	0.997986	ENSMUSG00000027580	ENSMUST00000121484	protein_coding
Chrna4	2	181022814	181022965	KO_peak_3057	152	-	3.47	0.0074131	0.0398107	3.47	13	9	6	0	16	3	9	1	1.00369	0.67404	0.997986	ENSMUSG00000027577	ENSMUST00000067120	protein_coding
Chrna4	2	181022455	181022665	KO_peak_3056	211	-	12.3	0.00151356	0.00954993	12.3	6	3	2	0	0	0	2	0	10.2151	0.239452	0.997986	ENSMUSG00000027577	ENSMUST00000067120	protein_coding
Ythdf1	2	180910708	180912202	KO_peak_3055	1495	-	8.86	1e-157	1e-155	8.86	1379	720	351	201	1264	589	399	139	0.0526973	0.882475	0.997986	ENSMUSG00000038848	ENSMUST00000108876	protein_coding
Dido1	2	180687494	180689450	KO_peak_3054	1957	-	3.7	1e-133	1e-131	3.7	1550	805	642	433	1503	599	586	223	-0.307701	0.623796	0.997986	ENSMUSG00000038914	ENSMUST00000103055	protein_coding
Dido1	2	180662341	180662432	KO_peak_3053	92	-	3.5	0.00138038	0.00870964	3.5	7	10	0	4	6	10	2	0	-1.97372	0.837809	0.997986	ENSMUSG00000038914	ENSMUST00000087517	protein_coding
Dido1	2	180659132	180661922	KO_peak_3052	2791	-	40.9	0	0	40.9	5276	5494	1344	898	6760	4253	1806	557	-0.108943	0.993977	0.998075	ENSMUSG00000038914	ENSMUST00000087517	protein_coding
Ankrd16	2	11789965	11790265	KO_peak_22213	301	+	63.4	5.01e-24	1.26e-22	63.4	32	43	5	0	25	35	7	6	2.00677	0.442944	0.997986	ENSMUSG00000047909	ENSMUST00000056108	protein_coding
B3galt1	2	68118012	68118133	KO_peak_22214	122	+	15.3	0.000223872	0.00162181	15.3	4	9	0	1	4	19	3	0	-0.403272	0.805687	0.997986	ENSMUSG00000034780	ENSMUST00000112346	protein_coding
Stamos	2	14070450	14070776	KO_peak_2252	327	-	8.99	2e-17	3.98e-16	8.99	27	62	11	0	84	43	28	4	1.05737	0.577729	0.997986	ENSMUSG00000086657	ENSMUST00000152524	antisense
2900097C17Rik	2	156392772	156392979	KO_peak_22237	208	-	18.4	3.16e-05	0.000263027	18.4	9	6	0	0	2	9	3	1	10.5776	0.284469	0.997986	ENSMUSG00000102869	ENSMUST00000192863	TEC
2900097C17Rik	2	156392007	156392508	KO_peak_22236	502	-	39.9	0	0	39.9	443	1038	127	52	527	1038	133	149	0.740863	0.585708	0.997986	ENSMUSG00000102869	ENSMUST00000192863	TEC
Sox12	2	152396777	152397585	KO_peak_22234	809	-	10.6	0	0	10.6	1129	1584	217	455	671	2543	164	398	-0.490768	0.13086	0.997986	ENSMUSG00000051817	ENSMUST00000182625	protein_coding
Ubox5	2	130616077	130616705	KO_peak_22233	629	-	4.09	5.75e-05	0.000467735	4.09	48	35	25	0	21	48	5	10	-0.0505053	0.721393	0.997986	ENSMUSG00000027300	ENSMUST00000140581	nonsense_mediated_decay
Fastkd5	2	130614257	130615272	KO_peak_22232	1016	-	34.7	1e-108	1e-107	34.7	270	229	68	10	190	131	59	20	0.677225	0.557174	0.997986	ENSMUSG00000079043	ENSMUST00000179273	protein_coding
Gm4430	2	129198834	129199194	KO_peak_22231	361	-	25.5	2e-10	2.63e-09	25.5	46	24	5	3	78	24	14	2	0.211047	0.85047	0.997986	ENSMUSG00000103009	ENSMUST00000192413	TEC
Gm4430	2	129197878	129198596	KO_peak_22230	719	-	11	5.01e-12	7.94e-11	11	44	53	14	3	57	52	11	0	-1.28401	0.646608	0.997986	ENSMUSG00000103009	ENSMUST00000192413	TEC
Lcmt2	2	121139694	121139874	KO_peak_22229	181	-	10.2	0.00524807	0.0295121	10.2	6	3	0	0	8	4	2	0	9.99268	0.637438	0.997986	ENSMUSG00000074890	ENSMUST00000099486	protein_coding
Lcmt2	2	121138945	121139515	KO_peak_22228	571	-	7.83	3.98e-17	7.94e-16	7.83	87	79	19	11	109	127	21	3	-1.26916	0.496849	0.997986	ENSMUSG00000074890	ENSMUST00000099486	protein_coding
Sptbn5	2	120068005	120068658	KO_peak_22227	654	-	11.2	0.00281838	0.0169824	11.2	6	2	1	0	2	1	7	0	3.88471	0.159643	0.997986	ENSMUSG00000074899	ENSMUST00000110756	protein_coding
Wt1os	2	105089118	105089208	KO_peak_22226	91	-	2.16	0.00501187	0.0288403	2.16	18	10	6	8	8	6	3	0	-1.97892	0.361628	0.997986	ENSMUSG00000074987	ENSMUST00000135153	antisense
Gm13889	2	93956139	93956494	KO_peak_22225	356	-	19.4	1.62e-05	0.000141254	19.4	15	9	1	0	17	4	7	0	2.82136	0.185321	0.997986	ENSMUSG00000087006	ENSMUST00000099689	protein_coding
Gm13889	2	93955844	93956022	KO_peak_22224	179	-	2.55	0.00691831	0.0380189	2.55	14	9	4	3	3	6	4	1	0.400785	0.642989	0.997986	ENSMUSG00000087006	ENSMUST00000099689	protein_coding
9230112E08Rik	2	180985000	180985061	KO_peak_22223	62	+	4.6	0.00186209	0.0114815	4.6	5	4	1	0	0	0	3	0	10.7296	0.0985641	0.997986	ENSMUSG00000070461	ENSMUST00000094214	sense_overlapping
Chst14	2	118927778	118928346	KO_peak_22222	569	+	9.2	1.02e-10	1.38e-09	9.2	70	56	13	15	35	31	6	6	-0.246216	0.755117	0.997986	ENSMUSG00000074916	ENSMUST00000110837	protein_coding
Chst14	2	118926913	118927063	KO_peak_22221	151	+	10.2	0.00524807	0.0295121	10.2	4	2	2	0	3	6	1	0	-2.14479	0.636267	0.997986	ENSMUSG00000074916	ENSMUST00000110837	protein_coding
Aplnr	2	85139355	85139714	KO_peak_22220	360	+	24.5	6.03e-07	6.03e-06	24.5	27	9	4	3	32	0	7	0	-0.159572	0.943642	0.997986	ENSMUSG00000044338	ENSMUST00000057019	protein_coding
Aplnr	2	85137417	85137627	KO_peak_22219	211	+	11.2	0.00281838	0.0169824	11.2	5	4	0	0	5	0	1	0	10.7296	0.655639	0.997986	ENSMUSG00000044338	ENSMUST00000057019	protein_coding
Dlx1	2	71533086	71533563	KO_peak_22218	478	+	10.5	1.58e-80	1e-78	10.5	189	138	46	7	146	214	44	26	0.303108	0.987309	0.997986	ENSMUSG00000041911	ENSMUST00000037119	protein_coding
Dlx1	2	71529750	71529989	KO_peak_22217	240	+	19.4	1.62e-05	0.000141254	19.4	10	9	0	4	17	7	4	8	1.37922	0.301866	0.997986	ENSMUSG00000041911	ENSMUST00000152711	protein_coding
Dido1	2	180658473	180658714	KO_peak_3051	242	-	3.04	1.58e-30	3.98e-29	3.04	224	74	115	55	240	46	116	10	-0.632394	0.673847	0.997986	ENSMUSG00000038914	ENSMUST00000087517	protein_coding
Tcfl5	2	180622400	180635355	KO_peak_3050	12956	-	3.37	2.51e-68	1.26e-66	3.37	366	301	200	87	807	424	407	106	-0.166863	0.798483	0.997986	ENSMUSG00000038932	ENSMUST00000037877	protein_coding
Cables2	2	180259699	180259789	KO_peak_3048	91	-	2.73	0.00562341	0.0316228	2.73	15	8	1	7	12	7	6	0	-1.01779	0.84619	0.997986	ENSMUSG00000038990	ENSMUST00000108891	protein_coding
Cbln4	2	172042478	172042688	KO_peak_3019	211	-	14.3	0.00042658	0.00295121	14.3	6	3	0	0	1	1	1	2	9.40772	0.212191	0.997986	ENSMUSG00000067578	ENSMUST00000087950	protein_coding
Gm16796	2	170511268	170511628	KO_peak_3018	361	-	10.2	1e-33	3.16e-32	10.2	904	271	333	96	1507	199	593	189	0.444459	0.630919	0.997986	ENSMUSG00000085495	ENSMUST00000126086	antisense
Bcas1	2	170387912	170406504	KO_peak_3017	18593	-	10.2	0.00323594	0.0190546	10.2	7	2	2	0	4	0	10	0	3.44487	0.118888	0.997986	ENSMUSG00000013523	ENSMUST00000154650	protein_coding
Zfp217	2	170120606	170131141	KO_peak_3016	10536	-	4.6	0.00186209	0.0114815	4.6	3	14	3	1	12	6	3	0	-0.844291	0.899227	0.997986	ENSMUSG00000052056	ENSMUST00000109155	protein_coding
Zfp217	2	170119857	170120248	KO_peak_3015	392	-	2.81	6.31e-13	1e-11	2.81	103	71	41	40	145	82	66	20	-0.522168	0.693832	0.997986	ENSMUSG00000052056	ENSMUST00000109155	protein_coding
Zfp217	2	170119018	170119798	KO_peak_3014	781	-	6.7	1e-81	7.94e-80	6.7	407	311	146	76	493	282	190	61	-0.0427742	0.994545	0.998075	ENSMUSG00000052056	ENSMUST00000109155	protein_coding
Zfp217	2	170114250	170115420	KO_peak_3013	1171	-	13.3	1e-154	1e-152	13.3	645	536	194	71	864	454	207	73	-0.0915229	0.804641	0.997986	ENSMUSG00000052056	ENSMUST00000109155	protein_coding
Zfp217	2	170110440	170112595	KO_peak_3012	2156	-	3.72	3.16e-29	7.94e-28	3.72	175	80	82	32	143	67	74	23	-0.0316964	0.986125	0.997986	ENSMUSG00000052056	ENSMUST00000109155	protein_coding
Zfp64	2	168925691	168926471	KO_peak_3011	781	-	10.2	2e-27	6.31e-26	10.2	124	90	35	7	87	72	34	3	-0.0943687	0.86824	0.997986	ENSMUSG00000027551	ENSMUST00000087971	protein_coding
Aurka	2	172356786	172357124	KO_peak_3020	339	-	2.5	7.41e-10	9.33e-09	2.5	123	55	57	48	299	43	145	16	-0.581101	0.677982	0.997986	ENSMUSG00000027496	ENSMUST00000109140	protein_coding
Sall4	2	168749615	168749765	KO_peak_3007	151	-	8.18	0.000562341	0.00389045	8.18	5	13	4	0	3	29	4	0	-1.43101	0.466135	0.997986	ENSMUSG00000027547	ENSMUST00000075044	protein_coding
Atp9a	2	168634497	168634708	KO_peak_3005	212	-	2.66	2.57e-06	2.45e-05	2.66	49	16	24	10	64	25	31	9	-0.31473	0.777597	0.997986	ENSMUSG00000027546	ENSMUST00000178504	protein_coding
Nfatc2	2	168571435	168571556	KO_peak_3004	122	-	11.2	0.00281838	0.0169824	11.2	4	2	0	1	2	2	0	0	-10.2783	0.661585	0.997986	ENSMUSG00000027544	ENSMUST00000137451	protein_coding
Nfatc2	2	168504536	168504747	KO_peak_3003	212	-	3.58	0.00144544	0.00933254	3.58	18	9	7	0	12	3	7	0	0.648338	0.681085	0.997986	ENSMUSG00000027544	ENSMUST00000074618	protein_coding
Nfatc2	2	168479887	168480098	KO_peak_3002	212	-	15.3	0.000223872	0.00162181	15.3	6	4	1	0	7	3	1	0	-0.264591	0.746139	0.997986	ENSMUSG00000027544	ENSMUST00000074618	protein_coding
Nfatc2	2	168478778	168478959	KO_peak_3000	182	-	7.66	0.00102329	0.00660693	7.66	4	7	0	2	6	4	0	0	-10.4303	0.667443	0.997986	ENSMUSG00000027544	ENSMUST00000074618	protein_coding
Nfatc2	2	168478178	168478269	KO_peak_2999	92	-	1.96	0.00363078	0.020893	1.96	23	11	19	1	29	0	23	0	0.378252	0.89632	0.997986	ENSMUSG00000027544	ENSMUST00000074618	protein_coding
Nfatc2	2	168477458	168477639	KO_peak_2998	182	-	11.2	0.00281838	0.0169824	11.2	5	2	0	0	2	3	3	0	9.40772	0.333806	0.997986	ENSMUSG00000027544	ENSMUST00000074618	protein_coding
Sall4	2	168756376	168756646	KO_peak_3008	271	-	3.68	4.79e-06	4.47e-05	3.68	34	25	12	3	28	40	5	3	-1.10857	0.51343	0.997986	ENSMUSG00000027547	ENSMUST00000137536	protein_coding
Bmp7	2	172870039	172870219	KO_peak_3021	181	-	6.13	0.000831764	0.00562341	6.13	14	10	5	6	9	2	1	4	0.576007	0.924466	0.997986	ENSMUSG00000008999	ENSMUST00000009143	protein_coding
Ctcfl	2	173118588	173118649	KO_peak_3022	62	-	2.92	0.00812831	0.0436516	2.92	9	9	3	3	14	5	1	0	-3.20148	0.353246	0.997986	ENSMUSG00000070495	ENSMUST00000094287	protein_coding
Pmepa1	2	173227886	173228185	KO_peak_3023	300	-	2.65	3.47e-05	0.000281838	2.65	46	39	20	14	32	16	12	0	-1.23316	0.513756	0.997986	ENSMUSG00000038400	ENSMUST00000036248	protein_coding
Cables2	2	180259164	180259581	KO_peak_3047	418	-	14.2	3.98e-34	1.26e-32	14.2	67	83	17	0	101	74	20	5	0.382652	0.923948	0.997986	ENSMUSG00000038990	ENSMUST00000108891	protein_coding
Taf4	2	179913255	179913405	KO_peak_3044	151	-	4.26	0.000354813	0.00251189	4.26	16	5	8	1	18	8	7	0	-1.07243	0.651393	0.997986	ENSMUSG00000039117	ENSMUST00000041618	protein_coding
Taf4	2	179912807	179913196	KO_peak_3043	390	-	5.62	5.01e-11	6.31e-10	5.62	204	75	115	40	224	34	144	23	0.141507	0.796034	0.997986	ENSMUSG00000039117	ENSMUST00000041618	protein_coding
Zfp931	2	178067783	178067932	KO_peak_3041	150	-	13.3	0.000794328	0.00537032	13.3	6	3	0	2	0	1	1	0	0.792936	0.780773	0.997986	ENSMUSG00000078861	ENSMUST00000108924	protein_coding
Gm14326	2	177946761	177946881	KO_peak_3040	121	-	9.2	0.00323594	0.0190546	9.2	1	9	0	0	0	3	1	0	10.5776	0.550016	0.997986	ENSMUSG00000078862	ENSMUST00000108930	protein_coding
Gm14412	2	177315533	177315772	KO_peak_3039	240	-	17.4	6.03e-05	0.000489779	17.4	5	11	2	1	2	1	2	2	3.17481	0.302933	0.997986	ENSMUSG00000078868	ENSMUST00000108959	protein_coding
Gm14412	2	177314966	177315176	KO_peak_3038	211	-	3.07	0.00177828	0.0112202	3.07	12	16	0	9	9	8	5	0	-1.08235	0.876221	0.997986	ENSMUSG00000078868	ENSMUST00000108959	protein_coding
Gm14443	2	175167420	175167810	KO_peak_3035	391	-	13.3	1.58e-24	3.16e-23	13.3	72	63	21	4	66	81	13	8	-0.296285	0.72537	0.997986	ENSMUSG00000078902	ENSMUST00000109054	protein_coding
Gm14399	2	175130138	175130377	KO_peak_3032	240	-	19.4	1.62e-05	0.000141254	19.4	8	11	3	2	4	9	4	2	0.599649	0.727424	0.997986	ENSMUSG00000090093	ENSMUST00000109060	protein_coding
Slmo2	2	174465601	174465929	KO_peak_3031	329	-	2.24	7.94e-76	5.01e-74	2.24	1042	542	724	340	1080	535	890	390	0.234521	0.847261	0.997986	ENSMUSG00000016257	ENSMUST00000117442	protein_coding
Slmo2	2	174465304	174465394	KO_peak_3030	91	-	7.15	0.00457088	0.0263027	7.15	7	2	1	0	3	4	4	0	1.83503	0.470562	0.997986	ENSMUSG00000016257	ENSMUST00000016401	protein_coding
Ctsz	2	174427551	174428646	KO_peak_3029	1096	-	5.1	1e-192	1e-190	5.1	693	449	256	106	594	299	209	83	0.0406642	0.94888	0.997986	ENSMUSG00000016256	ENSMUST00000016400	protein_coding
Nespas	2	174295315	174295436	KO_peak_3028	122	-	4.43	0.00954993	0.0501187	4.43	7	6	4	0	20	0	9	0	0.574273	0.928615	0.997986	ENSMUSG00000086537	ENSMUST00000151472	antisense
Nespas	2	174284413	174284953	KO_peak_3027	541	-	19.4	1.62e-05	0.000141254	19.4	18	8	0	0	24	12	20	1	9.72965	0.0120679	0.997986	ENSMUSG00000086537	ENSMUST00000143738	antisense
Ankrd60	2	173568753	173568988	KO_peak_3025	236	-	17.4	6.03e-05	0.000489779	17.4	7	16	2	0	71	18	23	3	1.87536	0.390746	0.997986	ENSMUSG00000027517	ENSMUST00000109112	protein_coding
Cables2	2	180259848	180260116	KO_peak_3049	269	-	14.8	1.7e-07	1.82e-06	14.8	28	19	7	9	41	24	7	2	-1.58708	0.410134	0.997986	ENSMUSG00000038990	ENSMUST00000108891	protein_coding
5430405H02Rik	2	156853649	156853920	KO_peak_2890	272	-	5.68	1.66e-08	1.95e-07	5.68	25	23	4	3	37	49	6	4	-0.408505	0.887896	0.997986	ENSMUSG00000085741	ENSMUST00000176134	antisense
Nfs1	2	156123757	156124147	KO_peak_2889	391	-	6.26	2.45e-09	3.02e-08	6.26	35	31	10	0	58	26	24	3	1.04805	0.550048	0.997986	ENSMUSG00000027618	ENSMUST00000184469	protein_coding
Rbm12	2	156097505	156103352	KO_peak_2888	5848	-	20.6	6.31e-63	3.16e-61	20.6	180	208	37	13	158	171	45	16	0.409321	0.730029	0.997986	ENSMUSG00000089824	ENSMUST00000131377	protein_coding
Gm10762	2	128967545	128967725	KO_peak_2752	181	-	5.93	3.98e-14	6.31e-13	5.93	43	81	16	11	74	98	25	11	-0.205594	0.90549	0.997986	ENSMUSG00000074807	ENSMUST00000099385	protein_coding
Zc3h8	2	128926739	128929851	KO_peak_2749	3113	-	3.32	7.24e-05	0.00057544	3.32	23	16	4	5	18	9	18	5	1.62196	0.163372	0.997986	ENSMUSG00000027387	ENSMUST00000028866	protein_coding
Anapc1	2	128612587	128612737	KO_peak_2748	151	-	11.2	0.00030903	0.00223872	11.2	9	10	3	0	6	6	1	0	-1.30561	0.817163	0.997986	ENSMUSG00000014355	ENSMUST00000014499	protein_coding
Anapc1	2	128610941	128612528	KO_peak_2747	1588	-	7.56	1e-102	1e-100	7.56	589	512	216	89	780	412	190	52	-0.545396	0.454166	0.997986	ENSMUSG00000014355	ENSMUST00000014499	protein_coding
1500011K16Rik	2	127791417	127791714	KO_peak_2746	298	-	10.2	0.00030903	0.00223872	10.2	3	11	1	0	5	12	1	0	-0.734804	0.753128	0.997986	ENSMUSG00000051319	ENSMUST00000135091	protein_coding
Nphp1	2	127740791	127741031	KO_peak_2745	241	-	5.24	1.58e-14	2.51e-13	5.24	96	44	43	22	224	33	116	24	0.17371	0.816245	0.997986	ENSMUSG00000027378	ENSMUST00000028857	protein_coding
Ckap2l	2	129268328	129268957	KO_peak_2754	630	-	4.77	2e-20	3.98e-19	4.77	191	78	68	53	145	60	57	13	-0.643813	0.604153	0.997986	ENSMUSG00000048327	ENSMUST00000052708	protein_coding
Zfp661	2	127576810	127578604	KO_peak_2743	1795	-	18.4	7.59e-10	9.77e-09	18.4	77	54	22	9	99	54	26	18	0.443392	0.846041	0.997986	ENSMUSG00000034800	ENSMUST00000077422	protein_coding
Kcnip3	2	127456885	127457095	KO_peak_2741	211	-	2.67	0.000398107	0.00281838	2.67	31	17	17	7	10	4	10	1	0.35906	0.616689	0.997986	ENSMUSG00000079056	ENSMUST00000028850	protein_coding
Kcnip3	2	127456676	127456827	KO_peak_2740	152	-	13.3	0.000794328	0.00537032	13.3	7	0	0	0	1	0	1	0	10.7296	0.488733	0.997986	ENSMUSG00000079056	ENSMUST00000028850	protein_coding
Itpripl1	2	127141880	127142210	KO_peak_2737	331	-	3.55	5.01e-29	1.26e-27	3.55	159	99	79	37	112	89	59	30	-0.0549756	0.875983	0.997986	ENSMUSG00000074825	ENSMUST00000154021	protein_coding
Itpripl1	2	127141432	127141552	KO_peak_2736	121	-	4.85	0.00109648	0.00707946	4.85	7	3	0	3	11	2	4	2	0.413773	0.905584	0.997986	ENSMUSG00000074825	ENSMUST00000154021	protein_coding
Itpripl1	2	127141252	127141373	KO_peak_2735	122	-	15.3	0.000223872	0.00162181	15.3	8	2	0	0	3	5	0	1	9.72965	0.694112	0.997986	ENSMUSG00000074825	ENSMUST00000154021	protein_coding
Itpripl1	2	127140326	127140596	KO_peak_2734	271	-	4.43	7.24e-05	0.00057544	4.43	20	12	4	5	21	8	3	0	-2.06222	0.473275	0.997986	ENSMUSG00000074825	ENSMUST00000154021	protein_coding
Trpm7	2	126822596	126824003	KO_peak_2733	1408	-	2.22	0.000169824	0.00128825	2.22	45	30	21	6	18	12	15	1	0.188459	0.626366	0.997986	ENSMUSG00000027365	ENSMUST00000103224	protein_coding
Gabpb1	2	126663289	126675477	KO_peak_2732	12189	-	17.4	6.03e-05	0.000489779	17.4	16	14	11	2	16	8	16	4	0.92604	0.503023	0.997986	ENSMUSG00000027361	ENSMUST00000103227	protein_coding
Kcnip3	2	127457184	127457812	KO_peak_2742	629	-	5.03	6.31e-97	5.01e-95	5.03	603	341	202	85	217	99	84	16	-0.136877	0.849282	0.997986	ENSMUSG00000079056	ENSMUST00000028850	protein_coding
Ckap2l	2	129269105	129269196	KO_peak_2755	92	-	2.95	3.55e-05	0.000288403	2.95	26	24	14	0	9	14	11	10	1.98454	0.142007	0.997986	ENSMUSG00000048327	ENSMUST00000052708	protein_coding
Ckap2l	2	129284922	129296369	KO_peak_2756	11448	-	7.26	6.31e-70	3.16e-68	7.26	915	922	416	395	1049	624	475	212	-0.192912	0.797641	0.997986	ENSMUSG00000048327	ENSMUST00000052708	protein_coding
Rnf24	2	131303111	131303561	KO_peak_2780	451	-	11.1	3.16e-29	7.94e-28	11.1	75	80	23	3	60	55	27	4	0.476141	0.642159	0.997986	ENSMUSG00000048911	ENSMUST00000110194	protein_coding
Cenpb	2	131179047	131179288	KO_peak_2778	242	-	4.38	7.41e-05	0.00057544	4.38	20	19	12	2	25	30	15	0	-0.928574	0.681593	0.997986	ENSMUSG00000068267	ENSMUST00000089510	protein_coding
Cenpb	2	131177968	131178958	KO_peak_2777	991	-	8.73	0	0	8.73	4867	2128	1876	858	5456	2153	2106	841	-0.0136489	0.83883	0.997986	ENSMUSG00000068267	ENSMUST00000089510	protein_coding
Spef1	2	131171335	131171455	KO_peak_2775	121	-	6.39	4.07e-05	0.000338844	6.39	11	6	5	0	21	4	10	0	0.285412	0.936627	0.997986	ENSMUSG00000027329	ENSMUST00000110218	protein_coding
Adam33	2	131058710	131061205	KO_peak_2774	2496	-	6.13	0.0057544	0.0316228	6.13	3	2	3	0	1	0	0	0	-8.69332	0.647726	0.997986	ENSMUSG00000027318	ENSMUST00000147333	protein_coding
Adam33	2	131057932	131058261	KO_peak_2773	330	-	14.3	1.12e-10	1.51e-09	14.3	36	34	3	10	10	4	0	0	-10.2783	0.225992	0.997986	ENSMUSG00000027318	ENSMUST00000147333	protein_coding
4930402H24Rik	2	130806526	130806737	KO_peak_2772	212	-	8.18	0.00057544	0.00389045	8.18	11	14	1	7	6	13	11	1	0.0979545	0.644068	0.997986	ENSMUSG00000027309	ENSMUST00000110243	protein_coding
4930402H24Rik	2	130708921	130709132	KO_peak_2771	212	-	19.4	1.62e-05	0.000141254	19.4	23	17	11	3	29	17	15	0	-0.568483	0.861196	0.997986	ENSMUSG00000027309	ENSMUST00000044766	protein_coding
Lzts3	2	130637997	130642803	KO_peak_2770	4807	-	4.09	0.00537032	0.0295121	4.09	11	6	5	1	9	5	5	0	-0.428504	0.931942	0.997986	ENSMUSG00000037703	ENSMUST00000110260	protein_coding
Lzts3	2	130635353	130635901	KO_peak_2769	549	-	2.36	1.66e-10	2.19e-09	2.36	101	61	51	31	116	43	46	17	-0.385368	0.638925	0.997986	ENSMUSG00000037703	ENSMUST00000110260	protein_coding
Lzts3	2	130634844	130635084	KO_peak_2768	241	-	2.45	0.000154882	0.0011749	2.45	51	39	40	12	73	20	35	30	0.664701	0.814012	0.997986	ENSMUSG00000037703	ENSMUST00000110260	protein_coding
Ubox5	2	130616099	130616668	KO_peak_2766	570	-	4.77	5.5e-05	0.000446684	4.77	48	35	24	0	21	48	5	10	0.00838836	0.755305	0.997986	ENSMUSG00000027300	ENSMUST00000140581	nonsense_mediated_decay
Fastkd5	2	130614394	130615262	KO_peak_2765	869	-	38.8	1e-108	1e-106	38.8	265	228	62	10	182	122	55	18	0.728535	0.515341	0.997986	ENSMUSG00000079043	ENSMUST00000179273	protein_coding
Ubox5	2	130600295	130602559	KO_peak_2764	2265	-	13.3	0.000128825	0.000977237	13.3	24	23	10	1	59	32	9	2	-0.963801	0.52691	0.997986	ENSMUSG00000027300	ENSMUST00000028761	protein_coding
Ubox5	2	130599639	130600236	KO_peak_2763	598	-	6.47	1.26e-11	1.7e-10	6.47	64	69	31	12	105	74	40	5	-0.664535	0.654425	0.997986	ENSMUSG00000027300	ENSMUST00000028761	protein_coding
Ubox5	2	130591284	130591643	KO_peak_2762	360	-	7.3	1.2e-09	1.51e-08	7.3	30	44	5	7	58	27	19	3	0.328696	0.713733	0.997986	ENSMUSG00000027300	ENSMUST00000028761	protein_coding
Pced1a	2	130423698	130424175	KO_peak_2761	478	-	15.3	7.94e-13	1.26e-11	15.3	35	55	5	6	57	34	20	2	0.538562	0.582585	0.997986	ENSMUSG00000037773	ENSMUST00000089581	protein_coding
Cpxm1	2	130397513	130397574	KO_peak_2759	62	-	10.2	0.00524807	0.0295121	10.2	10	4	0	0	14	2	5	0	8.99268	0.191471	0.997986	ENSMUSG00000027408	ENSMUST00000028897	protein_coding
Cpxm1	2	130390774	130391134	KO_peak_2758	361	-	16.4	1.26e-27	3.16e-26	16.4	129	58	36	28	114	20	45	17	0.458014	0.69397	0.997986	ENSMUSG00000027408	ENSMUST00000028897	protein_coding
Gabpb1	2	126630104	126630285	KO_peak_2731	182	-	6.23	1.32e-10	1.74e-09	6.23	43	19	17	0	34	13	17	6	1.02338	0.531219	0.997986	ENSMUSG00000027361	ENSMUST00000103227	protein_coding
Rassf2	2	131991179	131991479	KO_peak_2781	301	-	14.3	0.00042658	0.00295121	14.3	10	4	0	2	2	2	7	5	4.01024	0.00763649	0.997986	ENSMUSG00000027339	ENSMUST00000028814	protein_coding
Cops2	2	125832028	125834773	KO_peak_2730	2746	-	13.3	1e-287	1e-284	13.3	631	563	187	61	619	430	204	65	0.23028	0.771513	0.997986	ENSMUSG00000027206	ENSMUST00000110462	protein_coding
Cops2	2	125830541	125830661	KO_peak_2728	121	-	1.51	3.47e-05	0.000281838	1.51	120	83	105	40	92	49	131	27	0.473131	0.489211	0.997986	ENSMUSG00000027206	ENSMUST00000110463	protein_coding
Ppip5k1	2	121311339	121311610	KO_peak_2700	272	-	7.77	8.71e-08	9.33e-07	7.77	24	13	5	3	23	16	9	4	0.529371	0.740453	0.997986	ENSMUSG00000033526	ENSMUST00000110625	protein_coding
Trp53bp1	2	121235791	121243896	KO_peak_2698	8106	-	4.98	6.31e-30	1.58e-28	4.98	916	629	530	441	1047	487	611	242	-0.264933	0.742897	0.997986	ENSMUSG00000043909	ENSMUST00000131245	protein_coding
Trp53bp1	2	121235641	121235702	KO_peak_2697	62	-	2.61	0.000269153	0.00194984	2.61	15	8	9	6	26	6	20	10	0.632702	0.640484	0.997986	ENSMUSG00000043909	ENSMUST00000131245	protein_coding
Trp53bp1	2	121227836	121228657	KO_peak_2696	822	-	10.2	1.38e-06	1.35e-05	10.2	99	49	52	32	41	21	23	19	0.401852	0.951184	0.997986	ENSMUSG00000043909	ENSMUST00000142400	protein_coding
Trp53bp1	2	121215704	121221171	KO_peak_2695	5468	-	38.8	5.01e-86	3.16e-84	38.8	454	291	177	107	479	249	182	96	0.0254503	0.889196	0.997986	ENSMUSG00000043909	ENSMUST00000110648	protein_coding
Trp53bp1	2	121208457	121209214	KO_peak_2694	758	-	2.02	3.63e-06	3.39e-05	2.02	130	77	78	40	123	17	95	42	0.956008	0.417607	0.997986	ENSMUSG00000043909	ENSMUST00000110648	protein_coding
Zscan29	2	121170466	121171035	KO_peak_2693	570	-	18.4	2.04e-06	1.95e-05	18.4	45	45	13	13	58	21	11	1	-1.30425	0.488856	0.997986	ENSMUSG00000050619	ENSMUST00000146243	protein_coding
Zscan29	2	121169253	121170318	KO_peak_2692	1066	-	9.4	1e-187	1e-185	9.4	598	709	240	176	796	633	304	153	-0.0479645	0.884556	0.997986	ENSMUSG00000050619	ENSMUST00000146243	protein_coding
Zscan29	2	121165667	121166714	KO_peak_2691	1048	-	13.3	7.94e-44	3.16e-42	13.3	246	232	108	52	317	218	171	47	0.123371	0.793678	0.997986	ENSMUSG00000050619	ENSMUST00000079024	protein_coding
Ppip5k1	2	121311998	121312149	KO_peak_2701	152	-	1.94	0.0018197	0.0112202	1.94	40	16	20	11	22	12	43	0	0.604436	0.3142	0.997986	ENSMUSG00000033526	ENSMUST00000110628	protein_coding
Zscan29	2	121163967	121164835	KO_peak_2690	869	-	6.98	1e-25	2.51e-24	6.98	68	77	30	7	65	48	24	11	0.35822	0.876773	0.997986	ENSMUSG00000050619	ENSMUST00000079024	protein_coding
Zscan29	2	121160634	121160754	KO_peak_2688	121	-	5.45	0.00190546	0.011749	5.45	5	8	1	1	1	1	0	0	-10.1084	0.605063	0.997986	ENSMUSG00000050619	ENSMUST00000163766	protein_coding
Zscan29	2	121158451	121158781	KO_peak_2687	331	-	4.53	1.58e-27	3.98e-26	4.53	133	60	49	12	125	39	44	16	0.300728	0.897958	0.997986	ENSMUSG00000050619	ENSMUST00000110661	protein_coding
Lcmt2	2	121139695	121139874	KO_peak_2686	180	-	10.2	0.00524807	0.0295121	10.2	6	3	0	0	8	4	2	0	8.99268	0.637438	0.997986	ENSMUSG00000074890	ENSMUST00000099486	protein_coding
Lcmt2	2	121138954	121139518	KO_peak_2685	565	-	7.07	1.58e-15	3.16e-14	7.07	87	79	19	11	109	127	21	3	-1.26916	0.496849	0.997986	ENSMUSG00000074890	ENSMUST00000099486	protein_coding
Ubr1	2	120862547	120862698	KO_peak_2684	152	-	3.28	2.29e-05	0.000194984	3.28	31	17	10	3	21	3	15	1	1.13416	0.392725	0.997986	ENSMUSG00000027272	ENSMUST00000028728	protein_coding
Ttbk2	2	120850314	120850544	KO_peak_2683	231	-	38.8	5.01e-11	6.61e-10	38.8	61	31	21	41	120	32	33	35	-0.424792	0.565374	0.997986	ENSMUSG00000090100	ENSMUST00000028740	protein_coding
Ttbk2	2	120748560	120748980	KO_peak_2682	421	-	6.98	1.26e-32	3.16e-31	6.98	85	109	21	12	202	86	36	9	-0.222796	0.91228	0.997986	ENSMUSG00000090100	ENSMUST00000143051	protein_coding
Ttbk2	2	120745786	120748501	KO_peak_2681	2716	-	9.25	3.98e-91	3.16e-89	9.25	279	270	63	55	525	265	189	46	0.247614	0.536018	0.997986	ENSMUSG00000090100	ENSMUST00000143051	protein_coding
Ttbk2	2	120745457	120745547	KO_peak_2680	91	-	4.85	0.00109648	0.00707946	4.85	7	4	0	1	15	6	14	2	2.43703	0.1708	0.997986	ENSMUSG00000090100	ENSMUST00000028740	protein_coding
Ttbk2	2	120739404	120745098	KO_peak_2679	5695	-	5.74	1e-51	5.01e-50	5.74	280	308	84	64	399	230	184	21	-0.00286036	0.608219	0.997986	ENSMUSG00000090100	ENSMUST00000028740	protein_coding
Zscan29	2	121161052	121163759	KO_peak_2689	2708	-	18.1	1.26e-17	2e-16	18.1	82	75	25	5	63	81	24	8	0.0986095	0.966117	0.997986	ENSMUSG00000050619	ENSMUST00000163766	protein_coding
Serinc4	2	121456572	121456751	KO_peak_2702	180	-	11.2	0.00281838	0.0169824	11.2	2	3	0	0	0	0	3	0	10.2151	0.22493	0.997986	ENSMUSG00000046110	ENSMUST00000110613	protein_coding
Mfap1a	2	121502471	121502532	KO_peak_2703	62	-	4.5	0.000616595	0.0042658	4.5	14	51	15	39	24	43	17	12	-1.13757	0.306969	0.997986	ENSMUSG00000068479	ENSMUST00000089926	protein_coding
Secisbp2l	2	125773321	125775584	KO_peak_2727	2264	-	13.3	0.000794328	0.00537032	13.3	4	5	1	0	9	3	6	5	3.59571	0.113805	0.997986	ENSMUSG00000035093	ENSMUST00000053699	protein_coding
Secisbp2l	2	125739561	125740880	KO_peak_2726	1320	-	17.1	0	0	17.1	2983	3383	555	363	1585	1921	339	217	0.094124	0.82342	0.997986	ENSMUSG00000035093	ENSMUST00000053699	protein_coding
Shc4	2	125673162	125680127	KO_peak_2725	6966	-	3.28	0	0	3.28	3348	2340	1461	1168	1971	1686	726	591	-0.328593	0.225774	0.997986	ENSMUSG00000035109	ENSMUST00000042246	protein_coding
Shc4	2	125639396	125649175	KO_peak_2724	9780	-	4.37	2e-12	3.16e-11	4.37	59	16	10	14	131	27	58	19	0.452215	0.462442	0.997986	ENSMUSG00000035109	ENSMUST00000110477	protein_coding
Shc4	2	125629274	125629695	KO_peak_2723	422	-	10.2	9.33e-06	8.32e-05	10.2	22	29	8	3	111	46	25	11	0.21463	0.960741	0.997986	ENSMUSG00000035109	ENSMUST00000110477	protein_coding
Cep152	2	125579496	125581706	KO_peak_2722	2211	-	13.8	7.94e-59	3.98e-57	13.8	179	209	68	41	203	120	59	18	-0.357277	0.759073	0.997986	ENSMUSG00000068394	ENSMUST00000089776	protein_coding
Cep152	2	125563475	125564343	KO_peak_2721	869	-	57.2	2e-18	3.98e-17	57.2	131	119	72	25	87	78	47	15	-0.174098	0.915493	0.997986	ENSMUSG00000068394	ENSMUST00000089776	protein_coding
Fbn1	2	125505687	125505928	KO_peak_2720	242	-	19.4	4.37e-08	4.9e-07	19.4	25	19	2	4	3	5	3	0	0.527383	0.458748	0.997986	ENSMUSG00000027204	ENSMUST00000103234	protein_coding
Fbn1	2	125301371	125301971	KO_peak_2719	601	-	6.7	0	0	6.7	2724	3519	758	341	1100	473	319	95	0.559812	0.131364	0.997986	ENSMUSG00000027204	ENSMUST00000028633	protein_coding
Fbn1	2	125300803	125301073	KO_peak_2718	271	-	4.45	1.58e-42	6.31e-41	4.45	208	85	77	18	91	14	36	5	0.212954	0.678793	0.997986	ENSMUSG00000027204	ENSMUST00000103234	protein_coding
Gm14002	2	125207916	125208007	KO_peak_2717	92	-	13.3	0.000794328	0.00537032	13.3	8	0	0	1	0	0	1	0	9.72965	0.513594	0.997986	ENSMUSG00000086416	ENSMUST00000123574	antisense
Gm14002	2	125207797	125207858	KO_peak_2716	62	-	2.38	0.00691831	0.0371535	2.38	11	7	3	5	5	2	0	0	-9.10835	0.258642	0.997986	ENSMUSG00000086416	ENSMUST00000123574	antisense
Myef2	2	125123570	125123631	KO_peak_2715	62	-	3.36	1.12e-07	1.23e-06	3.36	73	57	21	24	79	43	20	20	0.0557412	0.887302	0.997986	ENSMUSG00000027201	ENSMUST00000147105	protein_coding
Myef2	2	125088819	125088880	KO_peak_2713	62	-	1.79	1.29e-07	1.38e-06	1.79	13	5	15	0	18	5	15	4	0.138461	0.951202	0.997986	ENSMUSG00000027201	ENSMUST00000067780	protein_coding
Bloc1s6os	2	122733289	122733695	KO_peak_2712	407	-	56.2	3.98e-16	7.94e-15	56.2	11	43	0	0	27	145	3	1	9.40772	0.722887	0.997986	ENSMUSG00000085633	ENSMUST00000150154	antisense
Slc30a4	2	122702153	122702334	KO_peak_2711	182	-	8.18	7.94e-12	1.12e-10	8.18	33	34	14	1	13	20	9	0	-0.230319	0.81827	0.997986	ENSMUSG00000005802	ENSMUST00000099457	protein_coding
Slc30a4	2	122684706	122686120	KO_peak_2710	1415	-	23.9	1e-170	1e-168	23.9	294	360	54	33	251	288	52	17	-0.278647	0.857656	0.997986	ENSMUSG00000005802	ENSMUST00000099457	protein_coding
Spg11	2	122065119	122066248	KO_peak_2707	1130	-	6.2	2e-18	3.98e-17	6.2	113	87	26	37	121	57	60	32	0.645129	0.436707	0.997986	ENSMUSG00000033396	ENSMUST00000036450	protein_coding
Frmd5	2	121547652	121547802	KO_peak_2705	151	-	5.79	0.000588844	0.00398107	5.79	16	13	0	4	5	1	6	3	3.26852	0.0781952	0.997986	ENSMUSG00000027238	ENSMUST00000138157	protein_coding
Cops2	2	125831731	125831791	KO_peak_2729	61	-	10.2	0.00524807	0.0295121	10.2	6	0	0	0	4	0	1	0	10.2151	0.747874	0.997986	ENSMUSG00000027206	ENSMUST00000028635	protein_coding
Rassf2	2	131994769	131995338	KO_peak_2782	570	-	11	2e-57	1e-55	11	136	194	44	29	115	220	34	23	-0.465534	0.563195	0.997986	ENSMUSG00000027339	ENSMUST00000103182	protein_coding
Rassf2	2	131995666	131996415	KO_peak_2783	750	-	10.7	1.26e-34	3.16e-33	10.7	342	196	140	39	238	136	104	50	0.379818	0.828277	0.997986	ENSMUSG00000027339	ENSMUST00000028814	protein_coding
Slc23a2	2	132054142	132054233	KO_peak_2784	92	-	7.15	0.0018197	0.0112202	7.15	7	3	0	0	0	1	5	0	9.40772	0.0317025	0.997986	ENSMUSG00000027340	ENSMUST00000028815	protein_coding
Pxmp4	2	154585967	154586207	KO_peak_2860	241	-	11.2	0.00281838	0.0169824	11.2	6	3	0	2	3	1	3	2	2.30094	0.29808	0.997986	ENSMUSG00000000876	ENSMUST00000000896	protein_coding
E2f1	2	154560626	154560894	KO_peak_2859	269	-	11.6	7.94e-13	1.26e-11	11.6	40	34	12	2	44	50	9	11	0.482216	0.951381	0.997986	ENSMUSG00000027490	ENSMUST00000000894	protein_coding
Snta1	2	154376580	154376819	KO_peak_2858	240	-	19.4	1.62e-05	0.000141254	19.4	15	3	3	0	10	5	8	2	2.00224	0.229701	0.997986	ENSMUSG00000027488	ENSMUST00000109728	protein_coding
Commd7	2	153628555	153632241	KO_peak_2857	3687	-	10.2	0.00524807	0.0295121	10.2	0	1	0	0	2	0	2	0	10.7296	0.642144	0.997986	ENSMUSG00000056941	ENSMUST00000071852	protein_coding
Nol4l	2	153529611	153529792	KO_peak_2856	182	-	7.66	0.00102329	0.00660693	7.66	7	4	3	0	7	4	2	0	-0.912181	0.854661	0.997986	ENSMUSG00000061411	ENSMUST00000035346	protein_coding
Nol4l	2	153411439	153411710	KO_peak_2855	272	-	6.5	3.16e-12	5.01e-11	6.5	54	59	18	2	107	61	59	3	0.804607	0.475731	0.997986	ENSMUSG00000061411	ENSMUST00000035346	protein_coding
Plagl2	2	153236154	153237790	KO_peak_2854	1637	-	15.3	5.25e-06	4.79e-05	15.3	31	10	0	7	18	17	9	1	-0.126484	0.740289	0.997986	ENSMUSG00000051413	ENSMUST00000109795	protein_coding
Plagl2	2	153232208	153232418	KO_peak_2853	211	-	2.08	0.000645654	0.00436516	2.08	26	30	11	10	25	7	4	3	-0.558439	0.510779	0.997986	ENSMUSG00000051413	ENSMUST00000056924	protein_coding
Pxmp4	2	154586924	154587075	KO_peak_2861	152	-	10.2	0.00109648	0.00707946	10.2	7	14	4	0	5	15	7	0	0.360261	0.794497	0.997986	ENSMUSG00000000876	ENSMUST00000000896	protein_coding
Tspyl3	2	153224814	153225292	KO_peak_2848	479	-	26.6	2.51e-14	3.98e-13	26.6	34	43	1	10	34	11	10	2	0.4804	0.660245	0.997986	ENSMUSG00000074671	ENSMUST00000099194	protein_coding
Pdrg1	2	153015308	153015427	KO_peak_2847	120	-	2.15	3.16e-29	1e-27	2.15	480	220	182	142	421	171	184	68	-0.224573	0.814157	0.997986	ENSMUSG00000027472	ENSMUST00000028972	protein_coding
Pdrg1	2	153009599	153009659	KO_peak_2846	61	-	3.18	0.00102329	0.00676083	3.18	4	3	4	0	8	0	8	1	1.20796	0.733058	0.997986	ENSMUSG00000027472	ENSMUST00000028972	protein_coding
Dusp15	2	152942815	152943114	KO_peak_2845	300	-	6.64	2e-14	3.16e-13	6.64	87	22	19	5	92	28	18	7	-0.0080811	0.933098	0.997986	ENSMUSG00000042662	ENSMUST00000123121	protein_coding
Foxs1	2	152932671	152933000	KO_peak_2844	330	-	10.7	6.31e-14	1e-12	10.7	57	27	14	5	36	17	13	0	-0.37417	0.968969	0.997986	ENSMUSG00000074676	ENSMUST00000099200	protein_coding
Foxs1	2	152931927	152932434	KO_peak_2843	508	-	12.9	1.26e-37	3.98e-36	12.9	93	75	16	3	53	47	7	0	-1.1911	0.779187	0.997986	ENSMUSG00000074676	ENSMUST00000099200	protein_coding
Bcl2l1	2	152830668	152830729	KO_peak_2842	62	-	11.2	0.00281838	0.0169824	11.2	2	4	0	0	3	1	5	2	10.5776	0.118886	0.997986	ENSMUSG00000007659	ENSMUST00000128172	protein_coding
Bcl2l1	2	152829418	152830234	KO_peak_2841	817	-	4.92	1e-210	1e-208	4.92	1418	942	457	241	2056	1072	676	250	-0.0624701	0.88389	0.997986	ENSMUSG00000007659	ENSMUST00000140436	protein_coding
Bcl2l1	2	152781986	152782046	KO_peak_2840	61	-	6.13	0.0057544	0.0316228	6.13	2	3	2	0	2	2	5	3	2.58403	0.306274	0.997986	ENSMUSG00000007659	ENSMUST00000109820	protein_coding
Bcl2l1	2	152781416	152781597	KO_peak_2839	182	-	15.3	0.000223872	0.00162181	15.3	14	6	6	0	16	10	16	6	1.61172	0.15159	0.997986	ENSMUSG00000007659	ENSMUST00000109820	protein_coding
Plagl2	2	153230267	153230775	KO_peak_2849	509	-	26.6	3.98e-18	7.94e-17	26.6	110	63	36	17	128	87	36	18	-0.302391	0.7034	0.997986	ENSMUSG00000051413	ENSMUST00000109795	protein_coding
Pxmp4	2	154587403	154587554	KO_peak_2862	152	-	13.3	0.000794328	0.00537032	13.3	8	6	2	5	2	8	2	2	-0.614311	0.920099	0.997986	ENSMUSG00000000876	ENSMUST00000000896	protein_coding
Eif2s2	2	154872479	154872689	KO_peak_2864	211	-	2.59	3.98e-16	7.94e-15	2.59	158	50	65	26	128	37	80	40	0.850227	0.439433	0.997986	ENSMUSG00000074656	ENSMUST00000166171	protein_coding
Gm28036	2	156096426	156097386	KO_peak_2887	961	-	16.9	3.16e-68	2e-66	16.9	499	479	161	87	574	383	207	69	0.0693882	0.873544	0.997986	ENSMUSG00000098950	ENSMUST00000127956	nonsense_mediated_decay
Rbm12	2	156095796	156096037	KO_peak_2886	242	-	12.3	1.26e-08	1.45e-07	12.3	18	8	3	0	11	2	3	0	0.833546	0.645585	0.997986	ENSMUSG00000089824	ENSMUST00000059647	protein_coding
6430550D23Rik	2	156001341	156001551	KO_peak_2885	211	-	10.2	0.00190546	0.011749	10.2	7	3	2	0	11	6	4	0	-0.1036	0.847528	0.997986	ENSMUSG00000074646	ENSMUST00000109617	protein_coding
6430550D23Rik	2	156000862	156001043	KO_peak_2884	182	-	10.2	0.00524807	0.0295121	10.2	4	9	1	0	4	1	2	0	2.28431	0.452954	0.997986	ENSMUSG00000074646	ENSMUST00000109617	protein_coding
Uqcc1	2	155848149	155848239	KO_peak_2882	91	-	11.2	0.00281838	0.0169824	11.2	2	1	0	0	1	1	6	0	10.7296	0.362955	0.997986	ENSMUSG00000005882	ENSMUST00000152766	protein_coding
Eif6	2	155826564	155826745	KO_peak_2881	182	-	2.22	5.01e-23	1e-21	2.22	290	105	96	129	632	126	221	96	-0.4905	0.627704	0.997986	ENSMUSG00000027613	ENSMUST00000029142	protein_coding
Eif6	2	155825849	155826150	KO_peak_2880	302	-	12.6	6.61e-09	7.94e-08	12.6	28	19	18	7	15	18	36	8	1.01223	0.253416	0.997986	ENSMUSG00000027613	ENSMUST00000109638	protein_coding
BC029722	2	155818685	155818926	KO_peak_2879	242	-	6.34	4.79e-06	4.47e-05	6.34	20	14	12	3	12	14	9	0	-0.938939	0.841022	0.997986	ENSMUSG00000074649	ENSMUST00000124586	protein_coding
BC029722	2	155817729	155818417	KO_peak_2878	689	-	15.3	6.31e-63	3.16e-61	15.3	280	177	85	54	273	148	75	52	0.0815541	0.869433	0.997986	ENSMUSG00000074649	ENSMUST00000124586	protein_coding
Edem2	2	155702211	155702569	KO_peak_2877	359	-	2.77	3.98e-43	1.26e-41	2.77	354	93	162	47	625	98	253	78	0.0513327	0.911594	0.997986	ENSMUSG00000038312	ENSMUST00000040833	protein_coding
Trpc4ap	2	155692293	155692384	KO_peak_2876	92	-	11.2	0.0018197	0.0112202	11.2	9	1	0	0	8	2	5	0	10.4077	0.177492	0.997986	ENSMUSG00000038324	ENSMUST00000041059	protein_coding
Trpc4ap	2	155634899	155635079	KO_peak_2875	181	-	2.71	2e-15	3.16e-14	2.71	128	34	77	13	189	20	130	17	0.314946	0.758244	0.997986	ENSMUSG00000038324	ENSMUST00000041059	protein_coding
Gss	2	155592383	155592564	KO_peak_2874	182	-	3.75	0.00977237	0.0512861	3.75	8	2	3	1	3	1	7	0	1.66833	0.363448	0.997986	ENSMUSG00000027610	ENSMUST00000155347	protein_coding
Ncoa6	2	155421179	155421510	KO_peak_2872	332	-	3.51	8.91e-08	9.55e-07	3.51	61	32	15	18	88	17	42	7	0.141857	0.760042	0.997986	ENSMUSG00000038369	ENSMUST00000043126	protein_coding
Ncoa6	2	155415148	155418878	KO_peak_2871	3731	-	7.07	1e-135	1e-133	7.07	520	418	157	36	559	263	156	44	0.23849	0.803523	0.997986	ENSMUSG00000038369	ENSMUST00000043126	protein_coding
Ncoa6	2	155407530	155407981	KO_peak_2870	452	-	5.93	2e-67	1e-65	5.93	253	166	87	19	222	109	71	25	0.238909	0.906416	0.997986	ENSMUSG00000038369	ENSMUST00000123293	protein_coding
Ncoa6	2	155407320	155407411	KO_peak_2869	92	-	3.55	3.72e-07	3.8e-06	3.55	52	19	16	8	34	13	20	10	0.967138	0.43804	0.997986	ENSMUSG00000038369	ENSMUST00000123293	protein_coding
Ncoa6	2	155407140	155407261	KO_peak_2868	122	-	7.15	5.01e-15	7.94e-14	7.15	56	18	11	2	28	13	10	1	0.3509	0.736782	0.997986	ENSMUSG00000038369	ENSMUST00000123293	protein_coding
Ncoa6	2	155406150	155406811	KO_peak_2867	662	-	3.07	0.00158489	0.01	3.07	73	44	35	23	45	27	23	6	-0.526266	0.713724	0.997986	ENSMUSG00000038369	ENSMUST00000043126	protein_coding
Ncoa6	2	155405701	155406091	KO_peak_2866	391	-	8.02	1e-208	1e-205	8.02	886	444	246	97	544	173	144	48	0.0650959	0.94306	0.997986	ENSMUSG00000038369	ENSMUST00000043126	protein_coding
Pigu	2	155278242	155278600	KO_peak_2865	359	-	10.2	2e-28	5.01e-27	10.2	274	110	118	71	253	44	150	42	0.363299	0.625946	0.997986	ENSMUSG00000038383	ENSMUST00000165234	protein_coding
Zcchc3	2	152414370	152414967	KO_peak_2837	598	-	8.38	7.94e-25	2e-23	8.38	226	95	69	28	225	105	79	39	0.292157	0.868379	0.997986	ENSMUSG00000074682	ENSMUST00000099207	protein_coding
Zcchc3	2	152413654	152414252	KO_peak_2836	599	-	70.5	3.16e-29	7.94e-28	70.5	101	85	13	14	109	84	26	17	0.568946	0.635055	0.997986	ENSMUSG00000074682	ENSMUST00000099207	protein_coding
Sox12	2	152396756	152397596	KO_peak_2835	841	-	10.6	0	0	10.6	1135	1588	222	457	674	2547	166	401	-0.489394	0.129593	0.997986	ENSMUSG00000051817	ENSMUST00000182625	protein_coding
Ovol2	2	144305560	144317739	KO_peak_2806	12180	-	14	3.16e-21	7.94e-20	14	70	36	21	5	50	37	15	13	0.611263	0.80388	0.997986	ENSMUSG00000037279	ENSMUST00000103171	protein_coding
Rrbp1	2	143990202	144011263	KO_peak_2804	21062	-	24.5	1.58e-26	3.98e-25	24.5	278	221	126	80	485	216	239	123	0.374205	0.676199	0.997986	ENSMUSG00000027422	ENSMUST00000037875	protein_coding
Rrbp1	2	143989694	143989934	KO_peak_2803	241	-	2.75	3.16e-11	4.27e-10	2.75	79	78	44	47	150	50	86	32	-0.0357894	0.988429	0.997986	ENSMUSG00000027422	ENSMUST00000037875	protein_coding
Rrbp1	2	143989216	143989516	KO_peak_2802	301	-	6.64	2.34e-05	0.000194984	6.64	16	37	5	7	14	18	3	6	0.522513	0.925043	0.997986	ENSMUSG00000027422	ENSMUST00000037875	protein_coding
Rrbp1	2	143988291	143989158	KO_peak_2801	868	-	3.63	1e-189	1e-187	3.63	901	1524	618	506	1281	764	871	359	0.321761	0.566619	0.997986	ENSMUSG00000027422	ENSMUST00000037875	protein_coding
Bfsp1	2	143826766	143827304	KO_peak_2800	539	-	10.2	8.13e-08	8.91e-07	10.2	144	104	73	43	175	84	62	13	-0.903381	0.395816	0.997986	ENSMUSG00000027420	ENSMUST00000099296	protein_coding
Kif16b	2	142712068	142712938	KO_peak_2799	871	-	3.73	1e-91	7.94e-90	3.73	843	572	379	295	1041	532	501	333	0.220017	0.911726	0.997986	ENSMUSG00000038844	ENSMUST00000043589	protein_coding
Kif16b	2	142711739	142711830	KO_peak_2798	92	-	1.6	7.76e-05	0.000616595	1.6	59	40	31	35	73	25	32	8	-0.920023	0.395513	0.997986	ENSMUSG00000038844	ENSMUST00000043589	protein_coding
Kif16b	2	142619631	142619901	KO_peak_2797	271	-	3.19	0.00186209	0.0114815	3.19	16	10	3	7	31	4	9	0	-1.13695	0.586494	0.997986	ENSMUSG00000038844	ENSMUST00000043589	protein_coding
Kif16b	2	142619271	142619512	KO_peak_2796	242	-	11.2	0.00102329	0.00660693	11.2	5	10	0	3	4	9	4	0	-0.463342	0.896998	0.997986	ENSMUSG00000038844	ENSMUST00000043589	protein_coding
Flrt3	2	140659637	140659878	KO_peak_2795	242	-	13.3	0.000794328	0.00537032	13.3	6	5	0	0	7	5	3	1	9.99268	0.35652	0.997986	ENSMUSG00000051379	ENSMUST00000056760	protein_coding
Esf1	2	140167946	140168096	KO_peak_2794	151	-	13.4	1e-115	1e-113	13.4	56	297	15	28	112	375	33	23	-0.315052	0.863693	0.997986	ENSMUSG00000045624	ENSMUST00000046030	protein_coding
Esf1	2	140120448	140123550	KO_peak_2793	3103	-	3.46	1.26e-59	6.31e-58	3.46	1664	1141	1121	862	1819	870	1176	486	-0.262489	0.691138	0.997986	ENSMUSG00000045624	ENSMUST00000046030	protein_coding
Jag1	2	137082947	137083456	KO_peak_2792	510	-	52.6	1e-224	1e-221	52.6	439	473	106	41	220	227	77	45	0.788119	0.474318	0.997986	ENSMUSG00000027276	ENSMUST00000028735	protein_coding
Mkks	2	136881097	136885499	KO_peak_2791	4403	-	31.7	1.58e-27	5.01e-26	31.7	148	92	76	40	154	59	61	47	0.283342	0.966299	0.997986	ENSMUSG00000027274	ENSMUST00000028730	protein_coding
Tmx4	2	134598495	134600933	KO_peak_2790	2439	-	3.16	0	0	3.16	3110	4453	1453	2187	3750	3038	1868	1374	-0.04171	0.822336	0.997986	ENSMUSG00000034723	ENSMUST00000038228	protein_coding
Trmt6	2	132805218	132805397	KO_peak_2789	180	-	5.88	0.000125893	0.000954993	5.88	15	8	7	0	10	1	5	0	0.482411	0.820458	0.997986	ENSMUSG00000037376	ENSMUST00000039554	protein_coding
Trmt6	2	132804801	132804891	KO_peak_2788	91	-	3.52	0.000263027	0.00190546	3.52	18	16	5	1	19	2	34	11	3.85432	2.01e-05	0.069987	ENSMUSG00000037376	ENSMUST00000039554	protein_coding
Pcna	2	132253016	132253284	KO_peak_2787	269	-	5.49	7.94e-17	1.58e-15	5.49	93	52	31	11	61	15	35	18	1.4688	0.216575	0.997986	ENSMUSG00000027342	ENSMUST00000028817	protein_coding
Tmem230	2	132247627	132247777	KO_peak_2786	151	-	3.75	0.00977237	0.0512861	3.75	12	3	0	7	11	2	12	2	0.671404	0.569829	0.997986	ENSMUSG00000027341	ENSMUST00000028816	protein_coding
Slc23a2	2	132056689	132056899	KO_peak_2785	211	-	23	5.01e-12	7.94e-11	23	39	22	18	7	11	7	22	7	1.86147	0.0823867	0.997986	ENSMUSG00000027340	ENSMUST00000028815	protein_coding
Rbbp9	2	144543779	144543929	KO_peak_2808	151	-	4.38	3.16e-06	2.95e-05	4.38	35	15	17	4	28	7	24	8	1.22034	0.323072	0.997986	ENSMUSG00000027428	ENSMUST00000028915	protein_coding
Ttbk2	2	120738386	120738477	KO_peak_2677	92	-	12.3	0.00151356	0.00954993	12.3	2	3	1	0	6	7	6	4	2.21067	0.483676	0.997986	ENSMUSG00000090100	ENSMUST00000028740	protein_coding
Ralgapa2	2	146342253	146342643	KO_peak_2809	391	-	17	1e-17	2e-16	17	42	54	6	8	48	41	11	12	0.915474	0.582375	0.997986	ENSMUSG00000037110	ENSMUST00000131824	protein_coding
Foxa2	2	148043354	148043743	KO_peak_2811	390	-	25.5	3.09e-07	3.24e-06	25.5	13	14	0	1	10	1	2	1	2.79618	0.388875	0.997986	ENSMUSG00000037025	ENSMUST00000047315	protein_coding
Trib3	2	152337629	152337898	KO_peak_2834	270	-	6.13	0.00154882	0.00977237	6.13	10	11	4	0	18	1	1	0	-1.863	0.552594	0.997986	ENSMUSG00000032715	ENSMUST00000040312	protein_coding
Fam110a	2	151969755	151970412	KO_peak_2833	658	-	32.7	5.01e-24	1.26e-22	32.7	60	54	11	0	135	72	17	0	-0.514175	0.824071	0.997986	ENSMUSG00000027459	ENSMUST00000109864	protein_coding
Psmf1	2	151718016	151718314	KO_peak_2832	299	-	12.3	3.98e-11	5.5e-10	12.3	26	26	9	1	36	33	17	0	-0.0910548	0.965091	0.997986	ENSMUSG00000032869	ENSMUST00000155939	nonsense_mediated_decay
Ninl	2	150949487	150952492	KO_peak_2830	3006	-	10.2	3.98e-45	1.58e-43	10.2	677	401	331	169	813	386	360	159	-0.0966323	0.768019	0.997986	ENSMUSG00000068115	ENSMUST00000109896	protein_coding
Abhd12	2	150832850	150833060	KO_peak_2829	211	-	2.91	2.04e-08	2.34e-07	2.91	77	36	38	7	154	31	112	4	0.436993	0.598488	0.997986	ENSMUSG00000032046	ENSMUST00000141899	nonsense_mediated_decay
Acss1	2	150619629	150619689	KO_peak_2828	61	-	3.92	0.000954993	0.00630957	3.92	7	7	0	2	13	1	15	3	2.84288	0.0494237	0.997986	ENSMUSG00000027452	ENSMUST00000028944	protein_coding
Acss1	2	150618672	150618733	KO_peak_2827	62	-	2.86	0.000169824	0.00125892	2.86	19	6	8	2	30	2	14	16	1.80691	0.0450532	0.997986	ENSMUSG00000027452	ENSMUST00000028944	protein_coding
Zfp345	2	150472951	150473278	KO_peak_2826	328	-	22.5	6.46e-08	7.24e-07	22.5	19	10	5	1	2	2	3	0	1.29992	0.297224	0.997986	ENSMUSG00000074731	ENSMUST00000109914	protein_coding
Zfp345	2	150472535	150472714	KO_peak_2825	180	-	20.4	8.51e-06	7.59e-05	20.4	9	10	0	1	10	5	2	0	0.480866	0.716578	0.997986	ENSMUSG00000074731	ENSMUST00000109914	protein_coding
Zfp442	2	150407826	150408125	KO_peak_2822	300	-	15.3	0.000223872	0.00162181	15.3	4	14	0	0	1	0	1	0	9.72965	0.21362	0.997986	ENSMUSG00000068130	ENSMUST00000109916	protein_coding
Zfp120	2	150117933	150119853	KO_peak_2821	1921	-	4.68	3.16e-08	3.63e-07	4.68	73	88	43	45	61	43	36	17	-0.205231	0.836357	0.997986	ENSMUSG00000068134	ENSMUST00000089207	protein_coding
Zfp120	2	150117574	150117814	KO_peak_2820	241	-	4.77	8.91e-08	9.77e-07	4.77	24	60	11	11	16	13	11	3	0.64601	0.501802	0.997986	ENSMUSG00000068134	ENSMUST00000094538	protein_coding
Zfp120	2	150117066	150117366	KO_peak_2819	301	-	10.2	1.48e-05	0.000128825	10.2	16	18	1	5	15	18	10	0	-0.156855	0.754553	0.997986	ENSMUSG00000068134	ENSMUST00000094538	protein_coding
Cst3	2	148875547	148875692	KO_peak_2818	146	-	5.18	7.94e-17	1.26e-15	5.18	7	0	0	0	11	0	0	1	9.40772	0.662468	0.997986	ENSMUSG00000027447	ENSMUST00000144845	protein_coding
Cd93	2	148441915	148442366	KO_peak_2816	452	-	9.2	4.47e-05	0.000363078	9.2	24	23	11	4	10	10	6	7	1.27362	0.438341	0.997986	ENSMUSG00000027435	ENSMUST00000099269	protein_coding
Cd93	2	148441616	148441797	KO_peak_2815	182	-	2.21	0.00524807	0.0295121	2.21	34	32	21	11	22	5	5	3	-0.465364	0.479396	0.997986	ENSMUSG00000027435	ENSMUST00000099269	protein_coding
Cd93	2	148441040	148441220	KO_peak_2814	181	-	2.61	0.00851138	0.0457088	2.61	12	13	4	2	7	9	5	1	0.292531	0.803483	0.997986	ENSMUSG00000027435	ENSMUST00000099269	protein_coding
Thbd	2	148406936	148407503	KO_peak_2813	568	-	6.97	3.16e-26	7.94e-25	6.97	84	129	27	20	190	168	49	31	0.0324353	0.985187	0.997986	ENSMUSG00000074743	ENSMUST00000099270	protein_coding
Thbd	2	148405894	148406759	KO_peak_2812	866	-	59.3	7.94e-28	2e-26	59.3	191	303	99	104	531	324	209	84	-0.369709	0.702473	0.997986	ENSMUSG00000074743	ENSMUST00000099270	protein_coding
Nkx2-4	2	147083731	147083970	KO_peak_2810	240	-	12.3	0.00151356	0.00954993	12.3	5	2	0	0	13	5	5	2	10.5776	0.344277	0.997986	ENSMUSG00000054160	ENSMUST00000067020	protein_coding
Pdcl	2	37358823	37359123	KO_peak_2441	301	-	10.6	2.69e-08	3.02e-07	10.6	9	23	5	0	23	8	2	1	-0.261062	0.79118	0.997986	ENSMUSG00000009030	ENSMUST00000112940	protein_coding
2600014E21Rik	2	75312666	75312907	KO_peak_1681	242	+	6.13	0.000213796	0.00158489	6.13	24	33	7	17	22	30	14	17	0.465132	0.675975	0.997986	ENSMUSG00000100303	ENSMUST00000186411	antisense
Hoxd3	2	74746804	74747075	KO_peak_1679	272	+	10.2	1.78e-06	1.7e-05	10.2	15	15	6	0	5	13	0	0	-9.10835	0.280484	0.997986	ENSMUSG00000079277	ENSMUST00000111983	protein_coding
Hoxd8	2	74705838	74706949	KO_peak_1678	1112	+	15.3	1e-157	1e-155	15.3	361	349	104	55	302	152	100	56	0.714919	0.505307	0.997986	ENSMUSG00000027102	ENSMUST00000019749	protein_coding
Hoxd9	2	74699199	74699615	KO_peak_1677	417	+	3.25	2e-17	3.98e-16	3.25	174	68	88	28	92	16	53	15	0.451711	0.674287	0.997986	ENSMUSG00000043342	ENSMUST00000059272	protein_coding
Hoxd9	2	74697904	74698261	KO_peak_1676	358	+	24.5	6.03e-07	6.03e-06	24.5	15	6	1	1	6	2	3	0	1.38541	0.428971	0.997986	ENSMUSG00000043342	ENSMUST00000059272	protein_coding
Hoxd10	2	74691983	74692251	KO_peak_1675	269	+	3.75	0.00645654	0.0354813	3.75	16	10	10	4	12	2	3	0	-1.66291	0.266151	0.997986	ENSMUSG00000050368	ENSMUST00000061745	protein_coding
Scrn3	2	73320521	73320701	KO_peak_1673	181	+	12.3	2.88e-10	3.72e-09	12.3	37	15	15	1	46	23	12	15	0.824437	0.688212	0.997986	ENSMUSG00000008226	ENSMUST00000112050	protein_coding
Scrn3	2	73319414	73319714	KO_peak_1672	301	+	4.99	2e-28	5.01e-27	4.99	104	101	39	26	84	67	51	19	0.400452	0.606641	0.997986	ENSMUSG00000008226	ENSMUST00000112050	protein_coding
Scrn3	2	73315438	73315528	KO_peak_1671	91	+	16.4	0.00011749	0.000891251	16.4	5	3	0	0	2	0	6	0	10.2151	0.0930771	0.997986	ENSMUSG00000008226	ENSMUST00000112050	protein_coding
Sp9	2	73274332	73274662	KO_peak_1669	331	+	18.4	4.17e-06	3.8e-05	18.4	18	13	5	0	26	21	6	7	1.23267	0.599286	0.997986	ENSMUSG00000068859	ENSMUST00000090813	protein_coding
Zak	2	72441651	72442191	KO_peak_1668	541	+	15.3	1e-61	5.01e-60	15.3	162	81	35	15	164	45	38	4	-0.27103	0.984908	0.997986	ENSMUSG00000004085	ENSMUST00000090824	protein_coding
Rapgef4	2	72242757	72256548	KO_peak_1667	13792	+	21.5	3.24e-06	3.02e-05	21.5	12	16	1	1	5	3	2	1	2.35007	0.431156	0.997986	ENSMUSG00000049044	ENSMUST00000028525	protein_coding
Pdk1	2	71900561	71901161	KO_peak_1666	601	+	3.95	1e-106	1e-104	3.95	811	400	367	110	516	452	259	114	-0.0857041	0.731192	0.997986	ENSMUSG00000006494	ENSMUST00000006669	protein_coding
Itga6	2	71854942	71856771	KO_peak_1665	1830	+	25.5	1.26e-35	3.98e-34	25.5	259	257	152	124	103	97	83	59	0.40202	0.792603	0.997986	ENSMUSG00000027111	ENSMUST00000112101	protein_coding
Dlx1	2	71529781	71529962	KO_peak_1664	182	+	20.4	8.51e-06	7.59e-05	20.4	10	9	0	4	17	7	4	8	1.37922	0.301866	0.997986	ENSMUSG00000041911	ENSMUST00000152711	protein_coding
Dync1i2	2	71211705	71211945	KO_peak_1662	241	+	1.87	1.51e-08	1.74e-07	1.87	157	119	105	62	172	101	171	69	0.472467	0.568054	0.997986	ENSMUSG00000027012	ENSMUST00000112142	protein_coding
Cybrd1	2	71142475	71142626	KO_peak_1661	152	+	2.97	0.000758578	0.00501187	2.97	28	7	7	4	12	1	5	3	1.21433	0.594819	0.997986	ENSMUSG00000027015	ENSMUST00000028403	protein_coding
Dcaf17	2	71055754	71055844	KO_peak_1659	91	+	10.2	0.00524807	0.0295121	10.2	7	8	0	0	4	8	2	0	10.5776	0.498492	0.997986	ENSMUSG00000041966	ENSMUST00000154704	protein_coding
2600014E21Rik	2	75313235	75313446	KO_peak_1682	212	+	5.62	0.000218776	0.00162181	5.62	12	11	3	0	5	14	4	3	1.62948	0.518226	0.997986	ENSMUSG00000100303	ENSMUST00000186411	antisense
Gorasp2	2	70688466	70689356	KO_peak_1658	891	+	9.2	0.00977237	0.127057	9.2	4	3	0	0	2	0	9	5	10.2151	0.00206982	0.877753	ENSMUSG00000014959	ENSMUST00000112205	protein_coding
2600014E21Rik	2	75315050	75315350	KO_peak_1683	301	+	11.2	0.000562341	0.00389045	11.2	15	12	4	4	7	15	5	0	-1.25373	0.893364	0.997986	ENSMUSG00000100303	ENSMUST00000186411	antisense
Med19	2	84685622	84686992	KO_peak_1708	1371	+	2.36	1e-28	2.51e-27	2.36	511	376	371	282	716	445	635	294	0.0453372	0.932949	0.997986	ENSMUSG00000027080	ENSMUST00000102645	protein_coding
Btbd18	2	84666446	84668272	KO_peak_1707	1827	+	9.36	0	0	9.36	1749	1394	549	305	2167	1267	701	207	-0.182761	0.855277	0.997986	ENSMUSG00000086598	ENSMUST00000133437	protein_coding
Fam171b	2	83880529	83880590	KO_peak_1706	62	+	7.15	4.47e-05	0.000363078	7.15	3	0	1	0	2	5	0	0	-10.2783	0.576176	0.997986	ENSMUSG00000048388	ENSMUST00000051454	protein_coding
Fam171b	2	83879544	83880232	KO_peak_1705	689	+	17.9	1e-106	1e-104	17.9	279	116	53	0	148	173	30	6	-0.429607	0.728505	0.997986	ENSMUSG00000048388	ENSMUST00000051454	protein_coding
Itgav	2	83803448	83803569	KO_peak_1704	122	+	11.2	0.000169824	0.00125892	11.2	7	0	0	0	1	3	4	3	10.7296	0.0458099	0.997986	ENSMUSG00000027087	ENSMUST00000028499	protein_coding
Zc3h15	2	83663819	83664236	KO_peak_1703	418	+	4.16	5.01e-80	3.98e-78	4.16	892	571	465	450	943	405	664	335	0.217075	0.77336	0.997986	ENSMUSG00000027091	ENSMUST00000081591	protein_coding
Zc3h15	2	83660107	83660198	KO_peak_1702	92	+	1.31	1.38e-09	1.74e-08	1.31	426	238	321	210	362	288	345	153	-0.19359	0.821871	0.997986	ENSMUSG00000027091	ENSMUST00000081591	protein_coding
Fsip2	2	82993201	82993862	KO_peak_1701	662	+	10.7	5.5e-06	5.01e-05	10.7	71	60	31	15	161	45	99	5	0.215703	0.678887	0.997986	ENSMUSG00000075249	ENSMUST00000143764	protein_coding
Fsip2	2	82990892	82991253	KO_peak_1700	362	+	5.18	3.16e-51	1.58e-49	5.18	103	203	51	50	156	152	94	31	0.0690693	0.771468	0.997986	ENSMUSG00000075249	ENSMUST00000143764	protein_coding
Fsip2	2	82989332	82989513	KO_peak_1699	182	+	3.47	5.13e-08	5.75e-07	3.47	27	47	15	13	57	36	27	13	0.161154	0.931325	0.997986	ENSMUSG00000075249	ENSMUST00000143764	protein_coding
Fsip2	2	82985403	82985554	KO_peak_1697	152	+	3.44	8.32e-05	0.000645654	3.44	9	30	2	7	10	25	4	0	-1.97014	0.662153	0.997986	ENSMUSG00000075249	ENSMUST00000143764	protein_coding
Dnajc10	2	80317327	80317478	KO_peak_1694	152	+	1.76	2.4e-07	2.51e-06	1.76	89	85	63	62	94	52	33	32	-0.531569	0.325539	0.997986	ENSMUSG00000027006	ENSMUST00000028392	protein_coding
Ssfa2	2	79658104	79658195	KO_peak_1693	92	+	12.3	0.00151356	0.00954993	12.3	13	5	2	0	11	9	1	2	0.984992	0.868855	0.997986	ENSMUSG00000027007	ENSMUST00000111785	protein_coding
Ssfa2	2	79657596	79658045	KO_peak_1692	450	+	3.7	6.31e-19	1.26e-17	3.7	141	64	45	16	143	86	32	7	-1.01	0.402602	0.997986	ENSMUSG00000027007	ENSMUST00000111785	protein_coding
Ssfa2	2	79644406	79645034	KO_peak_1691	629	+	18.6	1e-108	1e-106	18.6	637	283	174	80	513	329	163	74	-0.020493	0.869898	0.997986	ENSMUSG00000027007	ENSMUST00000111785	protein_coding
Itga4	2	79329258	79329468	KO_peak_1690	211	+	2.45	0.000331131	0.00234423	2.45	25	16	14	9	11	7	5	9	0.81146	0.760414	0.997986	ENSMUSG00000027009	ENSMUST00000099972	protein_coding
Itga4	2	79327220	79327461	KO_peak_1689	242	+	9.2	3.55e-05	0.000288403	9.2	14	25	1	6	17	39	4	0	-2.35178	0.585168	0.997986	ENSMUSG00000027009	ENSMUST00000099972	protein_coding
Ube2e3	2	78868153	78868362	KO_peak_1688	210	+	3.83	2.82e-07	2.95e-06	3.83	28	32	8	7	19	53	16	15	0.687461	0.519287	0.997986	ENSMUSG00000027011	ENSMUST00000124120	protein_coding
Agps	2	75832176	75832297	KO_peak_1686	122	+	11.2	1.48e-05	0.000128825	11.2	15	10	0	4	4	3	1	10	3.53258	0.00999784	0.997986	ENSMUSG00000042410	ENSMUST00000047232	protein_coding
Hnrnpa3	2	75662677	75663650	KO_peak_1684	974	+	2.32	1e-283	1e-280	2.32	2917	1590	1573	1045	3593	633	2306	778	0.355335	0.56265	0.997986	ENSMUSG00000059005	ENSMUST00000164947	protein_coding
Ypel4	2	84736761	84736822	KO_peak_1709	62	+	2.94	0.00446684	0.025704	2.94	9	4	7	0	5	0	6	2	1.99524	0.32878	0.997986	ENSMUSG00000034059	ENSMUST00000111643	nonsense_mediated_decay
Sp5	2	70476499	70476650	KO_peak_1655	152	+	6.13	0.00977237	0.0512861	6.13	10	3	3	0	2	2	4	0	1.64262	0.389374	0.997986	ENSMUSG00000075304	ENSMUST00000100043	protein_coding
Gpd2	2	57356605	57357669	KO_peak_1626	1065	+	9.2	0.00977237	0.127057	9.2	3	8	0	1	3	5	3	0	1.02287	0.539283	0.997986	ENSMUSG00000026827	ENSMUST00000112618	protein_coding
Kcnj3	2	55595117	55595208	KO_peak_1625	92	+	12.3	0.00151356	0.00954993	12.3	1	5	0	0	0	1	1	0	10.2151	0.520373	0.997986	ENSMUSG00000026824	ENSMUST00000112633	protein_coding
Arl6ip6	2	53203028	53217482	KO_peak_1624	14455	+	2.94	5.01e-05	0.00040738	2.94	33	24	10	9	27	17	34	0	0.566402	0.395422	0.997986	ENSMUSG00000026960	ENSMUST00000028336	protein_coding
Fmnl2	2	52857949	52858099	KO_peak_1623	151	+	3.71	5.37e-09	6.46e-08	3.71	46	10	17	0	11	12	6	8	1.3664	0.404281	0.997986	ENSMUSG00000036053	ENSMUST00000050719	protein_coding
Rif1	2	52110923	52112840	KO_peak_1622	1918	+	5.74	0	0	5.74	8250	7228	3116	2190	6708	4477	2531	1249	-0.0643809	0.746156	0.997986	ENSMUSG00000036202	ENSMUST00000112693	protein_coding
Rif1	2	52108572	52110864	KO_peak_1621	2293	+	6.23	1e-162	1e-160	6.23	2123	2097	1287	1020	1608	1250	1134	671	0.183595	0.928986	0.997986	ENSMUSG00000036202	ENSMUST00000112693	protein_coding
Kif5c	2	49771725	49771935	KO_peak_1620	211	+	12.3	0.00151356	0.00954993	12.3	5	5	0	3	8	4	1	0	-2.71589	0.70977	0.997986	ENSMUSG00000026764	ENSMUST00000028102	protein_coding
Epc2	2	49548453	49550213	KO_peak_1619	1761	+	9.77	0	0	9.77	771	677	182	109	575	290	132	84	0.425414	0.79605	0.997986	ENSMUSG00000069495	ENSMUST00000092123	protein_coding
Epc2	2	49536890	49536980	KO_peak_1618	91	+	2.55	8.13e-06	7.41e-05	2.55	29	27	17	2	15	16	9	0	-0.710497	0.958898	0.997986	ENSMUSG00000069495	ENSMUST00000152485	protein_coding
Mbd5	2	49278949	49316543	KO_peak_1617	37595	+	10.8	1e-79	6.31e-78	10.8	562	273	213	48	393	152	121	43	0.0069852	0.873635	0.997986	ENSMUSG00000036792	ENSMUST00000112754	protein_coding
Mbd5	2	49272110	49272321	KO_peak_1616	212	+	18.4	3.16e-05	0.000263027	18.4	9	5	2	0	3	3	7	1	3.02775	0.123614	0.997986	ENSMUSG00000036792	ENSMUST00000112754	protein_coding
Mbd5	2	49256912	49258261	KO_peak_1615	1350	+	19.4	7.94e-17	1.26e-15	19.4	118	113	22	10	94	81	19	14	0.549644	0.823649	0.997986	ENSMUSG00000036792	ENSMUST00000122841	protein_coding
Mbd5	2	49245757	49245998	KO_peak_1612	242	+	23.5	1.17e-06	1.15e-05	23.5	10	19	4	0	3	8	5	0	1.21473	0.277932	0.997986	ENSMUSG00000036792	ENSMUST00000112754	protein_coding
Acvr2a	2	48898543	48900217	KO_peak_1611	1675	+	19	1e-244	1e-242	19	423	520	83	38	422	385	114	40	0.453984	0.569828	0.997986	ENSMUSG00000052155	ENSMUST00000063886	protein_coding
Arpc5l	2	39013796	39015253	KO_peak_1610	1458	+	3.95	5.01e-64	2.51e-62	3.95	304	160	140	41	397	140	200	70	0.41532	0.704636	0.997986	ENSMUSG00000026755	ENSMUST00000112862	protein_coding
Olfml2a	2	38959763	38960214	KO_peak_1609	452	+	36.8	7.94e-12	1.12e-10	36.8	27	40	3	2	10	5	1	0	-0.670054	0.815608	0.997986	ENSMUSG00000046618	ENSMUST00000057279	protein_coding
Olfml2a	2	38954544	38954725	KO_peak_1608	182	+	2.34	1.02e-10	1.38e-09	2.34	88	24	41	16	19	8	13	0	-0.595624	0.86649	0.997986	ENSMUSG00000046618	ENSMUST00000057279	protein_coding
Nr5a1os	2	38720368	38720548	KO_peak_1607	181	+	12.3	0.00151356	0.00954993	12.3	2	6	0	0	12	1	1	2	10.7296	0.555485	0.997986	ENSMUSG00000087164	ENSMUST00000146954	antisense
Sp5	2	70477038	70477399	KO_peak_1656	362	+	16.4	0.00011749	0.000891251	16.4	12	3	1	0	6	0	2	0	2.26799	0.45901	0.997986	ENSMUSG00000075304	ENSMUST00000100043	protein_coding
Pkp4	2	59308210	59308538	KO_peak_1629	329	+	5.37	0.000371535	0.00269154	5.37	11	16	6	0	10	4	1	4	1.59628	0.804285	0.997986	ENSMUSG00000026991	ENSMUST00000168631	protein_coding
Tanc1	2	59842735	59843155	KO_peak_1631	421	+	3.47	7.94e-23	2e-21	3.47	271	116	107	52	125	65	61	23	0.0296651	0.989167	0.997986	ENSMUSG00000035168	ENSMUST00000139863	protein_coding
Mettl5os	2	69886017	69888097	KO_peak_1654	2081	+	11.2	1.32e-09	1.66e-08	11.2	10	38	4	0	28	20	4	3	1.25752	0.804485	0.997986	ENSMUSG00000085735	ENSMUST00000129114	antisense
Klhl23	2	69824083	69824893	KO_peak_1653	811	+	4.09	1.58e-37	5.01e-36	4.09	591	509	349	292	464	368	225	171	-0.259448	0.46305	0.997986	ENSMUSG00000042155	ENSMUST00000053087	protein_coding
Phospho2	2	69796834	69797104	KO_peak_1652	271	+	2.18	3.89e-08	4.37e-07	2.18	61	66	40	20	119	77	64	22	-0.188319	0.819079	0.997986	ENSMUSG00000027088	ENSMUST00000112266	protein_coding
Phospho2	2	69792390	69796180	KO_peak_1651	3791	+	63.4	1e-105	1e-103	63.4	202	267	43	25	377	274	91	35	0.338914	0.697743	0.997986	ENSMUSG00000027088	ENSMUST00000180290	protein_coding
Ppig	2	69749609	69750329	KO_peak_1650	721	+	3.42	0	0	3.42	19678	25102	13245	12433	23061	23329	15129	8484	-0.269727	0.556174	0.997986	ENSMUSG00000042133	ENSMUST00000090858	protein_coding
Cers6	2	69113054	69113205	KO_peak_1649	152	+	22.5	2.29e-06	2.14e-05	22.5	9	4	0	0	5	6	6	0	10.2151	0.125595	0.997986	ENSMUSG00000027035	ENSMUST00000028426	protein_coding
Cers6	2	69112516	69112696	KO_peak_1648	181	+	3.17	0.00057544	0.00389045	3.17	15	25	14	2	7	9	22	0	1.28959	0.1611	0.997986	ENSMUSG00000027035	ENSMUST00000028426	protein_coding
Cers6	2	68861440	68861680	KO_peak_1647	241	+	7.66	7.94e-22	1.58e-20	7.66	97	26	10	12	78	41	28	7	0.363455	0.59409	0.997986	ENSMUSG00000027035	ENSMUST00000028426	protein_coding
4933409G03Rik	2	68601814	68605786	KO_peak_1646	3973	+	1.65	0.000269153	0.00194984	1.65	59	49	34	31	314	100	336	155	1.00043	0.128684	0.997986	ENSMUSG00000053896	ENSMUST00000137117	protein_coding
B3galt1	2	68117983	68118133	KO_peak_1644	151	+	15.3	0.000223872	0.00162181	15.3	4	9	0	1	4	22	4	0	-0.1778	0.822577	0.997986	ENSMUSG00000034780	ENSMUST00000112346	protein_coding
B3galt1	2	68117715	68117775	KO_peak_1643	61	+	9.2	0.00977237	0.127057	9.2	4	3	3	0	3	5	1	3	0.778646	0.841945	0.997986	ENSMUSG00000034780	ENSMUST00000112346	protein_coding
Scn2a	2	65764451	65765141	KO_peak_1642	691	+	24.5	6.03e-07	6.03e-06	24.5	24	22	4	4	31	6	10	4	1.16272	0.539115	0.997986	ENSMUSG00000075318	ENSMUST00000100067	protein_coding
Scn2a	2	65717592	65717802	KO_peak_1640	211	+	4.5	0.000112202	0.000870964	4.5	8	15	3	3	5	10	1	0	-2.76853	0.555155	0.997986	ENSMUSG00000075318	ENSMUST00000202162	nonsense_mediated_decay
Scn2a	2	65670598	65670749	KO_peak_1639	152	+	11.2	0.000630957	0.0042658	11.2	17	6	4	8	9	1	0	7	1.15107	0.889873	0.997986	ENSMUSG00000075318	ENSMUST00000100067	protein_coding
Tbr1	2	61813098	61813278	KO_peak_1638	181	+	13.3	0.000794328	0.00537032	13.3	7	3	1	0	9	2	0	0	-8.69332	0.723779	0.997986	ENSMUSG00000035033	ENSMUST00000048934	protein_coding
Tank	2	61649834	61650404	KO_peak_1637	571	+	32.7	3.98e-57	2e-55	32.7	134	191	47	19	109	94	45	13	0.357061	0.658555	0.997986	ENSMUSG00000064289	ENSMUST00000112494	protein_coding
Tank	2	61594085	61594146	KO_peak_1636	62	+	2.94	0.00057544	0.00398107	2.94	3	1	0	0	2	0	6	1	10.4077	0.135826	0.997986	ENSMUSG00000064289	ENSMUST00000112501	protein_coding
2024-03-07	2	60234587	60234647	KO_peak_1635	61	+	1.49	0.000676083	0.00457088	1.49	32	21	22	17	14	3	20	0	0.221486	0.57053	0.997986	ENSMUSG00000026977	ENSMUST00000067542	protein_coding
2024-03-07	2	60234021	60234082	KO_peak_1634	62	+	1.74	0.00040738	0.00288403	1.74	49	25	34	6	25	12	9	10	0.329453	0.947659	0.997986	ENSMUSG00000026977	ENSMUST00000067542	protein_coding
Tanc1	2	59844382	59844592	KO_peak_1633	211	+	2.92	6.17e-05	0.000489779	2.92	37	19	17	0	14	8	15	0	0.83274	0.343649	0.997986	ENSMUSG00000035168	ENSMUST00000037526	protein_coding
Tanc1	2	59843304	59844113	KO_peak_1632	810	+	28	5.01e-56	2e-54	28	241	142	54	19	91	76	28	10	0.140315	0.877139	0.997986	ENSMUSG00000035168	ENSMUST00000139863	protein_coding
Pkp4	2	59352267	59354373	KO_peak_1630	2107	+	2.15	1.74e-10	2.29e-09	2.15	61	33	46	5	40	33	28	7	-0.284216	0.848587	0.997986	ENSMUSG00000026991	ENSMUST00000168631	protein_coding
Nek6	2	38586226	38586467	KO_peak_1604	242	+	4.03	1e-21	2e-20	4.03	109	39	37	10	90	30	43	4	0.0536126	0.810186	0.997986	ENSMUSG00000026749	ENSMUST00000054234	protein_coding
Slc43a1	2	84863055	84863355	KO_peak_1710	301	+	9.2	6.46e-08	7.24e-07	9.2	15	9	4	0	4	9	1	2	0.87765	0.897002	0.997986	ENSMUSG00000027075	ENSMUST00000121114	protein_coding
Slc43a3	2	84937582	84938295	KO_peak_1712	714	+	11.2	0.00169824	0.0107152	11.2	11	6	2	0	3	0	1	1	3.27979	0.574814	0.997986	ENSMUSG00000027074	ENSMUST00000090726	protein_coding
Knstrn	2	118834163	118834583	KO_peak_1789	421	+	16.4	7.94e-53	3.16e-51	16.4	145	101	28	19	172	116	60	7	-0.133278	0.854052	0.997986	ENSMUSG00000027331	ENSMUST00000134661	protein_coding
Inafm2	2	118748151	118748750	KO_peak_1786	600	+	32.7	3.98e-17	7.94e-16	32.7	170	105	92	43	168	64	111	11	-0.196	0.897889	0.997986	ENSMUSG00000074918	ENSMUST00000149978	protein_coding
Inafm2	2	118746236	118746985	KO_peak_1785	750	+	22.5	3.98e-39	1.26e-37	22.5	127	149	31	26	69	201	24	26	-0.207704	0.718395	0.997986	ENSMUSG00000074918	ENSMUST00000149978	protein_coding
Inafm2	2	118745757	118745908	KO_peak_1784	152	+	17.4	6.03e-05	0.000489779	17.4	6	6	0	0	3	6	0	5	9.72965	0.10114	0.997986	ENSMUSG00000074918	ENSMUST00000149978	protein_coding
Pak6	2	118696495	118696884	KO_peak_1783	390	+	11.8	7.76e-06	6.92e-05	11.8	25	8	4	2	9	12	6	4	1.29414	0.411817	0.997986	ENSMUSG00000074923	ENSMUST00000110853	protein_coding
Pak6	2	118693229	118693529	KO_peak_1782	301	+	8.63	2e-26	5.01e-25	8.63	108	37	32	3	86	24	34	8	0.709458	0.58499	0.997986	ENSMUSG00000074923	ENSMUST00000110853	protein_coding
Pak6	2	118663691	118663751	KO_peak_1781	61	+	9.2	0.00537032	0.0295121	9.2	6	2	2	0	3	6	1	0	-1.75538	0.757945	0.997986	ENSMUSG00000074923	ENSMUST00000099557	protein_coding
Thbs1	2	118126113	118126233	KO_peak_1780	121	+	13.3	0.000794328	0.00537032	13.3	5	2	1	0	0	0	2	0	10.2151	0.261608	0.997986	ENSMUSG00000040152	ENSMUST00000039559	protein_coding
Thbs1	2	118125063	118125754	KO_peak_1779	692	+	4.6	1.26e-27	3.16e-26	4.6	137	97	49	31	36	28	19	0	-0.838918	0.869115	0.997986	ENSMUSG00000040152	ENSMUST00000039559	protein_coding
Thbs1	2	118113154	118113455	KO_peak_1778	302	+	8.99	1e-10	1.29e-09	8.99	25	27	4	3	14	18	3	0	-1.24441	0.869702	0.997986	ENSMUSG00000040152	ENSMUST00000039559	protein_coding
Spred1	2	117177975	117178394	KO_peak_1777	420	+	4.97	1.26e-16	2.51e-15	4.97	127	107	72	44	95	62	53	45	0.481882	0.840028	0.997986	ENSMUSG00000027351	ENSMUST00000028829	protein_coding
Spred1	2	117175402	117177797	KO_peak_1776	2396	+	11.9	1e-50	5.01e-49	11.9	130	142	33	13	56	91	19	13	0.361169	0.895797	0.997986	ENSMUSG00000027351	ENSMUST00000028829	protein_coding
BC052040	2	115687100	115777160	KO_peak_1775	90061	+	2.85	1.82e-07	1.95e-06	2.85	65	48	41	10	84	56	31	17	-0.278762	0.610687	0.997986	ENSMUSG00000040282	ENSMUST00000110918	protein_coding
Aven	2	112630913	112630974	KO_peak_1774	62	+	3.67	1.58e-27	3.98e-26	3.67	7	2	2	1	10	0	3	1	0.429346	0.912864	0.997986	ENSMUSG00000003604	ENSMUST00000003705	protein_coding
Aven	2	112492993	112493144	KO_peak_1773	152	+	16.4	1.35e-09	1.7e-08	16.4	57	34	26	28	104	62	43	101	0.879452	0.36334	0.997986	ENSMUSG00000003604	ENSMUST00000003705	protein_coding
Katnbl1	2	112412454	112412842	KO_peak_1772	389	+	10.7	1.58e-17	3.16e-16	10.7	74	97	30	13	54	46	40	12	0.910046	0.311917	0.997986	ENSMUSG00000027132	ENSMUST00000028552	protein_coding
Gm21985	2	112266903	112267084	KO_peak_1771	182	+	21.5	1.51e-07	1.62e-06	21.5	32	13	11	3	19	26	6	5	-0.284275	0.862656	0.997986	ENSMUSG00000096764	ENSMUST00000141047	nonsense_mediated_decay
Gm21985	2	112266334	112266574	KO_peak_1770	241	+	10.6	3.16e-36	1e-34	10.6	72	83	16	17	66	46	24	7	0.12908	0.795755	0.997986	ENSMUSG00000096764	ENSMUST00000141047	nonsense_mediated_decay
Ccdc34	2	110021900	110032367	KO_peak_1768	10468	+	1.97	1e-65	5.01e-64	1.97	527	547	356	426	793	683	794	338	-0.129534	0.943394	0.997986	ENSMUSG00000027160	ENSMUST00000127630	nonsense_mediated_decay
Lgr4	2	110011712	110012790	KO_peak_1767	1079	+	19.4	2e-41	6.31e-40	19.4	313	216	99	30	143	164	62	25	0.108502	0.94136	0.997986	ENSMUSG00000050199	ENSMUST00000111037	protein_coding
Bahd1	2	118916289	118916499	KO_peak_1790	211	+	2.83	0.000537032	0.00371535	2.83	20	13	9	3	31	10	23	3	0.628451	0.640555	0.997986	ENSMUSG00000040007	ENSMUST00000036578	protein_coding
Lgr4	2	109917646	109917707	KO_peak_1766	62	+	5.45	5.01e-12	7.94e-11	5.45	48	18	4	8	19	12	9	7	1.40735	0.323615	0.997986	ENSMUSG00000050199	ENSMUST00000111037	protein_coding
Bahd1	2	118916588	118916739	KO_peak_1791	152	+	4.77	0.00309029	0.018197	4.77	11	5	0	2	6	7	5	0	0.539864	0.582415	0.997986	ENSMUSG00000040007	ENSMUST00000036578	protein_coding
Bahd1	2	118923301	118923452	KO_peak_1793	152	+	15.3	0.000223872	0.00162181	15.3	8	4	4	0	15	4	12	0	0.71314	0.821802	0.997986	ENSMUSG00000040007	ENSMUST00000036578	protein_coding
Rtf1	2	119732865	119733046	KO_peak_1816	182	+	3.32	4.68e-06	4.27e-05	3.32	19	29	11	0	25	23	15	5	0.961675	0.60664	0.997986	ENSMUSG00000027304	ENSMUST00000028767	protein_coding
Rtf1	2	119705534	119710975	KO_peak_1815	5442	+	1.48	2.51e-18	5.01e-17	1.48	355	277	246	264	386	375	429	185	-0.228322	0.937946	0.997986	ENSMUSG00000027304	ENSMUST00000028767	protein_coding
Chac1	2	119353517	119353697	KO_peak_1814	181	+	8.18	0.00323594	0.0190546	8.18	4	4	0	1	1	4	0	0	-10.2783	0.666982	0.997986	ENSMUSG00000027313	ENSMUST00000028780	protein_coding
Dll4	2	119334111	119334943	KO_peak_1813	833	+	4.19	6.61e-07	6.61e-06	4.19	39	30	17	5	22	12	4	0	-1.89733	0.377081	0.997986	ENSMUSG00000027314	ENSMUST00000102517	protein_coding
Dll4	2	119332460	119332821	KO_peak_1812	362	+	5.41	7.94e-14	1.26e-12	5.41	45	44	17	14	22	18	11	9	0.583091	0.714807	0.997986	ENSMUSG00000027314	ENSMUST00000102517	protein_coding
Vps18	2	119297826	119298274	KO_peak_1811	449	+	7.66	1.58e-85	1e-83	7.66	272	102	56	30	333	152	69	31	-0.179328	0.794363	0.997986	ENSMUSG00000034216	ENSMUST00000037280	protein_coding
Vps18	2	119297081	119297678	KO_peak_1810	598	+	14.3	2.51e-22	6.31e-21	14.3	98	49	22	7	161	88	61	9	0.257253	0.761965	0.997986	ENSMUSG00000034216	ENSMUST00000037280	protein_coding
Vps18	2	119293159	119293846	KO_peak_1809	688	+	10.2	3.16e-11	3.98e-10	10.2	43	28	15	0	54	69	22	7	0.122411	0.971115	0.997986	ENSMUSG00000034216	ENSMUST00000037280	protein_coding
Spint1	2	119248841	119249199	KO_peak_1808	359	+	2.2	0.000151356	0.00114815	2.2	74	41	55	15	95	23	43	13	-0.283093	0.640084	0.997986	ENSMUSG00000027315	ENSMUST00000028783	protein_coding
Zfyve19	2	119216778	119217019	KO_peak_1807	242	+	1.61	1.82e-07	1.91e-06	1.61	163	93	121	49	205	96	175	42	-0.0192872	0.967146	0.997986	ENSMUSG00000068580	ENSMUST00000090174	protein_coding
Zfyve19	2	119216659	119216719	KO_peak_1806	61	+	1.45	0.0047863	0.0269153	1.45	28	32	23	5	47	38	22	5	-0.683391	0.55246	0.997986	ENSMUSG00000068580	ENSMUST00000090174	protein_coding
Rad51	2	119135157	119135547	KO_peak_1805	391	+	8.18	7.94e-25	2e-23	8.18	213	143	115	44	234	136	164	56	0.350952	0.682568	0.997986	ENSMUSG00000027323	ENSMUST00000028795	protein_coding
Knl1	2	119071946	119072217	KO_peak_1804	272	+	1.54	1.05e-05	9.33e-05	1.54	97	101	69	64	106	78	79	45	-0.0414275	0.928322	0.997986	ENSMUSG00000027326	ENSMUST00000028799	protein_coding
Knl1	2	119070388	119070688	KO_peak_1803	301	+	9.71	2e-16	3.16e-15	9.71	58	52	17	26	49	29	35	21	0.804691	0.40023	0.997986	ENSMUSG00000027326	ENSMUST00000028799	protein_coding
Knl1	2	119070238	119070329	KO_peak_1802	92	+	2.92	0.00812831	0.0436516	2.92	6	12	3	2	7	17	2	0	-2.50028	0.466416	0.997986	ENSMUSG00000027326	ENSMUST00000028799	protein_coding
Knl1	2	119069788	119069969	KO_peak_1801	182	+	2.78	6.31e-12	1e-10	2.78	40	64	20	21	61	35	21	21	0.338893	0.95321	0.997986	ENSMUSG00000027326	ENSMUST00000028799	protein_coding
Knl1	2	119068859	119068980	KO_peak_1800	122	+	3.5	0.00138038	0.00870964	3.5	5	13	2	1	3	10	1	5	1.86344	0.438249	0.997986	ENSMUSG00000027326	ENSMUST00000028799	protein_coding
Knl1	2	119068350	119068531	KO_peak_1799	182	+	15.3	0.000223872	0.00162181	15.3	9	4	0	0	3	1	4	0	9.40772	0.0863973	0.997986	ENSMUSG00000027326	ENSMUST00000028799	protein_coding
Rpusd2	2	119038311	119038937	KO_peak_1798	627	+	22.1	1.26e-29	3.98e-28	22.1	104	122	20	16	114	107	38	25	0.824367	0.460511	0.997986	ENSMUSG00000027324	ENSMUST00000028796	protein_coding
Rpusd2	2	119035175	119035414	KO_peak_1797	240	+	7.66	0.000354813	0.00251189	7.66	10	4	5	0	16	9	5	0	-1.18461	0.617142	0.997986	ENSMUSG00000027324	ENSMUST00000028796	protein_coding
Rpusd2	2	119034789	119035117	KO_peak_1796	329	+	20.4	1.58e-15	2.51e-14	20.4	59	61	15	18	109	62	37	13	-0.0961697	0.978945	0.997986	ENSMUSG00000027324	ENSMUST00000028796	protein_coding
Chst14	2	118927776	118928341	KO_peak_1795	566	+	9.2	1.66e-10	2.19e-09	9.2	70	56	13	15	35	31	6	6	-0.246216	0.755117	0.997986	ENSMUSG00000074916	ENSMUST00000110837	protein_coding
Chst14	2	118926869	118927049	KO_peak_1794	181	+	10.2	0.00524807	0.0295121	10.2	4	2	2	0	3	6	2	0	-1.14479	0.826221	0.997986	ENSMUSG00000074916	ENSMUST00000110837	protein_coding
Bahd1	2	118922704	118922824	KO_peak_1792	121	+	4.85	1e-10	1.32e-09	4.85	55	12	17	2	55	26	24	0	-0.363661	0.9532	0.997986	ENSMUSG00000040007	ENSMUST00000036578	protein_coding
Slc43a3	2	84936578	84936820	KO_peak_1711	243	+	18.4	7.94e-15	1.58e-13	18.4	78	36	18	4	25	10	6	7	1.36542	0.560814	0.997986	ENSMUSG00000027074	ENSMUST00000141650	protein_coding
Kif18a	2	109317988	109333491	KO_peak_1763	15504	+	6.13	6.76e-09	8.13e-08	6.13	39	33	20	4	27	15	18	1	0.132304	0.756331	0.997986	ENSMUSG00000027115	ENSMUST00000028527	protein_coding
Ckap5	2	91620035	91620485	KO_peak_1735	451	+	4.64	2e-46	7.94e-45	4.64	240	175	113	69	319	94	134	29	-0.279628	0.861808	0.997986	ENSMUSG00000040549	ENSMUST00000099716	protein_coding
Lrp4	2	91511954	91512344	KO_peak_1734	391	+	19.1	2e-14	3.16e-13	19.1	31	24	2	4	8	2	2	0	0.275208	0.784858	0.997986	ENSMUSG00000027253	ENSMUST00000028689	protein_coding
Pacsin3	2	91264079	91264260	KO_peak_1732	182	+	7.15	0.000112202	0.000870964	7.15	66	13	57	38	62	7	54	19	-0.160911	0.84799	0.997986	ENSMUSG00000027257	ENSMUST00000028694	protein_coding
Acp2	2	91210631	91211409	KO_peak_1730	779	+	23.5	1.58e-51	6.31e-50	23.5	136	183	42	27	127	93	40	18	0.240286	0.847116	0.997986	ENSMUSG00000002103	ENSMUST00000002172	protein_coding
Mybpc3	2	91135754	91136336	KO_peak_1729	583	+	13.3	0.000794328	0.00537032	13.3	16	10	1	0	9	6	4	0	2.44396	0.252185	0.997986	ENSMUSG00000002100	ENSMUST00000111430	protein_coding
Kbtbd4	2	90909222	90909371	KO_peak_1726	150	+	4.29	0.00104713	0.00676083	4.29	5	9	1	2	7	3	5	0	0.598337	0.746025	0.997986	ENSMUSG00000005505	ENSMUST00000090682	protein_coding
Kbtbd4	2	90904739	90906091	KO_peak_1725	1353	+	13.3	3.98e-16	6.31e-15	13.3	243	113	110	58	211	80	110	18	-0.342467	0.908719	0.997986	ENSMUSG00000005505	ENSMUST00000111464	protein_coding
C1qtnf4	2	90890314	90890375	KO_peak_1724	62	+	3.07	0.000891251	0.00588844	3.07	16	3	5	0	32	4	41	0	1.93959	0.0563182	0.997986	ENSMUSG00000040794	ENSMUST00000111466	protein_coding
Mtch2	2	90866302	90866363	KO_peak_1723	62	+	9.2	0.00977237	0.127057	9.2	3	2	0	0	5	1	17	5	9.72965	0.00929905	0.997986	ENSMUSG00000027282	ENSMUST00000136872	protein_coding
Agbl2	2	90814136	90814257	KO_peak_1722	122	+	5.11	0.00457088	0.0263027	5.11	0	0	0	0	0	0	1	0	0	1	1	ENSMUSG00000040812	ENSMUST00000037206	protein_coding
Agbl2	2	90801261	90801382	KO_peak_1721	122	+	9.2	0.000169824	0.00125892	9.2	7	6	1	1	25	14	10	0	0.108373	0.877345	0.997986	ENSMUSG00000040812	ENSMUST00000111481	protein_coding
Nup160	2	90735460	90735610	KO_peak_1720	151	+	4.09	0.00512861	0.0288403	4.09	10	4	0	4	6	1	5	4	2.11612	0.158474	0.997986	ENSMUSG00000051329	ENSMUST00000057481	protein_coding
Nup160	2	90679355	90679476	KO_peak_1719	122	+	3.07	0.000446684	0.00316228	3.07	44	28	16	15	21	14	17	9	0.698581	0.525825	0.997986	ENSMUSG00000051329	ENSMUST00000057481	protein_coding
Aplnr	2	85137448	85139808	KO_peak_1718	2361	+	9.2	0.00977237	0.127057	9.2	37	16	15	11	45	0	11	0	-1.31505	0.222308	0.997986	ENSMUSG00000044338	ENSMUST00000057019	protein_coding
Tnks1bp1	2	85062663	85063771	KO_peak_1717	1109	+	6.52	0	0	6.52	3428	2557	1046	622	2564	1576	799	404	0.052495	0.879732	0.997986	ENSMUSG00000033955	ENSMUST00000048400	protein_coding
Tnks1bp1	2	85059425	85062604	KO_peak_1716	3180	+	7.59	5.01e-96	3.98e-94	7.59	788	538	311	189	679	361	228	70	-0.535778	0.500276	0.997986	ENSMUSG00000033955	ENSMUST00000048400	protein_coding
Tnks1bp1	2	85058437	85059126	KO_peak_1715	690	+	11.9	5.01e-13	6.31e-12	11.9	50	69	15	11	33	39	19	0	-0.413985	0.841936	0.997986	ENSMUSG00000033955	ENSMUST00000111605	protein_coding
Ssrp1	2	85046808	85046929	KO_peak_1714	122	+	5.62	0.000128825	0.000977237	5.62	6	7	0	2	12	6	6	0	0.258858	0.763906	0.997986	ENSMUSG00000027067	ENSMUST00000168266	protein_coding
Slc43a3	2	84957849	84958239	KO_peak_1713	391	+	3.29	8.13e-10	1.05e-08	3.29	58	70	27	35	22	49	14	16	-0.25782	0.740841	0.997986	ENSMUSG00000027074	ENSMUST00000090726	protein_coding
Arhgap1	2	91650186	91651788	KO_peak_1736	1603	+	2.75	0.000213796	0.00158489	2.75	24	18	12	2	15	8	7	6	1.09984	0.571765	0.997986	ENSMUSG00000027247	ENSMUST00000111331	protein_coding
Harbi1	2	91711239	91712785	KO_peak_1737	1547	+	5.99	3.98e-13	6.31e-12	5.99	80	111	35	35	98	55	32	15	-0.30181	0.731578	0.997986	ENSMUSG00000027243	ENSMUST00000142692	protein_coding
Ambra1	2	91772861	91773250	KO_peak_1739	390	+	12.3	0.000562341	0.00389045	12.3	14	13	4	0	25	18	16	14	2.64351	0.016176	0.997986	ENSMUSG00000040506	ENSMUST00000045699	protein_coding
Kif18a	2	109302948	109306953	KO_peak_1762	4006	+	2.28	2.57e-06	2.45e-05	2.28	50	15	21	16	29	11	29	16	0.991528	0.392495	0.997986	ENSMUSG00000027115	ENSMUST00000028527	protein_coding
Ccdc73	2	104999171	104999411	KO_peak_1760	241	+	2.28	0.000660693	0.00446684	2.28	40	37	18	36	35	22	46	44	1.20079	0.303466	0.997986	ENSMUSG00000045106	ENSMUST00000111114	protein_coding
Ccdc73	2	104991909	104992328	KO_peak_1759	420	+	3.95	1.58e-10	2.09e-09	3.95	60	53	22	9	57	39	25	22	1.04778	0.439369	0.997986	ENSMUSG00000045106	ENSMUST00000111114	protein_coding
Ccdc73	2	104991311	104991760	KO_peak_1758	450	+	4.19	5.01e-21	1e-19	4.19	147	137	61	65	186	94	109	41	0.138773	0.765847	0.997986	ENSMUSG00000045106	ENSMUST00000111114	protein_coding
Ccdc73	2	104989954	104991103	KO_peak_1757	1150	+	2.37	8.91e-07	8.91e-06	2.37	24	43	12	17	30	19	27	10	0.628715	0.508603	0.997986	ENSMUSG00000045106	ENSMUST00000111114	protein_coding
Ccdc73	2	104951632	104951948	KO_peak_1756	317	+	1.95	0.00660693	0.0363078	1.95	19	16	10	2	28	4	33	22	2.76795	0.000291995	0.390532	ENSMUSG00000045106	ENSMUST00000111114	protein_coding
Cstf3	2	104664739	104665099	KO_peak_1755	361	+	4.82	1.02e-09	1.29e-08	4.82	232	114	166	93	320	47	223	68	0.118389	0.920189	0.997986	ENSMUSG00000027176	ENSMUST00000028599	protein_coding
Lmo2	2	103970135	103970406	KO_peak_1754	272	+	33.7	1.45e-09	1.78e-08	33.7	23	9	0	5	9	3	1	2	0.786269	0.897927	0.997986	ENSMUSG00000032698	ENSMUST00000111143	protein_coding
Pamr1	2	102642503	102642892	KO_peak_1753	390	+	6.81	3.98e-14	6.31e-13	6.81	106	31	31	14	14	6	5	3	0.373756	0.911291	0.997986	ENSMUSG00000027188	ENSMUST00000028612	protein_coding
Commd9	2	101901020	101901229	KO_peak_1752	210	+	1.85	2.57e-06	2.45e-05	1.85	69	38	33	32	113	24	49	20	-0.266973	0.751293	0.997986	ENSMUSG00000027163	ENSMUST00000028584	protein_coding
Traf6	2	101694308	101697627	KO_peak_1751	3320	+	33.7	1e-128	1e-126	33.7	224	312	51	16	184	160	46	19	0.5934	0.638268	0.997986	ENSMUSG00000027164	ENSMUST00000004949	protein_coding
Gm10801	2	98662236	98664083	KO_peak_1750	1848	+	267	1e-154	1e-152	267	9	540	0	10	10	2	6	7	6.13385	2.85e-07	0.00247566	ENSMUSG00000075015	ENSMUST00000099684	protein_coding
Alkbh3os1	2	93983276	93983456	KO_peak_1749	181	+	10.2	0.00524807	0.0295121	10.2	1	6	0	0	23	12	6	0	8.99268	0.724097	0.997986	ENSMUSG00000027196	ENSMUST00000028621	antisense
Alx4	2	93681009	93681100	KO_peak_1748	92	+	9.2	0.00977237	0.127057	9.2	2	3	0	0	0	0	0	1	10.4077	0.728358	0.997986	ENSMUSG00000040310	ENSMUST00000042078	protein_coding
Alx4	2	93678048	93678318	KO_peak_1747	271	+	8.18	1.95e-05	0.000165959	8.18	12	4	4	0	1	0	2	2	4.7457	0.129501	0.997986	ENSMUSG00000040310	ENSMUST00000042078	protein_coding
Chst1	2	92613761	92614238	KO_peak_1745	478	+	7.15	1.26e-52	5.01e-51	7.15	102	167	27	25	726	250	166	19	-0.314764	0.859771	0.997986	ENSMUSG00000027221	ENSMUST00000065797	protein_coding
Phf21a	2	92360210	92360690	KO_peak_1744	481	+	10.3	1e-292	1e-289	10.3	472	568	99	47	432	446	94	21	-0.370144	0.80784	0.997986	ENSMUSG00000058318	ENSMUST00000111294	protein_coding
[truncated: 32,751 more rows]

## Sheet: Ctrl m6a peaks
Supplementary Table 4. m6A peaks identified in control spermatocytes determined by MeRIP-seq.
PeakID	Chr	Start	End	Strand	WT_IP1	WT_IP
peak_1	1	6214749	6215010	+	WT_IP1_peak_1	-
peak_2	1	6239971	6240360	+	WT_IP1_peak_2	WT_IP_peak_1
peak_3	1	6248295	6261061	+	WT_IP1_peak_3	WT_IP_peak_2
peak_4	1	7089188	7120525	+	WT_IP1_peak_4	WT_IP_peak_3
peak_5	1	7163269	7170011	+	WT_IP1_peak_5	WT_IP_peak_4
peak_6	1	7172551	7172642	+	WT_IP1_peak_6	-
peak_7	1	9545407	9545645	+	WT_IP1_peak_8	-
peak_8	1	9545704	9547010	+	WT_IP1_peak_9	WT_IP_peak_6
peak_9	1	9601228	9601617	+	WT_IP1_peak_10	WT_IP_peak_7
peak_10	1	9622635	9625082	+	WT_IP1_peak_11	WT_IP_peak_8
peak_11	1	9747647	9748006	+	WT_IP1_peak_12	WT_IP_peak_9
peak_12	1	9748124	9748483	+	WT_IP1_peak_13	WT_IP_peak_10
peak_13	1	9891431	9898969	+	WT_IP1_peak_15	WT_IP_peak_11
peak_14	1	9940531	9940771	+	WT_IP1_peak_16	-
peak_15	1	10064389	10066933	+	WT_IP1_peak_17	WT_IP_peak_13
peak_16	1	12848402	12850983	+	WT_IP1_peak_21	-
peak_17	1	12852477	12859517	+	WT_IP1_peak_22	WT_IP_peak_14
peak_18	1	15805645	15805825	+	WT_IP1_peak_23	-
peak_19	1	15838196	15843127	+	WT_IP1_peak_24	-
peak_20	1	16105803	16106222	+	WT_IP1_peak_25	WT_IP_peak_15
peak_21	1	16618589	16618769	+	WT_IP1_peak_26	-
peak_22	1	16677180	16677565	+	WT_IP1_peak_27	-
peak_23	1	20935361	20935932	+	WT_IP1_peak_28	WT_IP_peak_17
peak_24	1	20936111	20937941	+	WT_IP1_peak_30;WT_IP1_peak_31	WT_IP_peak_18
peak_25	1	20938180	20938361	+	WT_IP1_peak_32	-
peak_26	1	21240588	21245015	+	WT_IP1_peak_33	-
peak_27	1	23848318	23848589	+	WT_IP1_peak_34	-
peak_28	1	31222837	31223667	+	WT_IP1_peak_38	WT_IP_peak_20
peak_29	1	33670267	33670534	+	WT_IP1_peak_39	-
peak_30	1	33720074	33720578	+	WT_IP1_peak_40	-
peak_31	1	33739354	33739925	+	WT_IP1_peak_41	WT_IP_peak_21
peak_32	1	34164182	34164422	+	WT_IP1_peak_43	-
peak_33	1	34177919	34178159	+	WT_IP1_peak_44	-
peak_34	1	34179448	34179598	+	WT_IP1_peak_48	-
peak_35	1	34186827	34186948	+	WT_IP1_peak_51	-
peak_36	1	34189855	34190036	+	WT_IP1_peak_52	-
peak_37	1	34190784	34191145	+	WT_IP1_peak_53	-
peak_38	1	34191834	34192075	+	WT_IP1_peak_54	-
peak_39	1	34198703	34199424	+	WT_IP1_peak_55	-
peak_40	1	34227830	34229180	+	WT_IP1_peak_56	WT_IP_peak_24;WT_IP_peak_25
peak_41	1	34238417	34238778	+	WT_IP1_peak_58	-
peak_42	1	34307401	34307552	+	WT_IP1_peak_60	-
peak_43	1	36069179	36104497	+	WT_IP1_peak_64	WT_IP_peak_30
peak_44	1	36105995	36106326	+	WT_IP1_peak_65	WT_IP_peak_31
peak_45	1	36307732	36311950	+	WT_IP1_peak_66	-
peak_46	1	36319178	36319628	+	WT_IP1_peak_67	WT_IP_peak_32
peak_47	1	36320136	36320825	+	WT_IP1_peak_69	WT_IP_peak_33
peak_48	1	36321214	36321574	+	WT_IP1_peak_70	-
peak_49	1	36322681	36322831	+	WT_IP1_peak_72	WT_IP_peak_34
peak_50	1	36421807	36422017	+	WT_IP1_peak_73	-
peak_51	1	36471948	36472936	+	WT_IP1_peak_74;WT_IP1_peak_75	WT_IP_peak_35;WT_IP_peak_36
peak_52	1	36506460	36506551	+	WT_IP1_peak_76	-
peak_53	1	36506969	36507179	+	WT_IP1_peak_77	WT_IP_peak_37
peak_54	1	36511866	36512285	+	WT_IP1_peak_78	WT_IP_peak_38
peak_55	1	36521721	36525337	+	WT_IP1_peak_79	-
peak_56	1	37261285	37261915	+	WT_IP1_peak_80	-
peak_57	1	37299890	37300070	+	WT_IP1_peak_81	-
peak_58	1	37398973	37399064	+	WT_IP1_peak_82	-
peak_59	1	37430138	37430345	+	WT_IP1_peak_84	WT_IP_peak_43
peak_60	1	37875098	37875277	+	WT_IP1_peak_86	-
peak_61	1	37875514	37875901	+	WT_IP1_peak_88	WT_IP_peak_44
peak_62	1	37998069	38021777	+	WT_IP1_peak_89	WT_IP_peak_45
peak_63	1	38036082	38036263	+	WT_IP1_peak_90	-
peak_64	1	38987756	38987980	+	WT_IP1_peak_91	-
peak_65	1	38991275	38994994	+	WT_IP1_peak_92	-
peak_66	1	39546412	39546800	+	WT_IP1_peak_93	-
peak_67	1	39990126	40000557	+	WT_IP1_peak_94	WT_IP_peak_48
peak_68	1	40010676	40011799	+	WT_IP1_peak_95	-
peak_69	1	40024753	40025143	+	WT_IP1_peak_97	WT_IP_peak_49
peak_70	1	40313060	40313840	+	WT_IP1_peak_98	WT_IP_peak_51
peak_71	1	40315218	40315519	+	WT_IP1_peak_99	WT_IP_peak_52
peak_72	1	40315578	40315728	+	WT_IP1_peak_100	-
peak_73	1	40767689	40768168	+	WT_IP1_peak_101	WT_IP_peak_54
peak_74	1	40772969	40773120	+	WT_IP1_peak_102	-
peak_75	1	40773657	40773957	+	WT_IP1_peak_103	WT_IP_peak_55
peak_76	1	43111124	43113205	+	WT_IP1_peak_104	-
peak_77	1	43553957	43569177	+	WT_IP1_peak_105	WT_IP_peak_59
peak_78	1	43569503	43569712	+	WT_IP1_peak_106	-
peak_79	1	44119046	44119227	+	WT_IP1_peak_108	-
peak_80	1	44126383	44126503	+	WT_IP1_peak_109	-
peak_81	1	44141818	44143333	+	WT_IP1_peak_111	WT_IP_peak_61
peak_82	1	44166845	44167681	+	WT_IP1_peak_112	WT_IP_peak_63
peak_83	1	44173403	44173464	+	WT_IP1_peak_113	-
peak_84	1	44179155	44181141	+	WT_IP1_peak_114	WT_IP_peak_64
peak_85	1	45330577	45331537	+	WT_IP1_peak_115	-
peak_86	1	45331771	45333582	+	WT_IP1_peak_116	-
peak_87	1	46140044	46142011	+	WT_IP1_peak_119	-
peak_88	1	46233603	46234204	+	WT_IP1_peak_120	WT_IP_peak_65
peak_89	1	46530638	46532867	+	WT_IP1_peak_122	-
peak_90	1	46665465	46665706	+	WT_IP1_peak_123	-
peak_91	1	46665765	46665946	+	WT_IP1_peak_124	-
peak_92	1	51300773	51302152	+	WT_IP1_peak_126;WT_IP1_peak_127;WT_IP1_peak_128	WT_IP_peak_67
peak_93	1	52159350	52159830	+	WT_IP1_peak_129	WT_IP_peak_68
peak_94	1	53318259	53320152	+	WT_IP1_peak_134	-
peak_95	1	55071686	55071926	+	WT_IP1_peak_135	WT_IP_peak_72
peak_96	1	55238254	55239154	+	WT_IP1_peak_138	WT_IP_peak_73
peak_97	1	55751294	55751474	+	WT_IP1_peak_139	-
peak_98	1	57377917	57383666	+	WT_IP1_peak_140	WT_IP_peak_74
peak_99	1	58015421	58017876	+	WT_IP1_peak_144;WT_IP1_peak_145	WT_IP_peak_76;WT_IP_peak_77;WT_IP_peak_78
peak_100	1	58445300	58445784	+	WT_IP1_peak_146	-
peak_101	1	58461172	58462041	+	WT_IP1_peak_147	WT_IP_peak_79
peak_102	1	58752411	58753798	+	WT_IP1_peak_148	WT_IP_peak_80
peak_103	1	58755532	58755683	+	WT_IP1_peak_149	-
peak_104	1	59483258	59483438	+	WT_IP1_peak_153	-
peak_105	1	59483556	59483736	+	WT_IP1_peak_154	WT_IP_peak_83
peak_106	1	59484390	59485077	+	WT_IP1_peak_155	WT_IP_peak_84
peak_107	1	59625116	59625177	+	WT_IP1_peak_156	-
peak_108	1	59627604	59630146	+	WT_IP1_peak_157	WT_IP_peak_85
peak_109	1	59630325	59634304	+	WT_IP1_peak_158	WT_IP_peak_86
peak_110	1	59707041	59711436	+	WT_IP1_peak_160	WT_IP_peak_88
peak_111	1	59763849	59764060	+	WT_IP1_peak_162	-
peak_112	1	59764299	59764480	+	WT_IP1_peak_163	-
peak_113	1	59867346	59868486	+	WT_IP1_peak_164	WT_IP_peak_89
peak_114	1	59870344	59870555	+	WT_IP1_peak_165	-
peak_115	1	59981608	59982177	+	WT_IP1_peak_166	WT_IP_peak_90
peak_116	1	60147855	60148066	+	WT_IP1_peak_167	WT_IP_peak_91
peak_117	1	60470731	60477141	+	WT_IP1_peak_169	WT_IP_peak_93
peak_118	1	60478999	60479120	+	WT_IP1_peak_170	-
peak_119	1	62344086	62440019	+	WT_IP1_peak_171	WT_IP_peak_94
peak_120	1	62637788	62638298	+	WT_IP1_peak_173	WT_IP_peak_95
peak_121	1	62639166	62639377	+	WT_IP1_peak_175	WT_IP_peak_96
peak_122	1	62703914	62704215	+	WT_IP1_peak_177	-
peak_123	1	62815574	62816025	+	WT_IP1_peak_179	WT_IP_peak_98
peak_124	1	63302697	63303028	+	WT_IP1_peak_181	-
peak_125	1	63304587	63304798	+	WT_IP1_peak_183	-
peak_126	1	63305096	63305817	+	WT_IP1_peak_184	WT_IP_peak_102;WT_IP_peak_103
peak_127	1	63307046	63307977	+	WT_IP1_peak_186	WT_IP_peak_106
peak_128	1	63308036	63309117	+	WT_IP1_peak_187	WT_IP_peak_107;WT_IP_peak_108;WT_IP_peak_109
peak_129	1	63309536	63310017	+	WT_IP1_peak_188	WT_IP_peak_110
peak_130	1	63731530	63732129	+	WT_IP1_peak_191	WT_IP_peak_111
peak_131	1	64574219	64597600	+	WT_IP1_peak_193;WT_IP1_peak_194	WT_IP_peak_112
peak_132	1	64718258	64723916	+	WT_IP1_peak_195	WT_IP_peak_113
peak_133	1	64725137	64725614	+	WT_IP1_peak_196	-
peak_134	1	64736598	64736778	+	WT_IP1_peak_197	-
peak_135	1	65246273	65250198	+	WT_IP1_peak_198	WT_IP_peak_116
peak_136	1	65272687	65273816	+	WT_IP1_peak_199	-
peak_137	1	66414696	66415026	+	WT_IP1_peak_202	-
peak_138	1	72298054	72300859	+	WT_IP1_peak_206	-
peak_139	1	72301457	72301637	+	WT_IP1_peak_207	-
peak_140	1	72585974	72586392	+	WT_IP1_peak_208	WT_IP_peak_118
peak_141	1	74353365	74353545	+	WT_IP1_peak_213	-
peak_142	1	74368965	74369173	+	WT_IP1_peak_216	-
peak_143	1	74385674	74385854	+	WT_IP1_peak_217	-
peak_144	1	74528773	74529074	+	WT_IP1_peak_218	WT_IP_peak_123
peak_145	1	74566656	74567166	+	WT_IP1_peak_219	WT_IP_peak_126
peak_146	1	74588407	74588586	+	WT_IP1_peak_220	-
peak_147	1	74672848	74678916	+	WT_IP1_peak_226	-
peak_148	1	74678975	74680386	+	WT_IP1_peak_227;WT_IP1_peak_228	WT_IP_peak_128
peak_149	1	74737596	74737892	+	WT_IP1_peak_230	-
peak_150	1	75146570	75147078	+	WT_IP1_peak_232	WT_IP_peak_132
peak_151	1	75171243	75171422	+	WT_IP1_peak_233	-
peak_152	1	75192159	75192667	+	WT_IP1_peak_234	-
peak_153	1	75195140	75195530	+	WT_IP1_peak_235	WT_IP_peak_135
peak_154	1	75197917	75198297	+	WT_IP1_peak_236	-
peak_155	1	75198860	75199297	+	WT_IP1_peak_237	-
peak_156	1	75211366	75212056	+	WT_IP1_peak_238	-
peak_157	1	75213995	75214264	+	WT_IP1_peak_240	-
peak_158	1	75215158	75215248	+	WT_IP1_peak_241	-
peak_159	1	75236435	75236614	+	WT_IP1_peak_242	-
peak_160	1	75245275	75245573	+	WT_IP1_peak_243	-
peak_161	1	75367469	75367680	+	WT_IP1_peak_245	-
peak_162	1	75435959	75436139	+	WT_IP1_peak_246	-
peak_163	1	75485227	75485377	+	WT_IP1_peak_249	-
peak_164	1	75507076	75507313	+	WT_IP1_peak_250	WT_IP_peak_139
peak_165	1	78417451	78417661	+	WT_IP1_peak_251	-
peak_166	1	78417750	78418318	+	WT_IP1_peak_252	WT_IP_peak_140
peak_167	1	78663268	78664674	+	WT_IP1_peak_255	WT_IP_peak_142
peak_168	1	78664763	78666533	+	WT_IP1_peak_256	WT_IP_peak_143
peak_169	1	78667612	78667913	+	WT_IP1_peak_257	WT_IP_peak_145
peak_170	1	78706273	78706424	+	WT_IP1_peak_254	-
peak_171	1	78817938	78818267	+	WT_IP1_peak_258	WT_IP_peak_146
peak_172	1	79776225	79778157	+	WT_IP1_peak_259	WT_IP_peak_148
peak_173	1	79780970	79781267	+	WT_IP1_peak_260	-
peak_174	1	82666557	82668986	+	WT_IP1_peak_261	-
peak_175	1	82682703	82682794	+	WT_IP1_peak_263	-
peak_176	1	85642579	85643265	+	WT_IP1_peak_265	-
peak_177	1	85673712	85679078	+	WT_IP1_peak_267	-
peak_178	1	85793559	85795371	+	WT_IP1_peak_268	-
peak_179	1	85849249	85849787	+	WT_IP1_peak_269	WT_IP_peak_149
peak_180	1	85894518	85894667	+	WT_IP1_peak_270	-
peak_181	1	86064618	86064798	+	WT_IP1_peak_271	-
peak_182	1	86528832	86530026	+	WT_IP1_peak_272	WT_IP_peak_152
peak_183	1	87213913	87214154	+	WT_IP1_peak_273	-
peak_184	1	87237968	87238209	+	WT_IP1_peak_274	-
peak_185	1	87238358	87239109	+	WT_IP1_peak_275	WT_IP_peak_156
peak_186	1	87264362	87264602	+	WT_IP1_peak_276	WT_IP_peak_157
peak_187	1	87421499	87433796	+	WT_IP1_peak_277	WT_IP_peak_158
peak_188	1	87449896	87450496	+	WT_IP1_peak_279	WT_IP_peak_160
peak_189	1	87760113	87766182	+	WT_IP1_peak_281	-
peak_190	1	87766953	87771438	+	WT_IP1_peak_282	-
peak_191	1	87791380	87791620	+	WT_IP1_peak_283	WT_IP_peak_161
peak_192	1	87942571	87942752	+	WT_IP1_peak_284	-
peak_193	1	87943411	87943741	+	WT_IP1_peak_285	WT_IP_peak_163
peak_194	1	88260939	88261090	+	WT_IP1_peak_288	-
peak_195	1	89143580	89143940	+	WT_IP1_peak_289	WT_IP_peak_165
peak_196	1	89145375	89145854	+	WT_IP1_peak_291	WT_IP_peak_168
peak_197	1	89152206	89153154	+	WT_IP1_peak_292	-
peak_198	1	89888873	89889233	+	WT_IP1_peak_294	WT_IP_peak_170
peak_199	1	89890490	89890700	+	WT_IP1_peak_295	-
peak_200	1	90214718	90215048	+	WT_IP1_peak_297	WT_IP_peak_172
peak_201	1	90215166	90215287	+	WT_IP1_peak_298	-
peak_202	1	90612048	90613045	+	WT_IP1_peak_299	WT_IP_peak_173
peak_203	1	91105270	91108640	+	WT_IP1_peak_301	-
peak_204	1	91112269	91116098	+	WT_IP1_peak_302	WT_IP_peak_174;WT_IP_peak_175;WT_IP_peak_176
peak_205	1	91128403	91128554	+	WT_IP1_peak_303	-
peak_206	1	91145100	91153199	+	WT_IP1_peak_304	WT_IP_peak_178;WT_IP_peak_179
peak_207	1	91285482	91285872	+	WT_IP1_peak_305	WT_IP_peak_180
peak_208	1	91346959	91347259	+	WT_IP1_peak_308	-
peak_209	1	91500778	91501411	+	WT_IP1_peak_310	WT_IP_peak_183
peak_210	1	91520910	91520971	+	WT_IP1_peak_311	-
peak_211	1	91525996	91527782	+	WT_IP1_peak_312	-
peak_212	1	91540663	91541118	+	WT_IP1_peak_314	-
peak_213	1	91546991	91547172	+	WT_IP1_peak_315	-
peak_214	1	91552233	91552324	+	WT_IP1_peak_316	-
peak_215	1	92858362	92858542	+	WT_IP1_peak_318	-
peak_216	1	92860152	92860690	+	WT_IP1_peak_319	-
peak_217	1	92919265	92920513	+	WT_IP1_peak_320;WT_IP1_peak_321	WT_IP_peak_186
peak_218	1	92947582	92947672	+	WT_IP1_peak_322	-
peak_219	1	93229633	93229784	+	WT_IP1_peak_323	-
peak_220	1	93230022	93230203	+	WT_IP1_peak_324	-
peak_221	1	93281747	93282830	+	WT_IP1_peak_325	-
peak_222	1	93296386	93297527	+	WT_IP1_peak_327	WT_IP_peak_187;WT_IP_peak_188
peak_223	1	93297855	93298606	+	WT_IP1_peak_328	WT_IP_peak_190
peak_224	1	93298905	93300105	+	WT_IP1_peak_329	WT_IP_peak_191;WT_IP_peak_192
peak_225	1	93300404	93300585	+	WT_IP1_peak_330	-
peak_226	1	93343393	93346287	+	WT_IP1_peak_331	WT_IP_peak_193
peak_227	1	93365093	93365364	+	WT_IP1_peak_332	WT_IP_peak_194
peak_228	1	93366172	93366503	+	WT_IP1_peak_333	WT_IP_peak_196
peak_229	1	93366862	93367073	+	WT_IP1_peak_334	WT_IP_peak_197
peak_230	1	93370850	93371030	+	WT_IP1_peak_336	-
peak_231	1	93372589	93372919	+	WT_IP1_peak_337	-
peak_232	1	93620618	93621587	+	WT_IP1_peak_340	WT_IP_peak_198
peak_233	1	93635312	93635522	+	WT_IP1_peak_341	-
peak_234	1	93749780	93750537	+	WT_IP1_peak_342	-
peak_235	1	93750655	93751072	+	WT_IP1_peak_343	WT_IP_peak_201
peak_236	1	93787703	93788094	+	WT_IP1_peak_344	WT_IP_peak_203
peak_237	1	93788182	93788363	+	WT_IP1_peak_345	-
peak_238	1	93818618	93819038	+	WT_IP1_peak_346	WT_IP_peak_205
peak_239	1	97785155	97786178	+	WT_IP1_peak_348	-
peak_240	1	98421123	98421303	+	WT_IP1_peak_349	-
peak_241	1	105663882	105664212	+	WT_IP1_peak_353	WT_IP_peak_208
peak_242	1	105991093	105991633	+	WT_IP1_peak_355	WT_IP_peak_209
peak_243	1	106030333	106031262	+	WT_IP1_peak_357;WT_IP1_peak_358	WT_IP_peak_210
peak_244	1	106173128	106281433	+	WT_IP1_peak_359	WT_IP_peak_213
peak_245	1	106392723	106393382	+	WT_IP1_peak_360	WT_IP_peak_215
peak_246	1	106541972	106542300	+	WT_IP1_peak_362	WT_IP_peak_216
peak_247	1	118321838	118322172	+	WT_IP1_peak_364	-
peak_248	1	118332419	118333138	+	WT_IP1_peak_365	WT_IP_peak_217
peak_249	1	118389087	118389328	+	WT_IP1_peak_366	-
peak_250	1	118608631	118609321	+	WT_IP1_peak_368;WT_IP1_peak_369	WT_IP_peak_220
peak_251	1	119526932	119527884	+	WT_IP1_peak_370	WT_IP_peak_221
peak_252	1	120606918	120607426	+	WT_IP1_peak_372	WT_IP_peak_222
peak_253	1	125872516	125872726	+	WT_IP1_peak_374	-
peak_254	1	125873174	125873324	+	WT_IP1_peak_375	-
peak_255	1	127479538	127482982	+	WT_IP1_peak_376	WT_IP_peak_226
peak_256	1	127802281	127803749	+	WT_IP1_peak_377;WT_IP1_peak_378	WT_IP_peak_228
peak_257	1	127942436	127942884	+	WT_IP1_peak_379	WT_IP_peak_229
peak_258	1	128193486	128193667	+	WT_IP1_peak_380	-
peak_259	1	128236450	128236541	+	WT_IP1_peak_381	-
peak_260	1	128236809	128236959	+	WT_IP1_peak_382	-
peak_261	1	128244303	128252222	+	WT_IP1_peak_383	-
peak_262	1	128274828	128277199	+	WT_IP1_peak_384	WT_IP_peak_233
peak_263	1	130436100	130436428	+	WT_IP1_peak_385	-
peak_264	1	130717715	130719845	+	WT_IP1_peak_387	WT_IP_peak_235;WT_IP_peak_236
peak_265	1	130743572	130743992	+	WT_IP1_peak_391	WT_IP_peak_237
peak_266	1	130812842	130813111	+	WT_IP1_peak_392	-
peak_267	1	131178638	131178788	+	WT_IP1_peak_393	-
peak_268	1	131179626	131179987	+	WT_IP1_peak_394	WT_IP_peak_239
peak_269	1	131527932	131528672	+	WT_IP1_peak_396	WT_IP_peak_240;WT_IP_peak_241
peak_270	1	131711682	131713412	+	WT_IP1_peak_398	WT_IP_peak_243
peak_271	1	131714156	131714247	+	WT_IP1_peak_399	-
peak_272	1	131816057	131816267	+	WT_IP1_peak_400	-
peak_273	1	131828335	131830402	+	WT_IP1_peak_402	WT_IP_peak_246
peak_274	1	131830580	131830910	+	WT_IP1_peak_403	WT_IP_peak_247
peak_275	1	132013231	132017763	+	WT_IP1_peak_408	-
peak_276	1	132017882	132018452	+	WT_IP1_peak_409	WT_IP_peak_249
peak_277	1	132331758	132332087	+	WT_IP1_peak_411	WT_IP_peak_250
peak_278	1	132332146	132332862	+	WT_IP1_peak_412;WT_IP1_peak_413	WT_IP_peak_251
peak_279	1	132434261	132449745	+	WT_IP1_peak_414	WT_IP_peak_253
peak_280	1	132463454	132463724	+	WT_IP1_peak_415	-
peak_281	1	132498037	132504370	+	WT_IP1_peak_417;WT_IP1_peak_418	WT_IP_peak_257
peak_282	1	132507363	132507779	+	WT_IP1_peak_419	-
peak_283	1	132936994	132937174	+	WT_IP1_peak_421	-
peak_284	1	132938395	132938813	+	WT_IP1_peak_423	-
peak_285	1	133066806	133067077	+	WT_IP1_peak_424	WT_IP_peak_260
peak_286	1	133131920	133132489	+	WT_IP1_peak_426;WT_IP1_peak_427	WT_IP_peak_261
peak_287	1	133132548	133136972	+	WT_IP1_peak_428	WT_IP_peak_262
peak_288	1	133137359	133137570	+	WT_IP1_peak_429	-
peak_289	1	133299902	133300412	+	WT_IP1_peak_430	WT_IP_peak_263
peak_290	1	133300890	133301340	+	WT_IP1_peak_432	WT_IP_peak_264
peak_291	1	133363989	133365752	+	WT_IP1_peak_433	WT_IP_peak_265
peak_292	1	133379947	133380246	+	WT_IP1_peak_434	-
peak_293	1	133914476	133914822	+	WT_IP1_peak_435	WT_IP_peak_267
peak_294	1	134040325	134040743	+	WT_IP1_peak_436	WT_IP_peak_268
peak_295	1	134199740	134199830	+	WT_IP1_peak_437	-
peak_296	1	134423025	134424067	+	WT_IP1_peak_438	-
peak_297	1	134489339	134489520	+	WT_IP1_peak_439	WT_IP_peak_269
peak_298	1	134490088	134490269	+	WT_IP1_peak_440	-
peak_299	1	134494707	134506569	+	WT_IP1_peak_441	WT_IP_peak_270
peak_300	1	134507224	134507672	+	WT_IP1_peak_442	WT_IP_peak_271
peak_301	1	134628691	134630912	+	WT_IP1_peak_443	WT_IP_peak_273
peak_302	1	134631210	134631661	+	WT_IP1_peak_444	WT_IP_peak_274
peak_303	1	134634056	134634356	+	WT_IP1_peak_446	-
peak_304	1	134634805	134634985	+	WT_IP1_peak_447	-
peak_305	1	134962564	134962682	+	WT_IP1_peak_450	-
peak_306	1	135155707	135155797	+	WT_IP1_peak_451	-
peak_307	1	135325045	135364312	+	WT_IP1_peak_452	WT_IP_peak_277
peak_308	1	135364521	135366809	+	WT_IP1_peak_453;WT_IP1_peak_454	WT_IP_peak_278;WT_IP_peak_279
peak_309	1	135766118	135766298	+	WT_IP1_peak_455	-
peak_310	1	135766686	135768867	+	WT_IP1_peak_456	WT_IP_peak_280
peak_311	1	135827234	135827684	+	WT_IP1_peak_458	-
peak_312	1	135836353	135840781	+	WT_IP1_peak_459	-
peak_313	1	135848059	135850771	+	WT_IP1_peak_460	-
peak_314	1	136018086	136018176	+	WT_IP1_peak_461	-
peak_315	1	136034331	136034481	+	WT_IP1_peak_462	-
peak_316	1	136149317	136151172	+	WT_IP1_peak_463	-
peak_317	1	136152403	136154132	+	WT_IP1_peak_464	-
peak_318	1	136172976	136174131	+	WT_IP1_peak_465	-
peak_319	1	136175569	136176079	+	WT_IP1_peak_466	-
peak_320	1	136176138	136176199	+	WT_IP1_peak_467	-
peak_321	1	136176858	136177219	+	WT_IP1_peak_468	WT_IP_peak_284
peak_322	1	136416665	136417259	+	WT_IP1_peak_469	WT_IP_peak_285
peak_323	1	136434594	136440010	+	WT_IP1_peak_471	WT_IP_peak_286
peak_324	1	136468084	136468802	+	WT_IP1_peak_472	WT_IP_peak_287
peak_325	1	136468891	136468982	+	WT_IP1_peak_473	-
peak_326	1	136527323	136527683	+	WT_IP1_peak_474	WT_IP_peak_289
peak_327	1	136625020	136626732	+	WT_IP1_peak_475	WT_IP_peak_290
peak_328	1	136626821	136628019	+	WT_IP1_peak_476;WT_IP1_peak_477	WT_IP_peak_291
peak_329	1	139169789	139170388	+	WT_IP1_peak_478	WT_IP_peak_292
peak_330	1	139423492	139429131	+	WT_IP1_peak_479	WT_IP_peak_294
peak_331	1	139442848	139447486	+	WT_IP1_peak_480	WT_IP_peak_295
peak_332	1	139451684	139451955	+	WT_IP1_peak_481	-
peak_333	1	139452224	139452345	+	WT_IP1_peak_482	-
peak_334	1	139457329	139457600	+	WT_IP1_peak_483	-
peak_335	1	139457749	139457930	+	WT_IP1_peak_484	-
peak_336	1	139458079	139458350	+	WT_IP1_peak_485	-
peak_337	1	139477656	139477897	+	WT_IP1_peak_486	WT_IP_peak_296
peak_338	1	139478195	139478526	+	WT_IP1_peak_487	WT_IP_peak_297
peak_339	1	139478705	139479096	+	WT_IP1_peak_488	WT_IP_peak_298
peak_340	1	139479605	139480476	+	WT_IP1_peak_490	WT_IP_peak_299
peak_341	1	139480535	139481016	+	WT_IP1_peak_491	WT_IP_peak_300
peak_342	1	151344476	151349515	+	WT_IP1_peak_494	WT_IP_peak_302
peak_343	1	151717505	151717926	+	WT_IP1_peak_496	WT_IP_peak_303
peak_344	1	151812798	151819265	+	WT_IP1_peak_497	WT_IP_peak_304
peak_345	1	152766541	152766781	+	WT_IP1_peak_499	-
peak_346	1	153743968	153744149	+	WT_IP1_peak_501	-
peak_347	1	153750710	153750916	+	WT_IP1_peak_509	-
peak_348	1	153753808	153754048	+	WT_IP1_peak_504	WT_IP_peak_306
peak_349	1	153754227	153755155	+	WT_IP1_peak_505;WT_IP1_peak_506	WT_IP_peak_308
peak_350	1	153762574	153762755	+	WT_IP1_peak_507	-
peak_351	1	153907465	153908262	+	WT_IP1_peak_510	WT_IP_peak_311
peak_352	1	155202058	155202716	+	WT_IP1_peak_511	WT_IP_peak_312
peak_353	1	155232959	155233159	+	WT_IP1_peak_512	WT_IP_peak_313
peak_354	1	156035821	156036091	+	WT_IP1_peak_516	-
peak_355	1	156051338	156051937	+	WT_IP1_peak_517	WT_IP_peak_316
peak_356	1	156061615	156062064	+	WT_IP1_peak_518	WT_IP_peak_318
peak_357	1	156064911	156065899	+	WT_IP1_peak_519;WT_IP1_peak_520	WT_IP_peak_319
peak_358	1	156303695	156304198	+	WT_IP1_peak_522	WT_IP_peak_320
peak_359	1	156304286	156304552	+	WT_IP1_peak_523	-
peak_360	1	156558785	156559026	+	WT_IP1_peak_525	-
peak_361	1	156641138	156641319	+	WT_IP1_peak_526	WT_IP_peak_321
peak_362	1	156641408	156642909	+	WT_IP1_peak_527	WT_IP_peak_322;WT_IP_peak_323
peak_363	1	156678829	156678944	+	WT_IP1_peak_528	-
peak_364	1	156844620	156845100	+	WT_IP1_peak_529	WT_IP_peak_324;WT_IP_peak_325
peak_365	1	156939897	156940196	+	WT_IP1_peak_530	-
peak_366	1	157567558	157567768	+	WT_IP1_peak_532	-
peak_367	1	160075251	160075461	+	WT_IP1_peak_533	WT_IP_peak_326
peak_368	1	160213061	160213359	+	WT_IP1_peak_534	WT_IP_peak_327
peak_369	1	160963752	160965071	+	WT_IP1_peak_536	-
peak_370	1	160967690	160967991	+	WT_IP1_peak_537	WT_IP_peak_328
peak_371	1	161070892	161071132	+	WT_IP1_peak_538	-
peak_372	1	161083337	161083578	+	WT_IP1_peak_539	WT_IP_peak_331
peak_373	1	161085971	161086301	+	WT_IP1_peak_540	WT_IP_peak_332
peak_374	1	161151143	161155281	+	WT_IP1_peak_541	-
peak_375	1	161163396	161167929	+	WT_IP1_peak_542	-
peak_376	1	161970262	161971071	+	WT_IP1_peak_544	WT_IP_peak_335
peak_377	1	161971160	161971550	+	WT_IP1_peak_545	WT_IP_peak_336
peak_378	1	161972177	161972477	+	WT_IP1_peak_546	-
peak_379	1	162648478	162648597	+	WT_IP1_peak_548	-
peak_380	1	163930007	163930158	+	WT_IP1_peak_549	-
peak_381	1	163952029	163952598	+	WT_IP1_peak_550	WT_IP_peak_339
peak_382	1	163953571	163953721	+	WT_IP1_peak_551	-
peak_383	1	163995938	163996265	+	WT_IP1_peak_552	WT_IP_peak_341
peak_384	1	163996353	163997243	+	WT_IP1_peak_553	WT_IP_peak_342
peak_385	1	164192798	164193008	+	WT_IP1_peak_554	-
peak_386	1	164264789	164264968	+	WT_IP1_peak_556	-
peak_387	1	164275584	164280563	+	WT_IP1_peak_557;WT_IP1_peak_558	WT_IP_peak_345
peak_388	1	165317306	165321935	+	WT_IP1_peak_559	-
peak_389	1	165322532	165322712	+	WT_IP1_peak_560	-
peak_390	1	165325848	165326088	+	WT_IP1_peak_561	-
peak_391	1	165551353	165552031	+	WT_IP1_peak_562	-
peak_392	1	165774025	165774115	+	WT_IP1_peak_563	-
peak_393	1	166309090	166309210	+	WT_IP1_peak_565	-
peak_394	1	166311382	166312489	+	WT_IP1_peak_566	WT_IP_peak_350;WT_IP_peak_351
peak_395	1	167308466	167308912	+	WT_IP1_peak_570	WT_IP_peak_355
peak_396	1	169972186	169972366	+	WT_IP1_peak_571	-
peak_397	1	170668869	170681148	+	WT_IP1_peak_573	WT_IP_peak_357
peak_398	1	170681747	170682402	+	WT_IP1_peak_574	WT_IP_peak_358
peak_399	1	171126579	171126758	+	WT_IP1_peak_575	-
peak_400	1	171250510	171250690	+	WT_IP1_peak_577	-
peak_401	1	171276301	171276569	+	WT_IP1_peak_579	-
peak_402	1	171340901	171341260	+	WT_IP1_peak_580	WT_IP_peak_361
peak_403	1	171341943	171342331	+	WT_IP1_peak_581	WT_IP_peak_362
peak_404	1	171345669	171358057	+	WT_IP1_peak_582	WT_IP_peak_363
peak_405	1	171407813	171408503	+	WT_IP1_peak_586	WT_IP_peak_364
peak_406	1	171411342	171411763	+	WT_IP1_peak_587	-
peak_407	1	171417702	171418662	+	WT_IP1_peak_588	WT_IP_peak_365
peak_408	1	171463314	171463944	+	WT_IP1_peak_590	WT_IP_peak_366
peak_409	1	171503832	171504720	+	WT_IP1_peak_592	WT_IP_peak_368
peak_410	1	172082558	172087578	+	WT_IP1_peak_593	-
peak_411	1	172126754	172128686	+	WT_IP1_peak_594	-
peak_412	1	172149222	172172726	+	WT_IP1_peak_596	WT_IP_peak_369
peak_413	1	172193886	172195049	+	WT_IP1_peak_597	WT_IP_peak_371
peak_414	1	172317475	172317715	+	WT_IP1_peak_598	-
peak_415	1	172318053	172318263	+	WT_IP1_peak_599	-
peak_416	1	172376545	172376876	+	WT_IP1_peak_602	WT_IP_peak_374
peak_417	1	172377354	172377565	+	WT_IP1_peak_603	-
peak_418	1	172377774	172378224	+	WT_IP1_peak_604	-
peak_419	1	172532562	172532653	+	WT_IP1_peak_608	-
peak_420	1	172534015	172537648	+	WT_IP1_peak_609	-
peak_421	1	172698743	172698952	+	WT_IP1_peak_610	-
peak_422	1	173465231	173465501	+	WT_IP1_peak_612	-
peak_423	1	175899560	175901257	+	WT_IP1_peak_613	WT_IP_peak_377
peak_424	1	175909053	175909413	+	WT_IP1_peak_614	-
peak_425	1	177447056	177448731	+	WT_IP1_peak_617	WT_IP_peak_379
peak_426	1	177449209	177449359	+	WT_IP1_peak_618	-
peak_427	1	178187715	178187896	+	WT_IP1_peak_619	-
peak_428	1	178249312	178249732	+	WT_IP1_peak_620	WT_IP_peak_381
peak_429	1	178340520	178341381	+	WT_IP1_peak_621	WT_IP_peak_383
peak_430	1	178932282	178932492	+	WT_IP1_peak_622	-
peak_431	1	179579420	179579541	+	WT_IP1_peak_623	-
peak_432	1	179606264	179622773	+	WT_IP1_peak_624	WT_IP_peak_385
peak_433	1	179625018	179625469	+	WT_IP1_peak_625	WT_IP_peak_386
peak_434	1	179803464	179803701	+	WT_IP1_peak_627	-
peak_435	1	179960860	179961071	+	WT_IP1_peak_628	-
peak_436	1	180094083	180094428	+	WT_IP1_peak_629	-
peak_437	1	180144484	180144635	+	WT_IP1_peak_630	-
peak_438	1	180330574	180332356	+	WT_IP1_peak_632;WT_IP1_peak_633	WT_IP_peak_389
peak_439	1	180332835	180334095	+	WT_IP1_peak_634	WT_IP_peak_391
peak_440	1	180688293	180690127	+	WT_IP1_peak_635	WT_IP_peak_392
peak_441	1	180726042	180726312	+	WT_IP1_peak_636	WT_IP_peak_393
peak_442	1	180745194	180752648	+	WT_IP1_peak_637	WT_IP_peak_394
peak_443	1	180814372	180814581	+	WT_IP1_peak_638	-
peak_444	1	180814610	180814999	+	WT_IP1_peak_639	WT_IP_peak_396
peak_445	1	180851126	180851246	+	WT_IP1_peak_640	-
peak_446	1	180860069	180866329	+	WT_IP1_peak_641	WT_IP_peak_397
peak_447	1	180974303	180974423	+	WT_IP1_peak_642	-
peak_448	1	182131417	182131628	+	WT_IP1_peak_643	-
peak_449	1	182446540	182448474	+	WT_IP1_peak_644	-
peak_450	1	182448592	182449071	+	WT_IP1_peak_645	WT_IP_peak_400
peak_451	1	182458928	182462104	+	WT_IP1_peak_646	WT_IP_peak_401
peak_452	1	183322337	183323292	+	WT_IP1_peak_649	WT_IP_peak_404
peak_453	1	183409513	183409782	+	WT_IP1_peak_650	-
peak_454	1	183410048	183410139	+	WT_IP1_peak_651	-
peak_455	1	184074353	184074622	+	WT_IP1_peak_653	-
peak_456	1	185356520	185356850	+	WT_IP1_peak_655	WT_IP_peak_406
peak_457	1	185401455	185401606	+	WT_IP1_peak_656	WT_IP_peak_407
peak_458	1	185407492	185410223	+	WT_IP1_peak_657	WT_IP_peak_408
peak_459	1	186967474	186970211	+	WT_IP1_peak_658	WT_IP_peak_409
peak_460	1	187215510	187215757	+	WT_IP1_peak_660	-
peak_461	1	187225741	187230815	+	WT_IP1_peak_661	WT_IP_peak_410
peak_462	1	187316536	187348619	+	WT_IP1_peak_662	WT_IP_peak_411
peak_463	1	187349846	187350147	+	WT_IP1_peak_663	WT_IP_peak_413
peak_464	1	189850277	189850906	+	WT_IP1_peak_667	-
peak_465	1	189851234	189854982	+	WT_IP1_peak_668	-
peak_466	1	190928495	190928706	+	WT_IP1_peak_670	-
peak_467	1	191082189	191082370	+	WT_IP1_peak_671	-
peak_468	1	191083717	191084048	+	WT_IP1_peak_672	WT_IP_peak_418
peak_469	1	191250077	191250256	+	WT_IP1_peak_673	-
peak_470	1	191325911	191328228	+	WT_IP1_peak_674	-
peak_471	1	191349776	191350076	+	WT_IP1_peak_675	WT_IP_peak_419
peak_472	1	191619676	191621538	+	WT_IP1_peak_676	WT_IP_peak_420
peak_473	1	191719400	191719580	+	WT_IP1_peak_678	WT_IP_peak_421
peak_474	1	191778486	191778936	+	WT_IP1_peak_679	WT_IP_peak_422
peak_475	1	191781056	191781117	+	WT_IP1_peak_680	-
peak_476	1	191782013	191782223	+	WT_IP1_peak_681	WT_IP_peak_424
peak_477	1	191821443	191821563	+	WT_IP1_peak_682	-
peak_478	1	191822602	191822693	+	WT_IP1_peak_683	-
peak_479	1	191831227	191831347	+	WT_IP1_peak_684	-
peak_480	1	191907395	191909981	+	WT_IP1_peak_685	WT_IP_peak_425
peak_481	1	193171039	193171189	+	WT_IP1_peak_686	-
peak_482	1	193174091	193174897	+	WT_IP1_peak_688	WT_IP_peak_428
peak_483	1	194812188	194812399	+	WT_IP1_peak_690	WT_IP_peak_429
peak_484	1	194959929	194960199	+	WT_IP1_peak_691	-
peak_485	10	3873048	3873379	+	WT_IP1_peak_13728	WT_IP_peak_8763
peak_486	10	3957046	3964368	+	WT_IP1_peak_13729;WT_IP1_peak_13730;WT_IP1_peak_13731	WT_IP_peak_8764
peak_487	10	3966434	3966554	+	WT_IP1_peak_13733	-
peak_488	10	3973117	3973327	+	WT_IP1_peak_13734	-
peak_489	10	4353344	4353644	+	WT_IP1_peak_13735	-
peak_490	10	4353792	4354301	+	WT_IP1_peak_13736	WT_IP_peak_8766
peak_491	10	4354420	4354540	+	WT_IP1_peak_13737	-
peak_492	10	4354629	4358753	+	WT_IP1_peak_13738	WT_IP_peak_8767;WT_IP_peak_8768;WT_IP_peak_8769
peak_493	10	4359260	4359350	+	WT_IP1_peak_13739	-
peak_494	10	4453464	4454273	+	WT_IP1_peak_13740	WT_IP_peak_8770
peak_495	10	4454691	4454961	+	WT_IP1_peak_13741	-
peak_496	10	4549637	4558574	+	WT_IP1_peak_13742	WT_IP_peak_8771
peak_497	10	5001751	5001962	+	WT_IP1_peak_13743	WT_IP_peak_8772
peak_498	10	7624343	7624494	+	WT_IP1_peak_13745	-
peak_499	10	7691393	7691663	+	WT_IP1_peak_13746	WT_IP_peak_8774
peak_500	10	7702207	7702357	+	WT_IP1_peak_13748	-
peak_501	10	7702536	7713018	+	WT_IP1_peak_13749;WT_IP1_peak_13750;WT_IP1_peak_13751	WT_IP_peak_8775;WT_IP_peak_8776
peak_502	10	7810426	7821370	+	WT_IP1_peak_13753	WT_IP_peak_8777
peak_503	10	11151725	11152206	+	WT_IP1_peak_13754;WT_IP1_peak_13755	WT_IP_peak_8778
peak_504	10	11164538	11164689	+	WT_IP1_peak_13756	-
peak_505	10	11281329	11295514	+	WT_IP1_peak_13757	WT_IP_peak_8781;WT_IP_peak_8782
peak_506	10	11457343	11457523	+	WT_IP1_peak_13758	WT_IP_peak_8783
peak_507	10	13008735	13009183	+	WT_IP1_peak_13759	WT_IP_peak_8784
peak_508	10	13127385	13127655	+	WT_IP1_peak_13760	WT_IP_peak_8785
peak_509	10	13128522	13129031	+	WT_IP1_peak_13761	WT_IP_peak_8786
peak_510	10	13515045	13515466	+	WT_IP1_peak_13763	WT_IP_peak_8789
peak_511	10	14127567	14127928	+	WT_IP1_peak_13765	-
peak_512	10	14128736	14128947	+	WT_IP1_peak_13767	-
peak_513	10	14129545	14129786	+	WT_IP1_peak_13768	-
peak_514	10	14131673	14131884	+	WT_IP1_peak_13770	-
peak_515	10	14149275	14149785	+	WT_IP1_peak_13773	WT_IP_peak_8793
peak_516	10	14150744	14150984	+	WT_IP1_peak_13774	-
peak_517	10	14766858	14767007	+	WT_IP1_peak_13775	-
peak_518	10	14770373	14770582	+	WT_IP1_peak_13776	WT_IP_peak_8795
peak_519	10	17724003	17724958	+	WT_IP1_peak_13777	WT_IP_peak_8796
peak_520	10	17725136	17725315	+	WT_IP1_peak_13778	-
peak_521	10	17842766	17843006	+	WT_IP1_peak_13779	-
peak_522	10	18524024	18524384	+	WT_IP1_peak_13780	WT_IP_peak_8798
peak_523	10	18524802	18525581	+	WT_IP1_peak_13781;WT_IP1_peak_13782	WT_IP_peak_8799
peak_524	10	18526119	18526569	+	WT_IP1_peak_13783	WT_IP_peak_8800
peak_525	10	18527629	18532067	+	WT_IP1_peak_13784	WT_IP_peak_8802
peak_526	10	18855712	18856038	+	WT_IP1_peak_13787	-
peak_527	10	19607313	19609872	+	WT_IP1_peak_13789	WT_IP_peak_8803
peak_528	10	20140696	20141764	+	WT_IP1_peak_13792	-
peak_529	10	20233836	20246621	+	WT_IP1_peak_13793	-
peak_530	10	20267311	20274271	+	WT_IP1_peak_13795	WT_IP_peak_8805
peak_531	10	20278328	20280098	+	WT_IP1_peak_13796	-
peak_532	10	20323117	20323208	+	WT_IP1_peak_13798	-
peak_533	10	20323866	20325738	+	WT_IP1_peak_13799	WT_IP_peak_8806
peak_534	10	20339733	20339854	+	WT_IP1_peak_13800	-
peak_535	10	20357377	20360948	+	WT_IP1_peak_13801	WT_IP_peak_8807
peak_536	10	20959645	20960005	+	WT_IP1_peak_13802	WT_IP_peak_8809
peak_537	10	21368321	21368710	+	WT_IP1_peak_13803	WT_IP_peak_8810
peak_538	10	21396079	21396258	+	WT_IP1_peak_13805	-
peak_539	10	22645100	22645281	+	WT_IP1_peak_13806	-
peak_540	10	23796985	23797240	+	WT_IP1_peak_13808	-
peak_541	10	23904567	23904866	+	WT_IP1_peak_13809	-
peak_542	10	23905044	23905313	+	WT_IP1_peak_13810	WT_IP_peak_8813
peak_543	10	24595471	24595859	+	WT_IP1_peak_13811	WT_IP_peak_8814
peak_544	10	24597341	24597759	+	WT_IP1_peak_13812	WT_IP_peak_8815
peak_545	10	25359827	25408424	+	WT_IP1_peak_13814	WT_IP_peak_8816
peak_546	10	25441613	25441913	+	WT_IP1_peak_13815	WT_IP_peak_8817
peak_547	10	25488955	25502375	+	WT_IP1_peak_13816	WT_IP_peak_8818
peak_548	10	27394168	27396304	+	WT_IP1_peak_13817	-
peak_549	10	29224341	29224522	+	WT_IP1_peak_13819	WT_IP_peak_8820
peak_550	10	29313165	29313345	+	WT_IP1_peak_13820	-
peak_551	10	29344368	29344816	+	WT_IP1_peak_13821	WT_IP_peak_8821
peak_552	10	29346782	29347469	+	WT_IP1_peak_13822	WT_IP_peak_8822
peak_553	10	33909126	33909366	+	WT_IP1_peak_13823	-
peak_554	10	34282189	34283837	+	WT_IP1_peak_13824;WT_IP1_peak_13825	WT_IP_peak_8823
peak_555	10	34297859	34298456	+	WT_IP1_peak_13827	WT_IP_peak_8824
peak_556	10	34298992	34299411	+	WT_IP1_peak_13828	WT_IP_peak_8825
peak_557	10	38965604	38965665	+	WT_IP1_peak_13829	-
peak_558	10	39533860	39564217	+	WT_IP1_peak_13831	WT_IP_peak_8826
peak_559	10	39654440	39654620	+	WT_IP1_peak_13833	-
peak_560	10	39821485	39822773	+	WT_IP1_peak_13834	WT_IP_peak_8831
peak_561	10	39823639	39823850	+	WT_IP1_peak_13835	WT_IP_peak_8832
peak_562	10	39823938	39824538	+	WT_IP1_peak_13836	WT_IP_peak_8833
peak_563	10	39905981	39906132	+	WT_IP1_peak_13838	-
peak_564	10	40349307	40349697	+	WT_IP1_peak_13839	-
peak_565	10	40479717	40480616	+	WT_IP1_peak_13840;WT_IP1_peak_13841	WT_IP_peak_8836
peak_566	10	40573647	40574006	+	WT_IP1_peak_13843	-
peak_567	10	40603684	40603864	+	WT_IP1_peak_13845	-
peak_568	10	40936562	40937976	+	WT_IP1_peak_13846	WT_IP_peak_8838
peak_569	10	41451090	41452171	+	WT_IP1_peak_13847	WT_IP_peak_8840
peak_570	10	41464403	41465034	+	WT_IP1_peak_13848	WT_IP_peak_8841
peak_571	10	41486063	41486403	+	WT_IP1_peak_13849	-
peak_572	10	41519651	41529022	+	WT_IP1_peak_13850	WT_IP_peak_8842
peak_573	10	41810143	41887534	+	WT_IP1_peak_13851	WT_IP_peak_8843;WT_IP_peak_8844
peak_574	10	41907350	41908036	+	WT_IP1_peak_13852	WT_IP_peak_8845
peak_575	10	42823945	42829230	+	WT_IP1_peak_13854	WT_IP_peak_8847
peak_576	10	43221574	43221933	+	WT_IP1_peak_13857	WT_IP_peak_8849
peak_577	10	43413535	43440383	+	WT_IP1_peak_13858	WT_IP_peak_8850
peak_578	10	43510461	43510761	+	WT_IP1_peak_13860	WT_IP_peak_8851
peak_579	10	43511179	43511299	+	WT_IP1_peak_13861	-
peak_580	10	43511448	43512196	+	WT_IP1_peak_13862	WT_IP_peak_8852
peak_581	10	43582858	43583218	+	WT_IP1_peak_13864	WT_IP_peak_8853
peak_582	10	43902224	43902285	+	WT_IP1_peak_13865	-
peak_583	10	44286042	44289916	+	WT_IP1_peak_13866	-
peak_584	10	44347050	44363458	+	WT_IP1_peak_13867	WT_IP_peak_8854
peak_585	10	45158481	45158692	+	WT_IP1_peak_13868	WT_IP_peak_8855
peak_586	10	45159470	45159650	+	WT_IP1_peak_13869	-
peak_587	10	52314359	52320030	+	WT_IP1_peak_13873	WT_IP_peak_8858
peak_588	10	52417546	52417817	+	WT_IP1_peak_13874	-
peak_589	10	52436596	52436717	+	WT_IP1_peak_13875	-
peak_590	10	52438184	52438634	+	WT_IP1_peak_13876	WT_IP_peak_8860
peak_591	10	53596960	53597200	+	WT_IP1_peak_13877	-
peak_592	10	53607720	53608019	+	WT_IP1_peak_13878	WT_IP_peak_8862
peak_593	10	56107005	56115513	+	WT_IP1_peak_13879	WT_IP_peak_8863
peak_594	10	56115750	56116197	+	WT_IP1_peak_13880	WT_IP_peak_8864
peak_595	10	56116404	56116850	+	WT_IP1_peak_13881	WT_IP_peak_8865
peak_596	10	56377478	56387852	+	WT_IP1_peak_13882	WT_IP_peak_8866
peak_597	10	56388150	56388957	+	WT_IP1_peak_13883	WT_IP_peak_8867
peak_598	10	57511974	57512094	+	WT_IP1_peak_13884	-
peak_599	10	58258257	58270275	+	WT_IP1_peak_13886	WT_IP_peak_8870
peak_600	10	58270513	58271234	+	WT_IP1_peak_13887	WT_IP_peak_8871
peak_601	10	58476540	58477680	+	WT_IP1_peak_13889	WT_IP_peak_8872;WT_IP_peak_8873
peak_602	10	58478039	58478220	+	WT_IP1_peak_13890	WT_IP_peak_8874
peak_603	10	58478729	58479210	+	WT_IP1_peak_13892	WT_IP_peak_8875
peak_604	10	58479388	58480409	+	WT_IP1_peak_13893;WT_IP1_peak_13894	WT_IP_peak_8876
peak_605	10	58480588	58483098	+	WT_IP1_peak_13895	-
peak_606	10	58490657	58490747	+	WT_IP1_peak_13896	-
peak_607	10	58492671	58494005	+	WT_IP1_peak_13897;WT_IP1_peak_13898	WT_IP_peak_8877
peak_608	10	58497999	58499195	+	WT_IP1_peak_13899	-
peak_609	10	59138496	59138826	+	WT_IP1_peak_13902	WT_IP_peak_8879
peak_610	10	59222340	59223984	+	WT_IP1_peak_13903;WT_IP1_peak_13904;WT_IP1_peak_13905	WT_IP_peak_8881
peak_611	10	59861623	59863358	+	WT_IP1_peak_13906	-
peak_612	10	59863923	59864102	+	WT_IP1_peak_13907	WT_IP_peak_8882
peak_613	10	59895672	59896650	+	WT_IP1_peak_13908	WT_IP_peak_8883
peak_614	10	59896738	59897991	+	WT_IP1_peak_13909	WT_IP_peak_8884
peak_615	10	59898556	59898676	+	WT_IP1_peak_13910	-
peak_616	10	60106248	60106579	+	WT_IP1_peak_13911	WT_IP_peak_8885
peak_617	10	60127038	60131751	+	WT_IP1_peak_13912	WT_IP_peak_8886;WT_IP_peak_8887
peak_618	10	60133189	60133459	+	WT_IP1_peak_13913	WT_IP_peak_8889
peak_619	10	60277656	60284484	+	WT_IP1_peak_13914	-
peak_620	10	60369003	60369423	+	WT_IP1_peak_13915	WT_IP_peak_8890
peak_621	10	60369602	60369782	+	WT_IP1_peak_13916	-
peak_622	10	61691396	61691604	+	WT_IP1_peak_13921	WT_IP_peak_8895
peak_623	10	61702149	61702654	+	WT_IP1_peak_13922	-
peak_624	10	62133549	62133875	+	WT_IP1_peak_13924	WT_IP_peak_8897
peak_625	10	62449665	62449873	+	WT_IP1_peak_13926	-
peak_626	10	62450907	62451233	+	WT_IP1_peak_13927	-
peak_627	10	63024599	63039161	+	WT_IP1_peak_13928	-
peak_628	10	63057885	63058066	+	WT_IP1_peak_13929	-
peak_629	10	63245440	63246024	+	WT_IP1_peak_13930	-
peak_630	10	67218407	67219821	+	WT_IP1_peak_13932	WT_IP_peak_8900
peak_631	10	67220150	67220361	+	WT_IP1_peak_13933	-
peak_632	10	67224738	67225098	+	WT_IP1_peak_13934	-
peak_633	10	67226387	67226897	+	WT_IP1_peak_13936	WT_IP_peak_8901
peak_634	10	67540906	67541026	+	WT_IP1_peak_13938	-
peak_635	10	67541055	67541562	+	WT_IP1_peak_13939	WT_IP_peak_8903
peak_636	10	68041713	68041923	+	WT_IP1_peak_13940	WT_IP_peak_8904
peak_637	10	69270160	69270851	+	WT_IP1_peak_13941	WT_IP_peak_8905
peak_638	10	69289721	69289812	+	WT_IP1_peak_13942	-
peak_639	10	69986197	69987247	+	WT_IP1_peak_13944;WT_IP1_peak_13945;WT_IP1_peak_13946	WT_IP_peak_8907
peak_640	10	69991174	69991355	+	WT_IP1_peak_13947	-
peak_641	10	70002042	70002492	+	WT_IP1_peak_13949	WT_IP_peak_8908
peak_642	10	70004649	70004920	+	WT_IP1_peak_13950	-
peak_643	10	70023929	70024530	+	WT_IP1_peak_13951	WT_IP_peak_8909
peak_644	10	70024918	70025099	+	WT_IP1_peak_13952	-
peak_645	10	70169232	70182162	+	WT_IP1_peak_13953	-
peak_646	10	70192602	70193051	+	WT_IP1_peak_13954	WT_IP_peak_8910
peak_647	10	71381242	71381872	+	WT_IP1_peak_13956	WT_IP_peak_8913
peak_648	10	71383788	71384118	+	WT_IP1_peak_13957	-
peak_649	10	72654844	72656252	+	WT_IP1_peak_13959	WT_IP_peak_8915
peak_650	10	72668791	72669090	+	WT_IP1_peak_13961	WT_IP_peak_8916
peak_651	10	74990956	74991196	+	WT_IP1_peak_13962	WT_IP_peak_8917
peak_652	10	74991344	74991673	+	WT_IP1_peak_13963	-
peak_653	10	74991732	75015266	+	WT_IP1_peak_13964	WT_IP_peak_8919
peak_654	10	75015563	75015833	+	WT_IP1_peak_13965	-
peak_655	10	75016458	75016907	+	WT_IP1_peak_13966	WT_IP_peak_8920
peak_656	10	75052689	75052929	+	WT_IP1_peak_13967	-
peak_657	10	75060985	75061226	+	WT_IP1_peak_13968	-
peak_658	10	75061615	75062155	+	WT_IP1_peak_13969	WT_IP_peak_8921
peak_659	10	75182344	75182704	+	WT_IP1_peak_13970	WT_IP_peak_8922
peak_660	10	75183693	75183874	+	WT_IP1_peak_13971	WT_IP_peak_8923
peak_661	10	75245171	75245950	+	WT_IP1_peak_13972	WT_IP_peak_8924
peak_662	10	75246039	75248482	+	WT_IP1_peak_13973	WT_IP_peak_8925
peak_663	10	75309795	75310334	+	WT_IP1_peak_13974	WT_IP_peak_8926
peak_664	10	75310603	75311202	+	WT_IP1_peak_13975	WT_IP_peak_8927
peak_665	10	75517970	75518120	+	WT_IP1_peak_13976	-
peak_666	10	75614815	75615382	+	WT_IP1_peak_13978	-
peak_667	10	75895111	75895615	+	WT_IP1_peak_13979	WT_IP_peak_8929
peak_668	10	76006076	76008994	+	WT_IP1_peak_13982	WT_IP_peak_8931
peak_669	10	76038467	76038588	+	WT_IP1_peak_13983	WT_IP_peak_8932
peak_670	10	76038737	76040146	+	WT_IP1_peak_13984	WT_IP_peak_8933
peak_671	10	76040205	76040446	+	WT_IP1_peak_13985	-
peak_672	10	76040715	76040986	+	WT_IP1_peak_13986	-
peak_673	10	76470693	76471143	+	WT_IP1_peak_13991	WT_IP_peak_8936
peak_674	10	76531606	76531962	+	WT_IP1_peak_13992	-
peak_675	10	76553079	76553500	+	WT_IP1_peak_13993	WT_IP_peak_8937
peak_676	10	77268746	77269376	+	WT_IP1_peak_13995	WT_IP_peak_8938
peak_677	10	77606156	77606586	+	WT_IP1_peak_13997	-
peak_678	10	78075339	78078177	+	WT_IP1_peak_13999	-
peak_679	10	78078506	78079196	+	WT_IP1_peak_14001	WT_IP_peak_8941
peak_680	10	78766542	78766870	+	WT_IP1_peak_14003	WT_IP_peak_8942
peak_681	10	78791263	78796014	+	WT_IP1_peak_14004	-
peak_682	10	79668239	79668418	+	WT_IP1_peak_14005	-
peak_683	10	79675501	79675888	+	WT_IP1_peak_14007	WT_IP_peak_8944
peak_684	10	79687953	79688365	+	WT_IP1_peak_14009	WT_IP_peak_8945
peak_685	10	79689079	79689349	+	WT_IP1_peak_14010	-
peak_686	10	79724428	79724668	+	WT_IP1_peak_14011	-
peak_687	10	79781534	79781712	+	WT_IP1_peak_14013	-
peak_688	10	79793571	79807663	+	WT_IP1_peak_14014	-
peak_689	10	79819049	79819526	+	WT_IP1_peak_14015	WT_IP_peak_8948
peak_690	10	79826580	79826881	+	WT_IP1_peak_14017	-
peak_691	10	79854426	79856367	+	WT_IP1_peak_14018	WT_IP_peak_8950
peak_692	10	79931000	79931896	+	WT_IP1_peak_14020	WT_IP_peak_8951
peak_693	10	79951338	79952120	+	WT_IP1_peak_14021	WT_IP_peak_8952
peak_694	10	79974393	79974694	+	WT_IP1_peak_14024	WT_IP_peak_8953
peak_695	10	80031112	80031203	+	WT_IP1_peak_14027	-
peak_696	10	80031262	80031472	+	WT_IP1_peak_14028	-
peak_697	10	80116129	80116872	+	WT_IP1_peak_14029	WT_IP_peak_8954
peak_698	10	80130473	80130682	+	WT_IP1_peak_14030	-
peak_699	10	80149894	80150193	+	WT_IP1_peak_14031	-
peak_700	10	80188796	80188975	+	WT_IP1_peak_14032	-
peak_701	10	80189210	80189330	+	WT_IP1_peak_14033	-
peak_702	10	80189506	80189892	+	WT_IP1_peak_14034	WT_IP_peak_8958
peak_703	10	80232424	80233021	+	WT_IP1_peak_14036	WT_IP_peak_8959
peak_704	10	80240772	80240981	+	WT_IP1_peak_14037	-
[truncated: 18,040 more rows]

## Sheet: iKO m6a peaks
Supplementary Table 4. m6A peaks identified in Mettl16 iKO spermatocytes determined by MeRIP-seq.
[truncated: 19,984 more rows]
