# Supplementary material for: METTL16 is Required for Meiotic Sex Chromosome Inactivation and DSB Formation and Recombination during Male Meiosis
Source: Adv Sci (Weinh). 2024 Nov 28;12(3):2406332. doi: 10.1002/advs.202406332 (PMC11744674; doi:10.1002/advs.202406332)
Supplement: Supplementary file 2 — Supporting Information [file ADVS-12-2406332-s002.zip › Table S5.xlsx]

## Sheet: Ctrl
Supplementary Table 5. The distribution of m6A peaks identified in Control spermatocytes determined by MeRIP-seq.
GeneName	Chr	Start	End	PeakID	Length	Strand	FoldEnrichment	Pvalue	FDR	Score	WT_IP1	WT_IP	WT_input1	WT_input	Region	GeneID	Transcript	BioType	uniprotAc	Refseq	pfam	interpro	eggNOG	GO(GO_term,class,description)	KEGG(KO,pathway,description)
Rb1cc1	1	6239971	6240301	peak_1	331	+	4.16	3.98107e-19	7.94328e-18	4.16	172	159	94	16	cds	ENSMUSG00000025907	ENSMUST00000027040	protein_coding	B2RX00,RB1-inducible coiled-coil 1	-	PF10377,Autophagy-related protein 11	IPR019460,Autophagy-related protein 11	KOG4572,Predicted DNA-binding transcription factor, interacts with stathmin;ENOG410XSY4,-	-	-
Hdac4	1	91991525	91991586	peak_899	62	-	6.46	0.0512861	0.524807	6.46	4	5	1	0	cds	ENSMUSG00000026313	ENSMUST00000008995	protein_coding	A0A287CZK7,Histone deacetylase	XP_013220352.1,histone deacetylase 4 isoform X2	-	IPR024643,Histone deacetylase, glutamine rich N-terminal domain;IPR023696,Ureohydrolase domain superfamily;IPR017320,Histone deacetylase class II, eukaryotic;IPR023801,Histone deacetylase domain;IPR037138,Histone deacetylase domain superfamily;IPR033660,Histone deacetylase 4;IPR000286,Histone deacetylase superfamily	-	GO:0032041,molecular_function,NAD-dependent histone deacetylase activity (H3-K14 specific);GO:0016787,molecular_function,hydrolase activity;GO:0000118,cellular_component,histone deacetylase complex;GO:0070932,biological_process,histone H3 deacetylation;GO:0046872,molecular_function,metal ion binding;GO:0006355,biological_process,regulation of transcription, DNA-templated;GO:0006351,biological_pro…	-
Hdac4	1	91932574	91933293	peak_898	720	-	6.25	6.30957e-12	1e-10	6.25	190	92	62	16	utr3	ENSMUSG00000026313	ENSMUST00000097644	protein_coding	A0A287CZK7,Histone deacetylase	XP_013220352.1,histone deacetylase 4 isoform X2	-	IPR024643,Histone deacetylase, glutamine rich N-terminal domain;IPR023696,Ureohydrolase domain superfamily;IPR017320,Histone deacetylase class II, eukaryotic;IPR023801,Histone deacetylase domain;IPR037138,Histone deacetylase domain superfamily;IPR033660,Histone deacetylase 4;IPR000286,Histone deacetylase superfamily	-	GO:0032041,molecular_function,NAD-dependent histone deacetylase activity (H3-K14 specific);GO:0016787,molecular_function,hydrolase activity;GO:0000118,cellular_component,histone deacetylase complex;GO:0070932,biological_process,histone H3 deacetylation;GO:0046872,molecular_function,metal ion binding;GO:0006355,biological_process,regulation of transcription, DNA-templated;GO:0006351,biological_pro…	-
Per2	1	91424319	91427752	peak_897	3434	-	14	0.00057544	0.00398107	14	23	4	15	1	cds	ENSMUSG00000055866	ENSMUST00000069620	protein_coding	A0A0R4J0U3,Period circadian protein homolog 2	NP_035196.2,period circadian protein homolog 2	PF08447,PAS fold;PF12114,Period protein 2/3C-terminal region	IPR000014,PAS domain;IPR035965,PAS domain superfamily;IPR013655,PAS fold-3;IPR022728,Period circadian-like, C-terminal	-	GO:0000989,molecular_function,transcription factor activity, transcription factor binding;GO:0000122,biological_process,negative regulation of transcription by RNA polymerase II;GO:0005634,cellular_component,nucleus;GO:0007623,biological_process,circadian rhythm;GO:0045892,biological_process,negative regulation of transcription, DNA-templated	K02633,ko04710,Circadian rhythm;K02633,ko04713,Circadian entrainment;K02633,ko04711,Circadian rhythm - fly;K02633,ko05168,Herpes simplex infection
Per2	1	91417446	91417687	peak_896	242	-	9.69	0.00354813	0.020893	9.69	10	4	0	0	utr3	ENSMUSG00000055866	ENSMUST00000069620	protein_coding	A0A0R4J0U3,Period circadian protein homolog 2	NP_035196.2,period circadian protein homolog 2	PF08447,PAS fold;PF12114,Period protein 2/3C-terminal region	IPR000014,PAS domain;IPR035965,PAS domain superfamily;IPR013655,PAS fold-3;IPR022728,Period circadian-like, C-terminal	-	GO:0000989,molecular_function,transcription factor activity, transcription factor binding;GO:0000122,biological_process,negative regulation of transcription by RNA polymerase II;GO:0005634,cellular_component,nucleus;GO:0007623,biological_process,circadian rhythm;GO:0045892,biological_process,negative regulation of transcription, DNA-templated	K02633,ko04710,Circadian rhythm;K02633,ko04713,Circadian entrainment;K02633,ko04711,Circadian rhythm - fly;K02633,ko05168,Herpes simplex infection
Per2	1	91417207	91417358	peak_895	152	-	6.46	0.0512861	0.524807	6.46	4	1	0	0	utr3	ENSMUSG00000055866	ENSMUST00000069620	protein_coding	A0A0R4J0U3,Period circadian protein homolog 2	NP_035196.2,period circadian protein homolog 2	PF08447,PAS fold;PF12114,Period protein 2/3C-terminal region	IPR000014,PAS domain;IPR035965,PAS domain superfamily;IPR013655,PAS fold-3;IPR022728,Period circadian-like, C-terminal	-	GO:0000989,molecular_function,transcription factor activity, transcription factor binding;GO:0000122,biological_process,negative regulation of transcription by RNA polymerase II;GO:0005634,cellular_component,nucleus;GO:0007623,biological_process,circadian rhythm;GO:0045892,biological_process,negative regulation of transcription, DNA-templated	K02633,ko04710,Circadian rhythm;K02633,ko04713,Circadian entrainment;K02633,ko04711,Circadian rhythm - fly;K02633,ko05168,Herpes simplex infection
Per2	1	91416938	91417148	peak_894	211	-	10.8	0.0040738	0.0234423	10.8	8	2	0	0	utr3	ENSMUSG00000055866	ENSMUST00000069620	protein_coding	A0A0R4J0U3,Period circadian protein homolog 2	NP_035196.2,period circadian protein homolog 2	PF08447,PAS fold;PF12114,Period protein 2/3C-terminal region	IPR000014,PAS domain;IPR035965,PAS domain superfamily;IPR013655,PAS fold-3;IPR022728,Period circadian-like, C-terminal	-	GO:0000989,molecular_function,transcription factor activity, transcription factor binding;GO:0000122,biological_process,negative regulation of transcription by RNA polymerase II;GO:0005634,cellular_component,nucleus;GO:0007623,biological_process,circadian rhythm;GO:0045892,biological_process,negative regulation of transcription, DNA-templated	K02633,ko04710,Circadian rhythm;K02633,ko04713,Circadian entrainment;K02633,ko04711,Circadian rhythm - fly;K02633,ko05168,Herpes simplex infection
Per2	1	91416400	91416879	peak_893	480	-	8.62	0.0123027	0.0630957	8.62	18	16	6	0	utr3	ENSMUSG00000055866	ENSMUST00000069620	protein_coding	A0A0R4J0U3,Period circadian protein homolog 2	NP_035196.2,period circadian protein homolog 2	PF08447,PAS fold;PF12114,Period protein 2/3C-terminal region	IPR000014,PAS domain;IPR035965,PAS domain superfamily;IPR013655,PAS fold-3;IPR022728,Period circadian-like, C-terminal	-	GO:0000989,molecular_function,transcription factor activity, transcription factor binding;GO:0000122,biological_process,negative regulation of transcription by RNA polymerase II;GO:0005634,cellular_component,nucleus;GO:0007623,biological_process,circadian rhythm;GO:0045892,biological_process,negative regulation of transcription, DNA-templated	K02633,ko04710,Circadian rhythm;K02633,ko04713,Circadian entrainment;K02633,ko04711,Circadian rhythm - fly;K02633,ko05168,Herpes simplex infection
Ankmy1	1	92860161	92860521	peak_900	361	-	13.5	1.14815e-06	1.14815e-05	13.5	2	0	0	0	utr3	ENSMUSG00000034212	ENSMUST00000212504	protein_coding	E0CYY3,Ankyrin repeat and MYND domain containing 1	NP_001334020.1,ankyrin repeat and MYND domain-containing protein 1 isoform 2	PF12796,Ankyrin repeats (3 copies);PF02493,MORN repeat;PF01753,MYND finger;PF13637,Ankyrin repeats (many copies)	IPR020683,Ankyrin repeat-containing domain;IPR002110,Ankyrin repeat;IPR002893,Zinc finger, MYND-type;IPR003409,MORN motif;IPR036770,Ankyrin repeat-containing domain superfamily	ENOG410ZI92,-;ENOG410IJ14,-	GO:0046872,molecular_function,metal ion binding	-
Hes6	1	91412045	91412372	peak_892	328	-	7.54	0.0040738	0.0234423	7.54	18	24	2	8	cds	ENSMUSG00000067071	ENSMUST00000086851	protein_coding	A0A0G2K6W4,Hairy and enhancer of split 6	XP_006245469.1,transcription cofactor HES-6 isoform X1	PF00010,Helix-loop-helix DNA-binding domain;PF07527,Hairy Orange	IPR003650,Orange domain;IPR011598,Myc-type, basic helix-loop-helix (bHLH) domain;IPR036638,Helix-loop-helix DNA-binding domain superfamily	-	GO:0001227,molecular_function,transcriptional repressor activity, RNA polymerase II transcription regulatory region sequence-specific DNA binding;GO:0046983,molecular_function,protein dimerization activity;GO:0003677,molecular_function,DNA binding;GO:0005667,cellular_component,transcription factor complex;GO:0003712,molecular_function,transcription cofactor activity;GO:0006357,biological_process,…	-
Col6a3	1	90803776	90804077	peak_890	302	-	3.36	1e-08	1.1749e-07	3.36	127	52	31	16	cds	ENSMUSG00000048126	ENSMUST00000130846	protein_coding	E9PWQ3,Collagen, type VI, alpha 3	-	PF00092,von Willebrand factor type A domain;PF01391,Collagen triple helix repeat (20 copies);PF00014,Kunitz/Bovine pancreatic trypsin inhibitor domain	IPR008160,Collagen triple helix repeat;IPR003961,Fibronectin type III;IPR036465,von Willebrand factor A-like domain superfamily;IPR036116,Fibronectin type III superfamily;IPR020901,Proteinase inhibitor I2, Kunitz, conserved site;IPR036880,Pancreatic trypsin inhibitor Kunitz domain superfamily;IPR013783,Immunoglobulin-like fold;IPR002223,Pancreatic trypsin inhibitor Kunitz domain;IPR002035,von Wil…	-	GO:0010951,biological_process,negative regulation of endopeptidase activity;GO:0005578,,;GO:0005581,cellular_component,collagen trimer;GO:0042383,cellular_component,sarcolemma;GO:0004867,molecular_function,serine-type endopeptidase inhibitor activity;GO:0031012,cellular_component,extracellular matrix;GO:0005576,cellular_component,extracellular region;GO:0005615,cellular_component,extracellular sp…	-
Col6a3	1	90778770	90779311	peak_889	542	-	8.62	3.16228e-07	3.31131e-06	8.62	76	36	24	2	cds	ENSMUSG00000048126	ENSMUST00000056925	protein_coding	E9PWQ3,Collagen, type VI, alpha 3	-	PF00092,von Willebrand factor type A domain;PF01391,Collagen triple helix repeat (20 copies);PF00014,Kunitz/Bovine pancreatic trypsin inhibitor domain	IPR008160,Collagen triple helix repeat;IPR003961,Fibronectin type III;IPR036465,von Willebrand factor A-like domain superfamily;IPR036116,Fibronectin type III superfamily;IPR020901,Proteinase inhibitor I2, Kunitz, conserved site;IPR036880,Pancreatic trypsin inhibitor Kunitz domain superfamily;IPR013783,Immunoglobulin-like fold;IPR002223,Pancreatic trypsin inhibitor Kunitz domain;IPR002035,von Wil…	-	GO:0010951,biological_process,negative regulation of endopeptidase activity;GO:0005578,,;GO:0005581,cellular_component,collagen trimer;GO:0042383,cellular_component,sarcolemma;GO:0004867,molecular_function,serine-type endopeptidase inhibitor activity;GO:0031012,cellular_component,extracellular matrix;GO:0005576,cellular_component,extracellular region;GO:0005615,cellular_component,extracellular sp…	-
Col6a3	1	90767328	90767478	peak_888	151	-	12.9	0.00112202	0.00724436	12.9	26	5	4	0	utr3	ENSMUSG00000048126	ENSMUST00000097653	protein_coding	E9PWQ3,Collagen, type VI, alpha 3	-	PF00092,von Willebrand factor type A domain;PF01391,Collagen triple helix repeat (20 copies);PF00014,Kunitz/Bovine pancreatic trypsin inhibitor domain	IPR008160,Collagen triple helix repeat;IPR003961,Fibronectin type III;IPR036465,von Willebrand factor A-like domain superfamily;IPR036116,Fibronectin type III superfamily;IPR020901,Proteinase inhibitor I2, Kunitz, conserved site;IPR036880,Pancreatic trypsin inhibitor Kunitz domain superfamily;IPR013783,Immunoglobulin-like fold;IPR002223,Pancreatic trypsin inhibitor Kunitz domain;IPR002035,von Wil…	-	GO:0010951,biological_process,negative regulation of endopeptidase activity;GO:0005578,,;GO:0005581,cellular_component,collagen trimer;GO:0042383,cellular_component,sarcolemma;GO:0004867,molecular_function,serine-type endopeptidase inhibitor activity;GO:0031012,cellular_component,extracellular matrix;GO:0005576,cellular_component,extracellular region;GO:0005615,cellular_component,extracellular sp…	-
Arl4c	1	88701548	88701608	peak_887	61	-	3.02	0.0218776	0.104472	3.02	10	5	4	0	cds	ENSMUSG00000049866	ENSMUST00000187810	protein_coding	A0A250YBH9,ADP-ribosylation factor-like protein 4C	XP_020033849.1,-	-	IPR006689,Small GTPase superfamily, ARF/SAR type;IPR005225,Small GTP-binding protein domain;IPR024156,Small GTPase superfamily, ARF type;IPR027417,P-loop containing nucleoside triphosphate hydrolase	-	GO:0005525,molecular_function,GTP binding;GO:0000166,molecular_function,nucleotide binding;GO:0005622,cellular_component,intracellular	-
Arl4c	1	88701041	88701251	peak_886	211	-	2.65	0.000416869	0.00295121	2.65	0	0	0	0	cds	ENSMUSG00000049866	ENSMUST00000187810	protein_coding	A0A250YBH9,ADP-ribosylation factor-like protein 4C	XP_020033849.1,-	-	IPR006689,Small GTPase superfamily, ARF/SAR type;IPR005225,Small GTP-binding protein domain;IPR024156,Small GTPase superfamily, ARF type;IPR027417,P-loop containing nucleoside triphosphate hydrolase	-	GO:0005525,molecular_function,GTP binding;GO:0000166,molecular_function,nucleotide binding;GO:0005622,cellular_component,intracellular	-
Arl4c	1	88700744	88700923	peak_885	180	-	3.59	0.0190546	0.0933254	3.59	1	0	0	0	utr3	ENSMUSG00000049866	ENSMUST00000187810	protein_coding	A0A250YBH9,ADP-ribosylation factor-like protein 4C	XP_020033849.1,-	-	IPR006689,Small GTPase superfamily, ARF/SAR type;IPR005225,Small GTP-binding protein domain;IPR024156,Small GTPase superfamily, ARF type;IPR027417,P-loop containing nucleoside triphosphate hydrolase	-	GO:0005525,molecular_function,GTP binding;GO:0000166,molecular_function,nucleotide binding;GO:0005622,cellular_component,intracellular	-
Hjurp	1	88265273	88266587	peak_884	1315	-	8.85	1e-225	1e-222	8.85	2451	2059	860	357	cds	ENSMUSG00000044783	ENSMUST00000054674	protein_coding	E9QKG8,Holliday junction recognition protein	NP_941054.2,Holliday junction recognition protein	PF12347,Holliday junction regulator protein family C-terminal repeat;PF12346,Holliday junction recognition protein-associated repeat;PF10384,Centromere protein Scm3	IPR021052,Holliday junction recognition protein, HJURP;IPR018465,Centromere protein Scm3/HJURP;IPR022102,Holliday junction regulator protein family C-terminal	ENOG410IW66,-;ENOG4111C4D,-	GO:0005634,cellular_component,nucleus;GO:0042393,molecular_function,histone binding	-
Hes6	1	91411660	91411868	peak_891	209	-	2.15	6.16595e-05	0.000501187	2.15	149	102	120	40	utr3	ENSMUSG00000067071	ENSMUST00000086851	protein_coding	A0A0G2K6W4,Hairy and enhancer of split 6	XP_006245469.1,transcription cofactor HES-6 isoform X1	PF00010,Helix-loop-helix DNA-binding domain;PF07527,Hairy Orange	IPR003650,Orange domain;IPR011598,Myc-type, basic helix-loop-helix (bHLH) domain;IPR036638,Helix-loop-helix DNA-binding domain superfamily	-	GO:0001227,molecular_function,transcriptional repressor activity, RNA polymerase II transcription regulatory region sequence-specific DNA binding;GO:0046983,molecular_function,protein dimerization activity;GO:0003677,molecular_function,DNA binding;GO:0005667,cellular_component,transcription factor complex;GO:0003712,molecular_function,transcription cofactor activity;GO:0006357,biological_process,…	-
9430060I03Rik	1	92933969	92934237	peak_901	269	-	9.69	0.00776247	0.0707946	9.69	14	4	2	0	npExon	ENSMUSG00000100632	ENSMUST00000191563	antisense	Q3TRU6,Uncharacterized protein	-	-	-	-	-	-
Kif1a	1	93073082	93073846	peak_902	765	-	2.33	0.0616595	0.257632	2.33	4	0	0	1	cds	ENSMUSG00000014602	ENSMUST00000171556	protein_coding	A0A087WQE8,Kinesin-like protein KIF1A	XP_006529221.1,kinesin-like protein KIF1A isoform X4	PF00225,Kinesin motor domain;PF12423,Kinesin protein 1B;PF12473,Kinesin protein;PF00498,HA domain;PF16183,Kinesin-associated;PF00169,PH domain	IPR022140,Kinesin-like KIF1-type;IPR019821,Kinesin motor domain, conserved site;IPR027417,P-loop containing nucleoside triphosphate hydrolase;IPR032405,Kinesin-associated;IPR001849,Pleckstrin homology domain;IPR011993,PH-like domain superfamily;IPR008984,SMAD/FHA domain superfamily;IPR000253,Forkhead-associated (FHA) domain;IPR001752,Kinesin motor domain;IPR036961,Kinesin motor domain superfamily…	COG5059,Kinesin-like protein;KOG0245,Kinesin-like protein	GO:0005524,molecular_function,ATP binding;GO:0008017,molecular_function,microtubule binding;GO:0007018,biological_process,microtubule-based movement;GO:0003774,molecular_function,motor activity;GO:0000166,molecular_function,nucleotide binding;GO:0003777,molecular_function,microtubule motor activity	-
Mterf4	1	93299419	93299989	peak_903	571	-	4.79	1e-18	1.99526e-17	4.79	8	2	4	2	utr3	ENSMUSG00000026273	ENSMUST00000112944	protein_coding	A0A1A6HRW7,Uncharacterized protein	-	PF02536,mTERF	IPR003690,Transcription termination factor, mitochondrial/chloroplastic;IPR038538,MTERF superfamily, mitochondrial/chloroplastic	-	GO:0006355,biological_process,regulation of transcription, DNA-templated;GO:0003690,molecular_function,double-stranded DNA binding	-
Pign	1	105663571	105663662	peak_920	92	-	3.5	0.0169824	0.0831764	3.5	26	14	9	0	utr5	ENSMUSG00000056536	ENSMUST00000190811	protein_coding	G3X9F1,GPI ethanolamine phosphate transferase 1	NP_038812.2,GPI ethanolamine phosphate transferase 1;XP_017176565.1,-	PF01663,Type I phosphodiesterase / nucleotide pyrophosphatase;PF04987,Phosphatidylinositolglycan class N (PIG-N)	IPR017850,Alkaline-phosphatase-like, core domain superfamily;IPR037671,GPI ethanolamine phosphate transferase 1, N-terminal;IPR017849,Alkaline phosphatase-like, alpha/beta/alpha;IPR002591,Type I phosphodiesterase/nucleotide pyrophosphatase/phosphate transferase;IPR017852,GPI ethanolamine phosphate transferase 1, C-terminal;IPR007070,GPI ethanolamine phosphate transferase 1	COG1524,Uncharacterized proteins of the AP superfamily;KOG2124,Glycosylphosphatidylinositol anchor synthesis protein	GO:0006506,biological_process,GPI anchor biosynthetic process;GO:0051377,molecular_function,mannose-ethanolamine phosphotransferase activity;GO:0003824,molecular_function,catalytic activity;GO:0016740,molecular_function,transferase activity;GO:0005886,cellular_component,plasma membrane;GO:0008152,biological_process,metabolic process;GO:0016020,cellular_component,membrane;GO:0005829,cellular_compo…	K05285,ko00563,Glycosylphosphatidylinositol(GPI)-anchor biosynthesis
Pign	1	105521806	105521987	peak_919	182	-	2.69	0.000794328	0.00537032	2.69	84	46	48	20	utr3	ENSMUSG00000056536	ENSMUST00000186485	protein_coding	G3X9F1,GPI ethanolamine phosphate transferase 1	NP_038812.2,GPI ethanolamine phosphate transferase 1;XP_017176565.1,-	PF01663,Type I phosphodiesterase / nucleotide pyrophosphatase;PF04987,Phosphatidylinositolglycan class N (PIG-N)	IPR017850,Alkaline-phosphatase-like, core domain superfamily;IPR037671,GPI ethanolamine phosphate transferase 1, N-terminal;IPR017849,Alkaline phosphatase-like, alpha/beta/alpha;IPR002591,Type I phosphodiesterase/nucleotide pyrophosphatase/phosphate transferase;IPR017852,GPI ethanolamine phosphate transferase 1, C-terminal;IPR007070,GPI ethanolamine phosphate transferase 1	COG1524,Uncharacterized proteins of the AP superfamily;KOG2124,Glycosylphosphatidylinositol anchor synthesis protein	GO:0006506,biological_process,GPI anchor biosynthetic process;GO:0051377,molecular_function,mannose-ethanolamine phosphotransferase activity;GO:0003824,molecular_function,catalytic activity;GO:0016740,molecular_function,transferase activity;GO:0005886,cellular_component,plasma membrane;GO:0008152,biological_process,metabolic process;GO:0016020,cellular_component,membrane;GO:0005829,cellular_compo…	K05285,ko00563,Glycosylphosphatidylinositol(GPI)-anchor biosynthesis
Rnf152	1	105356470	105356650	peak_918	181	-	8.62	0.0141254	0.0707946	8.62	2	0	0	0	utr5	ENSMUSG00000047496	ENSMUST00000172299	protein_coding	S9Y5M4,E3 ubiquitin-protein ligase RNF152-like protein	XP_006182848.1,E3 ubiquitin-protein ligase RNF152	PF14634,zinc-RING finger domain	IPR001841,Zinc finger, RING-type;IPR033609,E3 ubiquitin-protein ligase RNF152;IPR013083,Zinc finger, RING/FYVE/PHD-type	-	GO:0000209,biological_process,protein polyubiquitination;GO:0061630,molecular_function,ubiquitin protein ligase activity;GO:0016021,cellular_component,integral component of membrane;GO:0006915,biological_process,apoptotic process;GO:0005764,cellular_component,lysosome;GO:0016874,molecular_function,ligase activity;GO:0016020,cellular_component,membrane;GO:1904262,biological_process,negative regula…	K15705,ko04150,mTOR signaling pathway
Rnf152	1	105282570	105282661	peak_917	92	-	2.58	0.0316228	0.144877	2.58	14	16	10	0	utr3	ENSMUSG00000047496	ENSMUST00000172299	protein_coding	S9Y5M4,E3 ubiquitin-protein ligase RNF152-like protein	XP_006182848.1,E3 ubiquitin-protein ligase RNF152	PF14634,zinc-RING finger domain	IPR001841,Zinc finger, RING-type;IPR033609,E3 ubiquitin-protein ligase RNF152;IPR013083,Zinc finger, RING/FYVE/PHD-type	-	GO:0000209,biological_process,protein polyubiquitination;GO:0061630,molecular_function,ubiquitin protein ligase activity;GO:0016021,cellular_component,integral component of membrane;GO:0006915,biological_process,apoptotic process;GO:0005764,cellular_component,lysosome;GO:0016874,molecular_function,ligase activity;GO:0016020,cellular_component,membrane;GO:1904262,biological_process,negative regula…	K15705,ko04150,mTOR signaling pathway
Ppip5k2	1	97761509	97761689	peak_916	181	-	4.85	0.000194984	0.00144544	4.85	37	23	23	5	cds	ENSMUSG00000040648	ENSMUST00000042509	protein_coding	E9Q9J4,Inositol hexakisphosphate and diphosphoinositol-pentakisphosphate kinase 2	-	PF00328,Histidine phosphatase superfamily (branch 2)	IPR037446,Histidine acid phosphatase, VIP1 family;IPR029033,Histidine phosphatase superfamily;IPR000560,Histidine phosphatase superfamily, clade-2;IPR033379,Histidine acid phosphatase active site	-	GO:0000829,molecular_function,inositol heptakisphosphate kinase activity;GO:0016310,biological_process,phosphorylation	-
D1Ertd622e	1	97660989	97661170	peak_915	182	-	12.9	0.00112202	0.00724436	12.9	10	4	0	0	utr5	ENSMUSG00000044768	ENSMUST00000153115	protein_coding	S9WTN8,UNC119-binding protein-like protein	XP_006186764.1,UNC119-binding protein C5orf30 homolog;XP_014416398.1,-	PF15435,UNC119-binding protein C5orf30 homologue	IPR029219,UNC119-binding protein	-	-	-
D1Ertd622e	1	97645481	97646262	peak_914	782	-	12.4	3.16228e-20	6.30957e-19	12.4	154	202	38	36	cds	ENSMUSG00000044768	ENSMUST00000153115	protein_coding	S9WTN8,UNC119-binding protein-like protein	XP_006186764.1,UNC119-binding protein C5orf30 homolog;XP_014416398.1,-	PF15435,UNC119-binding protein C5orf30 homologue	IPR029219,UNC119-binding protein	-	-	-
Thap4	1	93750680	93750980	peak_913	301	-	4.51	1.25893e-41	5.01187e-40	4.51	0	0	0	0	cds	ENSMUSG00000026279	ENSMUST00000112905	nonsense_mediated_decay	A0A1U7QQR1,THAP domain-containing protein 4 isoform X1	XP_005077247.1,THAP domain-containing protein 4 isoform X1	-	IPR038441,THAP-type zinc finger superfamily;IPR014878,Domain of unknown function DUF1794;IPR006612,THAP-type zinc finger;IPR012674,Calycin	-	GO:0003676,molecular_function,nucleic acid binding;GO:0003677,molecular_function,DNA binding	-
Thap4	1	93750470	93750531	peak_912	62	-	1.36	0.0107152	0.0562341	1.36	5	1	6	4	cds	ENSMUSG00000026279	ENSMUST00000112905	nonsense_mediated_decay	A0A1U7QQR1,THAP domain-containing protein 4 isoform X1	XP_005077247.1,THAP domain-containing protein 4 isoform X1	-	IPR038441,THAP-type zinc finger superfamily;IPR014878,Domain of unknown function DUF1794;IPR006612,THAP-type zinc finger;IPR012674,Calycin	-	GO:0003676,molecular_function,nucleic acid binding;GO:0003677,molecular_function,DNA binding	-
Thap4	1	93750171	93750381	peak_911	211	-	1.79	5.01187e-11	6.45654e-10	1.79	0	0	0	0	cds	ENSMUSG00000026279	ENSMUST00000112905	nonsense_mediated_decay	A0A1U7QQR1,THAP domain-containing protein 4 isoform X1	XP_005077247.1,THAP domain-containing protein 4 isoform X1	-	IPR038441,THAP-type zinc finger superfamily;IPR014878,Domain of unknown function DUF1794;IPR006612,THAP-type zinc finger;IPR012674,Calycin	-	GO:0003676,molecular_function,nucleic acid binding;GO:0003677,molecular_function,DNA binding	-
Stk25	1	93621276	93621576	peak_910	301	-	5.21	7.24436e-06	6.60693e-05	5.21	0	0	0	0	utr3	ENSMUSG00000026277	ENSMUST00000027498	protein_coding	Q6V9V9,Serine/threonine kinase 25	NP_908938.1,serine/threonine-protein kinase 25	PF00069,Protein kinase domain	IPR035060,Serine/threonine kinase 25, catalytic domain;IPR011009,Protein kinase-like domain superfamily;IPR017441,Protein kinase, ATP binding site;IPR000719,Protein kinase domain	KOG0201,Serine/threonine protein kinase;ENOG410XP9G,-	GO:0051683,biological_process,establishment of Golgi localization;GO:0004672,molecular_function,protein kinase activity;GO:0016310,biological_process,phosphorylation;GO:0042542,biological_process,response to hydrogen peroxide;GO:0051645,biological_process,Golgi localization;GO:0005794,cellular_component,Golgi apparatus;GO:0007163,biological_process,establishment or maintenance of cell polarity;GO…	-
Pask	1	93343361	93343482	peak_909	122	-	2.35	0.00912011	0.0489779	2.35	4	0	0	0	utr5	ENSMUSG00000026274	ENSMUST00000128253	protein_coding	B9EKC1,PAS domain containing serine/threonine kinase	-	PF13426,PAS domain;PF00069,Protein kinase domain	IPR000014,PAS domain;IPR035965,PAS domain superfamily;IPR011009,Protein kinase-like domain superfamily;IPR017441,Protein kinase, ATP binding site;IPR008271,Serine/threonine-protein kinase, active site;IPR000719,Protein kinase domain	COG0515,Serine/threonine protein kinase;KOG1152,Signal transduction serine/threonine kinase with PAS/PAC sensor domain	GO:0016301,molecular_function,kinase activity;GO:0006468,biological_process,protein phosphorylation;GO:0016310,biological_process,phosphorylation;GO:0004672,molecular_function,protein kinase activity;GO:0005524,molecular_function,ATP binding	-
Pask	1	93321507	93321838	peak_908	332	-	3.45	1.25893e-20	2.51189e-19	3.45	389	140	156	31	cds	ENSMUSG00000026274	ENSMUST00000027493	protein_coding	B9EKC1,PAS domain containing serine/threonine kinase	-	PF13426,PAS domain;PF00069,Protein kinase domain	IPR000014,PAS domain;IPR035965,PAS domain superfamily;IPR011009,Protein kinase-like domain superfamily;IPR017441,Protein kinase, ATP binding site;IPR008271,Serine/threonine-protein kinase, active site;IPR000719,Protein kinase domain	COG0515,Serine/threonine protein kinase;KOG1152,Signal transduction serine/threonine kinase with PAS/PAC sensor domain	GO:0016301,molecular_function,kinase activity;GO:0006468,biological_process,protein phosphorylation;GO:0016310,biological_process,phosphorylation;GO:0004672,molecular_function,protein kinase activity;GO:0005524,molecular_function,ATP binding	-
Pask	1	93321058	93321149	peak_907	92	-	2.02	0.0109648	0.0562341	2.02	51	20	13	9	cds	ENSMUSG00000026274	ENSMUST00000027493	protein_coding	B9EKC1,PAS domain containing serine/threonine kinase	-	PF13426,PAS domain;PF00069,Protein kinase domain	IPR000014,PAS domain;IPR035965,PAS domain superfamily;IPR011009,Protein kinase-like domain superfamily;IPR017441,Protein kinase, ATP binding site;IPR008271,Serine/threonine-protein kinase, active site;IPR000719,Protein kinase domain	COG0515,Serine/threonine protein kinase;KOG1152,Signal transduction serine/threonine kinase with PAS/PAC sensor domain	GO:0016301,molecular_function,kinase activity;GO:0006468,biological_process,protein phosphorylation;GO:0016310,biological_process,phosphorylation;GO:0004672,molecular_function,protein kinase activity;GO:0005524,molecular_function,ATP binding	-
Mterf4	1	93302713	93304778	peak_906	2066	-	3.34	6.60693e-07	6.60693e-06	3.34	128	96	59	0	cds	ENSMUSG00000026273	ENSMUST00000112942	protein_coding	A0A1A6HRW7,Uncharacterized protein	-	PF02536,mTERF	IPR003690,Transcription termination factor, mitochondrial/chloroplastic;IPR038538,MTERF superfamily, mitochondrial/chloroplastic	-	GO:0006355,biological_process,regulation of transcription, DNA-templated;GO:0003690,molecular_function,double-stranded DNA binding	-
Mterf4	1	93301275	93302085	peak_905	811	-	6.1	1e-125	1e-123	6.1	1103	599	386	89	cds	ENSMUSG00000026273	ENSMUST00000027492	protein_coding	A0A1A6HRW7,Uncharacterized protein	-	PF02536,mTERF	IPR003690,Transcription termination factor, mitochondrial/chloroplastic;IPR038538,MTERF superfamily, mitochondrial/chloroplastic	-	GO:0006355,biological_process,regulation of transcription, DNA-templated;GO:0003690,molecular_function,double-stranded DNA binding	-
Mterf4	1	93300437	93300558	peak_904	122	-	9.69	0.00776247	0.106414	9.69	0	0	0	0	utr3	ENSMUSG00000026273	ENSMUST00000112944	protein_coding	A0A1A6HRW7,Uncharacterized protein	-	PF02536,mTERF	IPR003690,Transcription termination factor, mitochondrial/chloroplastic;IPR038538,MTERF superfamily, mitochondrial/chloroplastic	-	GO:0006355,biological_process,regulation of transcription, DNA-templated;GO:0003690,molecular_function,double-stranded DNA binding	-
Dnajb3	1	88204760	88205461	peak_883	702	-	10.2	1.99526e-53	1e-51	10.2	1982	762	1013	352	cds	ENSMUSG00000081984	ENSMUST00000119972	protein_coding	Q5RL26,DnaJ	NP_032325.2,dnaJ homolog subfamily B member 3	PF00226,naJ domain	IPR026901,DnaJ homologue subfamily B member 3;IPR036869,Chaperone J-domain superfamily;IPR018253,DnaJ domain, conserved site;IPR001623,DnaJ domain	COG0484,DnaJ-class molecular chaperone with C-terminal Zn finger domain;KOG0714,Molecular chaperone (DnaJ superfamily)	-	-
Usp40	1	87946195	87946524	peak_882	330	-	3.53	3.01995e-07	3.16228e-06	3.53	98	56	31	20	utr3	ENSMUSG00000005501	ENSMUST00000040783	protein_coding	D3ZL95,Ubiquitin-specific peptidase 40	NP_001128357.1,ubiquitin carboxyl-terminal hydrolase 40;XP_008765481.1,-;XP_008765482.1,-;XP_008765480.1,-	PF00443,Ubiquitin carboxyl-terminal hydrolase	IPR018200,Ubiquitin specific protease, conserved site;IPR028889,Ubiquitin specific protease domain;IPR001394,Peptidase C19, ubiquitin carboxyl-terminal hydrolase	KOG1863,Ubiquitin carboxyl-terminal hydrolase;COG5077,Ubiquitin carboxyl-terminal hydrolase	GO:0006511,biological_process,ubiquitin-dependent protein catabolic process;GO:0036459,molecular_function,thiol-dependent ubiquitinyl hydrolase activity;GO:0016579,biological_process,protein deubiquitination	-
Ngef	1	87510217	87510278	peak_881	62	-	5.38	0.0933254	0.842946	5.38	2	6	0	0	utr5	ENSMUSG00000026259	ENSMUST00000027477	protein_coding	E9QK62,Ephexin-1	NP_001104784.1,ephexin-1 isoform 1	PF14604,Variant SH3 domain;PF00621,RhoGEF domain	IPR035635,Ephexin-1, SH3 domain;IPR001849,Pleckstrin homology domain;IPR011993,PH-like domain superfamily;IPR036028,SH3-like domain superfamily;IPR035899,Dbl homology (DH) domain superfamily;IPR001452,SH3 domain;IPR000219,Dbl homology (DH) domain	COG5422,RhoGEF, Guanine nucleotide exchange factor for Rho/Rac/Cdc42-like GTPases;KOG3523,Putative guanine nucleotide exchange factor TIM	GO:0005089,molecular_function,Rho guanyl-nucleotide exchange factor activity;GO:0035023,biological_process,regulation of Rho protein signal transduction;GO:0065009,biological_process,regulation of molecular function	K07525,ko04360,Axon guidance
Ngef	1	87477162	87477282	peak_880	121	-	7.54	0.0275423	0.314775	7.54	6	2	0	0	utr3	ENSMUSG00000026259	ENSMUST00000068681	protein_coding	E9QK62,Ephexin-1	NP_001104784.1,ephexin-1 isoform 1	PF14604,Variant SH3 domain;PF00621,RhoGEF domain	IPR035635,Ephexin-1, SH3 domain;IPR001849,Pleckstrin homology domain;IPR011993,PH-like domain superfamily;IPR036028,SH3-like domain superfamily;IPR035899,Dbl homology (DH) domain superfamily;IPR001452,SH3 domain;IPR000219,Dbl homology (DH) domain	COG5422,RhoGEF, Guanine nucleotide exchange factor for Rho/Rac/Cdc42-like GTPases;KOG3523,Putative guanine nucleotide exchange factor TIM	GO:0005089,molecular_function,Rho guanyl-nucleotide exchange factor activity;GO:0035023,biological_process,regulation of Rho protein signal transduction;GO:0065009,biological_process,regulation of molecular function	K07525,ko04360,Axon guidance
Sphkap	1	83280519	83288786	peak_858	8268	-	6.46	0.0512861	0.524807	6.46	16	3	4	4	cds	ENSMUSG00000026163	ENSMUST00000160953	protein_coding	E9PUC4,A-kinase anchor protein SPHKAP	NP_766018.3,A-kinase anchor protein SPHKAP isoform 2	PF05716,A-kinase anchor protein 110 kDa (AKAP 110)	IPR018292,A-kinase anchor 110kDa, C-terminal;IPR008382,SPHK1-interactor/A-kinase anchor 110kDa	ENOG41113DA,-;ENOG410IHCW,-	GO:0051018,molecular_function,protein kinase A binding	-
Sphkap	1	83275779	83275900	peak_857	122	-	2.9	0.000151356	0.00114815	2.9	44	20	22	2	cds	ENSMUSG00000026163	ENSMUST00000159078	protein_coding	E9PUC4,A-kinase anchor protein SPHKAP	NP_766018.3,A-kinase anchor protein SPHKAP isoform 2	PF05716,A-kinase anchor protein 110 kDa (AKAP 110)	IPR018292,A-kinase anchor 110kDa, C-terminal;IPR008382,SPHK1-interactor/A-kinase anchor 110kDa	ENOG41113DA,-;ENOG410IHCW,-	GO:0051018,molecular_function,protein kinase A binding	-
Sphkap	1	83254707	83254918	peak_856	212	-	8.62	0.0147911	0.184927	8.62	14	0	0	0	utr3	ENSMUSG00000026163	ENSMUST00000160953	protein_coding	E9PUC4,A-kinase anchor protein SPHKAP	NP_766018.3,A-kinase anchor protein SPHKAP isoform 2	PF05716,A-kinase anchor protein 110 kDa (AKAP 110)	IPR018292,A-kinase anchor 110kDa, C-terminal;IPR008382,SPHK1-interactor/A-kinase anchor 110kDa	ENOG41113DA,-;ENOG410IHCW,-	GO:0051018,molecular_function,protein kinase A binding	-
Slc19a3	1	83013741	83013891	peak_855	151	-	7.54	0.0275423	0.314775	7.54	6	7	0	0	cds	ENSMUSG00000038496	ENSMUST00000045560	protein_coding	A0A0G2K171,Solute carrier family 19 member 3	NP_001101698.1,thiamine transporter 2;XP_017451971.1,-	PF01770,Reduced folate carrier	IPR036259,MFS transporter superfamily;IPR002666,Reduced folate carrier;IPR020846,Major facilitator superfamily domain	-	GO:0071934,biological_process,thiamine transmembrane transport;GO:0015234,molecular_function,thiamine transmembrane transporter activity;GO:0016020,cellular_component,membrane;GO:0090482,molecular_function,vitamin transmembrane transporter activity;GO:0016021,cellular_component,integral component of membrane;GO:0051180,biological_process,vitamin transport	K14610,ko04977,Vitamin digestion and absorption
Col4a4	1	82586638	82586819	peak_854	182	-	6.46	0.0040738	0.0234423	6.46	10	12	2	0	utr5	ENSMUSG00000067158	ENSMUST00000087050	protein_coding	A0A096MIZ6,Collagen type IV alpha 4 chain	-	PF01391,Collagen triple helix repeat (20 copies);PF01413,C-terminal tandem repeated domain in type 4 procollagen	IPR008160,Collagen triple helix repeat;IPR016187,C-type lectin fold;IPR036954,Collagen IV, non-collagenous domain superfamily;IPR001442,Collagen IV, non-collagenous	-	GO:0008150,biological_process,biological_process;GO:0005578,,;GO:0003674,molecular_function,molecular_function;GO:0005604,cellular_component,basement membrane;GO:0005201,molecular_function,extracellular matrix structural constituent;GO:0032836,biological_process,glomerular basement membrane development;GO:0005587,cellular_component,collagen type IV trimer;GO:0005605,cellular_component,basal lamin…	-
Col4a4	1	82452801	82453873	peak_853	1073	-	6.87	8.51138e-10	1.09648e-08	6.87	198	93	88	10	cds	ENSMUSG00000067158	ENSMUST00000087050	protein_coding	A0A096MIZ6,Collagen type IV alpha 4 chain	-	PF01391,Collagen triple helix repeat (20 copies);PF01413,C-terminal tandem repeated domain in type 4 procollagen	IPR008160,Collagen triple helix repeat;IPR016187,C-type lectin fold;IPR036954,Collagen IV, non-collagenous domain superfamily;IPR001442,Collagen IV, non-collagenous	-	GO:0008150,biological_process,biological_process;GO:0005578,,;GO:0003674,molecular_function,molecular_function;GO:0005604,cellular_component,basement membrane;GO:0005201,molecular_function,extracellular matrix structural constituent;GO:0032836,biological_process,glomerular basement membrane development;GO:0005587,cellular_component,collagen type IV trimer;GO:0005605,cellular_component,basal lamin…	-
Col4a4	1	82448902	82449053	peak_852	152	-	3.77	0.00691831	0.0380189	3.77	26	14	18	0	utr3	ENSMUSG00000067158	ENSMUST00000087050	protein_coding	A0A096MIZ6,Collagen type IV alpha 4 chain	-	PF01391,Collagen triple helix repeat (20 copies);PF01413,C-terminal tandem repeated domain in type 4 procollagen	IPR008160,Collagen triple helix repeat;IPR016187,C-type lectin fold;IPR036954,Collagen IV, non-collagenous domain superfamily;IPR001442,Collagen IV, non-collagenous	-	GO:0008150,biological_process,biological_process;GO:0005578,,;GO:0003674,molecular_function,molecular_function;GO:0005604,cellular_component,basement membrane;GO:0005201,molecular_function,extracellular matrix structural constituent;GO:0032836,biological_process,glomerular basement membrane development;GO:0005587,cellular_component,collagen type IV trimer;GO:0005605,cellular_component,basal lamin…	-
Irs1	1	82290036	82290217	peak_851	182	-	11.8	0.00213796	0.0131826	11.8	8	6	0	0	cds	ENSMUSG00000055980	ENSMUST00000069799	protein_coding	Q543V3,Insulin receptor substrate 1	NP_034700.2,insulin receptor substrate 1	PF02174,PTB domain (IRS-1 type);PF00169,PH domain	IPR002404,IRS-type PTB domain;IPR001849,Pleckstrin homology domain;IPR011993,PH-like domain superfamily	ENOG410IXEK,-;ENOG410Z9EP,-	GO:0048009,biological_process,insulin-like growth factor receptor signaling pathway;GO:0032000,biological_process,positive regulation of fatty acid beta-oxidation;GO:0005901,cellular_component,caveola;GO:0001784,molecular_function,phosphotyrosine residue binding;GO:0043548,molecular_function,phosphatidylinositol 3-kinase binding;GO:2001275,biological_process,positive regulation of glucose import …	K16172,ko04910,Insulin signaling pathway;K16172,ko04920,Adipocytokine signaling pathway;K16172,ko04213,Longevity regulating pathway - multiple species;K16172,ko04930,Type II diabetes mellitus;K16172,ko05206,MicroRNAs in cancer;K16172,ko04068,FoxO signaling pathway;K16172,ko04923,Regulation of lipolysis in adipocytes;K16172,ko04932,Non-alcoholic fatty liver disease (NAFLD);K16172,ko04722,Neurotrop…
Irs1	1	82287398	82287969	peak_850	572	-	30.2	1.99526e-08	2.29087e-07	30.2	28	34	6	0	cds	ENSMUSG00000055980	ENSMUST00000069799	protein_coding	Q543V3,Insulin receptor substrate 1	NP_034700.2,insulin receptor substrate 1	PF02174,PTB domain (IRS-1 type);PF00169,PH domain	IPR002404,IRS-type PTB domain;IPR001849,Pleckstrin homology domain;IPR011993,PH-like domain superfamily	ENOG410IXEK,-;ENOG410Z9EP,-	GO:0048009,biological_process,insulin-like growth factor receptor signaling pathway;GO:0032000,biological_process,positive regulation of fatty acid beta-oxidation;GO:0005901,cellular_component,caveola;GO:0001784,molecular_function,phosphotyrosine residue binding;GO:0043548,molecular_function,phosphatidylinositol 3-kinase binding;GO:2001275,biological_process,positive regulation of glucose import …	K16172,ko04910,Insulin signaling pathway;K16172,ko04920,Adipocytokine signaling pathway;K16172,ko04213,Longevity regulating pathway - multiple species;K16172,ko04930,Type II diabetes mellitus;K16172,ko05206,MicroRNAs in cancer;K16172,ko04068,FoxO signaling pathway;K16172,ko04923,Regulation of lipolysis in adipocytes;K16172,ko04932,Non-alcoholic fatty liver disease (NAFLD);K16172,ko04722,Neurotrop…
Irs1	1	82237297	82287249	peak_849	49953	-	21.5	5.01187e-06	4.67735e-05	21.5	59	42	26	8	cds	ENSMUSG00000055980	ENSMUST00000069799	protein_coding	Q543V3,Insulin receptor substrate 1	NP_034700.2,insulin receptor substrate 1	PF02174,PTB domain (IRS-1 type);PF00169,PH domain	IPR002404,IRS-type PTB domain;IPR001849,Pleckstrin homology domain;IPR011993,PH-like domain superfamily	ENOG410IXEK,-;ENOG410Z9EP,-	GO:0048009,biological_process,insulin-like growth factor receptor signaling pathway;GO:0032000,biological_process,positive regulation of fatty acid beta-oxidation;GO:0005901,cellular_component,caveola;GO:0001784,molecular_function,phosphotyrosine residue binding;GO:0043548,molecular_function,phosphatidylinositol 3-kinase binding;GO:2001275,biological_process,positive regulation of glucose import …	K16172,ko04910,Insulin signaling pathway;K16172,ko04920,Adipocytokine signaling pathway;K16172,ko04213,Longevity regulating pathway - multiple species;K16172,ko04930,Type II diabetes mellitus;K16172,ko05206,MicroRNAs in cancer;K16172,ko04068,FoxO signaling pathway;K16172,ko04923,Regulation of lipolysis in adipocytes;K16172,ko04932,Non-alcoholic fatty liver disease (NAFLD);K16172,ko04722,Neurotrop…
Irs1	1	82236727	82236878	peak_848	152	-	7.54	0.00616595	0.0338844	7.54	14	4	4	0	utr3	ENSMUSG00000055980	ENSMUST00000069799	protein_coding	Q543V3,Insulin receptor substrate 1	NP_034700.2,insulin receptor substrate 1	PF02174,PTB domain (IRS-1 type);PF00169,PH domain	IPR002404,IRS-type PTB domain;IPR001849,Pleckstrin homology domain;IPR011993,PH-like domain superfamily	ENOG410IXEK,-;ENOG410Z9EP,-	GO:0048009,biological_process,insulin-like growth factor receptor signaling pathway;GO:0032000,biological_process,positive regulation of fatty acid beta-oxidation;GO:0005901,cellular_component,caveola;GO:0001784,molecular_function,phosphotyrosine residue binding;GO:0043548,molecular_function,phosphatidylinositol 3-kinase binding;GO:2001275,biological_process,positive regulation of glucose import …	K16172,ko04910,Insulin signaling pathway;K16172,ko04920,Adipocytokine signaling pathway;K16172,ko04213,Longevity regulating pathway - multiple species;K16172,ko04930,Type II diabetes mellitus;K16172,ko05206,MicroRNAs in cancer;K16172,ko04068,FoxO signaling pathway;K16172,ko04923,Regulation of lipolysis in adipocytes;K16172,ko04932,Non-alcoholic fatty liver disease (NAFLD);K16172,ko04722,Neurotrop…
Dock10	1	80501791	80501882	peak_847	92	-	6.46	0.0512861	0.524807	6.46	3	5	0	1	cds	ENSMUSG00000038608	ENSMUST00000190595	protein_coding	E9QM99,Dedicator of cytokinesis protein 10	NP_780500.2,dedicator of cytokinesis protein 10 isoform 1	PF06920,ock homology region 2;PF14429,C2 domain in Dock180 and Zizimin proteins;PF11878,omain of unknown function (DUF3398);PF00169,PH domain	IPR037809,Dedicator of cytokinesis D, C2 domain;IPR001849,Pleckstrin homology domain;IPR011993,PH-like domain superfamily;IPR010703,Dedicator of cytokinesis, C-terminal;IPR035892,C2 domain superfamily;IPR021816,Dedicator of cytokinesis C/D, N-terminal;IPR027007,DHR-1 domain;IPR027357,DHR-2 domain;IPR026791,Dedicator of cytokinesis	ENOG410XNVY,-;KOG1997,PH domain-containing protein	GO:0030334,biological_process,regulation of cell migration;GO:0005737,cellular_component,cytoplasm;GO:0005085,molecular_function,guanyl-nucleotide exchange factor activity;GO:0007264,biological_process,small GTPase mediated signal transduction;GO:0065009,biological_process,regulation of molecular function;GO:0005829,cellular_component,cytosol;GO:0005634,cellular_component,nucleus;GO:0005654,cellu…	-
Cul3	1	80266931	80267232	peak_846	302	-	4.33	3.98107e-61	1.99526e-59	4.33	2077	477	1383	198	cds	ENSMUSG00000004364	ENSMUST00000168372	protein_coding	Q6ZQ84,MKIAA0617 protein	-	PF10557,Cullin protein neddylation domain;PF00888,Cullin family	IPR019559,Cullin protein, neddylation domain;IPR016159,Cullin repeat-like-containing domain superfamily;IPR036388,Winged helix-like DNA-binding domain superfamily;IPR001373,Cullin, N-terminal;IPR016158,Cullin homology domain;IPR016157,Cullin, conserved site;IPR036390,Winged helix DNA-binding domain superfamily;IPR036317,Cullin homology domain superfamily	KOG2167,Cullins;COG5647,Cullin, a subunit of E3 ubiquitin ligase	GO:0031625,molecular_function,ubiquitin protein ligase binding;GO:0006511,biological_process,ubiquitin-dependent protein catabolic process;GO:0031461,cellular_component,cullin-RING ubiquitin ligase complex	-
Wdfy1	1	79703995	79704086	peak_845	92	-	2.54	0.0018197	0.0112202	2.54	17	13	12	0	utr3	ENSMUSG00000073643	ENSMUST00000113513	protein_coding	A0A0G2K3L8,WD repeat and FYVE domain-containing 1	XP_006245252.1,WD repeat and FYVE domain-containing protein 1 isoform X1	PF01363,YVE zinc finger;PF00400,WD domain, G-beta repeat	IPR017455,Zinc finger, FYVE-related;IPR019775,WD40 repeat, conserved site;IPR011011,Zinc finger, FYVE/PHD-type;IPR017986,WD40-repeat-containing domain;IPR000306,FYVE zinc finger;IPR036322,WD40-repeat-containing domain superfamily;IPR015943,WD40/YVTN repeat-like-containing domain superfamily;IPR020472,G-protein beta WD-40 repeat;IPR013083,Zinc finger, RING/FYVE/PHD-type;IPR001680,WD40 repeat	-	GO:0034141,biological_process,positive regulation of toll-like receptor 3 signaling pathway;GO:0034145,biological_process,positive regulation of toll-like receptor 4 signaling pathway;GO:0046872,molecular_function,metal ion binding;GO:0005769,cellular_component,early endosome;GO:0005829,cellular_component,cytosol;GO:0005634,cellular_component,nucleus;GO:0005545,molecular_function,1-phosphatidylin…	-
Farsb	1	78418183	78425178	peak_844	6996	-	12.9	0.00112202	0.00724436	12.9	74	12	89	7	utr3	ENSMUSG00000026245	ENSMUST00000068333	protein_coding	Q3TG12,Uncharacterized protein	-	PF03483,B3/4 domain;PF03484,tRNA synthetase B5 domain	IPR004531,Phenylalanyl-tRNA synthetase, class IIc, beta subunit, archae/euk cytosolic;IPR009061,Putative DNA-binding domain superfamily;IPR005146,B3/B4 tRNA-binding domain;IPR020825,Phenylalanyl-tRNA synthetase, B3/B4;IPR005147,tRNA synthetase, B5-domain	KOG2472,Phenylalanyl-tRNA synthetase beta subunit;COG0072,Phenylalanyl-tRNA synthetase beta subunit	GO:0006432,biological_process,phenylalanyl-tRNA aminoacylation;GO:0005737,cellular_component,cytoplasm;GO:0004826,molecular_function,phenylalanine-tRNA ligase activity;GO:0003723,molecular_function,RNA binding;GO:0000287,molecular_function,magnesium ion binding;GO:0000166,molecular_function,nucleotide binding;GO:0005524,molecular_function,ATP binding	-
Obsl1	1	75505611	75505881	peak_843	271	-	3.23	1.12202e-08	1.34896e-07	3.23	100	67	36	11	cds	ENSMUSG00000026211	ENSMUST00000113565	protein_coding	A0A1U7QEB7,obscurin-like protein 1 isoform X2	XP_005070515.1,obscurin-like protein 1 isoform X2	-	IPR003961,Fibronectin type III;IPR007110,Immunoglobulin-like domain;IPR036116,Fibronectin type III superfamily;IPR036179,Immunoglobulin-like domain superfamily;IPR013783,Immunoglobulin-like fold;IPR003599,Immunoglobulin subtype;IPR003598,Immunoglobulin subtype 2;IPR013098,Immunoglobulin I-set	-	-	-
Obsl1	1	75505401	75505552	peak_842	152	-	3.14	0.000213796	0.00158489	3.14	23	23	11	8	cds	ENSMUSG00000026211	ENSMUST00000113565	protein_coding	A0A1U7QEB7,obscurin-like protein 1 isoform X2	XP_005070515.1,obscurin-like protein 1 isoform X2	-	IPR003961,Fibronectin type III;IPR007110,Immunoglobulin-like domain;IPR036116,Fibronectin type III superfamily;IPR036179,Immunoglobulin-like domain superfamily;IPR013783,Immunoglobulin-like fold;IPR003599,Immunoglobulin subtype;IPR003598,Immunoglobulin subtype 2;IPR013098,Immunoglobulin I-set	-	-	-
Pid1	1	84036893	84037133	peak_859	241	-	5.03	0.0040738	0.0234423	5.03	26	8	10	0	utr3	ENSMUSG00000045658	ENSMUST00000168574	protein_coding	A0A0G2K8X3,Phosphotyrosine interaction domain-containing 1	-	PF14719,Phosphotyrosine interaction domain (PTB/PID)	IPR006020,PTB/PI domain;IPR011993,PH-like domain superfamily	-	GO:2000379,biological_process,positive regulation of reactive oxygen species metabolic process;GO:0070346,biological_process,positive regulation of fat cell proliferation;GO:1903077,biological_process,negative regulation of protein localization to plasma membrane;GO:2001274,biological_process,negative regulation of glucose import in response to insulin stimulus;GO:2000377,biological_process,regul…	-
Bcl2	1	106541768	106542307	peak_921	540	-	20.5	1.09648e-09	1.41254e-08	20.5	18	11	6	0	utr3	ENSMUSG00000057329	ENSMUST00000112751	protein_coding	Q7TSN8,Bcl2-like protein	-	PF00452,Apoptosis regulator proteins, Bcl-2 family;PF02180,Bcl-2 homology region 4	IPR020717,Apoptosis regulator, Bcl-2, BH1 motif, conserved site;IPR020731,Apoptosis regulator, Bcl-2, BH4 motif, conserved site;IPR026298,Blc2 family;IPR003093,Apoptosis regulator, Bcl-2 protein, BH4;IPR020728,Apoptosis regulator, Bcl-2, BH3 motif, conserved site;IPR020726,Apoptosis regulator, Bcl-2, BH2 motif, conserved site;IPR002475,Bcl2-like;IPR013278,Apoptosis regulator, Bcl-2;IPR036834,Blc2…	ENOG41123S0,-;KOG4728,Anti-apoptotic Bcl-2 family proteins, prevent opening of mitochondrial porin channel	GO:0042981,biological_process,regulation of apoptotic process;GO:0006915,biological_process,apoptotic process;GO:0016020,cellular_component,membrane;GO:0016021,cellular_component,integral component of membrane;GO:0043066,biological_process,negative regulation of apoptotic process	-
Pid1	1	84037341	84038119	peak_860	779	-	44.2	3.16228e-14	5.01187e-13	44.2	151	100	27	8	cds	ENSMUSG00000045658	ENSMUST00000168574	protein_coding	A0A0G2K8X3,Phosphotyrosine interaction domain-containing 1	-	PF14719,Phosphotyrosine interaction domain (PTB/PID)	IPR006020,PTB/PI domain;IPR011993,PH-like domain superfamily	-	GO:2000379,biological_process,positive regulation of reactive oxygen species metabolic process;GO:0070346,biological_process,positive regulation of fat cell proliferation;GO:1903077,biological_process,negative regulation of protein localization to plasma membrane;GO:2001274,biological_process,negative regulation of glucose import in response to insulin stimulus;GO:2000377,biological_process,regul…	-
Trip12	1	84840239	84840516	peak_862	278	-	11.8	0.000223872	0.00165959	11.8	25	6	16	4	utr5	ENSMUSG00000026219	ENSMUST00000186465	protein_coding	A0A1S3G1F4,E3 ubiquitin-protein ligase TRIP12 isoform X7	XP_012882631.1,E3 ubiquitin-protein ligase TRIP12 isoform X7	-	IPR037197,WWE domain superfamily;IPR004170,WWE domain;IPR000569,HECT domain;IPR011989,Armadillo-like helical;IPR016024,Armadillo-type fold;IPR035983,HECT, E3 ligase catalytic domain;IPR018123,WWE domain, subgroup	-	GO:0016567,biological_process,protein ubiquitination;GO:0016740,molecular_function,transferase activity;GO:0016874,molecular_function,ligase activity;GO:0008270,molecular_function,zinc ion binding;GO:0004842,molecular_function,ubiquitin-protein transferase activity	-
Efhd1os	1	87264535	87264591	peak_879	57	-	1.78	0.0213796	0.103992	1.78	0	0	0	0	npExon	ENSMUSG00000089821	ENSMUST00000138844	antisense	A0A1U7R966,EF-hand domain-containing protein D1	XP_005082295.1,EF-hand domain-containing protein D1	-	IPR002048,EF-hand domain;IPR011992,EF-hand domain pair	-	GO:0005509,molecular_function,calcium ion binding	-
Pde6d	1	86582456	86582547	peak_878	92	-	2.85	3.98107e-11	6.0256e-10	2.85	208	123	116	45	utr5	ENSMUSG00000026239	ENSMUST00000143674	nonsense_mediated_decay	Q3TDQ8,Uncharacterized protein	NP_032827.1,retinal rod rhodopsin-sensitive cGMP 3',5'-cyclic phosphodiesterase subunit delta	PF05351,MP-PDE, delta subunit	IPR008015,GMP phosphodiesterase, delta subunit;IPR037036,GMP phosphodiesterase, delta subunit superfamily;IPR017287,Retinal rod rhodopsin-sensitive cGMP 3', 5'-cyclic phosphodiesterase, delta subunit;IPR014756,Immunoglobulin E-set	KOG4038,cGMP-phosphodiesterase, delta subunit;ENOG4110ZMQ,-	GO:0005829,cellular_component,cytosol;GO:0004114,molecular_function,3',5'-cyclic-nucleotide phosphodiesterase activity;GO:0031410,cellular_component,cytoplasmic vesicle;GO:0007601,biological_process,visual perception;GO:0017137,molecular_function,Rab GTPase binding	K13758,ko00230,Purine metabolism
Pde6d	1	86543083	86543473	peak_877	391	-	11.8	1.25893e-16	1.99526e-15	11.8	173	62	49	16	utr3	ENSMUSG00000026239	ENSMUST00000143674	nonsense_mediated_decay	Q3TDQ8,Uncharacterized protein	NP_032827.1,retinal rod rhodopsin-sensitive cGMP 3',5'-cyclic phosphodiesterase subunit delta	PF05351,MP-PDE, delta subunit	IPR008015,GMP phosphodiesterase, delta subunit;IPR037036,GMP phosphodiesterase, delta subunit superfamily;IPR017287,Retinal rod rhodopsin-sensitive cGMP 3', 5'-cyclic phosphodiesterase, delta subunit;IPR014756,Immunoglobulin E-set	KOG4038,cGMP-phosphodiesterase, delta subunit;ENOG4110ZMQ,-	GO:0005829,cellular_component,cytosol;GO:0004114,molecular_function,3',5'-cyclic-nucleotide phosphodiesterase activity;GO:0031410,cellular_component,cytoplasmic vesicle;GO:0007601,biological_process,visual perception;GO:0017137,molecular_function,Rab GTPase binding	K13758,ko00230,Purine metabolism
Ncl	1	86358893	86359400	peak_876	508	-	8.77	5.01187e-12	7.94328e-11	8.77	2104	561	2112	806	cds	ENSMUSG00000026234	ENSMUST00000027438	protein_coding	Q8CD23,Uncharacterized protein	-	PF00076,RNA recognition motif. (a.k.a. RRM, RBD, or RNP domain)	IPR034230,Nucleolin, RNA recognition motif 1;IPR034233,Nucleolin, RNA recognition motif 2;IPR012677,Nucleotide-binding alpha-beta plait domain superfamily;IPR000504,RNA recognition motif domain;IPR034235,Nucleolin, RNA recognition motif 4;IPR035979,RNA-binding domain superfamily;IPR034234,Nucleolin, RNA recognition motif 3	ENOG410IRS7,-;ENOG410XSFV,-	GO:0003723,molecular_function,RNA binding;GO:0003676,molecular_function,nucleic acid binding	-
Ncl	1	86350324	86350920	peak_875	597	-	4.1	0	0	4.1	11909	2757	5930	2160	cds	ENSMUSG00000026234	ENSMUST00000027438	protein_coding	Q8CD23,Uncharacterized protein	-	PF00076,RNA recognition motif. (a.k.a. RRM, RBD, or RNP domain)	IPR034230,Nucleolin, RNA recognition motif 1;IPR034233,Nucleolin, RNA recognition motif 2;IPR012677,Nucleotide-binding alpha-beta plait domain superfamily;IPR000504,RNA recognition motif domain;IPR034235,Nucleolin, RNA recognition motif 4;IPR035979,RNA-binding domain superfamily;IPR034234,Nucleolin, RNA recognition motif 3	ENOG410IRS7,-;ENOG410XSFV,-	GO:0003723,molecular_function,RNA binding;GO:0003676,molecular_function,nucleic acid binding	-
Htr2b	1	86110822	86110883	peak_874	62	-	6.46	0.0512861	0.524807	6.46	1	8	0	0	cds	ENSMUSG00000026228	ENSMUST00000027431	protein_coding	G3V8A0,5-hydroxytryptamine	XP_017451795.1,5-hydroxytryptamine receptor 2B isoform X1	PF00001,7 transmembrane receptor (rhodopsin family)	IPR000482,5-Hydroxytryptamine 2B receptor;IPR017452,GPCR, rhodopsin-like, 7TM;IPR002231,5-hydroxytryptamine receptor family;IPR000276,G protein-coupled receptor, rhodopsin-like	ENOG410XRW9,-;KOG3656,FOG: 7 transmembrane receptor	GO:0001755,biological_process,neural crest cell migration;GO:0003007,biological_process,heart morphogenesis;GO:0043066,biological_process,negative regulation of apoptotic process;GO:0001819,biological_process,positive regulation of cytokine production;GO:0042310,biological_process,vasoconstriction;GO:0060548,biological_process,negative regulation of cell death;GO:0016020,cellular_component,membra…	-
Gpr55	1	85941323	85941681	peak_873	359	-	10.8	0.00131826	0.00831764	10.8	12	13	6	0	cds	ENSMUSG00000049608	ENSMUST00000086975	protein_coding	Q14BV9,G protein-coupled receptor 55	NP_001028462.2,G-protein coupled receptor 55	PF00001,7 transmembrane receptor (rhodopsin family)	IPR028334,G protein-coupled receptor 55 orphan;IPR017452,GPCR, rhodopsin-like, 7TM;IPR000276,G protein-coupled receptor, rhodopsin-like	ENOG410IEJJ,-;ENOG4111H9D,-	GO:0007186,biological_process,G-protein coupled receptor signaling pathway;GO:0004871,molecular_function,signal transducer activity;GO:0007165,biological_process,signal transduction;GO:0016020,cellular_component,membrane;GO:0004930,molecular_function,G-protein coupled receptor activity;GO:0016021,cellular_component,integral component of membrane	-
Gpr55	1	85941174	85941264	peak_872	91	-	2.24	0.0134896	0.0691831	2.24	4	5	8	4	cds	ENSMUSG00000049608	ENSMUST00000086975	protein_coding	Q14BV9,G protein-coupled receptor 55	NP_001028462.2,G-protein coupled receptor 55	PF00001,7 transmembrane receptor (rhodopsin family)	IPR028334,G protein-coupled receptor 55 orphan;IPR017452,GPCR, rhodopsin-like, 7TM;IPR000276,G protein-coupled receptor, rhodopsin-like	ENOG410IEJJ,-;ENOG4111H9D,-	GO:0007186,biological_process,G-protein coupled receptor signaling pathway;GO:0004871,molecular_function,signal transducer activity;GO:0007165,biological_process,signal transduction;GO:0016020,cellular_component,membrane;GO:0004930,molecular_function,G-protein coupled receptor activity;GO:0016021,cellular_component,integral component of membrane	-
Gpr55	1	85940698	85941115	peak_871	418	-	10.8	0.0040738	0.0234423	10.8	18	12	5	0	cds	ENSMUSG00000049608	ENSMUST00000086975	protein_coding	Q14BV9,G protein-coupled receptor 55	NP_001028462.2,G-protein coupled receptor 55	PF00001,7 transmembrane receptor (rhodopsin family)	IPR028334,G protein-coupled receptor 55 orphan;IPR017452,GPCR, rhodopsin-like, 7TM;IPR000276,G protein-coupled receptor, rhodopsin-like	ENOG410IEJJ,-;ENOG4111H9D,-	GO:0007186,biological_process,G-protein coupled receptor signaling pathway;GO:0004871,molecular_function,signal transducer activity;GO:0007165,biological_process,signal transduction;GO:0016020,cellular_component,membrane;GO:0004930,molecular_function,G-protein coupled receptor activity;GO:0016021,cellular_component,integral component of membrane	-
Gpr55	1	85940103	85940431	peak_870	329	-	1.85	5.01187e-11	6.45654e-10	1.85	547	259	412	200	utr3	ENSMUSG00000049608	ENSMUST00000086975	protein_coding	Q14BV9,G protein-coupled receptor 55	NP_001028462.2,G-protein coupled receptor 55	PF00001,7 transmembrane receptor (rhodopsin family)	IPR028334,G protein-coupled receptor 55 orphan;IPR017452,GPCR, rhodopsin-like, 7TM;IPR000276,G protein-coupled receptor, rhodopsin-like	ENOG410IEJJ,-;ENOG4111H9D,-	GO:0007186,biological_process,G-protein coupled receptor signaling pathway;GO:0004871,molecular_function,signal transducer activity;GO:0007165,biological_process,signal transduction;GO:0016020,cellular_component,membrane;GO:0004930,molecular_function,G-protein coupled receptor activity;GO:0016021,cellular_component,integral component of membrane	-
Gpr55	1	85939269	85939598	peak_869	330	-	1.66	1.58489e-15	2.51189e-14	1.66	712	320	556	240	utr3	ENSMUSG00000049608	ENSMUST00000086975	protein_coding	Q14BV9,G protein-coupled receptor 55	NP_001028462.2,G-protein coupled receptor 55	PF00001,7 transmembrane receptor (rhodopsin family)	IPR028334,G protein-coupled receptor 55 orphan;IPR017452,GPCR, rhodopsin-like, 7TM;IPR000276,G protein-coupled receptor, rhodopsin-like	ENOG410IEJJ,-;ENOG4111H9D,-	GO:0007186,biological_process,G-protein coupled receptor signaling pathway;GO:0004871,molecular_function,signal transducer activity;GO:0007165,biological_process,signal transduction;GO:0016020,cellular_component,membrane;GO:0004930,molecular_function,G-protein coupled receptor activity;GO:0016021,cellular_component,integral component of membrane	-
Gm17017	1	85643299	85643389	peak_868	91	-	5.38	0.0724436	0.706318	5.38	2	0	0	0	npExon	ENSMUSG00000090246	ENSMUST00000161540	antisense	Q6NSQ5,Sp140 nuclear body protein	NP_001013839.1,SP140 nuclear body protein family member	PF03172,HSR domain;PF00439,Bromodomain;PF01342,SAND domain	IPR001965,Zinc finger, PHD-type;IPR011011,Zinc finger, FYVE/PHD-type;IPR010919,SAND-like domain superfamily;IPR036427,Bromodomain-like superfamily;IPR004865,HSR domain;IPR001487,Bromodomain;IPR019787,Zinc finger, PHD-finger;IPR000770,SAND domain;IPR019786,Zinc finger, PHD-type, conserved site	KOG2177,Predicted E3 ubiquitin ligase;ENOG4111G04,-	GO:0005739,cellular_component,mitochondrion;GO:0003677,molecular_function,DNA binding;GO:0005634,cellular_component,nucleus;GO:0046872,molecular_function,metal ion binding;GO:0001650,cellular_component,fibrillar center	-
Sp110	1	85591556	85591675	peak_867	120	-	11.8	0.00213796	0.0131826	11.8	6	8	1	0	cds	ENSMUSG00000070034	ENSMUST00000093508	protein_coding	R9PXZ9,Sp110 nuclear body protein	-	PF03172,HSR domain;PF01342,SAND domain	IPR010919,SAND-like domain superfamily;IPR004865,HSR domain;IPR000770,SAND domain	KOG2177,Predicted E3 ubiquitin ligase;ENOG4111G04,-	GO:0003677,molecular_function,DNA binding;GO:0005634,cellular_component,nucleus	-
Sp110	1	85586248	85587474	peak_866	1227	-	2.15	0.0245471	0.116145	2.15	28	11	10	4	cds	ENSMUSG00000070034	ENSMUST00000093508	protein_coding	R9PXZ9,Sp110 nuclear body protein	-	PF03172,HSR domain;PF01342,SAND domain	IPR010919,SAND-like domain superfamily;IPR004865,HSR domain;IPR000770,SAND domain	KOG2177,Predicted E3 ubiquitin ligase;ENOG4111G04,-	GO:0003677,molecular_function,DNA binding;GO:0005634,cellular_component,nucleus	-
A530032D15Rik	1	85089569	85091125	peak_865	1557	-	4.31	0.042658	0.36141	4.31	8	0	4	0	cds	ENSMUSG00000089844	ENSMUST00000160792	protein_coding	E9Q422,RIKEN cDNA A530032D15Rik gene	-	PF03172,HSR domain	IPR004865,HSR domain	KOG2177,Predicted E3 ubiquitin ligase;ENOG4111G04,-	GO:0003674,molecular_function,molecular_function;GO:0005575,cellular_component,cellular_component;GO:0005634,cellular_component,nucleus;GO:0008150,biological_process,biological_process	-
Slc16a14	1	84912967	84913058	peak_864	92	-	9.69	0.00776247	0.0416869	9.69	8	1	0	2	cds	ENSMUSG00000026220	ENSMUST00000027422	protein_coding	A0A0G2K058,Solute carrier family 16	XP_006245451.1,-;XP_006245450.1,monocarboxylate transporter 14 isoform X1	-	IPR036259,MFS transporter superfamily;IPR030767,Monocarboxylate transporter 9;IPR020846,Major facilitator superfamily domain;IPR011701,Major facilitator superfamily	-	GO:0015718,biological_process,monocarboxylic acid transport;GO:0008028,molecular_function,monocarboxylic acid transmembrane transporter activity;GO:0055085,biological_process,transmembrane transport;GO:0016020,cellular_component,membrane;GO:0005887,cellular_component,integral component of plasma membrane;GO:0016021,cellular_component,integral component of membrane	-
Slc16a14	1	84912757	84912908	peak_863	152	-	6.46	0.00213796	0.0131826	6.46	24	2	2	2	cds	ENSMUSG00000026220	ENSMUST00000027422	protein_coding	A0A0G2K058,Solute carrier family 16	XP_006245451.1,-;XP_006245450.1,monocarboxylate transporter 14 isoform X1	-	IPR036259,MFS transporter superfamily;IPR030767,Monocarboxylate transporter 9;IPR020846,Major facilitator superfamily domain;IPR011701,Major facilitator superfamily	-	GO:0015718,biological_process,monocarboxylic acid transport;GO:0008028,molecular_function,monocarboxylic acid transmembrane transporter activity;GO:0055085,biological_process,transmembrane transport;GO:0016020,cellular_component,membrane;GO:0005887,cellular_component,integral component of plasma membrane;GO:0016021,cellular_component,integral component of membrane	-
Trip12	1	84793785	84795807	peak_861	2023	-	3.55	1e-251	1e-249	3.55	2996	1828	1460	547	cds	ENSMUSG00000026219	ENSMUST00000185909	nonsense_mediated_decay	A0A1S3G1F4,E3 ubiquitin-protein ligase TRIP12 isoform X7	XP_012882631.1,E3 ubiquitin-protein ligase TRIP12 isoform X7	-	IPR037197,WWE domain superfamily;IPR004170,WWE domain;IPR000569,HECT domain;IPR011989,Armadillo-like helical;IPR016024,Armadillo-type fold;IPR035983,HECT, E3 ligase catalytic domain;IPR018123,WWE domain, subgroup	-	GO:0016567,biological_process,protein ubiquitination;GO:0016740,molecular_function,transferase activity;GO:0016874,molecular_function,ligase activity;GO:0008270,molecular_function,zinc ion binding;GO:0004842,molecular_function,ubiquitin-protein transferase activity	-
Bcl2	1	106712807	106712987	peak_922	181	-	3.35	0.000588844	0.0040738	3.35	22	23	8	6	cds	ENSMUSG00000057329	ENSMUST00000112751	protein_coding	Q7TSN8,Bcl2-like protein	-	PF00452,Apoptosis regulator proteins, Bcl-2 family;PF02180,Bcl-2 homology region 4	IPR020717,Apoptosis regulator, Bcl-2, BH1 motif, conserved site;IPR020731,Apoptosis regulator, Bcl-2, BH4 motif, conserved site;IPR026298,Blc2 family;IPR003093,Apoptosis regulator, Bcl-2 protein, BH4;IPR020728,Apoptosis regulator, Bcl-2, BH3 motif, conserved site;IPR020726,Apoptosis regulator, Bcl-2, BH2 motif, conserved site;IPR002475,Bcl2-like;IPR013278,Apoptosis regulator, Bcl-2;IPR036834,Blc2…	ENOG41123S0,-;KOG4728,Anti-apoptotic Bcl-2 family proteins, prevent opening of mitochondrial porin channel	GO:0042981,biological_process,regulation of apoptotic process;GO:0006915,biological_process,apoptotic process;GO:0016020,cellular_component,membrane;GO:0016021,cellular_component,integral component of membrane;GO:0043066,biological_process,negative regulation of apoptotic process	-
Kdsr	1	106724746	106724987	peak_923	242	-	3.7	2.29087e-10	3.0903e-09	3.7	119	85	57	14	cds	ENSMUSG00000009905	ENSMUST00000010049	protein_coding	Q8CII3,3-ketodihydrosphingosine reductase	NP_081810.1,3-ketodihydrosphingosine reductase isoform 1 precursor	PF08659,KR domain;PF13561,noyl-(Acyl carrier protein) reductase;PF00106,short chain dehydrogenase	IPR036291,NAD(P)-binding domain superfamily;IPR020904,Short-chain dehydrogenase/reductase, conserved site;IPR002347,Short-chain dehydrogenase/reductase SDR	KOG1210,Predicted 3-ketosphinganine reductase;ENOG410YF8M,-	GO:0047560,molecular_function,3-dehydrosphinganine reductase activity;GO:0030148,biological_process,sphingolipid biosynthetic process;GO:0005783,cellular_component,endoplasmic reticulum;GO:0016491,molecular_function,oxidoreductase activity;GO:0055114,biological_process,oxidation-reduction process;GO:0006666,biological_process,3-keto-sphinganine metabolic process	K04708,ko00600,Sphingolipid metabolism
Vps4b	1	106766314	106766495	peak_924	182	-	5.03	0.0040738	0.0234423	5.03	18	6	12	0	utr3	ENSMUSG00000009907	ENSMUST00000112736	protein_coding	Q3TN07,Vacuolar protein sorting 4b	NP_033216.2,vacuolar protein sorting-associated protein 4B	PF09336,Vps4 C terminal oligomerisation domain;PF04212,MIT (microtubule interacting and transport) domain;PF00004,ATPase family associated with various cellular activities (AAA)	IPR007330,MIT;IPR003960,ATPase, AAA-type, conserved site;IPR027417,P-loop containing nucleoside triphosphate hydrolase;IPR015415,Vps4 oligomerisation, C-terminal;IPR036181,MIT domain superfamily;IPR003593,AAA+ ATPase domain;IPR003959,ATPase, AAA-type, core	ENOG410XRHN,-;KOG0739,AAA+-type ATPase	GO:0010824,biological_process,regulation of centrosome duplication;GO:0060548,biological_process,negative regulation of cell death;GO:0033993,biological_process,response to lipid;GO:1902188,biological_process,positive regulation of viral release from host cell;GO:0016887,molecular_function,ATPase activity;GO:0032510,biological_process,endosome to lysosome transport via multivesicular body sorting…	K12196,ko04144,Endocytosis
Mapkapk2	1	131097616	131097677	peak_983	62	-	4.31	0.042658	0.459198	4.31	2	14	2	0	utr5	ENSMUSG00000016528	ENSMUST00000016672	protein_coding	Q3U2P8,Uncharacterized protein	NP_032577.1,MAP kinase-activated protein kinase 2	PF00069,Protein kinase domain	IPR027442,MAP kinase activated protein kinase, C-terminal;IPR011009,Protein kinase-like domain superfamily;IPR017441,Protein kinase, ATP binding site;IPR008271,Serine/threonine-protein kinase, active site;IPR000719,Protein kinase domain	ENOG410XP8F,-;KOG0604,MAP kinase-activated protein kinase 2	GO:0048255,biological_process,mRNA stabilization;GO:0002224,biological_process,toll-like receptor signaling pathway;GO:0070935,biological_process,3'-UTR-mediated mRNA stabilization;GO:0034097,biological_process,response to cytokine;GO:0004672,molecular_function,protein kinase activity;GO:0005524,molecular_function,ATP binding;GO:0032675,biological_process,regulation of interleukin-6 production;GO…	K04443,ko04722,Neurotrophin signaling pathway;K04443,ko04370,VEGF signaling pathway;K04443,ko04010,MAPK signaling pathway;K04443,ko05203,Viral carcinogenesis
Pfkfb2	1	130718848	130729253	peak_982	10406	-	2.23	3.54813e-05	0.000295121	2.23	51	4	104	26	utr5	ENSMUSG00000026409	ENSMUST00000189534	protein_coding	A0A087WRM7,6-phosphofructo-2-kinase/fructose-2,6-bisphosphatase 2	-	PF01591,6-phosphofructo-2-kinase;PF00300,Histidine phosphatase superfamily (branch 1)	IPR013079,6-phosphofructo-2-kinase;IPR027417,P-loop containing nucleoside triphosphate hydrolase;IPR013078,Histidine phosphatase superfamily, clade-1;IPR001345,Phosphoglycerate/bisphosphoglycerate mutase, active site;IPR003094,Fructose-2,6-bisphosphatase;IPR029033,Histidine phosphatase superfamily	COG0406,Fructose-2,6-bisphosphatase;KOG0234,Fructose-6-phosphate 2-kinase/fructose-2,6-biphosphatase	GO:0003824,molecular_function,catalytic activity;GO:0005524,molecular_function,ATP binding;GO:0006003,biological_process,fructose 2,6-bisphosphate metabolic process;GO:0008152,biological_process,metabolic process;GO:0046835,biological_process,carbohydrate phosphorylation;GO:0006000,biological_process,fructose metabolic process;GO:0003873,molecular_function,6-phosphofructo-2-kinase activity	-
Pfkfb2	1	130690975	130696826	peak_981	5852	-	22.6	1e-32	3.16228e-31	22.6	356	109	368	136	cds	ENSMUSG00000026409	ENSMUST00000187089	protein_coding	A0A087WRM7,6-phosphofructo-2-kinase/fructose-2,6-bisphosphatase 2	-	PF01591,6-phosphofructo-2-kinase;PF00300,Histidine phosphatase superfamily (branch 1)	IPR013079,6-phosphofructo-2-kinase;IPR027417,P-loop containing nucleoside triphosphate hydrolase;IPR013078,Histidine phosphatase superfamily, clade-1;IPR001345,Phosphoglycerate/bisphosphoglycerate mutase, active site;IPR003094,Fructose-2,6-bisphosphatase;IPR029033,Histidine phosphatase superfamily	COG0406,Fructose-2,6-bisphosphatase;KOG0234,Fructose-6-phosphate 2-kinase/fructose-2,6-biphosphatase	GO:0003824,molecular_function,catalytic activity;GO:0005524,molecular_function,ATP binding;GO:0006003,biological_process,fructose 2,6-bisphosphate metabolic process;GO:0008152,biological_process,metabolic process;GO:0046835,biological_process,carbohydrate phosphorylation;GO:0006000,biological_process,fructose metabolic process;GO:0003873,molecular_function,6-phosphofructo-2-kinase activity	-
Pfkfb2	1	130690646	130690916	peak_980	271	-	14.5	1.1749e-07	1.28825e-06	14.5	57	40	24	9	utr3	ENSMUSG00000026409	ENSMUST00000189534	protein_coding	A0A087WRM7,6-phosphofructo-2-kinase/fructose-2,6-bisphosphatase 2	-	PF01591,6-phosphofructo-2-kinase;PF00300,Histidine phosphatase superfamily (branch 1)	IPR013079,6-phosphofructo-2-kinase;IPR027417,P-loop containing nucleoside triphosphate hydrolase;IPR013078,Histidine phosphatase superfamily, clade-1;IPR001345,Phosphoglycerate/bisphosphoglycerate mutase, active site;IPR003094,Fructose-2,6-bisphosphatase;IPR029033,Histidine phosphatase superfamily	COG0406,Fructose-2,6-bisphosphatase;KOG0234,Fructose-6-phosphate 2-kinase/fructose-2,6-biphosphatase	GO:0003824,molecular_function,catalytic activity;GO:0005524,molecular_function,ATP binding;GO:0006003,biological_process,fructose 2,6-bisphosphate metabolic process;GO:0008152,biological_process,metabolic process;GO:0046835,biological_process,carbohydrate phosphorylation;GO:0006000,biological_process,fructose metabolic process;GO:0003873,molecular_function,6-phosphofructo-2-kinase activity	-
Pfkfb2	1	130690377	130690437	peak_979	61	-	2.33	0.0281838	0.130317	2.33	10	11	2	4	utr3	ENSMUSG00000026409	ENSMUST00000189534	protein_coding	A0A087WRM7,6-phosphofructo-2-kinase/fructose-2,6-bisphosphatase 2	-	PF01591,6-phosphofructo-2-kinase;PF00300,Histidine phosphatase superfamily (branch 1)	IPR013079,6-phosphofructo-2-kinase;IPR027417,P-loop containing nucleoside triphosphate hydrolase;IPR013078,Histidine phosphatase superfamily, clade-1;IPR001345,Phosphoglycerate/bisphosphoglycerate mutase, active site;IPR003094,Fructose-2,6-bisphosphatase;IPR029033,Histidine phosphatase superfamily	COG0406,Fructose-2,6-bisphosphatase;KOG0234,Fructose-6-phosphate 2-kinase/fructose-2,6-biphosphatase	GO:0003824,molecular_function,catalytic activity;GO:0005524,molecular_function,ATP binding;GO:0006003,biological_process,fructose 2,6-bisphosphate metabolic process;GO:0008152,biological_process,metabolic process;GO:0046835,biological_process,carbohydrate phosphorylation;GO:0006000,biological_process,fructose metabolic process;GO:0003873,molecular_function,6-phosphofructo-2-kinase activity	-
Cxcr4	1	128589561	128589828	peak_978	268	-	5.38	0.00213796	0.0131826	5.38	18	11	4	4	cds	ENSMUSG00000045382	ENSMUST00000142893	protein_coding	A0A0R4J0N8,C-X-C chemokine receptor type 4	NP_034041.2,C-X-C chemokine receptor type 4 isoform 1	PF00001,7 transmembrane receptor (rhodopsin family);PF12109,CXCR4 Chemokine receptor N terminal	IPR000355,Chemokine receptor family;IPR022726,CXC chemokine receptor 4 N-terminal domain;IPR000276,G protein-coupled receptor, rhodopsin-like;IPR001277,CXC chemokine receptor 4/atypical chemokine receptor 2;IPR017452,GPCR, rhodopsin-like, 7TM	-	GO:0005770,cellular_component,late endosome;GO:0032991,cellular_component,protein-containing complex;GO:0016020,cellular_component,membrane;GO:0019955,molecular_function,cytokine binding;GO:0004950,molecular_function,chemokine receptor activity;GO:0005886,cellular_component,plasma membrane;GO:0005769,cellular_component,early endosome;GO:0006935,biological_process,chemotaxis;GO:0043130,molecular_f…	K04189,ko04144,Endocytosis;K04189,ko04670,Leukocyte transendothelial migration;K04189,ko05200,Pathways in cancer;K04189,ko04360,Axon guidance;K04189,ko04062,Chemokine signaling pathway;K04189,ko04060,Cytokine-cytokine receptor interaction;K04189,ko04672,Intestinal immune network for IgA production
Cxcr4	1	128588761	128588910	peak_977	150	-	4.85	0.0245471	0.116145	4.85	10	6	6	2	cds	ENSMUSG00000045382	ENSMUST00000052172	protein_coding	A0A0R4J0N8,C-X-C chemokine receptor type 4	NP_034041.2,C-X-C chemokine receptor type 4 isoform 1	PF00001,7 transmembrane receptor (rhodopsin family);PF12109,CXCR4 Chemokine receptor N terminal	IPR000355,Chemokine receptor family;IPR022726,CXC chemokine receptor 4 N-terminal domain;IPR000276,G protein-coupled receptor, rhodopsin-like;IPR001277,CXC chemokine receptor 4/atypical chemokine receptor 2;IPR017452,GPCR, rhodopsin-like, 7TM	-	GO:0005770,cellular_component,late endosome;GO:0032991,cellular_component,protein-containing complex;GO:0016020,cellular_component,membrane;GO:0019955,molecular_function,cytokine binding;GO:0004950,molecular_function,chemokine receptor activity;GO:0005886,cellular_component,plasma membrane;GO:0005769,cellular_component,early endosome;GO:0006935,biological_process,chemotaxis;GO:0043130,molecular_f…	K04189,ko04144,Endocytosis;K04189,ko04670,Leukocyte transendothelial migration;K04189,ko05200,Pathways in cancer;K04189,ko04360,Axon guidance;K04189,ko04062,Chemokine signaling pathway;K04189,ko04060,Cytokine-cytokine receptor interaction;K04189,ko04672,Intestinal immune network for IgA production
Mcm6	1	128331799	128331979	peak_976	181	-	3.67	1.99526e-46	1e-44	3.67	603	134	193	48	cds	ENSMUSG00000026355	ENSMUST00000027601	protein_coding	Q542I2,DNA helicase	NP_032593.1,DNA replication licensing factor MCM6 isoform 1	PF00493,MCM2/3/5 family;PF17207,MCM OB domain;PF14551,MCM N-terminal domain	IPR018525,Mini-chromosome maintenance, conserved site;IPR027417,P-loop containing nucleoside triphosphate hydrolase;IPR008049,DNA replication licensing factor Mcm6;IPR001208,MCM domain;IPR033762,MCM OB domain;IPR031327,Mini-chromosome maintenance protein;IPR027925,MCM N-terminal domain;IPR012340,Nucleic acid-binding, OB-fold	KOG0480,DNA replication licensing factor, MCM6 component;COG1241,Predicted ATPase involved in replication control, Cdc46/Mcm family	GO:0003697,molecular_function,single-stranded DNA binding;GO:0004386,molecular_function,helicase activity;GO:0042555,cellular_component,MCM complex;GO:0006270,biological_process,DNA replication initiation;GO:0000166,molecular_function,nucleotide binding;GO:0006260,biological_process,DNA replication;GO:0004003,molecular_function,ATP-dependent DNA helicase activity;GO:0005634,cellular_component,nuc…	K02542,ko04113,Meiosis - yeast;K02542,ko04111,Cell cycle - yeast;K02542,ko04110,Cell cycle;K02542,ko03030,DNA replication
Lct	1	128300891	128301042	peak_975	152	-	6.46	0.0512861	0.524807	6.46	6	0	0	0	cds	ENSMUSG00000026354	ENSMUST00000073490	protein_coding	F8VPT3,Lactase	NP_001074547.1,lactase-phlorizin hydrolase preproprotein	PF00232,lycosyl hydrolase family 1	IPR017853,Glycoside hydrolase superfamily;IPR033132,Glycosyl hydrolases family 1, N-terminal conserved site;IPR018120,Glycoside hydrolase family 1, active site;IPR001360,Glycoside hydrolase family 1	KOG0626,Beta-glucosidase, lactase phlorizinhydrolase, and related proteins;COG2723,Beta-glucosidase/6-phospho-beta-glucosidase/beta-galactosidase	GO:0016798,molecular_function,hydrolase activity, acting on glycosyl bonds;GO:0005975,biological_process,carbohydrate metabolic process;GO:0016787,molecular_function,hydrolase activity;GO:0000016,molecular_function,lactase activity;GO:0004553,molecular_function,hydrolase activity, hydrolyzing O-glycosyl compounds;GO:0008422,molecular_function,beta-glucosidase activity;GO:0008152,biological_proces…	K01229,ko04973,Carbohydrate digestion and absorption;K01229,ko00052,Galactose metabolism
Lct	1	128299962	128300353	peak_974	392	-	8.62	0.000186209	0.00138038	8.62	50	4	10	0	cds	ENSMUSG00000026354	ENSMUST00000073490	protein_coding	F8VPT3,Lactase	NP_001074547.1,lactase-phlorizin hydrolase preproprotein	PF00232,lycosyl hydrolase family 1	IPR017853,Glycoside hydrolase superfamily;IPR033132,Glycosyl hydrolases family 1, N-terminal conserved site;IPR018120,Glycoside hydrolase family 1, active site;IPR001360,Glycoside hydrolase family 1	KOG0626,Beta-glucosidase, lactase phlorizinhydrolase, and related proteins;COG2723,Beta-glucosidase/6-phospho-beta-glucosidase/beta-galactosidase	GO:0016798,molecular_function,hydrolase activity, acting on glycosyl bonds;GO:0005975,biological_process,carbohydrate metabolic process;GO:0016787,molecular_function,hydrolase activity;GO:0000016,molecular_function,lactase activity;GO:0004553,molecular_function,hydrolase activity, hydrolyzing O-glycosyl compounds;GO:0008422,molecular_function,beta-glucosidase activity;GO:0008152,biological_proces…	K01229,ko04973,Carbohydrate digestion and absorption;K01229,ko00052,Galactose metabolism
Lct	1	128295247	128299843	peak_973	4597	-	9.69	0.00776247	0.106414	9.69	74	16	28	12	cds	ENSMUSG00000026354	ENSMUST00000073490	protein_coding	F8VPT3,Lactase	NP_001074547.1,lactase-phlorizin hydrolase preproprotein	PF00232,lycosyl hydrolase family 1	IPR017853,Glycoside hydrolase superfamily;IPR033132,Glycosyl hydrolases family 1, N-terminal conserved site;IPR018120,Glycoside hydrolase family 1, active site;IPR001360,Glycoside hydrolase family 1	KOG0626,Beta-glucosidase, lactase phlorizinhydrolase, and related proteins;COG2723,Beta-glucosidase/6-phospho-beta-glucosidase/beta-galactosidase	GO:0016798,molecular_function,hydrolase activity, acting on glycosyl bonds;GO:0005975,biological_process,carbohydrate metabolic process;GO:0016787,molecular_function,hydrolase activity;GO:0000016,molecular_function,lactase activity;GO:0004553,molecular_function,hydrolase activity, hydrolyzing O-glycosyl compounds;GO:0008422,molecular_function,beta-glucosidase activity;GO:0008152,biological_proces…	K01229,ko04973,Carbohydrate digestion and absorption;K01229,ko00052,Galactose metabolism
Lct	1	128284875	128284996	peak_972	122	-	7.54	0.0275423	0.314775	7.54	4	5	0	0	utr3	ENSMUSG00000026354	ENSMUST00000073490	protein_coding	F8VPT3,Lactase	NP_001074547.1,lactase-phlorizin hydrolase preproprotein	PF00232,lycosyl hydrolase family 1	IPR017853,Glycoside hydrolase superfamily;IPR033132,Glycosyl hydrolases family 1, N-terminal conserved site;IPR018120,Glycoside hydrolase family 1, active site;IPR001360,Glycoside hydrolase family 1	KOG0626,Beta-glucosidase, lactase phlorizinhydrolase, and related proteins;COG2723,Beta-glucosidase/6-phospho-beta-glucosidase/beta-galactosidase	GO:0016798,molecular_function,hydrolase activity, acting on glycosyl bonds;GO:0005975,biological_process,carbohydrate metabolic process;GO:0016787,molecular_function,hydrolase activity;GO:0000016,molecular_function,lactase activity;GO:0004553,molecular_function,hydrolase activity, hydrolyzing O-glycosyl compounds;GO:0008422,molecular_function,beta-glucosidase activity;GO:0008152,biological_proces…	K01229,ko04973,Carbohydrate digestion and absorption;K01229,ko00052,Galactose metabolism
Zranb3	1	128102881	128103001	peak_971	121	-	6.46	0.0512861	0.524807	6.46	8	4	0	0	utr5	ENSMUSG00000036086	ENSMUST00000112538	protein_coding	A0A1U7QVD6,DNA annealing helicase and endonuclease ZRANB3 isoform X1	XP_005079935.1,-	-	IPR014001,Helicase superfamily 1/2, ATP-binding domain;IPR027417,P-loop containing nucleoside triphosphate hydrolase;IPR003615,HNH nuclease;IPR036443,Zinc finger, RanBP2-type superfamily;IPR002711,HNH endonuclease;IPR038718,SNF2-like, N-terminal domain superfamily;IPR000330,SNF2-related, N-terminal domain;IPR001876,Zinc finger, RanBP2-type;IPR001650,Helicase, C-terminal	-	GO:0004386,molecular_function,helicase activity;GO:0003676,molecular_function,nucleic acid binding;GO:0046872,molecular_function,metal ion binding;GO:0005524,molecular_function,ATP binding;GO:0090305,biological_process,nucleic acid phosphodiester bond hydrolysis;GO:0004519,molecular_function,endonuclease activity	-
Zranb3	1	127976446	127976507	peak_970	62	-	2.02	0.0389045	0.172584	2.02	21	13	15	0	cds	ENSMUSG00000036086	ENSMUST00000086614	protein_coding	A0A1U7QVD6,DNA annealing helicase and endonuclease ZRANB3 isoform X1	XP_005079935.1,-	-	IPR014001,Helicase superfamily 1/2, ATP-binding domain;IPR027417,P-loop containing nucleoside triphosphate hydrolase;IPR003615,HNH nuclease;IPR036443,Zinc finger, RanBP2-type superfamily;IPR002711,HNH endonuclease;IPR038718,SNF2-like, N-terminal domain superfamily;IPR000330,SNF2-related, N-terminal domain;IPR001876,Zinc finger, RanBP2-type;IPR001650,Helicase, C-terminal	-	GO:0004386,molecular_function,helicase activity;GO:0003676,molecular_function,nucleic acid binding;GO:0046872,molecular_function,metal ion binding;GO:0005524,molecular_function,ATP binding;GO:0090305,biological_process,nucleic acid phosphodiester bond hydrolysis;GO:0004519,molecular_function,endonuclease activity	-
Map3k19	1	127823981	127824042	peak_969	62	-	7.54	0.0275423	0.314775	7.54	2	5	0	0	cds	ENSMUSG00000051590	ENSMUST00000187653	protein_coding	A0A140LHL6,Mitogen-activated protein kinase kinase kinase 19	XP_006529459.1,mitogen-activated protein kinase kinase kinase 19 isoform X1	PF13857,Ankyrin repeats (many copies);PF00069,Protein kinase domain	IPR002110,Ankyrin repeat;IPR011009,Protein kinase-like domain superfamily;IPR017441,Protein kinase, ATP binding site;IPR008271,Serine/threonine-protein kinase, active site;IPR036770,Ankyrin repeat-containing domain superfamily;IPR020683,Ankyrin repeat-containing domain;IPR000719,Protein kinase domain	-	GO:0006468,biological_process,protein phosphorylation;GO:0004672,molecular_function,protein kinase activity;GO:0005524,molecular_function,ATP binding	-
2900009J06Rik	1	127774032	127774092	peak_968	61	-	7.54	0.0275423	0.314775	7.54	4	1	0	0	npExon	ENSMUSG00000102014	ENSMUST00000185310	antisense	B4E0A8,cDNA FLJ57500	-	-	-	-	-	-
Nckap5	1	126695812	126738026	peak_967	42215	-	3.77	0.0562341	0.240991	3.77	12	10	12	1	utr5	ENSMUSG00000049690	ENSMUST00000160693	protein_coding	E9QAE1,NCK-associated protein 5	NP_001075225.1,nck-associated protein 5 isoform 1;XP_006529393.1,-	PF15246,Nck-associated protein 5, Peripheral clock protein	IPR032769,Nck-associated protein 5, C-terminal;IPR026163,Nck-associated protein 5-like	ENOG410IK14,-;ENOG410ZI7V,-	GO:0005575,cellular_component,cellular_component;GO:0008150,biological_process,biological_process;GO:0003674,molecular_function,molecular_function	-
Dyrk3	1	131128563	131128774	peak_984	212	-	8.62	0.00436516	0.0245471	8.62	8	14	2	0	cds	ENSMUSG00000016526	ENSMUST00000016670	protein_coding	F1LN50,Dual-specificity tyrosine-phosphorylation-regulated kinase 3	-	PF00069,Protein kinase domain	IPR011009,Protein kinase-like domain superfamily;IPR017441,Protein kinase, ATP binding site;IPR008271,Serine/threonine-protein kinase, active site;IPR000719,Protein kinase domain	ENOG410XPET,-;KOG0667,Dual-specificity tyrosine-phosphorylation regulated kinase	GO:0010494,cellular_component,cytoplasmic stress granule;GO:0035617,biological_process,stress granule disassembly;GO:0043066,biological_process,negative regulation of apoptotic process;GO:0005737,cellular_component,cytoplasm;GO:0043518,biological_process,negative regulation of DNA damage response, signal transduction by p53 class mediator;GO:0000287,molecular_function,magnesium ion binding;GO:000…	-
Nckap5	1	126027150	126027390	peak_966	241	-	6.46	4.0738e-05	0.000338844	6.46	24	15	6	7	cds	ENSMUSG00000049690	ENSMUST00000161954	protein_coding	E9QAE1,NCK-associated protein 5	NP_001075225.1,nck-associated protein 5 isoform 1;XP_006529393.1,-	PF15246,Nck-associated protein 5, Peripheral clock protein	IPR032769,Nck-associated protein 5, C-terminal;IPR026163,Nck-associated protein 5-like	ENOG410IK14,-;ENOG410ZI7V,-	GO:0005575,cellular_component,cellular_component;GO:0008150,biological_process,biological_process;GO:0003674,molecular_function,molecular_function	-
Dyrk3	1	131128863	131129433	peak_985	571	-	18.8	1.44544e-09	1.8197e-08	18.8	52	56	15	0	cds	ENSMUSG00000016526	ENSMUST00000016670	protein_coding	F1LN50,Dual-specificity tyrosine-phosphorylation-regulated kinase 3	-	PF00069,Protein kinase domain	IPR011009,Protein kinase-like domain superfamily;IPR017441,Protein kinase, ATP binding site;IPR008271,Serine/threonine-protein kinase, active site;IPR000719,Protein kinase domain	ENOG410XPET,-;KOG0667,Dual-specificity tyrosine-phosphorylation regulated kinase	GO:0010494,cellular_component,cytoplasmic stress granule;GO:0035617,biological_process,stress granule disassembly;GO:0043066,biological_process,negative regulation of apoptotic process;GO:0005737,cellular_component,cytoplasm;GO:0043518,biological_process,negative regulation of DNA damage response, signal transduction by p53 class mediator;GO:0000287,molecular_function,magnesium ion binding;GO:000…	-
Dyrk3	1	131138099	131138220	peak_987	122	-	7.54	0.0275423	0.314775	7.54	8	6	6	0	cds	ENSMUSG00000016526	ENSMUST00000016670	protein_coding	F1LN50,Dual-specificity tyrosine-phosphorylation-regulated kinase 3	-	PF00069,Protein kinase domain	IPR011009,Protein kinase-like domain superfamily;IPR017441,Protein kinase, ATP binding site;IPR008271,Serine/threonine-protein kinase, active site;IPR000719,Protein kinase domain	ENOG410XPET,-;KOG0667,Dual-specificity tyrosine-phosphorylation regulated kinase	GO:0010494,cellular_component,cytoplasmic stress granule;GO:0035617,biological_process,stress granule disassembly;GO:0043066,biological_process,negative regulation of apoptotic process;GO:0005737,cellular_component,cytoplasm;GO:0043518,biological_process,negative regulation of DNA damage response, signal transduction by p53 class mediator;GO:0000287,molecular_function,magnesium ion binding;GO:000…	-
Tmcc2	1	132360943	132361213	peak_1004	271	-	2.66	0.000549541	0.00380189	2.66	68	29	42	8	cds	ENSMUSG00000042066	ENSMUST00000132435	protein_coding	D3ZE26,Similar to RIKEN cDNA 1110063G11	NP_001292057.1,transmembrane and coiled-coil domains protein 2	PF10267,Predicted transmembrane and coiled-coil 2 protein	IPR019394,Testis-specific protein TEX28/transmembrane and coiled-coil domains protein	ENOG410Y9KV,-;KOG3850,Predicted membrane protein	GO:0042982,biological_process,amyloid precursor protein metabolic process;GO:0005783,cellular_component,endoplasmic reticulum;GO:0016021,cellular_component,integral component of membrane;GO:0016020,cellular_component,membrane	-
Tmcc2	1	132358927	132360614	peak_1003	1688	-	7.65	7.94328e-43	2.51189e-41	7.65	318	233	124	42	cds	ENSMUSG00000042066	ENSMUST00000132435	protein_coding	D3ZE26,Similar to RIKEN cDNA 1110063G11	NP_001292057.1,transmembrane and coiled-coil domains protein 2	PF10267,Predicted transmembrane and coiled-coil 2 protein	IPR019394,Testis-specific protein TEX28/transmembrane and coiled-coil domains protein	ENOG410Y9KV,-;KOG3850,Predicted membrane protein	GO:0042982,biological_process,amyloid precursor protein metabolic process;GO:0005783,cellular_component,endoplasmic reticulum;GO:0016021,cellular_component,integral component of membrane;GO:0016020,cellular_component,membrane	-
Cdk18	1	132119967	132121481	peak_1002	1515	-	6.46	0.0512861	0.524807	6.46	4	2	0	0	cds	ENSMUSG00000026437	ENSMUST00000112362	protein_coding	Q0VDL6,PCTAIRE-motif protein kinase 3	NP_032821.1,cyclin-dependent kinase 18	PF00069,Protein kinase domain	IPR011009,Protein kinase-like domain superfamily;IPR017441,Protein kinase, ATP binding site;IPR008271,Serine/threonine-protein kinase, active site;IPR000719,Protein kinase domain	KOG0594,Protein kinase PCTAIRE and related kinases;ENOG410XPP3,-	GO:0016301,molecular_function,kinase activity;GO:0016310,biological_process,phosphorylation;GO:0004674,molecular_function,protein serine/threonine kinase activity;GO:0006468,biological_process,protein phosphorylation;GO:0000166,molecular_function,nucleotide binding;GO:0005524,molecular_function,ATP binding;GO:0004672,molecular_function,protein kinase activity	-
Gm37954	1	131377111	131377289	peak_1001	179	-	5.38	0.0123027	0.0630957	5.38	8	12	4	0	npExon	ENSMUSG00000104060	ENSMUST00000195400	TEC	A0A1X6RHA8,L1 transposable element	-	-	IPR035300,L1 transposable element, dsRBD-like domain;IPR035301,L1 transposable element, trimerization domain;IPR004244,Transposase, L1	-	-	-
Srgap2	1	131525317	131525378	peak_1000	62	-	3.77	0.00138038	0.00870964	3.77	18	4	6	0	utr5	ENSMUSG00000026425	ENSMUST00000186543	protein_coding	A0A287D3W4,SLIT-ROBO Rho GTPase activating protein 2	XP_005329542.1,SLIT-ROBO Rho GTPase-activating protein 2 isoform X1	-	IPR035648,srGAP1/2/3, SH3 domain;IPR030252,SLIT-ROBO Rho GTPase-activating protein 2;IPR031160,F-BAR domain;IPR001060,FCH domain;IPR027267,AH/BAR domain superfamily;IPR008936,Rho GTPase activation protein;IPR001452,SH3 domain;IPR000198,Rho GTPase-activating protein domain;IPR036028,SH3-like domain superfamily	-	GO:0043547,biological_process,positive regulation of GTPase activity;GO:0007165,biological_process,signal transduction;GO:0005096,molecular_function,GTPase activator activity	-
Srgap2	1	131297018	131297199	peak_999	182	-	4.31	0.00691831	0.0380189	4.31	14	11	6	0	cds	ENSMUSG00000026425	ENSMUST00000185596	protein_coding	A0A287D3W4,SLIT-ROBO Rho GTPase activating protein 2	XP_005329542.1,SLIT-ROBO Rho GTPase-activating protein 2 isoform X1	-	IPR035648,srGAP1/2/3, SH3 domain;IPR030252,SLIT-ROBO Rho GTPase-activating protein 2;IPR031160,F-BAR domain;IPR001060,FCH domain;IPR027267,AH/BAR domain superfamily;IPR008936,Rho GTPase activation protein;IPR001452,SH3 domain;IPR000198,Rho GTPase-activating protein domain;IPR036028,SH3-like domain superfamily	-	GO:0043547,biological_process,positive regulation of GTPase activity;GO:0007165,biological_process,signal transduction;GO:0005096,molecular_function,GTPase activator activity	-
Srgap2	1	131295675	131295886	peak_998	212	-	8.62	0.0147911	0.184927	8.62	8	0	0	0	utr3	ENSMUSG00000026425	ENSMUST00000188770	protein_coding	A0A287D3W4,SLIT-ROBO Rho GTPase activating protein 2	XP_005329542.1,SLIT-ROBO Rho GTPase-activating protein 2 isoform X1	-	IPR035648,srGAP1/2/3, SH3 domain;IPR030252,SLIT-ROBO Rho GTPase-activating protein 2;IPR031160,F-BAR domain;IPR001060,FCH domain;IPR027267,AH/BAR domain superfamily;IPR008936,Rho GTPase activation protein;IPR001452,SH3 domain;IPR000198,Rho GTPase-activating protein domain;IPR036028,SH3-like domain superfamily	-	GO:0043547,biological_process,positive regulation of GTPase activity;GO:0007165,biological_process,signal transduction;GO:0005096,molecular_function,GTPase activator activity	-
Srgap2	1	131289478	131289689	peak_997	212	-	11.8	0.00213796	0.0131826	11.8	11	10	0	0	cds	ENSMUSG00000026425	ENSMUST00000097588	protein_coding	A0A287D3W4,SLIT-ROBO Rho GTPase activating protein 2	XP_005329542.1,SLIT-ROBO Rho GTPase-activating protein 2 isoform X1	-	IPR035648,srGAP1/2/3, SH3 domain;IPR030252,SLIT-ROBO Rho GTPase-activating protein 2;IPR031160,F-BAR domain;IPR001060,FCH domain;IPR027267,AH/BAR domain superfamily;IPR008936,Rho GTPase activation protein;IPR001452,SH3 domain;IPR000198,Rho GTPase-activating protein domain;IPR036028,SH3-like domain superfamily	-	GO:0043547,biological_process,positive regulation of GTPase activity;GO:0007165,biological_process,signal transduction;GO:0005096,molecular_function,GTPase activator activity	-
Srgap2	1	131286569	131286900	peak_996	332	-	10.2	7.58578e-09	9.12011e-08	10.2	78	31	23	0	utr3	ENSMUSG00000026425	ENSMUST00000097588	protein_coding	A0A287D3W4,SLIT-ROBO Rho GTPase activating protein 2	XP_005329542.1,SLIT-ROBO Rho GTPase-activating protein 2 isoform X1	-	IPR035648,srGAP1/2/3, SH3 domain;IPR030252,SLIT-ROBO Rho GTPase-activating protein 2;IPR031160,F-BAR domain;IPR001060,FCH domain;IPR027267,AH/BAR domain superfamily;IPR008936,Rho GTPase activation protein;IPR001452,SH3 domain;IPR000198,Rho GTPase-activating protein domain;IPR036028,SH3-like domain superfamily	-	GO:0043547,biological_process,positive regulation of GTPase activity;GO:0007165,biological_process,signal transduction;GO:0005096,molecular_function,GTPase activator activity	-
Srgap2	1	131285670	131286211	peak_995	542	-	12.9	2.51189e-06	2.39883e-05	12.9	52	44	23	0	utr3	ENSMUSG00000026425	ENSMUST00000097588	protein_coding	A0A287D3W4,SLIT-ROBO Rho GTPase activating protein 2	XP_005329542.1,SLIT-ROBO Rho GTPase-activating protein 2 isoform X1	-	IPR035648,srGAP1/2/3, SH3 domain;IPR030252,SLIT-ROBO Rho GTPase-activating protein 2;IPR031160,F-BAR domain;IPR001060,FCH domain;IPR027267,AH/BAR domain superfamily;IPR008936,Rho GTPase activation protein;IPR001452,SH3 domain;IPR000198,Rho GTPase-activating protein domain;IPR036028,SH3-like domain superfamily	-	GO:0043547,biological_process,positive regulation of GTPase activity;GO:0007165,biological_process,signal transduction;GO:0005096,molecular_function,GTPase activator activity	-
Ikbke	1	131271778	131271869	peak_994	92	-	6.46	0.0512861	0.524807	6.46	7	4	1	0	cds	ENSMUSG00000042349	ENSMUST00000062108	protein_coding	Q3U6P9,Uncharacterized protein	-	PF00069,Protein kinase domain	IPR011009,Protein kinase-like domain superfamily;IPR017441,Protein kinase, ATP binding site;IPR000719,Protein kinase domain	KOG4250,TANK binding protein kinase TBK1;ENOG410XRMU,-	GO:0006468,biological_process,protein phosphorylation;GO:0005524,molecular_function,ATP binding;GO:0004672,molecular_function,protein kinase activity	-
Ikbke	1	131270949	131271040	peak_993	92	-	5.38	0.0933254	0.842946	5.38	6	0	0	0	cds	ENSMUSG00000042349	ENSMUST00000062108	protein_coding	Q3U6P9,Uncharacterized protein	-	PF00069,Protein kinase domain	IPR011009,Protein kinase-like domain superfamily;IPR017441,Protein kinase, ATP binding site;IPR000719,Protein kinase domain	KOG4250,TANK binding protein kinase TBK1;ENOG410XRMU,-	GO:0006468,biological_process,protein phosphorylation;GO:0005524,molecular_function,ATP binding;GO:0004672,molecular_function,protein kinase activity	-
Ikbke	1	131255225	131255286	peak_992	62	-	3.23	0.00562341	0.030903	3.23	15	3	4	0	utr3	ENSMUSG00000042349	ENSMUST00000161764	protein_coding	Q3U6P9,Uncharacterized protein	-	PF00069,Protein kinase domain	IPR011009,Protein kinase-like domain superfamily;IPR017441,Protein kinase, ATP binding site;IPR000719,Protein kinase domain	KOG4250,TANK binding protein kinase TBK1;ENOG410XRMU,-	GO:0006468,biological_process,protein phosphorylation;GO:0005524,molecular_function,ATP binding;GO:0004672,molecular_function,protein kinase activity	-
Rassf5	1	131178207	131178537	peak_991	331	-	4.85	7.07946e-05	0.000562341	4.85	36	33	5	13	cds	ENSMUSG00000026430	ENSMUST00000212202	protein_coding	A0A1U7QIW7,ras association domain-containing protein 5 isoform X1	XP_005079910.1,ras association domain-containing protein 5 isoform X1	-	IPR011524,SARAH domain;IPR000159,Ras-associating (RA) domain;IPR033614,C-terminal RASSF family;IPR002219,Protein kinase C-like, phorbol ester/diacylglycerol-binding domain;IPR029071,Ubiquitin-like domain superfamily;IPR033623,Ras association domain-containing protein 5	-	GO:0017016,molecular_function,Ras GTPase binding;GO:0035556,biological_process,intracellular signal transduction;GO:0042981,biological_process,regulation of apoptotic process;GO:0046872,molecular_function,metal ion binding;GO:0005622,cellular_component,intracellular;GO:0007165,biological_process,signal transduction	-
Rassf5	1	131177937	131178088	peak_990	152	-	3.77	0.0338844	0.155597	3.77	16	8	4	3	utr3	ENSMUSG00000026430	ENSMUST00000027688	protein_coding	A0A1U7QIW7,ras association domain-containing protein 5 isoform X1	XP_005079910.1,ras association domain-containing protein 5 isoform X1	-	IPR011524,SARAH domain;IPR000159,Ras-associating (RA) domain;IPR033614,C-terminal RASSF family;IPR002219,Protein kinase C-like, phorbol ester/diacylglycerol-binding domain;IPR029071,Ubiquitin-like domain superfamily;IPR033623,Ras association domain-containing protein 5	-	GO:0017016,molecular_function,Ras GTPase binding;GO:0035556,biological_process,intracellular signal transduction;GO:0042981,biological_process,regulation of apoptotic process;GO:0046872,molecular_function,metal ion binding;GO:0005622,cellular_component,intracellular;GO:0007165,biological_process,signal transduction	-
Rassf5	1	131177218	131177369	peak_989	152	-	2.62	0.000512861	0.00363078	2.62	34	36	13	9	utr3	ENSMUSG00000026430	ENSMUST00000027688	protein_coding	A0A1U7QIW7,ras association domain-containing protein 5 isoform X1	XP_005079910.1,ras association domain-containing protein 5 isoform X1	-	IPR011524,SARAH domain;IPR000159,Ras-associating (RA) domain;IPR033614,C-terminal RASSF family;IPR002219,Protein kinase C-like, phorbol ester/diacylglycerol-binding domain;IPR029071,Ubiquitin-like domain superfamily;IPR033623,Ras association domain-containing protein 5	-	GO:0017016,molecular_function,Ras GTPase binding;GO:0035556,biological_process,intracellular signal transduction;GO:0042981,biological_process,regulation of apoptotic process;GO:0046872,molecular_function,metal ion binding;GO:0005622,cellular_component,intracellular;GO:0007165,biological_process,signal transduction	-
Rassf5	1	131176409	131176530	peak_988	122	-	10.8	0.0040738	0.0234423	10.8	20	4	2	2	utr3	ENSMUSG00000026430	ENSMUST00000027688	protein_coding	A0A1U7QIW7,ras association domain-containing protein 5 isoform X1	XP_005079910.1,ras association domain-containing protein 5 isoform X1	-	IPR011524,SARAH domain;IPR000159,Ras-associating (RA) domain;IPR033614,C-terminal RASSF family;IPR002219,Protein kinase C-like, phorbol ester/diacylglycerol-binding domain;IPR029071,Ubiquitin-like domain superfamily;IPR033623,Ras association domain-containing protein 5	-	GO:0017016,molecular_function,Ras GTPase binding;GO:0035556,biological_process,intracellular signal transduction;GO:0042981,biological_process,regulation of apoptotic process;GO:0046872,molecular_function,metal ion binding;GO:0005622,cellular_component,intracellular;GO:0007165,biological_process,signal transduction	-
Dyrk3	1	131129552	131130182	peak_986	631	-	15.1	0.000295121	0.00213796	15.1	60	40	20	0	cds	ENSMUSG00000016526	ENSMUST00000016670	protein_coding	F1LN50,Dual-specificity tyrosine-phosphorylation-regulated kinase 3	-	PF00069,Protein kinase domain	IPR011009,Protein kinase-like domain superfamily;IPR017441,Protein kinase, ATP binding site;IPR008271,Serine/threonine-protein kinase, active site;IPR000719,Protein kinase domain	ENOG410XPET,-;KOG0667,Dual-specificity tyrosine-phosphorylation regulated kinase	GO:0010494,cellular_component,cytoplasmic stress granule;GO:0035617,biological_process,stress granule disassembly;GO:0043066,biological_process,negative regulation of apoptotic process;GO:0005737,cellular_component,cytoplasm;GO:0043518,biological_process,negative regulation of DNA damage response, signal transduction by p53 class mediator;GO:0000287,molecular_function,magnesium ion binding;GO:000…	-
Obsl1	1	75485824	75485885	peak_841	62	-	4.67	0.0042658	0.0245471	4.67	15	9	5	0	utr3	ENSMUSG00000026211	ENSMUST00000113567	protein_coding	A0A1U7QEB7,obscurin-like protein 1 isoform X2	XP_005070515.1,obscurin-like protein 1 isoform X2	-	IPR003961,Fibronectin type III;IPR007110,Immunoglobulin-like domain;IPR036116,Fibronectin type III superfamily;IPR036179,Immunoglobulin-like domain superfamily;IPR013783,Immunoglobulin-like fold;IPR003599,Immunoglobulin subtype;IPR003598,Immunoglobulin subtype 2;IPR013098,Immunoglobulin I-set	-	-	-
Nckap5	1	126026790	126026971	peak_965	182	-	11.8	0.00213796	0.0131826	11.8	8	8	0	0	cds	ENSMUSG00000049690	ENSMUST00000161954	protein_coding	E9QAE1,NCK-associated protein 5	NP_001075225.1,nck-associated protein 5 isoform 1;XP_006529393.1,-	PF15246,Nck-associated protein 5, Peripheral clock protein	IPR032769,Nck-associated protein 5, C-terminal;IPR026163,Nck-associated protein 5-like	ENOG410IK14,-;ENOG410ZI7V,-	GO:0005575,cellular_component,cellular_component;GO:0008150,biological_process,biological_process;GO:0003674,molecular_function,molecular_function	-
Nckap5	1	126025383	126025623	peak_963	241	-	2.05	0.00512861	0.0288403	2.05	79	26	40	4	cds	ENSMUSG00000049690	ENSMUST00000161954	protein_coding	E9QAE1,NCK-associated protein 5	NP_001075225.1,nck-associated protein 5 isoform 1;XP_006529393.1,-	PF15246,Nck-associated protein 5, Peripheral clock protein	IPR032769,Nck-associated protein 5, C-terminal;IPR026163,Nck-associated protein 5-like	ENOG410IK14,-;ENOG410ZI7V,-	GO:0005575,cellular_component,cellular_component;GO:0008150,biological_process,biological_process;GO:0003674,molecular_function,molecular_function	-
Epb41l5	1	119548635	119548996	peak_941	362	-	3.66	8.91251e-07	9.12011e-06	3.66	56	73	24	15	utr3	ENSMUSG00000026383	ENSMUST00000163147	protein_coding	A0A1U7QPE2,band 4.1-like protein 5 isoform X1	XP_005070352.1,band 4.1-like protein 5 isoform X1;XP_012968997.1,-;XP_012968996.1,-	-	IPR019748,FERM central domain;IPR014847,FERM adjacent (FA);IPR035963,FERM superfamily, second domain;IPR018980,FERM, C-terminal PH-like domain;IPR000299,FERM domain;IPR019747,FERM conserved site;IPR011993,PH-like domain superfamily;IPR018979,FERM, N-terminal;IPR019749,Band 4.1 domain;IPR030694,Band 4.1-like protein 5;IPR014352,FERM/acyl-CoA-binding protein superfamily;IPR000798,Ezrin/radixin/moes…	-	GO:0005856,cellular_component,cytoskeleton;GO:0005912,cellular_component,adherens junction;GO:0008092,molecular_function,cytoskeletal protein binding	-
Ralb	1	119471469	119471738	peak_940	270	-	4.8	3.98107e-32	1.25893e-30	4.8	515	244	211	91	cds	ENSMUSG00000004451	ENSMUST00000004565	protein_coding	Q8CCG5,Uncharacterized protein	NP_071722.1,ras-related protein Ral-B precursor	PF00071,Ras family	IPR020849,Small GTPase superfamily, Ras type;IPR001806,Small GTPase superfamily;IPR028412,Ras-related protein Ral;IPR005225,Small GTP-binding protein domain;IPR027417,P-loop containing nucleoside triphosphate hydrolase	COG1100,GTPase SAR1 and related small G proteins;KOG0395,Ras-related GTPase	GO:0007265,biological_process,Ras protein signal transduction;GO:0005525,molecular_function,GTP binding;GO:0016020,cellular_component,membrane;GO:0005886,cellular_component,plasma membrane;GO:0005622,cellular_component,intracellular;GO:0003924,molecular_function,GTPase activity;GO:0000166,molecular_function,nucleotide binding;GO:0007165,biological_process,signal transduction	K07835,ko04015,Rap1 signaling pathway;K07835,ko05200,Pathways in cancer;K07835,ko05212,Pancreatic cancer;K07835,ko04014,Ras signaling pathway;K07835,ko04072,Phospholipase D signaling pathway
Inhbb	1	119421768	119422248	peak_939	481	-	8.41	1.25893e-31	3.98107e-30	8.41	235	144	64	19	utr5	ENSMUSG00000037035	ENSMUST00000038765	protein_coding	A0A1U7QBH5,inhibin beta B chain	XP_005070349.1,inhibin beta B chain	-	IPR017948,Transforming growth factor beta, conserved site;IPR001111,TGF-beta, propeptide;IPR029034,Cystine-knot cytokine;IPR015615,Transforming growth factor-beta-related;IPR001839,Transforming growth factor-beta, C-terminal;IPR000381,Inhibin, beta B subunit	-	GO:0005179,molecular_function,hormone activity;GO:0008083,molecular_function,growth factor activity;GO:0010469,biological_process,regulation of signaling receptor activity;GO:0005576,cellular_component,extracellular region	-
Inhbb	1	119421618	119421709	peak_938	92	-	9.69	0.00776247	0.0851138	9.69	2	4	0	0	utr5	ENSMUSG00000037035	ENSMUST00000038765	protein_coding	A0A1U7QBH5,inhibin beta B chain	XP_005070349.1,inhibin beta B chain	-	IPR017948,Transforming growth factor beta, conserved site;IPR001111,TGF-beta, propeptide;IPR029034,Cystine-knot cytokine;IPR015615,Transforming growth factor-beta-related;IPR001839,Transforming growth factor-beta, C-terminal;IPR000381,Inhibin, beta B subunit	-	GO:0005179,molecular_function,hormone activity;GO:0008083,molecular_function,growth factor activity;GO:0010469,biological_process,regulation of signaling receptor activity;GO:0005576,cellular_component,extracellular region	-
Inhbb	1	119416662	119421110	peak_937	4449	-	33.9	0	0	33.9	5095	3810	1417	749	cds	ENSMUSG00000037035	ENSMUST00000038765	protein_coding	A0A1U7QBH5,inhibin beta B chain	XP_005070349.1,inhibin beta B chain	-	IPR017948,Transforming growth factor beta, conserved site;IPR001111,TGF-beta, propeptide;IPR029034,Cystine-knot cytokine;IPR015615,Transforming growth factor-beta-related;IPR001839,Transforming growth factor-beta, C-terminal;IPR000381,Inhibin, beta B subunit	-	GO:0005179,molecular_function,hormone activity;GO:0008083,molecular_function,growth factor activity;GO:0010469,biological_process,regulation of signaling receptor activity;GO:0005576,cellular_component,extracellular region	-
Inhbb	1	119416363	119416484	peak_936	122	-	1.24	0.00269153	0.0158489	1.24	421	178	319	222	utr3	ENSMUSG00000037035	ENSMUST00000038765	protein_coding	A0A1U7QBH5,inhibin beta B chain	XP_005070349.1,inhibin beta B chain	-	IPR017948,Transforming growth factor beta, conserved site;IPR001111,TGF-beta, propeptide;IPR029034,Cystine-knot cytokine;IPR015615,Transforming growth factor-beta-related;IPR001839,Transforming growth factor-beta, C-terminal;IPR000381,Inhibin, beta B subunit	-	GO:0005179,molecular_function,hormone activity;GO:0008083,molecular_function,growth factor activity;GO:0010469,biological_process,regulation of signaling receptor activity;GO:0005576,cellular_component,extracellular region	-
Gli2	1	119053498	119053619	peak_935	122	-	3.77	0.000831764	0.00562341	3.77	64	26	14	0	utr5	ENSMUSG00000048402	ENSMUST00000062483	protein_coding	Q0VGV1,Gli2 protein	-	PF00096,Zinc finger, C2H2 type	IPR013087,Zinc finger C2H2-type;IPR036236,Zinc finger C2H2 superfamily	KOG1721,FOG: Zn-finger;COG5048,FOG: Zn-finger	GO:0003676,molecular_function,nucleic acid binding;GO:0033089,biological_process,positive regulation of T cell differentiation in thymus	-
Gli2	1	118835900	118836381	peak_934	482	-	11.8	5.37032e-09	6.45654e-08	11.8	86	54	17	10	cds	ENSMUSG00000048402	ENSMUST00000062483	protein_coding	Q0VGV1,Gli2 protein	-	PF00096,Zinc finger, C2H2 type	IPR013087,Zinc finger C2H2-type;IPR036236,Zinc finger C2H2 superfamily	KOG1721,FOG: Zn-finger;COG5048,FOG: Zn-finger	GO:0003676,molecular_function,nucleic acid binding;GO:0033089,biological_process,positive regulation of T cell differentiation in thymus	-
Gli2	1	118834491	118834942	peak_933	452	-	11.8	9.54993e-09	1.14815e-07	11.8	85	14	14	0	utr3	ENSMUSG00000048402	ENSMUST00000062483	protein_coding	Q0VGV1,Gli2 protein	-	PF00096,Zinc finger, C2H2 type	IPR013087,Zinc finger C2H2-type;IPR036236,Zinc finger C2H2 superfamily	KOG1721,FOG: Zn-finger;COG5048,FOG: Zn-finger	GO:0003676,molecular_function,nucleic acid binding;GO:0033089,biological_process,positive regulation of T cell differentiation in thymus	-
Dsel	1	111863323	111864258	peak_932	936	-	8.97	1.99526e-37	7.94328e-36	8.97	164	272	61	32	utr5	ENSMUSG00000038702	ENSMUST00000035462	protein_coding	D3ZYE3,Dermatan sulfate epimerase-like	XP_006249670.1,-;NP_001292210.1,dermatan-sulfate epimerase-like protein precursor	PF00685,Sulfotransferase domain	IPR008929,Chondroitin AC/alginate lyase;IPR000863,Sulfotransferase domain;IPR027417,P-loop containing nucleoside triphosphate hydrolase	ENOG410KDRU,-;ENOG410Y713,-	GO:0008146,molecular_function,sulfotransferase activity;GO:0030205,biological_process,dermatan sulfate metabolic process;GO:0047757,molecular_function,chondroitin-glucuronate 5-epimerase activity;GO:0016020,cellular_component,membrane;GO:0030204,biological_process,chondroitin sulfate metabolic process;GO:0016021,cellular_component,integral component of membrane	-
Dsel	1	111863143	111863234	peak_931	92	-	3.23	0.017378	0.0851138	3.23	7	9	4	3	utr5	ENSMUSG00000038702	ENSMUST00000035462	protein_coding	D3ZYE3,Dermatan sulfate epimerase-like	XP_006249670.1,-;NP_001292210.1,dermatan-sulfate epimerase-like protein precursor	PF00685,Sulfotransferase domain	IPR008929,Chondroitin AC/alginate lyase;IPR000863,Sulfotransferase domain;IPR027417,P-loop containing nucleoside triphosphate hydrolase	ENOG410KDRU,-;ENOG410Y713,-	GO:0008146,molecular_function,sulfotransferase activity;GO:0030205,biological_process,dermatan sulfate metabolic process;GO:0047757,molecular_function,chondroitin-glucuronate 5-epimerase activity;GO:0016020,cellular_component,membrane;GO:0030204,biological_process,chondroitin sulfate metabolic process;GO:0016021,cellular_component,integral component of membrane	-
Dsel	1	111862064	111862155	peak_930	92	-	6.46	0.0512861	0.524807	6.46	2	8	2	0	cds	ENSMUSG00000038702	ENSMUST00000035462	protein_coding	D3ZYE3,Dermatan sulfate epimerase-like	XP_006249670.1,-;NP_001292210.1,dermatan-sulfate epimerase-like protein precursor	PF00685,Sulfotransferase domain	IPR008929,Chondroitin AC/alginate lyase;IPR000863,Sulfotransferase domain;IPR027417,P-loop containing nucleoside triphosphate hydrolase	ENOG410KDRU,-;ENOG410Y713,-	GO:0008146,molecular_function,sulfotransferase activity;GO:0030205,biological_process,dermatan sulfate metabolic process;GO:0047757,molecular_function,chondroitin-glucuronate 5-epimerase activity;GO:0016020,cellular_component,membrane;GO:0030204,biological_process,chondroitin sulfate metabolic process;GO:0016021,cellular_component,integral component of membrane	-
Dsel	1	111861134	111861615	peak_929	482	-	8.62	0.000416869	0.00288403	8.62	62	50	30	0	cds	ENSMUSG00000038702	ENSMUST00000035462	protein_coding	D3ZYE3,Dermatan sulfate epimerase-like	XP_006249670.1,-;NP_001292210.1,dermatan-sulfate epimerase-like protein precursor	PF00685,Sulfotransferase domain	IPR008929,Chondroitin AC/alginate lyase;IPR000863,Sulfotransferase domain;IPR027417,P-loop containing nucleoside triphosphate hydrolase	ENOG410KDRU,-;ENOG410Y713,-	GO:0008146,molecular_function,sulfotransferase activity;GO:0030205,biological_process,dermatan sulfate metabolic process;GO:0047757,molecular_function,chondroitin-glucuronate 5-epimerase activity;GO:0016020,cellular_component,membrane;GO:0030204,biological_process,chondroitin sulfate metabolic process;GO:0016021,cellular_component,integral component of membrane	-
Dsel	1	111860564	111860625	peak_928	62	-	7.54	0.0275423	0.240991	7.54	4	4	1	0	cds	ENSMUSG00000038702	ENSMUST00000035462	protein_coding	D3ZYE3,Dermatan sulfate epimerase-like	XP_006249670.1,-;NP_001292210.1,dermatan-sulfate epimerase-like protein precursor	PF00685,Sulfotransferase domain	IPR008929,Chondroitin AC/alginate lyase;IPR000863,Sulfotransferase domain;IPR027417,P-loop containing nucleoside triphosphate hydrolase	ENOG410KDRU,-;ENOG410Y713,-	GO:0008146,molecular_function,sulfotransferase activity;GO:0030205,biological_process,dermatan sulfate metabolic process;GO:0047757,molecular_function,chondroitin-glucuronate 5-epimerase activity;GO:0016020,cellular_component,membrane;GO:0030204,biological_process,chondroitin sulfate metabolic process;GO:0016021,cellular_component,integral component of membrane	-
Dsel	1	111859815	111860145	peak_927	331	-	5.31	2.51189e-12	3.98107e-11	5.31	95	78	29	9	cds	ENSMUSG00000038702	ENSMUST00000035462	protein_coding	D3ZYE3,Dermatan sulfate epimerase-like	XP_006249670.1,-;NP_001292210.1,dermatan-sulfate epimerase-like protein precursor	PF00685,Sulfotransferase domain	IPR008929,Chondroitin AC/alginate lyase;IPR000863,Sulfotransferase domain;IPR027417,P-loop containing nucleoside triphosphate hydrolase	ENOG410KDRU,-;ENOG410Y713,-	GO:0008146,molecular_function,sulfotransferase activity;GO:0030205,biological_process,dermatan sulfate metabolic process;GO:0047757,molecular_function,chondroitin-glucuronate 5-epimerase activity;GO:0016020,cellular_component,membrane;GO:0030204,biological_process,chondroitin sulfate metabolic process;GO:0016021,cellular_component,integral component of membrane	-
Cdh19	1	110889848	110889939	peak_926	92	-	11.8	0.00213796	0.0131826	11.8	8	2	0	0	cds	ENSMUSG00000047216	ENSMUST00000094626	protein_coding	E9Q3A7,Cadherin 19, type 2	XP_006529583.1,-;XP_006529584.1,-;NP_001074855.1,cadherin-19 precursor;XP_017175878.1,-	PF00028,Cadherin domain;PF01049,Cadherin cytoplasmic region	IPR020894,Cadherin conserved site;IPR002126,Cadherin;IPR015919,Cadherin-like;IPR000233,Cadherin, cytoplasmic domain;IPR027397,Catenin binding domain superfamily	ENOG410XQHI,-;KOG3594,FOG: Cadherin repeats	GO:0007155,biological_process,cell adhesion;GO:0003674,molecular_function,molecular_function;GO:0007156,biological_process,homophilic cell adhesion via plasma membrane adhesion molecules;GO:0005509,molecular_function,calcium ion binding;GO:0005886,cellular_component,plasma membrane;GO:0016020,cellular_component,membrane;GO:0005575,cellular_component,cellular_component;GO:0016021,cellular_componen…	-
Vps4b	1	106772176	106772356	peak_925	181	-	2.68	3.46737e-08	3.98107e-07	2.68	125	43	71	24	utr3	ENSMUSG00000009907	ENSMUST00000094646	protein_coding	Q3TN07,Vacuolar protein sorting 4b	NP_033216.2,vacuolar protein sorting-associated protein 4B	PF09336,Vps4 C terminal oligomerisation domain;PF04212,MIT (microtubule interacting and transport) domain;PF00004,ATPase family associated with various cellular activities (AAA)	IPR007330,MIT;IPR003960,ATPase, AAA-type, conserved site;IPR027417,P-loop containing nucleoside triphosphate hydrolase;IPR015415,Vps4 oligomerisation, C-terminal;IPR036181,MIT domain superfamily;IPR003593,AAA+ ATPase domain;IPR003959,ATPase, AAA-type, core	ENOG410XRHN,-;KOG0739,AAA+-type ATPase	GO:0010824,biological_process,regulation of centrosome duplication;GO:0060548,biological_process,negative regulation of cell death;GO:0033993,biological_process,response to lipid;GO:1902188,biological_process,positive regulation of viral release from host cell;GO:0016887,molecular_function,ATPase activity;GO:0032510,biological_process,endosome to lysosome transport via multivesicular body sorting…	K12196,ko04144,Endocytosis
Epb41l5	1	119595985	119599051	peak_942	3067	-	3.77	0.00512861	0.0288403	3.77	33	9	43	14	cds	ENSMUSG00000026383	ENSMUST00000027632	protein_coding	A0A1U7QPE2,band 4.1-like protein 5 isoform X1	XP_005070352.1,band 4.1-like protein 5 isoform X1;XP_012968997.1,-;XP_012968996.1,-	-	IPR019748,FERM central domain;IPR014847,FERM adjacent (FA);IPR035963,FERM superfamily, second domain;IPR018980,FERM, C-terminal PH-like domain;IPR000299,FERM domain;IPR019747,FERM conserved site;IPR011993,PH-like domain superfamily;IPR018979,FERM, N-terminal;IPR019749,Band 4.1 domain;IPR030694,Band 4.1-like protein 5;IPR014352,FERM/acyl-CoA-binding protein superfamily;IPR000798,Ezrin/radixin/moes…	-	GO:0005856,cellular_component,cytoskeleton;GO:0005912,cellular_component,adherens junction;GO:0008092,molecular_function,cytoskeletal protein binding	-
Nckap5	1	126025682	126025773	peak_964	92	-	9.69	0.00776247	0.1	9.69	1	4	0	0	cds	ENSMUSG00000049690	ENSMUST00000161954	protein_coding	E9QAE1,NCK-associated protein 5	NP_001075225.1,nck-associated protein 5 isoform 1;XP_006529393.1,-	PF15246,Nck-associated protein 5, Peripheral clock protein	IPR032769,Nck-associated protein 5, C-terminal;IPR026163,Nck-associated protein 5-like	ENOG410IK14,-;ENOG410ZI7V,-	GO:0005575,cellular_component,cellular_component;GO:0008150,biological_process,biological_process;GO:0003674,molecular_function,molecular_function	-
Epb41l5	1	119648849	119649000	peak_943	152	-	8.62	0.0147911	0.184927	8.62	18	8	3	2	utr5	ENSMUSG00000026383	ENSMUST00000191046	protein_coding	A0A1U7QPE2,band 4.1-like protein 5 isoform X1	XP_005070352.1,band 4.1-like protein 5 isoform X1;XP_012968997.1,-;XP_012968996.1,-	-	IPR019748,FERM central domain;IPR014847,FERM adjacent (FA);IPR035963,FERM superfamily, second domain;IPR018980,FERM, C-terminal PH-like domain;IPR000299,FERM domain;IPR019747,FERM conserved site;IPR011993,PH-like domain superfamily;IPR018979,FERM, N-terminal;IPR019749,Band 4.1 domain;IPR030694,Band 4.1-like protein 5;IPR014352,FERM/acyl-CoA-binding protein superfamily;IPR000798,Ezrin/radixin/moes…	-	GO:0005856,cellular_component,cytoskeleton;GO:0005912,cellular_component,adherens junction;GO:0008092,molecular_function,cytoskeletal protein binding	-
Ptpn4	1	119659683	119659864	peak_945	182	-	6.25	2.51189e-06	2.39883e-05	6.25	19	57	9	0	cds	ENSMUSG00000026384	ENSMUST00000064091	protein_coding	G3V6B9,Tyrosine-protein phosphatase non-receptor type	NP_001093949.1,tyrosine-protein phosphatase non-receptor type 4	PF00595,PDZ domain (Also known as DHR or GLGF);PF09380,RM C-terminal PH-like domain;PF09379,RM N-terminal domain;PF08736,RM adjacent (FA);PF00102,Protein-tyrosine phosphatase;PF00373,RM central domain	IPR019747,FERM conserved site;IPR014847,FERM adjacent (FA);IPR029021,Protein-tyrosine phosphatase-like;IPR036034,PDZ superfamily;IPR001478,PDZ domain;IPR018979,FERM, N-terminal;IPR019748,FERM central domain;IPR000387,Tyrosine specific protein phosphatases domain;IPR000299,FERM domain;IPR019749,Band 4.1 domain;IPR000242,PTP type protein phosphatase;IPR011993,PH-like domain superfamily;IPR003595,Pr…	ENOG410KDUQ,-;COG5599,Protein tyrosine phosphatase	GO:0016787,molecular_function,hydrolase activity;GO:0004721,molecular_function,phosphoprotein phosphatase activity;GO:0004725,molecular_function,protein tyrosine phosphatase activity;GO:0035335,biological_process,peptidyl-tyrosine dephosphorylation;GO:0005737,cellular_component,cytoplasm;GO:0008092,molecular_function,cytoskeletal protein binding;GO:0009898,cellular_component,cytoplasmic side of p…	-
Nckap5	1	126024305	126024635	peak_962	331	-	3.4	3.16228e-20	6.30957e-19	3.4	208	203	160	48	cds	ENSMUSG00000049690	ENSMUST00000161954	protein_coding	E9QAE1,NCK-associated protein 5	NP_001075225.1,nck-associated protein 5 isoform 1;XP_006529393.1,-	PF15246,Nck-associated protein 5, Peripheral clock protein	IPR032769,Nck-associated protein 5, C-terminal;IPR026163,Nck-associated protein 5-like	ENOG410IK14,-;ENOG410ZI7V,-	GO:0005575,cellular_component,cellular_component;GO:0008150,biological_process,biological_process;GO:0003674,molecular_function,molecular_function	-
Nckap5	1	125914487	125976976	peak_961	62490	-	10.8	2.13796e-09	2.63027e-08	10.8	297	145	254	64	cds	ENSMUSG00000049690	ENSMUST00000161954	protein_coding	E9QAE1,NCK-associated protein 5	NP_001075225.1,nck-associated protein 5 isoform 1;XP_006529393.1,-	PF15246,Nck-associated protein 5, Peripheral clock protein	IPR032769,Nck-associated protein 5, C-terminal;IPR026163,Nck-associated protein 5-like	ENOG410IK14,-;ENOG410ZI7V,-	GO:0005575,cellular_component,cellular_component;GO:0008150,biological_process,biological_process;GO:0003674,molecular_function,molecular_function	-
Lypd1	1	125873131	125873192	peak_960	62	-	3.08	0.00363078	0.0213796	3.08	0	0	0	0	utr3	ENSMUSG00000026344	ENSMUST00000159529	protein_coding	A9CMA2,Ly6/Plaur domain containing 1	-	-	-	ENOG410XU3J,-;ENOG410IWWH,-	-	-
Lypd1	1	125873011	125873072	peak_959	62	-	8.62	0.0147911	0.184927	8.62	0	0	0	0	utr3	ENSMUSG00000026344	ENSMUST00000027582	protein_coding	A9CMA2,Ly6/Plaur domain containing 1	-	-	-	ENOG410XU3J,-;ENOG410IWWH,-	-	-
Lypd1	1	125872502	125872772	peak_958	271	-	20.5	1e-05	8.91251e-05	20.5	0	2	0	0	utr3	ENSMUSG00000026344	ENSMUST00000159417	protein_coding	A9CMA2,Ly6/Plaur domain containing 1	-	-	-	ENOG410XU3J,-;ENOG410IWWH,-	-	-
Dpp10	1	123334049	123334290	peak_957	242	-	3.23	0.000186209	0.00138038	3.23	80	19	27	16	cds	ENSMUSG00000036815	ENSMUST00000112603	protein_coding	E9QN98,Inactive dipeptidyl peptidase 10	NP_950186.3,inactive dipeptidyl peptidase 10	PF00930,ipeptidyl peptidase IV (DPP IV) N-terminal region;PF00326,Prolyl oligopeptidase family;PF01738,ienelactone hydrolase family	IPR002469,Dipeptidylpeptidase IV, N-terminal domain;IPR001375,Peptidase S9, prolyl oligopeptidase, catalytic domain;IPR029058,Alpha/Beta hydrolase fold;IPR038554,Dipeptidylpeptidase IV, N-terminal domain superfamily	COG1506,Dipeptidyl aminopeptidases/acylaminoacyl-peptidases;KOG2100,Dipeptidyl aminopeptidase	GO:0006508,biological_process,proteolysis;GO:1903078,biological_process,positive regulation of protein localization to plasma membrane;GO:0044325,molecular_function,ion channel binding;GO:0016020,cellular_component,membrane;GO:0008236,molecular_function,serine-type peptidase activity;GO:0008076,cellular_component,voltage-gated potassium channel complex;GO:0016021,cellular_component,integral compo…	-
Ddx18	1	121565980	121566159	peak_956	180	-	1.81	7.94328e-23	1.99526e-21	1.81	883	332	606	257	cds	ENSMUSG00000001674	ENSMUST00000001724	protein_coding	B2RUM8,RNA helicase	NP_080136.2,ATP-dependent RNA helicase DDX18	PF13959,omain of unknown function (DUF4217);PF00270,AD/DEAH box helicase;PF00271,Helicase conserved C-terminal domain	IPR000629,ATP-dependent RNA helicase DEAD-box, conserved site;IPR027417,P-loop containing nucleoside triphosphate hydrolase;IPR025313,Domain of unknown function DUF4217;IPR014014,RNA helicase, DEAD-box type, Q motif;IPR011545,DEAD/DEAH box helicase domain;IPR014001,Helicase superfamily 1/2, ATP-binding domain;IPR001650,Helicase, C-terminal	KOG0342,ATP-dependent RNA helicase pitchoune;COG0513,Superfamily II DNA and RNA helicases	GO:0071392,biological_process,cellular response to estradiol stimulus;GO:0004386,molecular_function,helicase activity;GO:0005730,cellular_component,nucleolus;GO:0003676,molecular_function,nucleic acid binding;GO:0003723,molecular_function,RNA binding;GO:0016787,molecular_function,hydrolase activity;GO:0005694,cellular_component,chromosome;GO:0000166,molecular_function,nucleotide binding;GO:000552…	-
Gm15392	1	121489684	121489744	peak_955	61	-	6.46	0.0512861	0.524807	6.46	4	0	0	0	npExon	ENSMUSG00000085857	ENSMUST00000152863	antisense	-	-	-	-	-	-	-
Insig2	1	121319788	121327583	peak_954	7796	-	5.03	2.39883e-07	2.5704e-06	5.03	270	142	176	112	cds	ENSMUSG00000003721	ENSMUST00000161068	protein_coding	Q8CFA5,Insulin-induced gene protein	NP_001231007.1,insulin-induced gene 2 protein	PF07281,Insulin-induced protein (INSIG)	IPR025929,Insulin-induced protein family	-	GO:0008203,biological_process,cholesterol metabolic process;GO:0008202,biological_process,steroid metabolic process;GO:0006629,biological_process,lipid metabolic process;GO:0005783,cellular_component,endoplasmic reticulum;GO:0016020,cellular_component,membrane;GO:0005789,cellular_component,endoplasmic reticulum membrane;GO:0016021,cellular_component,integral component of membrane	-
Insig2	1	121304889	121305249	peak_953	361	-	5.07	2.51189e-65	1.25893e-63	5.07	556	395	216	124	utr3	ENSMUSG00000003721	ENSMUST00000003818	protein_coding	Q8CFA5,Insulin-induced gene protein	NP_001231007.1,insulin-induced gene 2 protein	PF07281,Insulin-induced protein (INSIG)	IPR025929,Insulin-induced protein family	-	GO:0008203,biological_process,cholesterol metabolic process;GO:0008202,biological_process,steroid metabolic process;GO:0006629,biological_process,lipid metabolic process;GO:0005783,cellular_component,endoplasmic reticulum;GO:0016020,cellular_component,membrane;GO:0005789,cellular_component,endoplasmic reticulum membrane;GO:0016021,cellular_component,integral component of membrane	-
Steap3	1	120265241	120270059	peak_952	4819	-	6.46	0.042658	0.459198	6.46	6	0	0	0	utr5	ENSMUSG00000026389	ENSMUST00000112641	protein_coding	E9QN92,Metalloreductase STEAP3	XP_006529908.1,metalloreductase STEAP3 isoform X1	PF03807,NADP oxidoreductase coenzyme F420-dependent;PF01794,erric reductase like transmembrane component	IPR036291,NAD(P)-binding domain superfamily;IPR013130,Ferric reductase transmembrane component-like domain;IPR028939,Pyrroline-5-carboxylate reductase, catalytic, N-terminal	COG2085,Predicted dinucleotide-binding enzymes;ENOG410IF4F,-	GO:0016021,cellular_component,integral component of membrane;GO:0016020,cellular_component,membrane	-
Steap3	1	120226618	120226918	peak_951	301	-	3.95	0.00851138	0.0446684	3.95	20	8	8	0	utr3	ENSMUSG00000026389	ENSMUST00000112640	protein_coding	E9QN92,Metalloreductase STEAP3	XP_006529908.1,metalloreductase STEAP3 isoform X1	PF03807,NADP oxidoreductase coenzyme F420-dependent;PF01794,erric reductase like transmembrane component	IPR036291,NAD(P)-binding domain superfamily;IPR013130,Ferric reductase transmembrane component-like domain;IPR028939,Pyrroline-5-carboxylate reductase, catalytic, N-terminal	COG2085,Predicted dinucleotide-binding enzymes;ENOG410IF4F,-	GO:0016021,cellular_component,integral component of membrane;GO:0016020,cellular_component,membrane	-
Tmem37	1	120067733	120067794	peak_950	62	-	2.42	0.0245471	0.116145	2.42	11	21	2	4	cds	ENSMUSG00000050777	ENSMUST00000056089	protein_coding	M0RCX9,Voltage-dependent calcium channel gamma-like subunit	-	PF15108,Voltage-dependent calcium channel gamma-like subunit protein family	IPR029372,Voltage-dependent calcium channel gamma-like subunit	ENOG410IE8N,-;ENOG4111WUN,-	GO:0005262,molecular_function,calcium channel activity;GO:0005244,molecular_function,voltage-gated ion channel activity;GO:0016020,cellular_component,membrane;GO:0034220,biological_process,ion transmembrane transport;GO:0016021,cellular_component,integral component of membrane;GO:0070588,biological_process,calcium ion transmembrane transport	-
Tmem177	1	119910215	119910663	peak_949	449	-	14	0.00057544	0.00398107	14	48	10	9	0	cds	ENSMUSG00000036975	ENSMUST00000037906	protein_coding	A0A1U7QY67,transmembrane protein 177	XP_005088280.1,transmembrane protein 177	-	IPR026620,Transmembrane protein 177	-	GO:0016021,cellular_component,integral component of membrane	-
Tmem177	1	119909708	119909918	peak_948	211	-	6.19	7.4131e-05	0.000588844	6.19	28	10	8	0	utr3	ENSMUSG00000036975	ENSMUST00000037906	protein_coding	A0A1U7QY67,transmembrane protein 177	XP_005088280.1,transmembrane protein 177	-	IPR026620,Transmembrane protein 177	-	GO:0016021,cellular_component,integral component of membrane	-
Tmem177	1	119909082	119909292	peak_947	211	-	11.8	0.00213796	0.0131826	11.8	10	3	0	0	utr3	ENSMUSG00000036975	ENSMUST00000037906	protein_coding	A0A1U7QY67,transmembrane protein 177	XP_005088280.1,transmembrane protein 177	-	IPR026620,Transmembrane protein 177	-	GO:0016021,cellular_component,integral component of membrane	-
Ptpn4	1	119837193	119837343	peak_946	151	-	11.8	0.00213796	0.0131826	11.8	14	3	0	0	utr5	ENSMUSG00000026384	ENSMUST00000163435	protein_coding	G3V6B9,Tyrosine-protein phosphatase non-receptor type	NP_001093949.1,tyrosine-protein phosphatase non-receptor type 4	PF00595,PDZ domain (Also known as DHR or GLGF);PF09380,RM C-terminal PH-like domain;PF09379,RM N-terminal domain;PF08736,RM adjacent (FA);PF00102,Protein-tyrosine phosphatase;PF00373,RM central domain	IPR019747,FERM conserved site;IPR014847,FERM adjacent (FA);IPR029021,Protein-tyrosine phosphatase-like;IPR036034,PDZ superfamily;IPR001478,PDZ domain;IPR018979,FERM, N-terminal;IPR019748,FERM central domain;IPR000387,Tyrosine specific protein phosphatases domain;IPR000299,FERM domain;IPR019749,Band 4.1 domain;IPR000242,PTP type protein phosphatase;IPR011993,PH-like domain superfamily;IPR003595,Pr…	ENOG410KDUQ,-;COG5599,Protein tyrosine phosphatase	GO:0016787,molecular_function,hydrolase activity;GO:0004721,molecular_function,phosphoprotein phosphatase activity;GO:0004725,molecular_function,protein tyrosine phosphatase activity;GO:0035335,biological_process,peptidyl-tyrosine dephosphorylation;GO:0005737,cellular_component,cytoplasm;GO:0008092,molecular_function,cytoskeletal protein binding;GO:0009898,cellular_component,cytoplasmic side of p…	-
Ptpn4	1	119659234	119659325	peak_944	92	-	6.46	0.0245471	0.116145	6.46	7	7	2	0	utr3	ENSMUSG00000026384	ENSMUST00000166624	nonsense_mediated_decay	G3V6B9,Tyrosine-protein phosphatase non-receptor type	NP_001093949.1,tyrosine-protein phosphatase non-receptor type 4	PF00595,PDZ domain (Also known as DHR or GLGF);PF09380,RM C-terminal PH-like domain;PF09379,RM N-terminal domain;PF08736,RM adjacent (FA);PF00102,Protein-tyrosine phosphatase;PF00373,RM central domain	IPR019747,FERM conserved site;IPR014847,FERM adjacent (FA);IPR029021,Protein-tyrosine phosphatase-like;IPR036034,PDZ superfamily;IPR001478,PDZ domain;IPR018979,FERM, N-terminal;IPR019748,FERM central domain;IPR000387,Tyrosine specific protein phosphatases domain;IPR000299,FERM domain;IPR019749,Band 4.1 domain;IPR000242,PTP type protein phosphatase;IPR011993,PH-like domain superfamily;IPR003595,Pr…	ENOG410KDUQ,-;COG5599,Protein tyrosine phosphatase	GO:0016787,molecular_function,hydrolase activity;GO:0004721,molecular_function,phosphoprotein phosphatase activity;GO:0004725,molecular_function,protein tyrosine phosphatase activity;GO:0035335,biological_process,peptidyl-tyrosine dephosphorylation;GO:0005737,cellular_component,cytoplasm;GO:0008092,molecular_function,cytoskeletal protein binding;GO:0009898,cellular_component,cytoplasmic side of p…	-
Chpf	1	75477492	75477762	peak_840	271	-	3	7.94328e-05	0.000630957	3	69	52	26	15	cds	ENSMUSG00000032997	ENSMUST00000079205	protein_coding	Q5XIQ8,Hexosyltransferase	NP_001005906.1,chondroitin sulfate synthase 2	PF05679,Chondroitin N-acetylgalactosaminyltransferase	IPR008428,Chondroitin N-acetylgalactosaminyltransferase	ENOG410XWZJ,-;KOG3708,Uncharacterized conserved protein	GO:0016757,molecular_function,transferase activity, transferring glycosyl groups;GO:0032580,cellular_component,Golgi cisterna membrane;GO:0008376,molecular_function,acetylgalactosaminyltransferase activity;GO:0005794,cellular_component,Golgi apparatus;GO:0016740,molecular_function,transferase activity;GO:0030206,biological_process,chondroitin sulfate biosynthetic process	K00747,ko00532,Glycosaminoglycan biosynthesis - chondroitin sulfate / dermatan sulfate
Chpf	1	75475313	75475791	peak_839	479	-	5.38	1.34896e-05	0.000120226	5.38	35	33	12	4	cds	ENSMUSG00000032997	ENSMUST00000094818	protein_coding	Q5XIQ8,Hexosyltransferase	NP_001005906.1,chondroitin sulfate synthase 2	PF05679,Chondroitin N-acetylgalactosaminyltransferase	IPR008428,Chondroitin N-acetylgalactosaminyltransferase	ENOG410XWZJ,-;KOG3708,Uncharacterized conserved protein	GO:0016757,molecular_function,transferase activity, transferring glycosyl groups;GO:0032580,cellular_component,Golgi cisterna membrane;GO:0008376,molecular_function,acetylgalactosaminyltransferase activity;GO:0005794,cellular_component,Golgi apparatus;GO:0016740,molecular_function,transferase activity;GO:0030206,biological_process,chondroitin sulfate biosynthetic process	K00747,ko00532,Glycosaminoglycan biosynthesis - chondroitin sulfate / dermatan sulfate
Chpf	1	75474628	75475255	peak_838	628	-	9.91	6.30957e-21	1.25893e-19	9.91	350	105	118	31	cds	ENSMUSG00000032997	ENSMUST00000094818	protein_coding	Q5XIQ8,Hexosyltransferase	NP_001005906.1,chondroitin sulfate synthase 2	PF05679,Chondroitin N-acetylgalactosaminyltransferase	IPR008428,Chondroitin N-acetylgalactosaminyltransferase	ENOG410XWZJ,-;KOG3708,Uncharacterized conserved protein	GO:0016757,molecular_function,transferase activity, transferring glycosyl groups;GO:0032580,cellular_component,Golgi cisterna membrane;GO:0008376,molecular_function,acetylgalactosaminyltransferase activity;GO:0005794,cellular_component,Golgi apparatus;GO:0016740,molecular_function,transferase activity;GO:0030206,biological_process,chondroitin sulfate biosynthetic process	K00747,ko00532,Glycosaminoglycan biosynthesis - chondroitin sulfate / dermatan sulfate
Tyw5	1	57388355	57388593	peak_732	239	-	5.47	6.30957e-11	9.54993e-10	5.47	69	94	23	0	cds	ENSMUSG00000048495	ENSMUST00000162686	protein_coding	D3ZY75,tRNA-yW synthesizing protein 5	NP_001163944.1,tRNA wybutosine-synthesizing protein 5	PF13621,Cupin-like domain	IPR029612,tRNA wybutosine-synthesizing protein 5;IPR003347,JmjC domain	KOG2132,Uncharacterized conserved protein, contains JmjC domain;ENOG410XQDR,-	GO:0042803,molecular_function,protein homodimerization activity;GO:0000049,molecular_function,tRNA binding;GO:0031591,biological_process,wybutosine biosynthetic process;GO:0016706,molecular_function,oxidoreductase activity, acting on paired donors, with incorporation or reduction of molecular oxygen, 2-oxoglutarate as one donor, and incorporation of one atom each of oxygen into both donors;GO:000…	-
Satb2	1	56796790	56796911	peak_731	122	-	2.05	0.00263027	0.0158489	2.05	66	29	26	16	cds	ENSMUSG00000038331	ENSMUST00000114415	protein_coding	Q546B3,DNA-binding protein SATB	NP_631885.1,DNA-binding protein SATB2;XP_017175119.1,-;XP_017175120.1,-	PF02376,CUT domain;PF16534,Ubiquitin-like oligomerisation domain of SATB;PF16557,CUT1-like DNA-binding domain of SATB;PF00046,Homeobox domain	IPR032392,SATB, ubiquitin-like oligomerisation domain;IPR009057,Homeobox-like domain superfamily;IPR010982,Lambda repressor-like, DNA-binding domain superfamily;IPR038216,SATB, CUTL domain superfamily;IPR032355,SATB, CUT1-like DNA-binding domain;IPR003350,CUT domain;IPR001356,Homeobox domain;IPR038224,SATB, ULD domain superfamily	ENOG41113K2,-;ENOG410ISJ9,-	GO:0006366,biological_process,transcription by RNA polymerase II;GO:0003677,molecular_function,DNA binding;GO:0045944,biological_process,positive regulation of transcription by RNA polymerase II;GO:0006355,biological_process,regulation of transcription, DNA-templated;GO:0001077,molecular_function,transcriptional activator activity, RNA polymerase II proximal promoter sequence-specific DNA binding…	-
Satb2	1	56796551	56796612	peak_730	62	-	8.62	0.0147911	0.184927	8.62	2	0	0	0	utr3	ENSMUSG00000038331	ENSMUST00000177424	protein_coding	Q546B3,DNA-binding protein SATB	NP_631885.1,DNA-binding protein SATB2;XP_017175119.1,-;XP_017175120.1,-	PF02376,CUT domain;PF16534,Ubiquitin-like oligomerisation domain of SATB;PF16557,CUT1-like DNA-binding domain of SATB;PF00046,Homeobox domain	IPR032392,SATB, ubiquitin-like oligomerisation domain;IPR009057,Homeobox-like domain superfamily;IPR010982,Lambda repressor-like, DNA-binding domain superfamily;IPR038216,SATB, CUTL domain superfamily;IPR032355,SATB, CUT1-like DNA-binding domain;IPR003350,CUT domain;IPR001356,Homeobox domain;IPR038224,SATB, ULD domain superfamily	ENOG41113K2,-;ENOG410ISJ9,-	GO:0006366,biological_process,transcription by RNA polymerase II;GO:0003677,molecular_function,DNA binding;GO:0045944,biological_process,positive regulation of transcription by RNA polymerase II;GO:0006355,biological_process,regulation of transcription, DNA-templated;GO:0001077,molecular_function,transcriptional activator activity, RNA polymerase II proximal promoter sequence-specific DNA binding…	-
Satb2	1	56796432	56796492	peak_729	61	-	2.51	0.040738	0.181134	2.51	10	10	4	2	utr3	ENSMUSG00000038331	ENSMUST00000177424	protein_coding	Q546B3,DNA-binding protein SATB	NP_631885.1,DNA-binding protein SATB2;XP_017175119.1,-;XP_017175120.1,-	PF02376,CUT domain;PF16534,Ubiquitin-like oligomerisation domain of SATB;PF16557,CUT1-like DNA-binding domain of SATB;PF00046,Homeobox domain	IPR032392,SATB, ubiquitin-like oligomerisation domain;IPR009057,Homeobox-like domain superfamily;IPR010982,Lambda repressor-like, DNA-binding domain superfamily;IPR038216,SATB, CUTL domain superfamily;IPR032355,SATB, CUT1-like DNA-binding domain;IPR003350,CUT domain;IPR001356,Homeobox domain;IPR038224,SATB, ULD domain superfamily	ENOG41113K2,-;ENOG410ISJ9,-	GO:0006366,biological_process,transcription by RNA polymerase II;GO:0003677,molecular_function,DNA binding;GO:0045944,biological_process,positive regulation of transcription by RNA polymerase II;GO:0006355,biological_process,regulation of transcription, DNA-templated;GO:0001077,molecular_function,transcriptional activator activity, RNA polymerase II proximal promoter sequence-specific DNA binding…	-
Rftn2	1	55226244	55226364	peak_728	121	-	9.69	0.00776247	0.106414	9.69	14	20	6	2	cds	ENSMUSG00000025978	ENSMUST00000027121	protein_coding	D3ZII1,Raftlin family member 2	XP_001066941.2,raftlin-2;XP_343572.4,-	PF15250,Raftlin	IPR028169,Raftlin family	ENOG410IH0B,-;ENOG410YAW3,-	GO:0050851,biological_process,antigen receptor-mediated signaling pathway;GO:0045121,cellular_component,membrane raft;GO:0005737,cellular_component,cytoplasm;GO:0043330,biological_process,response to exogenous dsRNA;GO:0033227,biological_process,dsRNA transport;GO:0032596,biological_process,protein transport into membrane raft	-
E330011M16Rik	1	55051617	55051678	peak_727	62	-	2.58	0.040738	0.181134	2.58	12	2	8	0	npExon	ENSMUSG00000103030	ENSMUST00000193614	TEC	Q3UPP4,Uncharacterized protein	-	-	-	-	-	-
Pgap1	1	54480697	54480818	peak_726	122	-	6.46	0.0512861	0.524807	6.46	4	7	0	0	cds	ENSMUSG00000073678	ENSMUST00000097739	protein_coding	G1SH11,Post-GPI attachment to proteins 1	XP_002712409.1,GPI inositol-deacylase	PF07819,PGAP1-like protein	IPR012908,GPI inositol-deacylase PGAP1-like;IPR029058,Alpha/Beta hydrolase fold	KOG3724,Negative regulator of COPII vesicle formation;ENOG410YD9N,-	GO:0060322,biological_process,head development;GO:0021871,biological_process,forebrain regionalization;GO:0009948,biological_process,anterior/posterior axis specification;GO:0007605,biological_process,sensory perception of sound;GO:0009880,biological_process,embryonic pattern specification;GO:0016788,molecular_function,hydrolase activity, acting on ester bonds;GO:0016020,cellular_component,membra…	K05294,ko00563,Glycosylphosphatidylinositol(GPI)-anchor biosynthesis
Dnah7a	1	53617749	53617990	peak_725	242	-	5.92	0.000128825	0.001	5.92	23	9	10	0	cds	ENSMUSG00000096141	ENSMUST00000094964	protein_coding	E9Q0T8,Dynein, axonemal, heavy chain 7A	NP_001238999.1,dynein, axonemal, heavy chain 7A	PF12774,Hydrolytic ATP binding site of dynein motor region D1;PF12777,Microtubule-binding stalk of dynein motor;PF03028,ynein heavy chain and region D6 of dynein motor;PF12780,P-loop containing dynein motor region D4;PF08393,ynein heavy chain, N-terminal region 2;PF12781,ATP-binding dynein motor region D5;PF12775,P-loop containing dynein motor region D3	IPR018247,EF-Hand 1, calcium-binding site;IPR035699,Dynein heavy chain, hydrolytic ATP-binding dynein motor region D1;IPR024743,Dynein heavy chain, coiled coil stalk;IPR026983,Dynein heavy chain;IPR027417,P-loop containing nucleoside triphosphate hydrolase;IPR004273,Dynein heavy chain domain;IPR013602,Dynein heavy chain, domain-2;IPR002048,EF-hand domain;IPR035706,Dynein heavy chain, ATP-binding …	COG5245,Dynein, heavy chain;KOG3595,Dyneins, heavy chain	GO:0003777,molecular_function,microtubule motor activity;GO:0051959,molecular_function,dynein light intermediate chain binding;GO:0045503,molecular_function,dynein light chain binding;GO:0005929,cellular_component,cilium;GO:0036159,biological_process,inner dynein arm assembly;GO:0005509,molecular_function,calcium ion binding;GO:0003341,biological_process,cilium movement;GO:0008569,molecular_funct…	K10408,ko05016,Huntington's disease
Dnah7a	1	53503982	53504073	peak_724	92	-	3.02	0.0218776	0.104472	3.02	19	7	5	2	cds	ENSMUSG00000096141	ENSMUST00000094964	protein_coding	E9Q0T8,Dynein, axonemal, heavy chain 7A	NP_001238999.1,dynein, axonemal, heavy chain 7A	PF12774,Hydrolytic ATP binding site of dynein motor region D1;PF12777,Microtubule-binding stalk of dynein motor;PF03028,ynein heavy chain and region D6 of dynein motor;PF12780,P-loop containing dynein motor region D4;PF08393,ynein heavy chain, N-terminal region 2;PF12781,ATP-binding dynein motor region D5;PF12775,P-loop containing dynein motor region D3	IPR018247,EF-Hand 1, calcium-binding site;IPR035699,Dynein heavy chain, hydrolytic ATP-binding dynein motor region D1;IPR024743,Dynein heavy chain, coiled coil stalk;IPR026983,Dynein heavy chain;IPR027417,P-loop containing nucleoside triphosphate hydrolase;IPR004273,Dynein heavy chain domain;IPR013602,Dynein heavy chain, domain-2;IPR002048,EF-hand domain;IPR035706,Dynein heavy chain, ATP-binding …	COG5245,Dynein, heavy chain;KOG3595,Dyneins, heavy chain	GO:0003777,molecular_function,microtubule motor activity;GO:0051959,molecular_function,dynein light intermediate chain binding;GO:0045503,molecular_function,dynein light chain binding;GO:0005929,cellular_component,cilium;GO:0036159,biological_process,inner dynein arm assembly;GO:0005509,molecular_function,calcium ion binding;GO:0003341,biological_process,cilium movement;GO:0008569,molecular_funct…	K10408,ko05016,Huntington's disease
Asnsd1	1	53347696	53347817	peak_723	122	-	3.05	5.88844e-06	5.37032e-05	3.05	58	10	40	1	cds	ENSMUSG00000026095	ENSMUST00000027264	protein_coding	D3ZWR3,Asparagine synthetase domain-containing 1	-	PF13537,lutamine amidotransferase domain;PF00733,Asparagine synthase	IPR017932,Glutamine amidotransferase type 2 domain;IPR001962,Asparagine synthase;IPR029055,Nucleophile aminohydrolases, N-terminal	COG0367,Asparagine synthase (glutamine-hydrolyzing);KOG0573,Asparagine synthase	GO:0042803,molecular_function,protein homodimerization activity;GO:0006529,biological_process,asparagine biosynthetic process;GO:0004066,molecular_function,asparagine synthase (glutamine-hydrolyzing) activity	-
Asnsd1	1	53346695	53347368	peak_722	674	-	4.86	1e-191	1e-189	4.86	1706	749	676	201	cds	ENSMUSG00000026095	ENSMUST00000027264	protein_coding	D3ZWR3,Asparagine synthetase domain-containing 1	-	PF13537,lutamine amidotransferase domain;PF00733,Asparagine synthase	IPR017932,Glutamine amidotransferase type 2 domain;IPR001962,Asparagine synthase;IPR029055,Nucleophile aminohydrolases, N-terminal	COG0367,Asparagine synthase (glutamine-hydrolyzing);KOG0573,Asparagine synthase	GO:0042803,molecular_function,protein homodimerization activity;GO:0006529,biological_process,asparagine biosynthetic process;GO:0004066,molecular_function,asparagine synthase (glutamine-hydrolyzing) activity	-
Pms1	1	53196998	53207337	peak_721	10340	-	33.4	7.94328e-45	3.16228e-43	33.4	1076	772	471	394	cds	ENSMUSG00000026098	ENSMUST00000027267	protein_coding	Q8K119,PMS1 homolog 1, mismatch repair system component	XP_006496004.1,-;XP_006496001.1,-;XP_006496002.1,-;NP_705784.1,PMS1 protein homolog 1;XP_011236799.1,-;XP_006496005.1,-	PF00505,HMG (high mobility group) box;PF13589,Histidine kinase-, DNA gyrase B-, and HSP90-like ATPase;PF01119,NA mismatch repair protein, C-terminal domain	IPR031263,PMS1 protein homologue 1;IPR009071,High mobility group box domain;IPR014762,DNA mismatch repair, conserved site;IPR013507,DNA mismatch repair protein, C-terminal;IPR014721,Ribosomal protein S5 domain 2-type fold, subgroup;IPR020568,Ribosomal protein S5 domain 2-type fold;IPR002099,DNA mismatch repair protein family;IPR003594,Histidine kinase/HSP90-like ATPase;IPR036910,High mobility gro…	KOG1978,DNA mismatch repair protein - MLH2/PMS1/Pms2 family;COG0323,DNA mismatch repair enzyme (predicted ATPase)	GO:0003697,molecular_function,single-stranded DNA binding;GO:0003677,molecular_function,DNA binding;GO:0032389,cellular_component,MutLalpha complex;GO:0006298,biological_process,mismatch repair;GO:0005524,molecular_function,ATP binding;GO:0016887,molecular_function,ATPase activity;GO:0042493,biological_process,response to drug;GO:0005634,cellular_component,nucleus;GO:0030983,molecular_function,mi…	-
1700019D03Rik	1	52952636	52952757	peak_720	122	-	7.54	0.0275423	0.314775	7.54	10	0	2	0	utr5	ENSMUSG00000043629	ENSMUST00000050567	protein_coding	D3ZBW5,Hypothetical protein LOC685203	XP_006226890.1,-;XP_008765369.1,-;XP_008756249.1,-;XP_006244965.1,-;XP_017452294.1,-;XP_008765370.1,-;XP_006226888.1,-;XP_006226886.1,small membrane A-kinase anchor protein;XP_008756248.1,-;XP_006226891.1,-;XP_008765368.1,-;XP_008765366.1,-;XP_017459354.1,-;XP_008765367.1,-;XP_006226889.1,-;XP_008765365.1,-	PF15127,Small membrane A-kinase anchor protein	IPR027969,Small membrane A-kinase anchor protein	ENOG410J194,-;ENOG410Z7R6,-	GO:0034237,molecular_function,protein kinase A regulatory subunit binding	-
Inpp1	1	52789648	52789979	peak_719	332	-	7.54	0.000134896	0.00104713	7.54	30	38	18	0	cds	ENSMUSG00000026102	ENSMUST00000027271	protein_coding	Q5RJK6,Inositol polyphosphate-1-phosphatase	XP_008765313.1,-;XP_008765314.1,-;NP_001012131.1,inositol polyphosphate 1-phosphatase;XP_006244961.1,-	PF00459,Inositol monophosphatase family	IPR020550,Inositol monophosphatase, conserved site;IPR000760,Inositol monophosphatase-like;IPR020583,Inositol monophosphatase, metal-binding site	KOG3099,Bisphosphate 3'-nucleotidase BPNT1/Inositol polyphosphate 1-phosphatase;ENOG410XNMV,-	GO:0005575,cellular_component,cellular_component;GO:0008150,biological_process,biological_process;GO:0046854,biological_process,phosphatidylinositol phosphorylation;GO:0003674,molecular_function,molecular_function	K01107,ko00562,Inositol phosphate metabolism;K01107,ko04070,Phosphatidylinositol signaling system
Mfsd6	1	52709086	52709207	peak_718	122	-	7.54	0.0275423	0.314775	7.54	2	6	0	0	cds	ENSMUSG00000041439	ENSMUST00000156876	protein_coding	D3Z183,Major facilitator superfamily domain-containing protein 6	XP_006496437.1,-;NP_598590.2,major facilitator superfamily domain-containing protein 6 isoform 1	PF12832,MFS_1 like family	IPR024989,Major facilitator superfamily associated domain;IPR036259,MFS transporter superfamily;IPR020846,Major facilitator superfamily domain	KOG3762,Predicted transporter;ENOG410YMHR,-	GO:0016021,cellular_component,integral component of membrane;GO:0016020,cellular_component,membrane	-
Mfsd6	1	52658171	52658381	peak_717	211	-	3.95	0.00562341	0.030903	3.95	18	16	8	4	cds	ENSMUSG00000041439	ENSMUST00000156876	protein_coding	D3Z183,Major facilitator superfamily domain-containing protein 6	XP_006496437.1,-;NP_598590.2,major facilitator superfamily domain-containing protein 6 isoform 1	PF12832,MFS_1 like family	IPR024989,Major facilitator superfamily associated domain;IPR036259,MFS transporter superfamily;IPR020846,Major facilitator superfamily domain	KOG3762,Predicted transporter;ENOG410YMHR,-	GO:0016021,cellular_component,integral component of membrane;GO:0016020,cellular_component,membrane	-
Mfsd6	1	52657452	52657513	peak_716	62	-	7.54	0.0245471	0.116145	7.54	0	10	0	0	utr3	ENSMUSG00000041439	ENSMUST00000147758	protein_coding	D3Z183,Major facilitator superfamily domain-containing protein 6	XP_006496437.1,-;NP_598590.2,major facilitator superfamily domain-containing protein 6 isoform 1	PF12832,MFS_1 like family	IPR024989,Major facilitator superfamily associated domain;IPR036259,MFS transporter superfamily;IPR020846,Major facilitator superfamily domain	KOG3762,Predicted transporter;ENOG410YMHR,-	GO:0016021,cellular_component,integral component of membrane;GO:0016020,cellular_component,membrane	-
Tyw5	1	57406565	57406685	peak_733	121	-	8.62	0.0147911	0.184927	8.62	0	0	0	0	utr5	ENSMUSG00000048495	ENSMUST00000162686	protein_coding	D3ZY75,tRNA-yW synthesizing protein 5	NP_001163944.1,tRNA wybutosine-synthesizing protein 5	PF13621,Cupin-like domain	IPR029612,tRNA wybutosine-synthesizing protein 5;IPR003347,JmjC domain	KOG2132,Uncharacterized conserved protein, contains JmjC domain;ENOG410XQDR,-	GO:0042803,molecular_function,protein homodimerization activity;GO:0000049,molecular_function,tRNA binding;GO:0031591,biological_process,wybutosine biosynthetic process;GO:0016706,molecular_function,oxidoreductase activity, acting on paired donors, with incorporation or reduction of molecular oxygen, 2-oxoglutarate as one donor, and incorporation of one atom each of oxygen into both donors;GO:000…	-
Gm37242	1	52653896	52653957	peak_715	62	-	9.69	0.00776247	0.106414	9.69	12	1	0	0	npExon	ENSMUSG00000103630	ENSMUST00000191873	TEC	Q6TXI5,LRRGT00014	-	PF03372,ndonuclease/Exonuclease/phosphatase family	IPR036691,Endonuclease/exonuclease/phosphatase superfamily;IPR005135,Endonuclease/exonuclease/phosphatase	ENOG410IPYC,-;ENOG4111K5V,-	-	-
Tyw5	1	57406773	57406923	peak_734	151	-	4.31	0.0316228	0.144877	4.31	0	0	0	0	utr5	ENSMUSG00000048495	ENSMUST00000162686	protein_coding	D3ZY75,tRNA-yW synthesizing protein 5	NP_001163944.1,tRNA wybutosine-synthesizing protein 5	PF13621,Cupin-like domain	IPR029612,tRNA wybutosine-synthesizing protein 5;IPR003347,JmjC domain	KOG2132,Uncharacterized conserved protein, contains JmjC domain;ENOG410XQDR,-	GO:0042803,molecular_function,protein homodimerization activity;GO:0000049,molecular_function,tRNA binding;GO:0031591,biological_process,wybutosine biosynthetic process;GO:0016706,molecular_function,oxidoreductase activity, acting on paired donors, with incorporation or reduction of molecular oxygen, 2-oxoglutarate as one donor, and incorporation of one atom each of oxygen into both donors;GO:000…	-
Kctd18	1	57956653	57959215	peak_736	2563	-	3.23	3.98107e-19	7.94328e-18	3.23	434	134	271	104	cds	ENSMUSG00000054770	ENSMUST00000159826	protein_coding	E0CZ26,Potassium channel tetramerisation domain containing 18, isoform CRA_a	XP_006496198.1,-;NP_001153336.1,BTB/POZ domain-containing protein KCTD18 isoform 1;XP_006496199.1,-	PF02214,BTB/POZ domain	IPR003131,Potassium channel tetramerisation-type BTB domain;IPR011333,SKP1/BTB/POZ domain superfamily	KOG2723,Uncharacterized conserved protein, contains BTB/POZ domain;ENOG410Z155,-	GO:0051260,biological_process,protein homooligomerization;GO:0005575,cellular_component,cellular_component;GO:0003674,molecular_function,molecular_function;GO:0008150,biological_process,biological_process	-
Ica1l	1	59990563	59990773	peak_753	211	-	6.46	0.00436516	0.0245471	6.46	16	6	8	0	utr3	ENSMUSG00000026018	ENSMUST00000191251	protein_coding	A0A087WSM1,Islet cell autoantigen 1-like protein	-	PF06456,Arfaptin-like domain;PF04629,Islet cell autoantigen ICA69, C-terminal domain	IPR027267,AH/BAR domain superfamily;IPR024114,Islet cell autoantigen 1/Ica1-like;IPR006723,Islet cell autoantigen Ica1, C-terminal;IPR010504,Arfaptin homology (AH) domain	-	GO:0019904,molecular_function,protein domain specific binding	-
Sumo1	1	59639581	59640085	peak_752	505	-	10.3	0	0	10.3	2272	1454	666	128	utr3	ENSMUSG00000026021	ENSMUST00000091374	protein_coding	A0A250XUY8,Small ubiquitin-related modifier	XP_020015380.1,-	-	IPR033950,Sumo domain;IPR000626,Ubiquitin domain;IPR029071,Ubiquitin-like domain superfamily;IPR022617,Rad60/SUMO-like domain	-	GO:0016925,biological_process,protein sumoylation;GO:0005634,cellular_component,nucleus	K12160,ko03013,RNA transport
Als2	1	59215738	59215799	peak_751	62	-	1.74	0.00660693	0.0363078	1.74	55	18	23	20	cds	ENSMUSG00000026024	ENSMUST00000160945	protein_coding	A0A1U7QBY6,alsin	XP_012969200.1,-;XP_005070659.1,alsin isoform X1;XP_012969201.1,-	-	IPR037191,VPS9 domain superfamily;IPR009091,Regulator of chromosome condensation 1/beta-lactamase-inhibitor protein II;IPR003409,MORN motif;IPR011993,PH-like domain superfamily;IPR000408,Regulator of chromosome condensation, RCC1;IPR035899,Dbl homology (DH) domain superfamily;IPR003123,VPS9 domain;IPR000219,Dbl homology (DH) domain	-	GO:0005089,molecular_function,Rho guanyl-nucleotide exchange factor activity;GO:0035023,biological_process,regulation of Rho protein signal transduction;GO:0065009,biological_process,regulation of molecular function	-
Als2	1	59215229	59215649	peak_750	421	-	10.4	4.67735e-07	4.7863e-06	10.4	80	40	19	10	cds	ENSMUSG00000026024	ENSMUST00000163058	protein_coding	A0A1U7QBY6,alsin	XP_012969200.1,-;XP_005070659.1,alsin isoform X1;XP_012969201.1,-	-	IPR037191,VPS9 domain superfamily;IPR009091,Regulator of chromosome condensation 1/beta-lactamase-inhibitor protein II;IPR003409,MORN motif;IPR011993,PH-like domain superfamily;IPR000408,Regulator of chromosome condensation, RCC1;IPR035899,Dbl homology (DH) domain superfamily;IPR003123,VPS9 domain;IPR000219,Dbl homology (DH) domain	-	GO:0005089,molecular_function,Rho guanyl-nucleotide exchange factor activity;GO:0035023,biological_process,regulation of Rho protein signal transduction;GO:0065009,biological_process,regulation of molecular function	-
Als2	1	59209094	59211197	peak_749	2104	-	2.33	0.000288403	0.0020893	2.33	64	23	43	8	cds	ENSMUSG00000026024	ENSMUST00000163058	protein_coding	A0A1U7QBY6,alsin	XP_012969200.1,-;XP_005070659.1,alsin isoform X1;XP_012969201.1,-	-	IPR037191,VPS9 domain superfamily;IPR009091,Regulator of chromosome condensation 1/beta-lactamase-inhibitor protein II;IPR003409,MORN motif;IPR011993,PH-like domain superfamily;IPR000408,Regulator of chromosome condensation, RCC1;IPR035899,Dbl homology (DH) domain superfamily;IPR003123,VPS9 domain;IPR000219,Dbl homology (DH) domain	-	GO:0005089,molecular_function,Rho guanyl-nucleotide exchange factor activity;GO:0035023,biological_process,regulation of Rho protein signal transduction;GO:0065009,biological_process,regulation of molecular function	-
Als2	1	59163943	59167210	peak_748	3268	-	4.63	3.16228e-75	1.99526e-73	4.63	576	312	196	64	cds	ENSMUSG00000026024	ENSMUST00000163058	protein_coding	A0A1U7QBY6,alsin	XP_012969200.1,-;XP_005070659.1,alsin isoform X1;XP_012969201.1,-	-	IPR037191,VPS9 domain superfamily;IPR009091,Regulator of chromosome condensation 1/beta-lactamase-inhibitor protein II;IPR003409,MORN motif;IPR011993,PH-like domain superfamily;IPR000408,Regulator of chromosome condensation, RCC1;IPR035899,Dbl homology (DH) domain superfamily;IPR003123,VPS9 domain;IPR000219,Dbl homology (DH) domain	-	GO:0005089,molecular_function,Rho guanyl-nucleotide exchange factor activity;GO:0035023,biological_process,regulation of Rho protein signal transduction;GO:0065009,biological_process,regulation of molecular function	-
Als2	1	59163165	59163645	peak_747	481	-	2.91	1e-59	5.01187e-58	2.91	87	85	66	16	utr3	ENSMUSG00000026024	ENSMUST00000027178	protein_coding	A0A1U7QBY6,alsin	XP_012969200.1,-;XP_005070659.1,alsin isoform X1;XP_012969201.1,-	-	IPR037191,VPS9 domain superfamily;IPR009091,Regulator of chromosome condensation 1/beta-lactamase-inhibitor protein II;IPR003409,MORN motif;IPR011993,PH-like domain superfamily;IPR000408,Regulator of chromosome condensation, RCC1;IPR035899,Dbl homology (DH) domain superfamily;IPR003123,VPS9 domain;IPR000219,Dbl homology (DH) domain	-	GO:0005089,molecular_function,Rho guanyl-nucleotide exchange factor activity;GO:0035023,biological_process,regulation of Rho protein signal transduction;GO:0065009,biological_process,regulation of molecular function	-
Als2	1	59163179	59163389	peak_746	211	-	3.09	1e-44	3.98107e-43	3.09	0	0	0	0	utr3	ENSMUSG00000026024	ENSMUST00000027178	protein_coding	A0A1U7QBY6,alsin	XP_012969200.1,-;XP_005070659.1,alsin isoform X1;XP_012969201.1,-	-	IPR037191,VPS9 domain superfamily;IPR009091,Regulator of chromosome condensation 1/beta-lactamase-inhibitor protein II;IPR003409,MORN motif;IPR011993,PH-like domain superfamily;IPR000408,Regulator of chromosome condensation, RCC1;IPR035899,Dbl homology (DH) domain superfamily;IPR003123,VPS9 domain;IPR000219,Dbl homology (DH) domain	-	GO:0005089,molecular_function,Rho guanyl-nucleotide exchange factor activity;GO:0035023,biological_process,regulation of Rho protein signal transduction;GO:0065009,biological_process,regulation of molecular function	-
Als2cr11	1	59051008	59051157	peak_745	150	-	2.58	5.01187e-34	1.58489e-32	2.58	714	162	354	59	cds	ENSMUSG00000072295	ENSMUST00000097080	protein_coding	E9Q152,C2 calcium-dependent domain-containing 6	NP_780409.2,amyotrophic lateral sclerosis 2 (juvenile) chromosome region, candidate 11	PF15729,Amyotrophic lateral sclerosis 2 candidate 11	IPR031462,Amyotrophic lateral sclerosis 2 candidate 11	ENOG410IIHD,-;ENOG4112989,-	GO:0005575,cellular_component,cellular_component;GO:0008150,biological_process,biological_process;GO:0003674,molecular_function,molecular_function	-
Trak2	1	58902750	58906739	peak_744	3990	-	26.9	0	0	26.9	3074	2728	882	387	cds	ENSMUSG00000026028	ENSMUST00000027186	protein_coding	Q6P9N8,Trafficking protein, kinesin-binding 2	NP_765994.2,trafficking kinesin-binding protein 2;XP_011236902.1,-	PF12448,Kinesin associated protein;PF04849,HAP1 N-terminal conserved region	IPR022154,Trafficking kinesin-binding protein domain;IPR006933,HAP1, N-terminal	ENOG410XSWD,-;KOG4360,Uncharacterized coiled coil protein	GO:0005102,molecular_function,signaling receptor binding;GO:0005886,cellular_component,plasma membrane;GO:0005769,cellular_component,early endosome;GO:0005634,cellular_component,nucleus;GO:0043005,cellular_component,neuron projection;GO:0050811,molecular_function,GABA receptor binding;GO:0048813,biological_process,dendrite morphogenesis;GO:0098972,biological_process,anterograde dendritic transpor…	K15374,ko04727,GABAergic synapse
Fam126b	1	58529713	58530192	peak_743	480	-	24.8	1.58489e-07	1.7378e-06	24.8	119	91	51	32	cds	ENSMUSG00000038174	ENSMUST00000097724	protein_coding	W5Q5I9,Family with sequence similarity 126 member B	XP_011997621.1,-;XP_011997611.1,protein FAM126B isoform X1	PF09790,Hyccin	IPR018619,Hyccin	-	GO:0005622,cellular_component,intracellular	-
Orc2	1	58463608	58464177	peak_742	570	-	5.59	1e-122	1e-120	5.59	1090	864	400	155	utr3	ENSMUSG00000026037	ENSMUST00000027198	protein_coding	Q543F8,Origin recognition complex, subunit 2-like	NP_001258455.1,-;NP_001020549.1,origin recognition complex subunit 2 isoform B;NP_032791.1,origin recognition complex subunit 2 isoform A	PF04084,Origin recognition complex subunit 2	IPR007220,Origin recognition complex, subunit 2	COG5575,Origin recognition complex, subunit 2;KOG2928,Origin recognition complex, subunit 2	GO:0000939,cellular_component,condensed chromosome inner kinetochore;GO:0000785,cellular_component,chromatin;GO:0000792,cellular_component,heterochromatin;GO:0005664,cellular_component,nuclear origin of replication recognition complex;GO:0006260,biological_process,DNA replication;GO:0000784,cellular_component,nuclear chromosome, telomeric region;GO:0000808,cellular_component,origin recognition co…	K02604,ko04110,Cell cycle;K02604,ko04113,Meiosis - yeast;K02604,ko04111,Cell cycle - yeast
Ppil3	1	58445396	58445486	peak_741	91	-	6.1	0.000186209	0.00138038	6.1	54	12	24	6	utr5	ENSMUSG00000026035	ENSMUST00000081677	protein_coding	I3MZ16,Peptidyl-prolyl cis-trans isomerase	XP_005338951.1,-	PF00160,Cyclophilin type peptidyl-prolyl cis-trans isomerase/CLD	IPR024936,Cyclophilin-type peptidyl-prolyl cis-trans isomerase;IPR029000,Cyclophilin-like domain superfamily;IPR020892,Cyclophilin-type peptidyl-prolyl cis-trans isomerase, conserved site;IPR002130,Cyclophilin-type peptidyl-prolyl cis-trans isomerase domain	KOG0884,Similar to cyclophilin-type peptidyl-prolyl cis-trans isomerase;COG0652,Peptidyl-prolyl cis-trans isomerase (rotamase) - cyclophilin family	GO:0003755,molecular_function,peptidyl-prolyl cis-trans isomerase activity;GO:0016853,molecular_function,isomerase activity;GO:0006457,biological_process,protein folding;GO:0071013,cellular_component,catalytic step 2 spliceosome;GO:0000413,biological_process,protein peptidyl-prolyl isomerization	-
Gm37607	1	58385924	58386015	peak_740	92	-	2.41	0.000371535	0.00269153	2.41	48	62	53	0	npExon	ENSMUSG00000103839	ENSMUST00000194925	TEC	A0A0G2JVX1,Uncharacterized protein	-	PF02994,L1 transposable element RBD-like domain;PF17489,L1 transposable element trimerization domain;PF17490,L1 transposable element dsRBD-like domain	IPR035300,L1 transposable element, dsRBD-like domain;IPR035301,L1 transposable element, trimerization domain;IPR004244,Transposase, L1	-	GO:0030529,,;GO:0032197,biological_process,transposition, RNA-mediated;GO:0003727,molecular_function,single-stranded RNA binding	-
Gm37607	1	58384822	58385747	peak_739	926	-	11.7	1.99526e-82	1.58489e-80	11.7	794	894	301	192	npExon	ENSMUSG00000103839	ENSMUST00000194925	TEC	A0A0G2JVX1,Uncharacterized protein	-	PF02994,L1 transposable element RBD-like domain;PF17489,L1 transposable element trimerization domain;PF17490,L1 transposable element dsRBD-like domain	IPR035300,L1 transposable element, dsRBD-like domain;IPR035301,L1 transposable element, trimerization domain;IPR004244,Transposase, L1	-	GO:0030529,,;GO:0032197,biological_process,transposition, RNA-mediated;GO:0003727,molecular_function,single-stranded RNA binding	-
Gm37607	1	58383690	58383899	peak_738	210	-	5.74	0.000724436	0.0047863	5.74	8	21	5	0	npExon	ENSMUSG00000103839	ENSMUST00000194925	TEC	A0A0G2JVX1,Uncharacterized protein	-	PF02994,L1 transposable element RBD-like domain;PF17489,L1 transposable element trimerization domain;PF17490,L1 transposable element dsRBD-like domain	IPR035300,L1 transposable element, dsRBD-like domain;IPR035301,L1 transposable element, trimerization domain;IPR004244,Transposase, L1	-	GO:0030529,,;GO:0032197,biological_process,transposition, RNA-mediated;GO:0003727,molecular_function,single-stranded RNA binding	-
Gm15759	1	58255515	58255636	peak_737	122	-	2.58	0.0524807	0.22751	2.58	0	0	0	0	npExon	ENSMUSG00000089822	ENSMUST00000161126	antisense	Q9ES55,Aldehyde oxidase structural homolog 2	-	PF00111,2Fe-2S iron-sulfur cluster binding domain;PF02738,Molybdopterin-binding domain of aldehyde dehydrogenase;PF01799,[2Fe-2S] binding domain;PF00941,AD binding domain in molybdopterin dehydrogenase;PF03450,CO dehydrogenase flavoprotein C-terminal domain;PF01315,Aldehyde oxidase and xanthine dehydrogenase, a/b hammerhead domain	IPR016166,FAD-binding, type 2;IPR000674,Aldehyde oxidase/xanthine dehydrogenase, a/b hammerhead;IPR036856,Aldehyde oxidase/xanthine dehydrogenase, a/b hammerhead superfamily;IPR006058,2Fe-2S ferredoxin, iron-sulphur binding site;IPR016208,Aldehyde oxidase/xanthine dehydrogenase;IPR036884,[2Fe-2S]-binding domain superfamily;IPR002888,[2Fe-2S]-binding;IPR036683,CO dehydrogenase flavoprotein, C-term…	COG4631,Xanthine dehydrogenase, molybdopterin-binding subunit B;COG4630,Xanthine dehydrogenase, iron-sulfur cluster and FAD-binding subunit A;KOG0430,Xanthine dehydrogenase	GO:0051287,molecular_function,NAD binding;GO:0046872,molecular_function,metal ion binding;GO:0022900,biological_process,electron transport chain;GO:0016614,molecular_function,oxidoreductase activity, acting on CH-OH group of donors;GO:0051536,molecular_function,iron-sulfur cluster binding;GO:0050660,molecular_function,flavin adenine dinucleotide binding;GO:0009055,molecular_function,electron tran…	-
Kctd18	1	57956205	57956535	peak_735	331	-	2.87	3.98107e-29	1e-27	2.87	423	142	181	77	cds	ENSMUSG00000054770	ENSMUST00000114410	protein_coding	E0CZ26,Potassium channel tetramerisation domain containing 18, isoform CRA_a	XP_006496198.1,-;NP_001153336.1,BTB/POZ domain-containing protein KCTD18 isoform 1;XP_006496199.1,-	PF02214,BTB/POZ domain	IPR003131,Potassium channel tetramerisation-type BTB domain;IPR011333,SKP1/BTB/POZ domain superfamily	KOG2723,Uncharacterized conserved protein, contains BTB/POZ domain;ENOG410Z155,-	GO:0051260,biological_process,protein homooligomerization;GO:0005575,cellular_component,cellular_component;GO:0003674,molecular_function,molecular_function;GO:0008150,biological_process,biological_process	-
Ica1l	1	59990862	59991102	peak_754	241	-	4.31	0.000977237	0.00645654	4.31	16	19	12	0	utr3	ENSMUSG00000026018	ENSMUST00000191251	protein_coding	A0A087WSM1,Islet cell autoantigen 1-like protein	-	PF06456,Arfaptin-like domain;PF04629,Islet cell autoantigen ICA69, C-terminal domain	IPR027267,AH/BAR domain superfamily;IPR024114,Islet cell autoantigen 1/Ica1-like;IPR006723,Islet cell autoantigen Ica1, C-terminal;IPR010504,Arfaptin homology (AH) domain	-	GO:0019904,molecular_function,protein domain specific binding	-
Nab1	1	52489972	52490569	peak_714	598	-	5.73	3.16228e-93	2.51189e-91	5.73	2096	869	1095	507	cds	ENSMUSG00000002881	ENSMUST00000170269	protein_coding	A0A087WSU4,NGFI-A-binding protein 1	XP_006495834.1,NGFI-A-binding protein 1 isoform X2	PF04904,NAB conserved region 1 (NCD1);PF04905,NAB conserved region 2 (NCD2);PF04902,Conserved region in Nab1	IPR006986,Nab1, C-terminal;IPR006989,NAB co-repressor, domain;IPR038398,NAB co-repressor domain 2 superfamily;IPR006988,Nab, N-terminal	ENOG410YKFH,-;KOG3835,Transcriptional corepressor NAB1	GO:0045682,biological_process,regulation of epidermis development;GO:0042552,biological_process,myelination;GO:0045892,biological_process,negative regulation of transcription, DNA-templated;GO:0006355,biological_process,regulation of transcription, DNA-templated;GO:0008134,molecular_function,transcription factor binding;GO:0014037,biological_process,Schwann cell differentiation;GO:0005634,cellula…	-
Gls	1	52233051	52233232	peak_712	182	-	11.3	1.58489e-05	0.000138038	11.3	19	22	6	0	utr5	ENSMUSG00000026103	ENSMUST00000114510	protein_coding	A0A0G2K1T0,Glutaminase kidney isoform, mitochondrial	-	PF12796,Ankyrin repeats (3 copies);PF04960,lutaminase	IPR020683,Ankyrin repeat-containing domain;IPR002110,Ankyrin repeat;IPR015868,Glutaminase;IPR012338,Beta-lactamase/transpeptidase-like;IPR036770,Ankyrin repeat-containing domain superfamily	-	GO:0007268,biological_process,chemical synaptic transmission;GO:0006543,biological_process,glutamine catabolic process;GO:0002087,biological_process,regulation of respiratory gaseous exchange by neurological system process;GO:0004359,molecular_function,glutaminase activity;GO:0051289,biological_process,protein homotetramerization;GO:0006541,biological_process,glutamine metabolic process;GO:000573…	-
Chst10	1	38865512	38866022	peak_690	511	-	11.8	7.76247e-07	7.94328e-06	11.8	58	62	19	12	cds	ENSMUSG00000026080	ENSMUST00000194361	protein_coding	A2RSS2,Carbohydrate sulfotransferase	NP_660124.2,carbohydrate sulfotransferase 10;XP_006496427.1,-	PF03567,Sulfotransferase family	IPR018011,Carbohydrate sulfotransferase 8-10;IPR005331,Sulfotransferase	ENOG4111GJR,-;KOG4651,Chondroitin 6-sulfotransferase and related sulfotransferases	GO:0008146,molecular_function,sulfotransferase activity;GO:0005975,biological_process,carbohydrate metabolic process;GO:0005794,cellular_component,Golgi apparatus;GO:0016740,molecular_function,transferase activity;GO:0000139,cellular_component,Golgi membrane;GO:0016051,biological_process,carbohydrate biosynthetic process;GO:0016020,cellular_component,membrane;GO:0016021,cellular_component,integra…	K09674,ko00514,Other types of O-glycan biosynthesis
Chst10	1	38865243	38865304	peak_689	62	-	3.23	0.00354813	0.020893	3.23	16	8	7	2	utr3	ENSMUSG00000026080	ENSMUST00000194361	protein_coding	A2RSS2,Carbohydrate sulfotransferase	NP_660124.2,carbohydrate sulfotransferase 10;XP_006496427.1,-	PF03567,Sulfotransferase family	IPR018011,Carbohydrate sulfotransferase 8-10;IPR005331,Sulfotransferase	ENOG4111GJR,-;KOG4651,Chondroitin 6-sulfotransferase and related sulfotransferases	GO:0008146,molecular_function,sulfotransferase activity;GO:0005975,biological_process,carbohydrate metabolic process;GO:0005794,cellular_component,Golgi apparatus;GO:0016740,molecular_function,transferase activity;GO:0000139,cellular_component,Golgi membrane;GO:0016051,biological_process,carbohydrate biosynthetic process;GO:0016020,cellular_component,membrane;GO:0016021,cellular_component,integra…	K09674,ko00514,Other types of O-glycan biosynthesis
Chst10	1	38864495	38865004	peak_688	510	-	16.2	3.01995e-09	3.71535e-08	16.2	106	88	36	8	cds	ENSMUSG00000026080	ENSMUST00000192948	nonsense_mediated_decay	A2RSS2,Carbohydrate sulfotransferase	NP_660124.2,carbohydrate sulfotransferase 10;XP_006496427.1,-	PF03567,Sulfotransferase family	IPR018011,Carbohydrate sulfotransferase 8-10;IPR005331,Sulfotransferase	ENOG4111GJR,-;KOG4651,Chondroitin 6-sulfotransferase and related sulfotransferases	GO:0008146,molecular_function,sulfotransferase activity;GO:0005975,biological_process,carbohydrate metabolic process;GO:0005794,cellular_component,Golgi apparatus;GO:0016740,molecular_function,transferase activity;GO:0000139,cellular_component,Golgi membrane;GO:0016051,biological_process,carbohydrate biosynthetic process;GO:0016020,cellular_component,membrane;GO:0016021,cellular_component,integra…	K09674,ko00514,Other types of O-glycan biosynthesis
Lonrf2	1	38797587	38797947	peak_687	361	-	7.54	0.00363078	0.0213796	7.54	19	10	6	0	utr3	ENSMUSG00000048814	ENSMUST00000039612	protein_coding	B2RT44,LON peptidase N-terminal domain and ring finger 2	NP_001025049.1,LON peptidase N-terminal domain and RING finger protein 2	PF13923,Zinc finger, C3HC4 type (RING finger);PF02190,ATP-dependent protease La (LON) substrate-binding domain	IPR003111,Lon, substrate-binding domain;IPR015947,PUA-like superfamily;IPR017907,Zinc finger, RING-type, conserved site;IPR001841,Zinc finger, RING-type;IPR011990,Tetratricopeptide-like helical domain superfamily;IPR013083,Zinc finger, RING/FYVE/PHD-type	KOG4159,Predicted E3 ubiquitin ligase;COG2802,Uncharacterized protein, similar to the N-terminal domain of Lon protease	GO:0000209,biological_process,protein polyubiquitination;GO:0061630,molecular_function,ubiquitin protein ligase activity;GO:0005622,cellular_component,intracellular;GO:0031624,molecular_function,ubiquitin conjugating enzyme binding;GO:0032436,biological_process,positive regulation of proteasomal ubiquitin-dependent protein catabolic process	-
Aff3	1	38210020	38210111	peak_686	92	-	3.5	0.00691831	0.0380189	3.5	18	6	7	0	cds	ENSMUSG00000037138	ENSMUST00000039827	protein_coding	D3YYI6,AF4/FMR2 family member 3	NP_001277743.1,AF4/FMR2 family member 3	PF05110,AF-4 proto-oncoprotein	IPR007797,Transcription factor AF4/FMR2	ENOG410XRXU,-;ENOG410IGJB,-	GO:0003690,molecular_function,double-stranded DNA binding;GO:0034612,biological_process,response to tumor necrosis factor;GO:0035116,biological_process,embryonic hindlimb morphogenesis;GO:0005829,cellular_component,cytosol;GO:0016604,cellular_component,nuclear body;GO:0005634,cellular_component,nucleus;GO:0005654,cellular_component,nucleoplasm	-
Aff3	1	38209690	38209781	peak_685	92	-	6.46	0.00436516	0.0245471	6.46	14	2	1	1	cds	ENSMUSG00000037138	ENSMUST00000039827	protein_coding	D3YYI6,AF4/FMR2 family member 3	NP_001277743.1,AF4/FMR2 family member 3	PF05110,AF-4 proto-oncoprotein	IPR007797,Transcription factor AF4/FMR2	ENOG410XRXU,-;ENOG410IGJB,-	GO:0003690,molecular_function,double-stranded DNA binding;GO:0034612,biological_process,response to tumor necrosis factor;GO:0035116,biological_process,embryonic hindlimb morphogenesis;GO:0005829,cellular_component,cytosol;GO:0016604,cellular_component,nuclear body;GO:0005634,cellular_component,nucleus;GO:0005654,cellular_component,nucleoplasm	-
Aff3	1	38181323	38181635	peak_684	313	-	8.62	0.0147911	0.184927	8.62	11	0	2	0	cds	ENSMUSG00000037138	ENSMUST00000039827	protein_coding	D3YYI6,AF4/FMR2 family member 3	NP_001277743.1,AF4/FMR2 family member 3	PF05110,AF-4 proto-oncoprotein	IPR007797,Transcription factor AF4/FMR2	ENOG410XRXU,-;ENOG410IGJB,-	GO:0003690,molecular_function,double-stranded DNA binding;GO:0034612,biological_process,response to tumor necrosis factor;GO:0035116,biological_process,embryonic hindlimb morphogenesis;GO:0005829,cellular_component,cytosol;GO:0016604,cellular_component,nuclear body;GO:0005634,cellular_component,nucleus;GO:0005654,cellular_component,nucleoplasm	-
Aff3	1	38179304	38179545	peak_683	242	-	6.46	0.00562341	0.030903	6.46	18	19	8	4	cds	ENSMUSG00000037138	ENSMUST00000039827	protein_coding	D3YYI6,AF4/FMR2 family member 3	NP_001277743.1,AF4/FMR2 family member 3	PF05110,AF-4 proto-oncoprotein	IPR007797,Transcription factor AF4/FMR2	ENOG410XRXU,-;ENOG410IGJB,-	GO:0003690,molecular_function,double-stranded DNA binding;GO:0034612,biological_process,response to tumor necrosis factor;GO:0035116,biological_process,embryonic hindlimb morphogenesis;GO:0005829,cellular_component,cytosol;GO:0016604,cellular_component,nuclear body;GO:0005634,cellular_component,nucleus;GO:0005654,cellular_component,nucleoplasm	-
Rev1	1	38087995	38092161	peak_682	4167	-	13.5	0	0	13.5	1701	1700	593	191	cds	ENSMUSG00000026082	ENSMUST00000027251	protein_coding	D3ZRU9,DNA repair protein REV1	XP_006244882.1,-;XP_006244881.1,DNA repair protein REV1 isoform X1	PF11799,impB/mucB/samB family C-terminal domain;PF16589,BRCT domain, a BRCA1 C-terminus domain;PF16727,NA repair protein REV1 C-terminal domain;PF00817,impB/mucB/samB family;PF14377,omain of unknown function (DUF4414)	IPR012112,DNA repair protein Rev1;IPR001126,UmuC domain;IPR001357,BRCT domain;IPR038401,Rev1, C-terminal domain superfamily;IPR036420,BRCT domain superfamily;IPR025527,Domain of unknown function DUF4414;IPR017961,DNA polymerase, Y-family, little finger domain;IPR031991,DNA repair protein Rev1, C-terminal;IPR036775,DNA polymerase, Y-family, little finger domain superfamily	COG0389,Nucleotidyltransferase/DNA polymerase involved in DNA repair;KOG2093,Translesion DNA polymerase - REV1 deoxycytidyl transferase	GO:0003677,molecular_function,DNA binding;GO:0071897,biological_process,DNA biosynthetic process;GO:0003684,molecular_function,damaged DNA binding;GO:0009411,biological_process,response to UV;GO:0006974,biological_process,cellular response to DNA damage stimulus;GO:0016740,molecular_function,transferase activity;GO:0016779,molecular_function,nucleotidyltransferase activity;GO:0006281,biological_p…	-
Txndc9	1	37997682	37997743	peak_681	62	-	6.46	0.0512861	0.524807	6.46	8	0	0	0	utr5	ENSMUSG00000058407	ENSMUST00000195247	protein_coding	Q6P9X7,Txndc9 protein	-	PF00085,Thioredoxin	IPR013766,Thioredoxin domain;IPR036249,Thioredoxin-like superfamily	KOG1672,ATP binding protein;COG0526,Thiol-disulfide isomerase and thioredoxins	GO:0045454,biological_process,cell redox homeostasis;GO:0005623,cellular_component,cell	-
Txndc9	1	37995787	37996550	peak_680	764	-	1.84	1.25893e-25	3.16228e-24	1.84	370	98	236	100	cds	ENSMUSG00000058407	ENSMUST00000192237	protein_coding	Q6P9X7,Txndc9 protein	-	PF00085,Thioredoxin	IPR013766,Thioredoxin domain;IPR036249,Thioredoxin-like superfamily	KOG1672,ATP binding protein;COG0526,Thiol-disulfide isomerase and thioredoxins	GO:0045454,biological_process,cell redox homeostasis;GO:0005623,cellular_component,cell	-
Txndc9	1	37986686	37987106	peak_679	421	-	3.67	2.51189e-08	2.88403e-07	3.67	79	99	42	12	utr3	ENSMUSG00000058407	ENSMUST00000162031	protein_coding	Q6P9X7,Txndc9 protein	-	PF00085,Thioredoxin	IPR013766,Thioredoxin domain;IPR036249,Thioredoxin-like superfamily	KOG1672,ATP binding protein;COG0526,Thiol-disulfide isomerase and thioredoxins	GO:0045454,biological_process,cell redox homeostasis;GO:0005623,cellular_component,cell	-
Mitd1	1	37890201	37890411	peak_678	211	-	8.08	0.000707946	0.0047863	8.08	30	24	15	0	cds	ENSMUSG00000026088	ENSMUST00000139725	protein_coding	G3I701,MIT domain-containing protein 1	XP_007612016.2,-;XP_003510915.3,MIT domain-containing protein 1	PF04212,MIT (microtubule interacting and transport) domain;PF16565,Phospholipase D-like domain at C-terminus of MIT	IPR038113,MIT, C-terminal domain superfamily;IPR007330,MIT;IPR032341,MIT, C-terminal phospholipase D-like domain;IPR036181,MIT domain superfamily	-	GO:0030496,cellular_component,midbody;GO:0043231,cellular_component,intracellular membrane-bounded organelle;GO:0042803,molecular_function,protein homodimerization activity;GO:0000920,biological_process,cell separation after cytokinesis;GO:0000281,biological_process,mitotic cytokinesis;GO:0019904,molecular_function,protein domain specific binding;GO:0032091,biological_process,negative regulation …	-
2010300C02Rik	1	37625480	37625630	peak_677	151	-	9.69	0.000107152	0.000831764	9.69	11	9	2	0	cds	ENSMUSG00000026090	ENSMUST00000162875	protein_coding	E9Q3M9,RIKEN cDNA 2010300C02 gene	NP_082372.1,uncharacterized protein KIAA1211-like homolog	PF15262,omain of unknown function (DUF4592)	IPR026713,Uncharacterised protein KIAA1211-like;IPR028030,Domain of unknown function DUF4592	ENOG410IIB6,-;ENOG410YAR8,-	GO:0005575,cellular_component,cellular_component;GO:0003674,molecular_function,molecular_function;GO:0008150,biological_process,biological_process	-
2010300C02Rik	1	37625331	37625421	peak_676	91	-	1.72	0.01	0.0524807	1.72	45	15	20	12	cds	ENSMUSG00000026090	ENSMUST00000162875	protein_coding	E9Q3M9,RIKEN cDNA 2010300C02 gene	NP_082372.1,uncharacterized protein KIAA1211-like homolog	PF15262,omain of unknown function (DUF4592)	IPR026713,Uncharacterised protein KIAA1211-like;IPR028030,Domain of unknown function DUF4592	ENOG410IIB6,-;ENOG410YAR8,-	GO:0005575,cellular_component,cellular_component;GO:0003674,molecular_function,molecular_function;GO:0008150,biological_process,biological_process	-
2010300C02Rik	1	37624017	37624556	peak_675	540	-	10.8	3.80189e-06	3.54813e-05	10.8	52	36	15	8	cds	ENSMUSG00000026090	ENSMUST00000160023	protein_coding	E9Q3M9,RIKEN cDNA 2010300C02 gene	NP_082372.1,uncharacterized protein KIAA1211-like homolog	PF15262,omain of unknown function (DUF4592)	IPR026713,Uncharacterised protein KIAA1211-like;IPR028030,Domain of unknown function DUF4592	ENOG410IIB6,-;ENOG410YAR8,-	GO:0005575,cellular_component,cellular_component;GO:0003674,molecular_function,molecular_function;GO:0008150,biological_process,biological_process	-
Gm43213	1	37488335	37488455	peak_674	121	-	7.54	0.0275423	0.314775	7.54	6	0	0	0	npExon	ENSMUSG00000087233	ENSMUST00000151866	processed_pseudogene	G1RGT2,G1 to S phase transition 1	-	PF07145,Ataxin-2 C-terminal region;PF00009,longation factor Tu GTP binding domain;PF03143,longation factor Tu C-terminal domain;PF03144,longation factor Tu domain 2	IPR027417,P-loop containing nucleoside triphosphate hydrolase;IPR000795,Transcription factor, GTP-binding domain;IPR004161,Translation elongation factor EFTu-like, domain 2;IPR004160,Translation elongation factor EFTu/EF1A, C-terminal;IPR009000,Translation protein, beta-barrel domain superfamily;IPR031157,Tr-type G domain, conserved site;IPR009001,Translation elongation factor EF1A/initiation fac…	COG5256,Translation elongation factor EF-1alpha (GTPase);KOG0459,Polypeptide release factor 3	GO:0003924,molecular_function,GTPase activity;GO:0005525,molecular_function,GTP binding	-
Tbc1d8	1	39372028	39372655	peak_691	628	-	16.4	3.98107e-17	7.94328e-16	16.4	225	157	74	16	cds	ENSMUSG00000003134	ENSMUST00000054462	protein_coding	F1LWZ7,TBC1 domain family, member 8	NP_001177996.1,TBC1 domain family member 8	PF00566,Rab-GTPase-TBC domain;PF02893,RAM domain	IPR036009,TBC1D8, PH-GRAM domain 1;IPR035969,Rab-GTPase-TBC domain superfamily;IPR004182,GRAM domain;IPR000195,Rab-GTPase-TBC domain;IPR036016,TBC1D8, PH-GRAM domain 2;IPR011993,PH-like domain superfamily;IPR002048,EF-hand domain;IPR011992,EF-hand domain pair	COG5210,GTPase-activating protein;KOG4347,GTPase-activating protein VRP	GO:1902017,biological_process,regulation of cilium assembly;GO:0012505,cellular_component,endomembrane system;GO:0017137,molecular_function,Rab GTPase binding;GO:0005622,cellular_component,intracellular;GO:0005509,molecular_function,calcium ion binding;GO:0090630,biological_process,activation of GTPase activity;GO:0031338,biological_process,regulation of vesicle fusion;GO:0005096,molecular_functi…	-
Nab1	1	52458961	52459290	peak_713	330	-	2.25	5.01187e-17	1e-15	2.25	480	191	276	94	cds	ENSMUSG00000002881	ENSMUST00000170269	protein_coding	A0A087WSU4,NGFI-A-binding protein 1	XP_006495834.1,NGFI-A-binding protein 1 isoform X2	PF04904,NAB conserved region 1 (NCD1);PF04905,NAB conserved region 2 (NCD2);PF04902,Conserved region in Nab1	IPR006986,Nab1, C-terminal;IPR006989,NAB co-repressor, domain;IPR038398,NAB co-repressor domain 2 superfamily;IPR006988,Nab, N-terminal	ENOG410YKFH,-;KOG3835,Transcriptional corepressor NAB1	GO:0045682,biological_process,regulation of epidermis development;GO:0042552,biological_process,myelination;GO:0045892,biological_process,negative regulation of transcription, DNA-templated;GO:0006355,biological_process,regulation of transcription, DNA-templated;GO:0008134,molecular_function,transcription factor binding;GO:0014037,biological_process,Schwann cell differentiation;GO:0005634,cellula…	-
Rnf149	1	39552363	39552453	peak_692	91	-	2.35	0.011749	0.060256	2.35	31	14	17	0	utr3	ENSMUSG00000048234	ENSMUST00000062525	protein_coding	D3ZI66,Ring finger protein 149	XP_017452282.1,-;XP_017459348.1,E3 ubiquitin-protein ligase RNF149	PF02225,PA domain;PF13639,Ring finger domain	IPR001841,Zinc finger, RING-type;IPR003137,PA domain;IPR013083,Zinc finger, RING/FYVE/PHD-type	KOG0800,FOG: Predicted E3 ubiquitin ligase;ENOG41121N2,-	GO:0061630,molecular_function,ubiquitin protein ligase activity;GO:0070062,cellular_component,extracellular exosome;GO:0035690,biological_process,cellular response to drug;GO:0016567,biological_process,protein ubiquitination;GO:0043409,biological_process,negative regulation of MAPK cascade;GO:0016020,cellular_component,membrane;GO:0031647,biological_process,regulation of protein stability;GO:0016…	-
Creg2	1	39618614	39618675	peak_694	62	-	6.46	0.0512861	0.524807	6.46	2	4	0	0	utr3	ENSMUSG00000050967	ENSMUST00000053355	protein_coding	Q3UYF8,Uncharacterized protein	-	PF13883,Pyridoxamine 5'-phosphate oxidase	IPR014631,Cellular repressor of E1A-stimulated genes (CREG);IPR012349,FMN-binding split barrel	KOG3374,Cellular repressor of transcription;ENOG4111WS9,-	GO:0048037,molecular_function,cofactor binding	-
Gls	1	52187653	52188718	peak_711	1066	-	2.16	3.98107e-15	6.30957e-14	2.16	286	238	218	125	cds	ENSMUSG00000026103	ENSMUST00000114510	protein_coding	A0A0G2K1T0,Glutaminase kidney isoform, mitochondrial	-	PF12796,Ankyrin repeats (3 copies);PF04960,lutaminase	IPR020683,Ankyrin repeat-containing domain;IPR002110,Ankyrin repeat;IPR015868,Glutaminase;IPR012338,Beta-lactamase/transpeptidase-like;IPR036770,Ankyrin repeat-containing domain superfamily	-	GO:0007268,biological_process,chemical synaptic transmission;GO:0006543,biological_process,glutamine catabolic process;GO:0002087,biological_process,regulation of respiratory gaseous exchange by neurological system process;GO:0004359,molecular_function,glutaminase activity;GO:0051289,biological_process,protein homotetramerization;GO:0006541,biological_process,glutamine metabolic process;GO:000573…	-
Myo1b	1	51762565	51762626	peak_710	62	-	6.1	0.00074131	0.00501187	6.1	6	2	3	0	cds	ENSMUSG00000018417	ENSMUST00000114541	protein_coding	Q7TQD7,Myo1b protein	NP_034993.2,unconventional myosin-Ib isoform 2;NP_001155289.1,unconventional myosin-Ib isoform 1;NP_001277911.1,unconventional myosin-Ib isoform 3	PF06017,Unconventional myosin tail, actin- and lipid-binding;PF00063,Myosin head (motor domain);PF00612,IQ calmodulin-binding motif	IPR001609,Myosin head, motor domain;IPR027417,P-loop containing nucleoside triphosphate hydrolase;IPR036072,Class I myosin, motor domain;IPR010926,Class I myosin tail homology domain;IPR000048,IQ motif, EF-hand binding site;IPR036961,Kinesin motor domain superfamily	COG5022,Myosin heavy chain;KOG0164,Myosin class I heavy chain	GO:0005884,cellular_component,actin filament;GO:0016459,cellular_component,myosin complex;GO:0005886,cellular_component,plasma membrane;GO:0051017,biological_process,actin filament bundle assembly;GO:0008017,molecular_function,microtubule binding;GO:0000146,molecular_function,microfilament motor activity;GO:0005524,molecular_function,ATP binding;GO:0006892,biological_process,post-Golgi vesicle-me…	-
Nabp1	1	51478305	51478425	peak_709	121	-	2.51	0.0128825	0.0660693	2.51	16	21	7	6	utr5	ENSMUSG00000026107	ENSMUST00000185534	protein_coding	A0A1A6GK35,Uncharacterized protein	-	-	IPR012340,Nucleic acid-binding, OB-fold	-	-	-
Nabp1	1	51477589	51477680	peak_708	92	-	1.13	0.00389045	0.0229087	1.13	351	99	537	365	cds	ENSMUSG00000026107	ENSMUST00000190103	nonsense_mediated_decay	A0A1A6GK35,Uncharacterized protein	-	-	IPR012340,Nucleic acid-binding, OB-fold	-	-	-
Slc39a10	1	46832641	46836084	peak_707	3444	-	7.67	5.01187e-48	1.99526e-46	7.67	746	591	259	160	cds	ENSMUSG00000025986	ENSMUST00000027131	protein_coding	D4A517,Solute carrier family 39	XP_006244999.1,-;XP_006245000.1,-;NP_001102266.2,zinc transporter ZIP10 precursor	PF02535,ZIP Zinc transporter	IPR003689,Zinc/iron permease	KOG2693,Putative zinc transporter;COG0428,Predicted divalent heavy-metal cations transporter	GO:0002903,biological_process,negative regulation of B cell apoptotic process;GO:0030001,biological_process,metal ion transport;GO:0055085,biological_process,transmembrane transport;GO:0071578,biological_process,zinc ion import across plasma membrane;GO:0006882,biological_process,cellular zinc ion homeostasis;GO:0030890,biological_process,positive regulation of B cell proliferation;GO:0005886,cel…	-
Slc39a10	1	46819160	46819221	peak_706	62	-	2.69	0.000630957	0.0042658	2.69	25	17	14	0	cds	ENSMUSG00000025986	ENSMUST00000027131	protein_coding	D4A517,Solute carrier family 39	XP_006244999.1,-;XP_006245000.1,-;NP_001102266.2,zinc transporter ZIP10 precursor	PF02535,ZIP Zinc transporter	IPR003689,Zinc/iron permease	KOG2693,Putative zinc transporter;COG0428,Predicted divalent heavy-metal cations transporter	GO:0002903,biological_process,negative regulation of B cell apoptotic process;GO:0030001,biological_process,metal ion transport;GO:0055085,biological_process,transmembrane transport;GO:0071578,biological_process,zinc ion import across plasma membrane;GO:0006882,biological_process,cellular zinc ion homeostasis;GO:0030890,biological_process,positive regulation of B cell proliferation;GO:0005886,cel…	-
Slc40a1	1	45911449	45912275	peak_705	827	-	3.59	0.0346737	0.155955	3.59	12	4	6	6	cds	ENSMUSG00000025993	ENSMUST00000027137	protein_coding	Q3TJ33,Uncharacterized protein	-	PF06963,erroportin1 (FPN1)	IPR036259,MFS transporter superfamily;IPR009716,Ferroporti-1	KOG2601,Iron transporter;ENOG410XS3F,-	GO:0005381,molecular_function,iron ion transmembrane transporter activity;GO:0016021,cellular_component,integral component of membrane;GO:0034755,biological_process,iron ion transmembrane transport;GO:0016020,cellular_component,membrane	-
Col5a2	1	45375849	45376179	peak_704	331	-	14.5	3.0903e-07	3.23594e-06	14.5	100	21	37	8	cds	ENSMUSG00000026042	ENSMUST00000086430	protein_coding	F1LQ00,Collagen type V alpha 2 chain	-	PF00093,von Willebrand factor type C domain;PF01391,Collagen triple helix repeat (20 copies);PF01410,ibrillar collagen C-terminal domain	IPR008160,Collagen triple helix repeat;IPR001007,VWFC domain;IPR000885,Fibrillar collagen, C-terminal	ENOG4110XTV,-;KOG3544,Collagens (type IV and type XIII), and related proteins	GO:0046332,molecular_function,SMAD binding;GO:1903225,biological_process,negative regulation of endodermal cell differentiation;GO:0048592,biological_process,eye morphogenesis;GO:0001503,biological_process,ossification;GO:0005581,cellular_component,collagen trimer;GO:0001501,biological_process,skeletal system development;GO:0031012,cellular_component,extracellular matrix;GO:0030199,biological_pro…	-
Tgfbrap1	1	43098501	43098592	peak_703	92	-	3.23	0.0562341	0.240991	3.23	12	12	8	0	utr5	ENSMUSG00000070939	ENSMUST00000095014	protein_coding	A0A0G2JV19,Transforming growth factor, beta receptor-associated protein 1	XP_006244852.1,transforming growth factor-beta receptor-associated protein 1 isoform X4;XP_006244854.1,-;XP_006244853.1,-	PF10367,Vacuolar sorting protein 39 domain 2;PF00637,Region in Clathrin and VPS;PF10366,Vacuolar sorting protein 39 domain 1;PF00780,CNH domain	IPR019453,Vacuolar sorting protein 39/Transforming growth factor beta receptor-associated domain 2;IPR000547,Clathrin, heavy chain/VPS, 7-fold repeat;IPR001180,Citron homology (CNH) domain;IPR032914,Vam6/VPS39/TRAP1 family;IPR019452,Vacuolar sorting protein 39/Transforming growth factor beta receptor-associated domain 1	-	GO:0046332,molecular_function,SMAD binding;GO:0007165,biological_process,signal transduction;GO:0033263,cellular_component,CORVET complex;GO:0034058,biological_process,endosomal vesicle fusion;GO:0006355,biological_process,regulation of transcription, DNA-templated;GO:0005160,molecular_function,transforming growth factor beta receptor binding;GO:0005769,cellular_component,early endosome;GO:001602…	-
Tgfbrap1	1	43075299	43092477	peak_702	17179	-	12.6	3.0903e-10	4.0738e-09	12.6	73	82	24	16	cds	ENSMUSG00000070939	ENSMUST00000186694	protein_coding	A0A0G2JV19,Transforming growth factor, beta receptor-associated protein 1	XP_006244852.1,transforming growth factor-beta receptor-associated protein 1 isoform X4;XP_006244854.1,-;XP_006244853.1,-	PF10367,Vacuolar sorting protein 39 domain 2;PF00637,Region in Clathrin and VPS;PF10366,Vacuolar sorting protein 39 domain 1;PF00780,CNH domain	IPR019453,Vacuolar sorting protein 39/Transforming growth factor beta receptor-associated domain 2;IPR000547,Clathrin, heavy chain/VPS, 7-fold repeat;IPR001180,Citron homology (CNH) domain;IPR032914,Vam6/VPS39/TRAP1 family;IPR019452,Vacuolar sorting protein 39/Transforming growth factor beta receptor-associated domain 1	-	GO:0046332,molecular_function,SMAD binding;GO:0007165,biological_process,signal transduction;GO:0033263,cellular_component,CORVET complex;GO:0034058,biological_process,endosomal vesicle fusion;GO:0006355,biological_process,regulation of transcription, DNA-templated;GO:0005160,molecular_function,transforming growth factor beta receptor binding;GO:0005769,cellular_component,early endosome;GO:001602…	-
Tgfbrap1	1	43051706	43051797	peak_701	92	-	8.62	0.0147911	0.184927	8.62	10	1	2	0	cds	ENSMUSG00000070939	ENSMUST00000186694	protein_coding	A0A0G2JV19,Transforming growth factor, beta receptor-associated protein 1	XP_006244852.1,transforming growth factor-beta receptor-associated protein 1 isoform X4;XP_006244854.1,-;XP_006244853.1,-	PF10367,Vacuolar sorting protein 39 domain 2;PF00637,Region in Clathrin and VPS;PF10366,Vacuolar sorting protein 39 domain 1;PF00780,CNH domain	IPR019453,Vacuolar sorting protein 39/Transforming growth factor beta receptor-associated domain 2;IPR000547,Clathrin, heavy chain/VPS, 7-fold repeat;IPR001180,Citron homology (CNH) domain;IPR032914,Vam6/VPS39/TRAP1 family;IPR019452,Vacuolar sorting protein 39/Transforming growth factor beta receptor-associated domain 1	-	GO:0046332,molecular_function,SMAD binding;GO:0007165,biological_process,signal transduction;GO:0033263,cellular_component,CORVET complex;GO:0034058,biological_process,endosomal vesicle fusion;GO:0006355,biological_process,regulation of transcription, DNA-templated;GO:0005160,molecular_function,transforming growth factor beta receptor binding;GO:0005769,cellular_component,early endosome;GO:001602…	-
Tgfbrap1	1	43049505	43049776	peak_700	272	-	15.1	1.1749e-10	1.62181e-09	15.1	111	44	23	13	cds	ENSMUSG00000070939	ENSMUST00000186694	protein_coding	A0A0G2JV19,Transforming growth factor, beta receptor-associated protein 1	XP_006244852.1,transforming growth factor-beta receptor-associated protein 1 isoform X4;XP_006244854.1,-;XP_006244853.1,-	PF10367,Vacuolar sorting protein 39 domain 2;PF00637,Region in Clathrin and VPS;PF10366,Vacuolar sorting protein 39 domain 1;PF00780,CNH domain	IPR019453,Vacuolar sorting protein 39/Transforming growth factor beta receptor-associated domain 2;IPR000547,Clathrin, heavy chain/VPS, 7-fold repeat;IPR001180,Citron homology (CNH) domain;IPR032914,Vam6/VPS39/TRAP1 family;IPR019452,Vacuolar sorting protein 39/Transforming growth factor beta receptor-associated domain 1	-	GO:0046332,molecular_function,SMAD binding;GO:0007165,biological_process,signal transduction;GO:0033263,cellular_component,CORVET complex;GO:0034058,biological_process,endosomal vesicle fusion;GO:0006355,biological_process,regulation of transcription, DNA-templated;GO:0005160,molecular_function,transforming growth factor beta receptor binding;GO:0005769,cellular_component,early endosome;GO:001602…	-
Tgfbrap1	1	43048397	43048488	peak_699	92	-	2.87	0.0912011	0.36141	2.87	7	1	4	0	utr3	ENSMUSG00000070939	ENSMUST00000186694	protein_coding	A0A0G2JV19,Transforming growth factor, beta receptor-associated protein 1	XP_006244852.1,transforming growth factor-beta receptor-associated protein 1 isoform X4;XP_006244854.1,-;XP_006244853.1,-	PF10367,Vacuolar sorting protein 39 domain 2;PF00637,Region in Clathrin and VPS;PF10366,Vacuolar sorting protein 39 domain 1;PF00780,CNH domain	IPR019453,Vacuolar sorting protein 39/Transforming growth factor beta receptor-associated domain 2;IPR000547,Clathrin, heavy chain/VPS, 7-fold repeat;IPR001180,Citron homology (CNH) domain;IPR032914,Vam6/VPS39/TRAP1 family;IPR019452,Vacuolar sorting protein 39/Transforming growth factor beta receptor-associated domain 1	-	GO:0046332,molecular_function,SMAD binding;GO:0007165,biological_process,signal transduction;GO:0033263,cellular_component,CORVET complex;GO:0034058,biological_process,endosomal vesicle fusion;GO:0006355,biological_process,regulation of transcription, DNA-templated;GO:0005160,molecular_function,transforming growth factor beta receptor binding;GO:0005769,cellular_component,early endosome;GO:001602…	-
Mfsd9	1	40773676	40774005	peak_698	330	-	30.2	1.86209e-10	2.51189e-09	30.2	0	0	0	0	cds	ENSMUSG00000041945	ENSMUST00000039672	protein_coding	D3ZTY6,Major facilitator superfamily domain-containing 9	NP_001101685.1,major facilitator superfamily domain-containing protein 9	-	IPR036259,MFS transporter superfamily;IPR001958,Tetracycline resistance protein TetA/multidrug resistance protein MdtG;IPR011701,Major facilitator superfamily;IPR020846,Major facilitator superfamily domain	KOG2615,Permease of the major facilitator superfamily;ENOG410XSE0,-	GO:0055085,biological_process,transmembrane transport;GO:0005215,molecular_function,transporter activity;GO:0016021,cellular_component,integral component of membrane;GO:0016020,cellular_component,membrane	-
Mfsd9	1	40772931	40773141	peak_697	211	-	10.8	0.0040738	0.0234423	10.8	0	0	0	0	utr3	ENSMUSG00000041945	ENSMUST00000131390	nonsense_mediated_decay	D3ZTY6,Major facilitator superfamily domain-containing 9	NP_001101685.1,major facilitator superfamily domain-containing protein 9	-	IPR036259,MFS transporter superfamily;IPR001958,Tetracycline resistance protein TetA/multidrug resistance protein MdtG;IPR011701,Major facilitator superfamily;IPR020846,Major facilitator superfamily domain	KOG2615,Permease of the major facilitator superfamily;ENOG410XSE0,-	GO:0055085,biological_process,transmembrane transport;GO:0005215,molecular_function,transporter activity;GO:0016021,cellular_component,integral component of membrane;GO:0016020,cellular_component,membrane	-
Mfsd9	1	40772424	40772664	peak_696	241	-	8.62	0.0141254	0.0707946	8.62	0	0	0	0	utr3	ENSMUSG00000041945	ENSMUST00000131390	nonsense_mediated_decay	D3ZTY6,Major facilitator superfamily domain-containing 9	NP_001101685.1,major facilitator superfamily domain-containing protein 9	-	IPR036259,MFS transporter superfamily;IPR001958,Tetracycline resistance protein TetA/multidrug resistance protein MdtG;IPR011701,Major facilitator superfamily;IPR020846,Major facilitator superfamily domain	KOG2615,Permease of the major facilitator superfamily;ENOG410XSE0,-	GO:0055085,biological_process,transmembrane transport;GO:0005215,molecular_function,transporter activity;GO:0016021,cellular_component,integral component of membrane;GO:0016020,cellular_component,membrane	-
Creg2	1	39622883	39623093	peak_695	211	-	16.2	0.000151356	0.00114815	16.2	18	2	0	0	utr3	ENSMUSG00000050967	ENSMUST00000053355	protein_coding	Q3UYF8,Uncharacterized protein	-	PF13883,Pyridoxamine 5'-phosphate oxidase	IPR014631,Cellular repressor of E1A-stimulated genes (CREG);IPR012349,FMN-binding split barrel	KOG3374,Cellular repressor of transcription;ENOG4111WS9,-	GO:0048037,molecular_function,cofactor binding	-
Rnf149	1	39577078	39577257	peak_693	180	-	1.88	0.0147911	0.074131	1.88	47	37	52	16	cds	ENSMUSG00000048234	ENSMUST00000062525	protein_coding	D3ZI66,Ring finger protein 149	XP_017452282.1,-;XP_017459348.1,E3 ubiquitin-protein ligase RNF149	PF02225,PA domain;PF13639,Ring finger domain	IPR001841,Zinc finger, RING-type;IPR003137,PA domain;IPR013083,Zinc finger, RING/FYVE/PHD-type	KOG0800,FOG: Predicted E3 ubiquitin ligase;ENOG41121N2,-	GO:0061630,molecular_function,ubiquitin protein ligase activity;GO:0070062,cellular_component,extracellular exosome;GO:0035690,biological_process,cellular response to drug;GO:0016567,biological_process,protein ubiquitination;GO:0043409,biological_process,negative regulation of MAPK cascade;GO:0016020,cellular_component,membrane;GO:0031647,biological_process,regulation of protein stability;GO:0016…	-
6030442K20Rik	1	132467261	132467321	peak_1005	61	-	7.54	0.0245471	0.116145	7.54	7	2	0	0	npExon	ENSMUSG00000097760	ENSMUST00000180835	antisense	-	-	-	-	-	-	-
Ica1l	1	59991161	59997507	peak_755	6347	-	5.92	0.00213796	0.0131826	5.92	32	22	32	8	cds	ENSMUSG00000026018	ENSMUST00000191251	protein_coding	A0A087WSM1,Islet cell autoantigen 1-like protein	-	PF06456,Arfaptin-like domain;PF04629,Islet cell autoantigen ICA69, C-terminal domain	IPR027267,AH/BAR domain superfamily;IPR024114,Islet cell autoantigen 1/Ica1-like;IPR006723,Islet cell autoantigen Ica1, C-terminal;IPR010504,Arfaptin homology (AH) domain	-	GO:0019904,molecular_function,protein domain specific binding	-
Wdr12	1	60070653	60071163	peak_757	511	-	4.85	5.01187e-12	7.94328e-11	4.85	149	123	59	24	utr3	ENSMUSG00000026019	ENSMUST00000027173	protein_coding	Q4V9X1,Ribosome biogenesis protein WDR12	XP_011236865.1,-;XP_017177350.1,-;NP_001185989.1,-;NP_067287.1,ribosome biogenesis protein WDR12;NP_001185990.1,-	PF08154,NLE (NUC135) domain;PF00400,WD domain, G-beta repeat	IPR019775,WD40 repeat, conserved site;IPR012972,NLE;IPR017986,WD40-repeat-containing domain;IPR036322,WD40-repeat-containing domain superfamily;IPR015943,WD40/YVTN repeat-like-containing domain superfamily;IPR020472,G-protein beta WD-40 repeat;IPR028599,WD repeat WDR12/Ytm1;IPR001680,WD40 repeat	ENOG410XPW5,-;KOG0313,Microtubule binding protein YTM1 (contains WD40 repeats)	GO:0042254,biological_process,ribosome biogenesis;GO:0030687,cellular_component,preribosome, large subunit precursor;GO:0005730,cellular_component,nucleolus;GO:0008283,biological_process,cell proliferation;GO:0000466,biological_process,maturation of 5.8S rRNA from tricistronic rRNA transcript (SSU-rRNA, 5.8S rRNA, LSU-rRNA);GO:0005634,cellular_component,nucleus;GO:0070545,cellular_component,PeBoW…	-
Zfp142	1	74571098	74571279	peak_816	182	-	12.9	0.00112202	0.00724436	12.9	10	7	4	0	cds	ENSMUSG00000026135	ENSMUST00000027315	protein_coding	Q8CHH6,MKIAA0236 protein	NP_001297597.1,zinc finger protein 142 isoform 1	PF00096,Zinc finger, C2H2 type;PF13909,C2H2-type zinc-finger domain	IPR013087,Zinc finger C2H2-type;IPR036236,Zinc finger C2H2 superfamily	KOG1721,FOG: Zn-finger;COG5048,FOG: Zn-finger	GO:0003676,molecular_function,nucleic acid binding;GO:0005575,cellular_component,cellular_component;GO:0003674,molecular_function,molecular_function;GO:0008150,biological_process,biological_process	-
Zfp142	1	74570709	74570949	peak_815	241	-	10.8	0.0040738	0.0234423	10.8	5	20	2	0	cds	ENSMUSG00000026135	ENSMUST00000027315	protein_coding	Q8CHH6,MKIAA0236 protein	NP_001297597.1,zinc finger protein 142 isoform 1	PF00096,Zinc finger, C2H2 type;PF13909,C2H2-type zinc-finger domain	IPR013087,Zinc finger C2H2-type;IPR036236,Zinc finger C2H2 superfamily	KOG1721,FOG: Zn-finger;COG5048,FOG: Zn-finger	GO:0003676,molecular_function,nucleic acid binding;GO:0005575,cellular_component,cellular_component;GO:0003674,molecular_function,molecular_function;GO:0008150,biological_process,biological_process	-
Zfp142	1	74569719	74570650	peak_814	932	-	6.26	1.58489e-39	6.30957e-38	6.26	468	263	157	41	cds	ENSMUSG00000026135	ENSMUST00000027315	protein_coding	Q8CHH6,MKIAA0236 protein	NP_001297597.1,zinc finger protein 142 isoform 1	PF00096,Zinc finger, C2H2 type;PF13909,C2H2-type zinc-finger domain	IPR013087,Zinc finger C2H2-type;IPR036236,Zinc finger C2H2 superfamily	KOG1721,FOG: Zn-finger;COG5048,FOG: Zn-finger	GO:0003676,molecular_function,nucleic acid binding;GO:0005575,cellular_component,cellular_component;GO:0003674,molecular_function,molecular_function;GO:0008150,biological_process,biological_process	-
Zfp142	1	74566565	74567195	peak_813	631	-	7	3.46737e-07	3.63078e-06	7	0	0	0	0	cds	ENSMUSG00000026135	ENSMUST00000027315	protein_coding	Q8CHH6,MKIAA0236 protein	NP_001297597.1,zinc finger protein 142 isoform 1	PF00096,Zinc finger, C2H2 type;PF13909,C2H2-type zinc-finger domain	IPR013087,Zinc finger C2H2-type;IPR036236,Zinc finger C2H2 superfamily	KOG1721,FOG: Zn-finger;COG5048,FOG: Zn-finger	GO:0003676,molecular_function,nucleic acid binding;GO:0005575,cellular_component,cellular_component;GO:0003674,molecular_function,molecular_function;GO:0008150,biological_process,biological_process	-
Usp37	1	74439168	74439348	peak_812	181	-	2.08	0.0169824	0.0831764	2.08	34	40	19	1	utr3	ENSMUSG00000033364	ENSMUST00000189257	protein_coding	A0A0R4J2D0,Ubiquitin carboxyl-terminal hydrolase 37	XP_006496117.1,-;NP_795946.2,ubiquitin carboxyl-terminal hydrolase 37 isoform 1	PF02809,Ubiquitin interaction motif;PF16674,N-terminal of ubiquitin carboxyl-terminal hydrolase 37;PF00443,Ubiquitin carboxyl-terminal hydrolase	IPR018200,Ubiquitin specific protease, conserved site;IPR001394,Peptidase C19, ubiquitin carboxyl-terminal hydrolase;IPR028889,Ubiquitin specific protease domain;IPR003903,Ubiquitin interacting motif;IPR038093,Ubiquitin carboxyl-terminal hydrolase 37, pleckstrin homology-like domain superfamily;IPR032069,Ubiquitin carboxyl-terminal hydrolase 37, pleckstrin homology-like domain	-	GO:0016579,biological_process,protein deubiquitination;GO:0071108,biological_process,protein K48-linked deubiquitination;GO:0019901,molecular_function,protein kinase binding;GO:0006511,biological_process,ubiquitin-dependent protein catabolic process;GO:0004843,molecular_function,thiol-dependent ubiquitin-specific protease activity;GO:0035871,biological_process,protein K11-linked deubiquitination;…	-
Usp37	1	74437848	74437999	peak_811	152	-	17.2	7.76247e-05	0.000616595	17.2	21	22	4	0	utr3	ENSMUSG00000033364	ENSMUST00000189257	protein_coding	A0A0R4J2D0,Ubiquitin carboxyl-terminal hydrolase 37	XP_006496117.1,-;NP_795946.2,ubiquitin carboxyl-terminal hydrolase 37 isoform 1	PF02809,Ubiquitin interaction motif;PF16674,N-terminal of ubiquitin carboxyl-terminal hydrolase 37;PF00443,Ubiquitin carboxyl-terminal hydrolase	IPR018200,Ubiquitin specific protease, conserved site;IPR001394,Peptidase C19, ubiquitin carboxyl-terminal hydrolase;IPR028889,Ubiquitin specific protease domain;IPR003903,Ubiquitin interacting motif;IPR038093,Ubiquitin carboxyl-terminal hydrolase 37, pleckstrin homology-like domain superfamily;IPR032069,Ubiquitin carboxyl-terminal hydrolase 37, pleckstrin homology-like domain	-	GO:0016579,biological_process,protein deubiquitination;GO:0071108,biological_process,protein K48-linked deubiquitination;GO:0019901,molecular_function,protein kinase binding;GO:0006511,biological_process,ubiquitin-dependent protein catabolic process;GO:0004843,molecular_function,thiol-dependent ubiquitin-specific protease activity;GO:0035871,biological_process,protein K11-linked deubiquitination;…	-
Tmbim1	1	74303736	74303886	peak_810	151	-	9.69	0.00776247	0.106414	9.69	6	10	0	0	utr5	ENSMUSG00000006301	ENSMUST00000113796	protein_coding	Q3U717,Protein lifeguard 3	NP_081430.3,protein lifeguard 3	PF01027,Inhibitor of apoptosis-promoting Bax1	IPR006214,Bax inhibitor 1-related	COG0670,Integral membrane protein, interacts with FtsH;KOG2322,N-methyl-D-aspartate receptor glutamate-binding subunit	GO:0005794,cellular_component,Golgi apparatus;GO:0005765,cellular_component,lysosomal membrane;GO:0005123,molecular_function,death receptor binding;GO:0043231,cellular_component,intracellular membrane-bounded organelle;GO:1903077,biological_process,negative regulation of protein localization to plasma membrane;GO:1902042,biological_process,negative regulation of extrinsic apoptotic signaling path…	-
Tmbim1	1	74296732	74296853	peak_809	122	-	8.62	0.0147911	0.184927	8.62	0	0	0	0	utr5	ENSMUSG00000006301	ENSMUST00000113796	protein_coding	Q3U717,Protein lifeguard 3	NP_081430.3,protein lifeguard 3	PF01027,Inhibitor of apoptosis-promoting Bax1	IPR006214,Bax inhibitor 1-related	COG0670,Integral membrane protein, interacts with FtsH;KOG2322,N-methyl-D-aspartate receptor glutamate-binding subunit	GO:0005794,cellular_component,Golgi apparatus;GO:0005765,cellular_component,lysosomal membrane;GO:0005123,molecular_function,death receptor binding;GO:0043231,cellular_component,intracellular membrane-bounded organelle;GO:1903077,biological_process,negative regulation of protein localization to plasma membrane;GO:1902042,biological_process,negative regulation of extrinsic apoptotic signaling path…	-
Aamp	1	74284527	74284738	peak_808	212	-	1.83	1e-28	2.51189e-27	1.83	6012	1766	6403	2589	cds	ENSMUSG00000006299	ENSMUST00000178235	protein_coding	J3QN89,Angio-associated migratory protein	NP_001177373.1,angio-associated migratory cell protein isoform 1	PF00400,WD domain, G-beta repeat	IPR036322,WD40-repeat-containing domain superfamily;IPR015943,WD40/YVTN repeat-like-containing domain superfamily;IPR019775,WD40 repeat, conserved site;IPR001680,WD40 repeat;IPR017986,WD40-repeat-containing domain	KOG0296,Angio-associated migratory cell protein (contains WD40 repeats);ENOG410XR6A,-	GO:0009986,cellular_component,cell surface;GO:0045171,cellular_component,intercellular bridge;GO:0030687,cellular_component,preribosome, large subunit precursor;GO:0051082,molecular_function,unfolded protein binding;GO:0008201,molecular_function,heparin binding;GO:0042273,biological_process,ribosomal large subunit biogenesis;GO:0005829,cellular_component,cytosol;GO:0015630,cellular_component,micr…	-
Cxcr1	1	74192201	74192351	peak_807	151	-	7.54	0.0275423	0.314775	7.54	4	8	0	0	cds	ENSMUSG00000048480	ENSMUST00000053389	protein_coding	A0A1A6G2V6,Uncharacterized protein	-	PF00001,7 transmembrane receptor (rhodopsin family)	IPR000174,CXC chemokine receptor 1/2;IPR000276,G protein-coupled receptor, rhodopsin-like;IPR017452,GPCR, rhodopsin-like, 7TM	-	GO:0016494,molecular_function,C-X-C chemokine receptor activity;GO:0007186,biological_process,G-protein coupled receptor signaling pathway;GO:0004871,molecular_function,signal transducer activity;GO:0070098,biological_process,chemokine-mediated signaling pathway;GO:0007165,biological_process,signal transduction;GO:0006935,biological_process,chemotaxis;GO:0016020,cellular_component,membrane;GO:000…	-
Tns1	1	73953744	73953805	peak_806	62	-	1.95	0.0204174	0.0977237	1.95	18	4	10	5	cds	ENSMUSG00000055322	ENSMUST00000187584	protein_coding	E9Q0S6,Tensin 1	NP_082160.3,tensin-1 isoform a	PF10409,C2 domain of PTEN tumour-suppressor protein;PF00017,SH2 domain;PF08416,Phosphotyrosine-binding domain	IPR014020,Tensin phosphatase, C2 domain;IPR036860,SH2 domain superfamily;IPR029021,Protein-tyrosine phosphatase-like;IPR000980,SH2 domain;IPR003595,Protein-tyrosine phosphatase, catalytic;IPR006020,PTB/PI domain;IPR029023,Tensin-type phosphatase domain;IPR002219,Protein kinase C-like, phorbol ester/diacylglycerol-binding domain;IPR033929,Tensin, phosphotyrosine-binding domain;IPR011993,PH-like do…	KOG2283,Clathrin coat dissociation kinase GAK/PTEN/Auxilin and related tyrosine phosphatases;KOG1930,Focal adhesion protein Tensin, contains PTB domain;COG2453,Predicted protein-tyrosine phosphatase	GO:0007044,biological_process,cell-substrate junction assembly;GO:0035556,biological_process,intracellular signal transduction;GO:0030055,cellular_component,cell-substrate junction;GO:0003779,molecular_function,actin binding;GO:0005622,cellular_component,intracellular;GO:0005925,cellular_component,focal adhesion;GO:0010761,biological_process,fibroblast migration	-
Tns1	1	73953294	73953685	peak_805	392	-	17.2	7.76247e-05	0.000616595	17.2	58	56	22	25	cds	ENSMUSG00000055322	ENSMUST00000187584	protein_coding	E9Q0S6,Tensin 1	NP_082160.3,tensin-1 isoform a	PF10409,C2 domain of PTEN tumour-suppressor protein;PF00017,SH2 domain;PF08416,Phosphotyrosine-binding domain	IPR014020,Tensin phosphatase, C2 domain;IPR036860,SH2 domain superfamily;IPR029021,Protein-tyrosine phosphatase-like;IPR000980,SH2 domain;IPR003595,Protein-tyrosine phosphatase, catalytic;IPR006020,PTB/PI domain;IPR029023,Tensin-type phosphatase domain;IPR002219,Protein kinase C-like, phorbol ester/diacylglycerol-binding domain;IPR033929,Tensin, phosphotyrosine-binding domain;IPR011993,PH-like do…	KOG2283,Clathrin coat dissociation kinase GAK/PTEN/Auxilin and related tyrosine phosphatases;KOG1930,Focal adhesion protein Tensin, contains PTB domain;COG2453,Predicted protein-tyrosine phosphatase	GO:0007044,biological_process,cell-substrate junction assembly;GO:0035556,biological_process,intracellular signal transduction;GO:0030055,cellular_component,cell-substrate junction;GO:0003779,molecular_function,actin binding;GO:0005622,cellular_component,intracellular;GO:0005925,cellular_component,focal adhesion;GO:0010761,biological_process,fibroblast migration	-
Tns1	1	73953114	73953205	peak_804	92	-	6.46	0.042658	0.459198	6.46	10	4	0	2	cds	ENSMUSG00000055322	ENSMUST00000187584	protein_coding	E9Q0S6,Tensin 1	NP_082160.3,tensin-1 isoform a	PF10409,C2 domain of PTEN tumour-suppressor protein;PF00017,SH2 domain;PF08416,Phosphotyrosine-binding domain	IPR014020,Tensin phosphatase, C2 domain;IPR036860,SH2 domain superfamily;IPR029021,Protein-tyrosine phosphatase-like;IPR000980,SH2 domain;IPR003595,Protein-tyrosine phosphatase, catalytic;IPR006020,PTB/PI domain;IPR029023,Tensin-type phosphatase domain;IPR002219,Protein kinase C-like, phorbol ester/diacylglycerol-binding domain;IPR033929,Tensin, phosphotyrosine-binding domain;IPR011993,PH-like do…	KOG2283,Clathrin coat dissociation kinase GAK/PTEN/Auxilin and related tyrosine phosphatases;KOG1930,Focal adhesion protein Tensin, contains PTB domain;COG2453,Predicted protein-tyrosine phosphatase	GO:0007044,biological_process,cell-substrate junction assembly;GO:0035556,biological_process,intracellular signal transduction;GO:0030055,cellular_component,cell-substrate junction;GO:0003779,molecular_function,actin binding;GO:0005622,cellular_component,intracellular;GO:0005925,cellular_component,focal adhesion;GO:0010761,biological_process,fibroblast migration	-
Tns1	1	73924776	73925196	peak_803	421	-	21.5	3.31131e-06	3.16228e-05	21.5	35	44	14	0	cds	ENSMUSG00000055322	ENSMUST00000187584	protein_coding	E9Q0S6,Tensin 1	NP_082160.3,tensin-1 isoform a	PF10409,C2 domain of PTEN tumour-suppressor protein;PF00017,SH2 domain;PF08416,Phosphotyrosine-binding domain	IPR014020,Tensin phosphatase, C2 domain;IPR036860,SH2 domain superfamily;IPR029021,Protein-tyrosine phosphatase-like;IPR000980,SH2 domain;IPR003595,Protein-tyrosine phosphatase, catalytic;IPR006020,PTB/PI domain;IPR029023,Tensin-type phosphatase domain;IPR002219,Protein kinase C-like, phorbol ester/diacylglycerol-binding domain;IPR033929,Tensin, phosphotyrosine-binding domain;IPR011993,PH-like do…	KOG2283,Clathrin coat dissociation kinase GAK/PTEN/Auxilin and related tyrosine phosphatases;KOG1930,Focal adhesion protein Tensin, contains PTB domain;COG2453,Predicted protein-tyrosine phosphatase	GO:0007044,biological_process,cell-substrate junction assembly;GO:0035556,biological_process,intracellular signal transduction;GO:0030055,cellular_component,cell-substrate junction;GO:0003779,molecular_function,actin binding;GO:0005622,cellular_component,intracellular;GO:0005925,cellular_component,focal adhesion;GO:0010761,biological_process,fibroblast migration	-
Tns1	1	73914248	73914549	peak_802	302	-	3.69	1.58489e-70	1e-68	3.69	817	309	308	165	cds	ENSMUSG00000055322	ENSMUST00000187691	protein_coding	E9Q0S6,Tensin 1	NP_082160.3,tensin-1 isoform a	PF10409,C2 domain of PTEN tumour-suppressor protein;PF00017,SH2 domain;PF08416,Phosphotyrosine-binding domain	IPR014020,Tensin phosphatase, C2 domain;IPR036860,SH2 domain superfamily;IPR029021,Protein-tyrosine phosphatase-like;IPR000980,SH2 domain;IPR003595,Protein-tyrosine phosphatase, catalytic;IPR006020,PTB/PI domain;IPR029023,Tensin-type phosphatase domain;IPR002219,Protein kinase C-like, phorbol ester/diacylglycerol-binding domain;IPR033929,Tensin, phosphotyrosine-binding domain;IPR011993,PH-like do…	KOG2283,Clathrin coat dissociation kinase GAK/PTEN/Auxilin and related tyrosine phosphatases;KOG1930,Focal adhesion protein Tensin, contains PTB domain;COG2453,Predicted protein-tyrosine phosphatase	GO:0007044,biological_process,cell-substrate junction assembly;GO:0035556,biological_process,intracellular signal transduction;GO:0030055,cellular_component,cell-substrate junction;GO:0003779,molecular_function,actin binding;GO:0005622,cellular_component,intracellular;GO:0005925,cellular_component,focal adhesion;GO:0010761,biological_process,fibroblast migration	-
Igfbp5	1	72859963	72860471	peak_801	509	-	11.8	5.01187e-18	7.94328e-17	11.8	163	76	27	8	utr3	ENSMUSG00000026185	ENSMUST00000027377	protein_coding	Q3UQV0,Insulin-like growth factor binding protein 5, isoform CRA_a	NP_034648.2,insulin-like growth factor-binding protein 5 precursor	PF00086,Thyroglobulin type-1 repeat;PF00219,Insulin-like growth factor binding protein	IPR022321,Insulin-like growth factor-binding protein family 1-6, chordata;IPR000716,Thyroglobulin type-1;IPR000867,Insulin-like growth factor-binding protein, IGFBP;IPR017891,Insulin-like growth factor binding protein, N-terminal, Cys-rich conserved site;IPR009030,Growth factor receptor cysteine-rich domain superfamily;IPR012213,Insulin-like growth factor binding protein 5;IPR036857,Thyroglobulin…	ENOG410IJJ2,-;ENOG4111GGG,-	GO:0048662,biological_process,negative regulation of smooth muscle cell proliferation;GO:0043569,biological_process,negative regulation of insulin-like growth factor receptor signaling pathway;GO:0043568,biological_process,positive regulation of insulin-like growth factor receptor signaling pathway;GO:0014912,biological_process,negative regulation of smooth muscle cell migration;GO:0031994,molecu…	-
Igfbp5	1	72859455	72859635	peak_800	181	-	8.62	0.00131826	0.00831764	8.62	14	4	4	0	utr3	ENSMUSG00000026185	ENSMUST00000027377	protein_coding	Q3UQV0,Insulin-like growth factor binding protein 5, isoform CRA_a	NP_034648.2,insulin-like growth factor-binding protein 5 precursor	PF00086,Thyroglobulin type-1 repeat;PF00219,Insulin-like growth factor binding protein	IPR022321,Insulin-like growth factor-binding protein family 1-6, chordata;IPR000716,Thyroglobulin type-1;IPR000867,Insulin-like growth factor-binding protein, IGFBP;IPR017891,Insulin-like growth factor binding protein, N-terminal, Cys-rich conserved site;IPR009030,Growth factor receptor cysteine-rich domain superfamily;IPR012213,Insulin-like growth factor binding protein 5;IPR036857,Thyroglobulin…	ENOG410IJJ2,-;ENOG4111GGG,-	GO:0048662,biological_process,negative regulation of smooth muscle cell proliferation;GO:0043569,biological_process,negative regulation of insulin-like growth factor receptor signaling pathway;GO:0043568,biological_process,positive regulation of insulin-like growth factor receptor signaling pathway;GO:0014912,biological_process,negative regulation of smooth muscle cell migration;GO:0031994,molecu…	-
Zfp142	1	74571488	74572328	peak_817	841	-	10.1	3.98107e-57	1.99526e-55	10.1	1088	607	509	184	cds	ENSMUSG00000026135	ENSMUST00000027315	protein_coding	Q8CHH6,MKIAA0236 protein	NP_001297597.1,zinc finger protein 142 isoform 1	PF00096,Zinc finger, C2H2 type;PF13909,C2H2-type zinc-finger domain	IPR013087,Zinc finger C2H2-type;IPR036236,Zinc finger C2H2 superfamily	KOG1721,FOG: Zn-finger;COG5048,FOG: Zn-finger	GO:0003676,molecular_function,nucleic acid binding;GO:0005575,cellular_component,cellular_component;GO:0003674,molecular_function,molecular_function;GO:0008150,biological_process,biological_process	-
Igfbp5	1	72859036	72859217	peak_799	182	-	6.46	0.0512861	0.524807	6.46	10	1	0	0	utr3	ENSMUSG00000026185	ENSMUST00000027377	protein_coding	Q3UQV0,Insulin-like growth factor binding protein 5, isoform CRA_a	NP_034648.2,insulin-like growth factor-binding protein 5 precursor	PF00086,Thyroglobulin type-1 repeat;PF00219,Insulin-like growth factor binding protein	IPR022321,Insulin-like growth factor-binding protein family 1-6, chordata;IPR000716,Thyroglobulin type-1;IPR000867,Insulin-like growth factor-binding protein, IGFBP;IPR017891,Insulin-like growth factor binding protein, N-terminal, Cys-rich conserved site;IPR009030,Growth factor receptor cysteine-rich domain superfamily;IPR012213,Insulin-like growth factor binding protein 5;IPR036857,Thyroglobulin…	ENOG410IJJ2,-;ENOG4111GGG,-	GO:0048662,biological_process,negative regulation of smooth muscle cell proliferation;GO:0043569,biological_process,negative regulation of insulin-like growth factor receptor signaling pathway;GO:0043568,biological_process,positive regulation of insulin-like growth factor receptor signaling pathway;GO:0014912,biological_process,negative regulation of smooth muscle cell migration;GO:0031994,molecu…	-
Zfp142	1	74576425	74576485	peak_818	61	-	2.96	0.0134896	0.0691831	2.96	8	3	5	0	cds	ENSMUSG00000026135	ENSMUST00000027315	protein_coding	Q8CHH6,MKIAA0236 protein	NP_001297597.1,zinc finger protein 142 isoform 1	PF00096,Zinc finger, C2H2 type;PF13909,C2H2-type zinc-finger domain	IPR013087,Zinc finger C2H2-type;IPR036236,Zinc finger C2H2 superfamily	KOG1721,FOG: Zn-finger;COG5048,FOG: Zn-finger	GO:0003676,molecular_function,nucleic acid binding;GO:0005575,cellular_component,cellular_component;GO:0003674,molecular_function,molecular_function;GO:0008150,biological_process,biological_process	-
Zfp142	1	74588084	74588145	peak_820	62	-	7.54	0.00112202	0.00724436	7.54	10	0	2	0	utr5	ENSMUSG00000026135	ENSMUST00000156613	nonsense_mediated_decay	Q8CHH6,MKIAA0236 protein	NP_001297597.1,zinc finger protein 142 isoform 1	PF00096,Zinc finger, C2H2 type;PF13909,C2H2-type zinc-finger domain	IPR013087,Zinc finger C2H2-type;IPR036236,Zinc finger C2H2 superfamily	KOG1721,FOG: Zn-finger;COG5048,FOG: Zn-finger	GO:0003676,molecular_function,nucleic acid binding;GO:0005575,cellular_component,cellular_component;GO:0003674,molecular_function,molecular_function;GO:0008150,biological_process,biological_process	-
Gm37264	1	75470316	75470465	peak_837	150	-	6.46	0.0512861	0.524807	6.46	6	8	1	0	npExon	ENSMUSG00000102605	ENSMUST00000194916	TEC	F6ZJZ9,Acid sensing ion channel subunit family member 4	-	PF00858,Amiloride-sensitive sodium channel	IPR020903,Epithelial sodium channel, conserved site;IPR001873,Epithelial sodium channel	KOG4294,Non voltage-gated ion channels (DEG/ENaC family);ENOG410ZNFK,-	GO:0006814,biological_process,sodium ion transport;GO:0005272,molecular_function,sodium channel activity;GO:0006811,biological_process,ion transport;GO:0035725,biological_process,sodium ion transmembrane transport;GO:0016020,cellular_component,membrane;GO:0016021,cellular_component,integral component of membrane	-
Dnpep	1	75317583	75317900	peak_836	318	-	2.96	0.017378	0.0851138	2.96	32	2	6	0	utr5	ENSMUSG00000026209	ENSMUST00000185797	protein_coding	Q3TVK3,Aspartyl aminopeptidase	NP_001104301.1,aspartyl aminopeptidase isoform a	PF02127,Aminopeptidase I zinc metalloprotease (M18)	IPR023358,Peptidase M18, domain 2;IPR001948,Peptidase M18	KOG2596,Aminopeptidase I zinc metalloprotease (M18);COG1362,Aspartyl aminopeptidase	GO:0006508,biological_process,proteolysis;GO:0016787,molecular_function,hydrolase activity;GO:0008237,molecular_function,metallopeptidase activity;GO:0004177,molecular_function,aminopeptidase activity;GO:0046872,molecular_function,metal ion binding;GO:0008233,molecular_function,peptidase activity;GO:0005829,cellular_component,cytosol;GO:0008270,molecular_function,zinc ion binding	-
Dnpep	1	75316986	75317046	peak_835	61	-	6.46	0.0245471	0.116145	6.46	14	0	2	0	utr5	ENSMUSG00000026209	ENSMUST00000187836	protein_coding	Q3TVK3,Aspartyl aminopeptidase	NP_001104301.1,aspartyl aminopeptidase isoform a	PF02127,Aminopeptidase I zinc metalloprotease (M18)	IPR023358,Peptidase M18, domain 2;IPR001948,Peptidase M18	KOG2596,Aminopeptidase I zinc metalloprotease (M18);COG1362,Aspartyl aminopeptidase	GO:0006508,biological_process,proteolysis;GO:0016787,molecular_function,hydrolase activity;GO:0008237,molecular_function,metallopeptidase activity;GO:0004177,molecular_function,aminopeptidase activity;GO:0046872,molecular_function,metal ion binding;GO:0008233,molecular_function,peptidase activity;GO:0005829,cellular_component,cytosol;GO:0008270,molecular_function,zinc ion binding	-
Tuba4a	1	75216259	75216559	peak_834	301	-	19.4	1.99526e-05	0.000169824	19.4	26	16	3	0	cds	ENSMUSG00000026202	ENSMUST00000079464	protein_coding	A0A0A0MQA5,Tubulin alpha chain	-	PF03953,Tubulin C-terminal domain;PF00091,Tubulin/FtsZ family, GTPase domain	IPR017975,Tubulin, conserved site;IPR003008,Tubulin/FtsZ, GTPase domain;IPR008280,Tubulin/FtsZ, C-terminal;IPR036525,Tubulin/FtsZ, GTPase domain superfamily;IPR037103,Tubulin/FtsZ, C-terminal domain superfamily;IPR018316,Tubulin/FtsZ, 2-layer sandwich domain;IPR002452,Alpha tubulin;IPR000217,Tubulin;IPR023123,Tubulin, C-terminal	KOG1376,Alpha tubulin;COG5023,Tubulin	GO:0019899,molecular_function,enzyme binding;GO:0019901,molecular_function,protein kinase binding;GO:0005525,molecular_function,GTP binding;GO:0007010,biological_process,cytoskeleton organization;GO:0007017,biological_process,microtubule-based process;GO:0005856,cellular_component,cytoskeleton;GO:0005874,cellular_component,microtubule;GO:0003924,molecular_function,GTPase activity;GO:0015630,cellu…	-
Tuba4a	1	75215602	75215932	peak_833	331	-	3.7	6.30957e-36	1.99526e-34	3.7	449	169	191	40	cds	ENSMUSG00000026202	ENSMUST00000079464	protein_coding	A0A0A0MQA5,Tubulin alpha chain	-	PF03953,Tubulin C-terminal domain;PF00091,Tubulin/FtsZ family, GTPase domain	IPR017975,Tubulin, conserved site;IPR003008,Tubulin/FtsZ, GTPase domain;IPR008280,Tubulin/FtsZ, C-terminal;IPR036525,Tubulin/FtsZ, GTPase domain superfamily;IPR037103,Tubulin/FtsZ, C-terminal domain superfamily;IPR018316,Tubulin/FtsZ, 2-layer sandwich domain;IPR002452,Alpha tubulin;IPR000217,Tubulin;IPR023123,Tubulin, C-terminal	KOG1376,Alpha tubulin;COG5023,Tubulin	GO:0019899,molecular_function,enzyme binding;GO:0019901,molecular_function,protein kinase binding;GO:0005525,molecular_function,GTP binding;GO:0007010,biological_process,cytoskeleton organization;GO:0007017,biological_process,microtubule-based process;GO:0005856,cellular_component,cytoskeleton;GO:0005874,cellular_component,microtubule;GO:0003924,molecular_function,GTPase activity;GO:0015630,cellu…	-
Tuba4a	1	75215154	75215334	peak_832	181	-	12.9	0.00112202	0.00724436	12.9	1	0	0	0	utr3	ENSMUSG00000026202	ENSMUST00000079464	protein_coding	A0A0A0MQA5,Tubulin alpha chain	-	PF03953,Tubulin C-terminal domain;PF00091,Tubulin/FtsZ family, GTPase domain	IPR017975,Tubulin, conserved site;IPR003008,Tubulin/FtsZ, GTPase domain;IPR008280,Tubulin/FtsZ, C-terminal;IPR036525,Tubulin/FtsZ, GTPase domain superfamily;IPR037103,Tubulin/FtsZ, C-terminal domain superfamily;IPR018316,Tubulin/FtsZ, 2-layer sandwich domain;IPR002452,Alpha tubulin;IPR000217,Tubulin;IPR023123,Tubulin, C-terminal	KOG1376,Alpha tubulin;COG5023,Tubulin	GO:0019899,molecular_function,enzyme binding;GO:0019901,molecular_function,protein kinase binding;GO:0005525,molecular_function,GTP binding;GO:0007010,biological_process,cytoskeleton organization;GO:0007017,biological_process,microtubule-based process;GO:0005856,cellular_component,cytoskeleton;GO:0005874,cellular_component,microtubule;GO:0003924,molecular_function,GTPase activity;GO:0015630,cellu…	-
Atg9a	1	75191986	75192196	peak_831	211	-	6.82	2.29087e-05	0.000194984	6.82	7	2	3	0	utr5	ENSMUSG00000033124	ENSMUST00000188347	protein_coding	A0A087WP33,Autophagy-related protein 9	-	PF04109,Autophagy protein Apg9	IPR007241,Autophagy-related protein 9	ENOG410XQBE,-;KOG2173,Integral membrane protein	GO:0005794,cellular_component,Golgi apparatus;GO:0031410,cellular_component,cytoplasmic vesicle;GO:0015031,biological_process,protein transport;GO:0006914,biological_process,autophagy;GO:0030659,cellular_component,cytoplasmic vesicle membrane;GO:0016020,cellular_component,membrane;GO:0016021,cellular_component,integral component of membrane	-
Atg9a	1	75186639	75186819	peak_830	181	-	10.8	0.0040738	0.0234423	10.8	14	5	0	3	cds	ENSMUSG00000033124	ENSMUST00000040689	protein_coding	A0A087WP33,Autophagy-related protein 9	-	PF04109,Autophagy protein Apg9	IPR007241,Autophagy-related protein 9	ENOG410XQBE,-;KOG2173,Integral membrane protein	GO:0005794,cellular_component,Golgi apparatus;GO:0031410,cellular_component,cytoplasmic vesicle;GO:0015031,biological_process,protein transport;GO:0006914,biological_process,autophagy;GO:0030659,cellular_component,cytoplasmic vesicle membrane;GO:0016020,cellular_component,membrane;GO:0016021,cellular_component,integral component of membrane	-
Atg9a	1	75181486	75181725	peak_829	240	-	4.04	0.00457088	0.025704	4.04	21	11	14	0	utr3	ENSMUSG00000033124	ENSMUST00000040689	protein_coding	A0A087WP33,Autophagy-related protein 9	-	PF04109,Autophagy protein Apg9	IPR007241,Autophagy-related protein 9	ENOG410XQBE,-;KOG2173,Integral membrane protein	GO:0005794,cellular_component,Golgi apparatus;GO:0031410,cellular_component,cytoplasmic vesicle;GO:0015031,biological_process,protein transport;GO:0006914,biological_process,autophagy;GO:0030659,cellular_component,cytoplasmic vesicle membrane;GO:0016020,cellular_component,membrane;GO:0016021,cellular_component,integral component of membrane	-
Abcb6	1	75180301	75180392	peak_828	92	-	2.87	0.017378	0.0851138	2.87	28	4	10	0	utr5	ENSMUSG00000026198	ENSMUST00000027396	protein_coding	A0A125QXJ1,Mitochondrial ATP-binding cassette sub-family B member 6	-	PF00005,ABC transporter;PF00664,ABC transporter transmembrane region;PF16185,Mitochondrial ABC-transporter N-terminal five TM region	IPR003439,ABC transporter-like;IPR027417,P-loop containing nucleoside triphosphate hydrolase;IPR011527,ABC transporter type 1, transmembrane domain;IPR036640,ABC transporter type 1, transmembrane domain superfamily;IPR032410,Mitochondrial ABC-transporter, N-terminal five TM domain;IPR003593,AAA+ ATPase domain;IPR017871,ABC transporter, conserved site	-	GO:0042626,molecular_function,ATPase activity, coupled to transmembrane movement of substances;GO:0055085,biological_process,transmembrane transport;GO:0016887,molecular_function,ATPase activity;GO:0016020,cellular_component,membrane;GO:0000166,molecular_function,nucleotide binding;GO:0005524,molecular_function,ATP binding;GO:0016021,cellular_component,integral component of membrane	-
Cnppd1	1	75136672	75136733	peak_827	62	-	2.62	0.020893	0.100693	2.62	20	2	6	0	cds	ENSMUSG00000033159	ENSMUST00000190679	protein_coding	Q3TXI3,Uncharacterized protein	-	PF08613,Cyclin	IPR013922,Cyclin PHO80-like	ENOG4111TTK,-;KOG1674,Cyclin	GO:0019901,molecular_function,protein kinase binding;GO:0000079,biological_process,regulation of cyclin-dependent protein serine/threonine kinase activity	-
Nhej1	1	74967489	74967636	peak_826	148	-	3.35	0.000588844	0.0040738	3.35	52	27	32	0	utr3	ENSMUSG00000026162	ENSMUST00000152855	protein_coding	F7BTP0,Non-homologous end-joining factor 1	-	PF09302,XLF-Cernunnos, XRcc4-like factor, NHEJ component	IPR015381,XLF family	ENOG410IT7Y,-;ENOG411291V,-	GO:0006302,biological_process,double-strand break repair;GO:0005634,cellular_component,nucleus	-
Ccdc108	1	74924896	74925107	peak_825	212	-	7.54	0.0109648	0.057544	7.54	14	10	5	0	cds	ENSMUSG00000047021	ENSMUST00000094844	protein_coding	B9EKJ0,Coiled-coil domain containing 108	-	-	IPR013783,Immunoglobulin-like fold	ENOG410XPY3,-;ENOG410IFKT,-	GO:0016021,cellular_component,integral component of membrane;GO:0016020,cellular_component,membrane	-
Ccdc108	1	74903235	74903386	peak_824	152	-	1.76	1e-180	1e-178	1.76	7682	1659	5055	1244	cds	ENSMUSG00000047021	ENSMUST00000094844	protein_coding	B9EKJ0,Coiled-coil domain containing 108	-	-	IPR013783,Immunoglobulin-like fold	ENOG410XPY3,-;ENOG410IFKT,-	GO:0016021,cellular_component,integral component of membrane;GO:0016020,cellular_component,membrane	-
Prkag3	1	74739993	74740317	peak_823	325	-	7.54	0.0245471	0.116145	7.54	6	2	2	0	utr3	ENSMUSG00000006542	ENSMUST00000113672	protein_coding	D4A7E4,Protein kinase AMP-activated non-catalytic subunit gamma 3	NP_001100391.1,5'-AMP-activated protein kinase subunit gamma-3	PF00571,CBS domain	IPR000644,CBS domain	KOG1764,5'-AMP-activated protein kinase, gamma subunit;COG0517,FOG: CBS domain	GO:0016301,molecular_function,kinase activity;GO:0019901,molecular_function,protein kinase binding;GO:0005978,biological_process,glycogen biosynthetic process;GO:0004679,molecular_function,AMP-activated protein kinase activity;GO:0031588,cellular_component,nucleotide-activated protein kinase complex;GO:0006468,biological_process,protein phosphorylation;GO:0016310,biological_process,phosphorylatio…	K07200,ko04710,Circadian rhythm;K07200,ko04921,Oxytocin signaling pathway;K07200,ko04213,Longevity regulating pathway - multiple species;K07200,ko04068,FoxO signaling pathway;K07200,ko04920,Adipocytokine signaling pathway;K07200,ko04922,Glucagon signaling pathway;K07200,ko04931,Insulin resistance;K07200,ko04211,Longevity regulating pathway;K07200,ko05410,Hypertrophic cardiomyopathy (HCM);K07200,k…
Prkag3	1	74739398	74739816	peak_822	419	-	8.62	0.00316228	0.0186209	8.62	30	34	12	8	utr3	ENSMUSG00000006542	ENSMUST00000188073	protein_coding	D4A7E4,Protein kinase AMP-activated non-catalytic subunit gamma 3	NP_001100391.1,5'-AMP-activated protein kinase subunit gamma-3	PF00571,CBS domain	IPR000644,CBS domain	KOG1764,5'-AMP-activated protein kinase, gamma subunit;COG0517,FOG: CBS domain	GO:0016301,molecular_function,kinase activity;GO:0019901,molecular_function,protein kinase binding;GO:0005978,biological_process,glycogen biosynthetic process;GO:0004679,molecular_function,AMP-activated protein kinase activity;GO:0031588,cellular_component,nucleotide-activated protein kinase complex;GO:0006468,biological_process,protein phosphorylation;GO:0016310,biological_process,phosphorylatio…	K07200,ko04710,Circadian rhythm;K07200,ko04921,Oxytocin signaling pathway;K07200,ko04213,Longevity regulating pathway - multiple species;K07200,ko04068,FoxO signaling pathway;K07200,ko04920,Adipocytokine signaling pathway;K07200,ko04922,Glucagon signaling pathway;K07200,ko04931,Insulin resistance;K07200,ko04211,Longevity regulating pathway;K07200,ko05410,Hypertrophic cardiomyopathy (HCM);K07200,k…
Rnf25	1	74593895	74594161	peak_821	267	-	14	3.71535e-09	4.57088e-08	14	164	66	75	26	cds	ENSMUSG00000026171	ENSMUST00000027357	protein_coding	E9Q446,E3 ubiquitin-protein ligase RNF25	NP_001292159.1,E3 ubiquitin-protein ligase RNF25 isoform 2	PF05773,RWD domain	IPR001841,Zinc finger, RING-type;IPR006575,RWD domain;IPR016135,Ubiquitin-conjugating enzyme/RWD-like;IPR013083,Zinc finger, RING/FYVE/PHD-type	ENOG4111H5K,-;KOG4445,Uncharacterized conserved protein, contains RWD domain	GO:0061630,molecular_function,ubiquitin protein ligase activity;GO:0051059,molecular_function,NF-kappaB binding;GO:0016567,biological_process,protein ubiquitination;GO:0004842,molecular_function,ubiquitin-protein transferase activity;GO:0005829,cellular_component,cytosol;GO:0051092,biological_process,positive regulation of NF-kappaB transcription factor activity;GO:0005634,cellular_component,nucl…	-
Zfp142	1	74585635	74587456	peak_819	1822	-	3.23	0.0275423	0.127644	3.23	17	6	19	0	cds	ENSMUSG00000026135	ENSMUST00000127921	nonsense_mediated_decay	Q8CHH6,MKIAA0236 protein	NP_001297597.1,zinc finger protein 142 isoform 1	PF00096,Zinc finger, C2H2 type;PF13909,C2H2-type zinc-finger domain	IPR013087,Zinc finger C2H2-type;IPR036236,Zinc finger C2H2 superfamily	KOG1721,FOG: Zn-finger;COG5048,FOG: Zn-finger	GO:0003676,molecular_function,nucleic acid binding;GO:0005575,cellular_component,cellular_component;GO:0003674,molecular_function,molecular_function;GO:0008150,biological_process,biological_process	-
Wdr12	1	60070533	60070594	peak_756	62	-	7.54	0.0275423	0.314775	7.54	0	1	0	0	utr3	ENSMUSG00000026019	ENSMUST00000027173	protein_coding	Q4V9X1,Ribosome biogenesis protein WDR12	XP_011236865.1,-;XP_017177350.1,-;NP_001185989.1,-;NP_067287.1,ribosome biogenesis protein WDR12;NP_001185990.1,-	PF08154,NLE (NUC135) domain;PF00400,WD domain, G-beta repeat	IPR019775,WD40 repeat, conserved site;IPR012972,NLE;IPR017986,WD40-repeat-containing domain;IPR036322,WD40-repeat-containing domain superfamily;IPR015943,WD40/YVTN repeat-like-containing domain superfamily;IPR020472,G-protein beta WD-40 repeat;IPR028599,WD repeat WDR12/Ytm1;IPR001680,WD40 repeat	ENOG410XPW5,-;KOG0313,Microtubule binding protein YTM1 (contains WD40 repeats)	GO:0042254,biological_process,ribosome biogenesis;GO:0030687,cellular_component,preribosome, large subunit precursor;GO:0005730,cellular_component,nucleolus;GO:0008283,biological_process,cell proliferation;GO:0000466,biological_process,maturation of 5.8S rRNA from tricistronic rRNA transcript (SSU-rRNA, 5.8S rRNA, LSU-rRNA);GO:0005634,cellular_component,nucleus;GO:0070545,cellular_component,PeBoW…	-
Mreg	1	72160390	72160895	peak_798	506	-	3.43	1.12202e-10	1.51356e-09	3.43	198	85	71	33	cds	ENSMUSG00000039395	ENSMUST00000048860	protein_coding	D4A9U9,Melanoregulin	NP_001178931.1,melanoregulin	PF15812,Melanoregulin	IPR031638,Melanoregulin	ENOG4111SQ5,-;ENOG410IHII,-	GO:0042470,cellular_component,melanosome;GO:0030318,biological_process,melanocyte differentiation;GO:0043473,biological_process,pigmentation;GO:0032402,biological_process,melanosome transport;GO:0048066,biological_process,developmental pigmentation	-
Abca12	1	71329243	71335696	peak_796	6454	-	3.1	2.63027e-05	0.000223872	3.1	88	12	24	8	cds	ENSMUSG00000050296	ENSMUST00000087268	protein_coding	E9Q876,ATP-binding cassette, sub-family A	NP_780419.2,ATP-binding cassette sub-family A member 12	PF12698,ABC-2 family transporter protein;PF00005,ABC transporter	IPR003439,ABC transporter-like;IPR027417,P-loop containing nucleoside triphosphate hydrolase;IPR026082,ABC transporter A;IPR030371,ATP-binding cassette subfamily A member 12;IPR003593,AAA+ ATPase domain;IPR017871,ABC transporter, conserved site	COG1131,ABC-type multidrug transport system, ATPase component;KOG0059,Lipid exporter ABCA1 and related proteins, ABC superfamily	GO:0035627,biological_process,ceramide transport;GO:0005102,molecular_function,signaling receptor binding;GO:0005215,molecular_function,transporter activity;GO:0097209,cellular_component,epidermal lamellar body;GO:0005524,molecular_function,ATP binding;GO:0061436,biological_process,establishment of skin barrier;GO:0031424,biological_process,keratinization;GO:0034191,molecular_function,apolipoprot…	K05646,ko02010,ABC transporters
2810408I11Rik	1	64679899	64680312	peak_774	414	-	6.94	7.94328e-39	2.51189e-37	6.94	338	241	126	16	npExon	ENSMUSG00000087213	ENSMUST00000150749	antisense	C5EWX5,Uncharacterized protein	-	-	-	-	-	-
Mettl21a	1	64608084	64615104	peak_773	7021	-	2.99	5.49541e-06	5.12861e-05	2.99	86	22	55	16	cds	ENSMUSG00000025956	ENSMUST00000114079	protein_coding	A0A1A6GKL0,Uncharacterized protein	-	PF10294,Lysine methyltransferase	IPR029063,S-adenosyl-L-methionine-dependent methyltransferase;IPR019410,Lysine methyltransferase	-	-	-
Mettl21a	1	64607427	64607936	peak_772	510	-	9.69	6.30957e-29	1.99526e-27	9.69	228	97	66	0	cds	ENSMUSG00000025956	ENSMUST00000114079	protein_coding	A0A1A6GKL0,Uncharacterized protein	-	PF10294,Lysine methyltransferase	IPR029063,S-adenosyl-L-methionine-dependent methyltransferase;IPR019410,Lysine methyltransferase	-	-	-
Klf7	1	64121182	64121273	peak_771	92	-	11.8	0.000204174	0.00151356	11.8	0	0	0	0	utr5	ENSMUSG00000025959	ENSMUST00000114086	protein_coding	A0A1U8BPT5,Krueppel-like factor 7 isoform X2	XP_012969237.1,-	-	IPR013087,Zinc finger C2H2-type;IPR036236,Zinc finger C2H2 superfamily	-	GO:0003676,molecular_function,nucleic acid binding	-
Klf7	1	64078810	64079140	peak_770	331	-	17.2	1.99526e-15	3.16228e-14	17.2	142	61	45	8	cds	ENSMUSG00000025959	ENSMUST00000114086	protein_coding	A0A1U8BPT5,Krueppel-like factor 7 isoform X2	XP_012969237.1,-	-	IPR013087,Zinc finger C2H2-type;IPR036236,Zinc finger C2H2 superfamily	-	GO:0003676,molecular_function,nucleic acid binding	-
Klf7	1	64035334	64042064	peak_769	6731	-	58.2	5.01187e-18	1e-16	58.2	197	182	123	24	cds	ENSMUSG00000025959	ENSMUST00000114086	protein_coding	A0A1U8BPT5,Krueppel-like factor 7 isoform X2	XP_012969237.1,-	-	IPR013087,Zinc finger C2H2-type;IPR036236,Zinc finger C2H2 superfamily	-	GO:0003676,molecular_function,nucleic acid binding	-
Klf7	1	64034497	64034558	peak_768	62	-	7.54	0.0275423	0.314775	7.54	6	0	0	0	utr3	ENSMUSG00000025959	ENSMUST00000114086	protein_coding	A0A1U8BPT5,Krueppel-like factor 7 isoform X2	XP_012969237.1,-	-	IPR013087,Zinc finger C2H2-type;IPR036236,Zinc finger C2H2 superfamily	-	GO:0003676,molecular_function,nucleic acid binding	-
Mdh1b	1	63719745	63720013	peak_767	269	-	3.37	3.63078e-06	3.46737e-05	3.37	78	25	34	0	cds	ENSMUSG00000025963	ENSMUST00000114094	protein_coding	A0A0G2JVU8,Malate dehydrogenase 1B	XP_017451959.1,putative malate dehydrogenase 1B isoform X2	-	IPR036291,NAD(P)-binding domain superfamily;IPR010945,Malate dehydrogenase, type 2;IPR015955,Lactate dehydrogenase/glycoside hydrolase, family 4, C-terminal	-	GO:0030060,molecular_function,L-malate dehydrogenase activity;GO:0005975,biological_process,carbohydrate metabolic process;GO:0006108,biological_process,malate metabolic process;GO:0005737,cellular_component,cytoplasm;GO:0016616,molecular_function,oxidoreductase activity, acting on the CH-OH group of donors, NAD or NADP as acceptor;GO:0003824,molecular_function,catalytic activity;GO:0006107,biolo…	-
Ino80d	1	63114546	63114667	peak_766	122	-	3.23	0.00154882	0.00977237	3.23	40	14	20	1	utr5	ENSMUSG00000040865	ENSMUST00000097718	protein_coding	E9Q9Q0,INO80 complex subunit D	XP_006496010.1,-;XP_006496009.1,-;XP_006496011.1,-;NP_001108081.1,INO80 complex subunit D isoform 1	PF13891,Potential DNA-binding domain	IPR025927,Potential DNA-binding domain	ENOG410XP19,-;ENOG410IEJY,-	-	-
Ino80d	1	63085862	63093288	peak_765	7427	-	8.62	2.51189e-46	1e-44	8.62	494	213	194	56	cds	ENSMUSG00000040865	ENSMUST00000165066	protein_coding	E9Q9Q0,INO80 complex subunit D	XP_006496010.1,-;XP_006496009.1,-;XP_006496011.1,-;NP_001108081.1,INO80 complex subunit D isoform 1	PF13891,Potential DNA-binding domain	IPR025927,Potential DNA-binding domain	ENOG410XP19,-;ENOG410IEJY,-	-	-
Ino80d	1	63058017	63059066	peak_764	1050	-	26.9	1.58489e-07	1.7378e-06	26.9	91	63	12	8	cds	ENSMUSG00000040865	ENSMUST00000165066	protein_coding	E9Q9Q0,INO80 complex subunit D	XP_006496010.1,-;XP_006496009.1,-;XP_006496011.1,-;NP_001108081.1,INO80 complex subunit D isoform 1	PF13891,Potential DNA-binding domain	IPR025927,Potential DNA-binding domain	ENOG410XP19,-;ENOG410IEJY,-	-	-
Ino80d	1	63048160	63048340	peak_763	181	-	5.92	0.000131826	0.001	5.92	18	14	11	0	utr3	ENSMUSG00000040865	ENSMUST00000165066	protein_coding	E9Q9Q0,INO80 complex subunit D	XP_006496010.1,-;XP_006496009.1,-;XP_006496011.1,-;NP_001108081.1,INO80 complex subunit D isoform 1	PF13891,Potential DNA-binding domain	IPR025927,Potential DNA-binding domain	ENOG410XP19,-;ENOG410IEJY,-	-	-
Raph1	1	60566619	60566710	peak_762	92	-	8.62	0.00776247	0.0416869	8.62	12	0	4	0	utr5	ENSMUSG00000026014	ENSMUST00000140485	protein_coding	F2Z3U3,Ras association	NP_001038978.3,ras-associated and pleckstrin homology domains-containing protein 1	PF00788,Ras association (RalGDS/AF-6) domain;PF00169,PH domain	IPR000159,Ras-associating (RA) domain;IPR029071,Ubiquitin-like domain superfamily;IPR001849,Pleckstrin homology domain;IPR011993,PH-like domain superfamily	-	GO:0005515,molecular_function,protein binding;GO:0031252,cellular_component,cell leading edge;GO:0005886,cellular_component,plasma membrane;GO:0048675,biological_process,axon extension;GO:0005829,cellular_component,cytosol;GO:0016604,cellular_component,nuclear body;GO:0007165,biological_process,signal transduction	-
Raph1	1	60489340	60489521	peak_761	182	-	7.54	0.0245471	0.116145	7.54	9	2	2	0	cds	ENSMUSG00000026014	ENSMUST00000140485	protein_coding	F2Z3U3,Ras association	NP_001038978.3,ras-associated and pleckstrin homology domains-containing protein 1	PF00788,Ras association (RalGDS/AF-6) domain;PF00169,PH domain	IPR000159,Ras-associating (RA) domain;IPR029071,Ubiquitin-like domain superfamily;IPR001849,Pleckstrin homology domain;IPR011993,PH-like domain superfamily	-	GO:0005515,molecular_function,protein binding;GO:0031252,cellular_component,cell leading edge;GO:0005886,cellular_component,plasma membrane;GO:0048675,biological_process,axon extension;GO:0005829,cellular_component,cytosol;GO:0016604,cellular_component,nuclear body;GO:0007165,biological_process,signal transduction	-
Raph1	1	60488800	60488951	peak_760	152	-	4.85	0.000660693	0.00446684	4.85	22	15	10	0	cds	ENSMUSG00000026014	ENSMUST00000140485	protein_coding	F2Z3U3,Ras association	NP_001038978.3,ras-associated and pleckstrin homology domains-containing protein 1	PF00788,Ras association (RalGDS/AF-6) domain;PF00169,PH domain	IPR000159,Ras-associating (RA) domain;IPR029071,Ubiquitin-like domain superfamily;IPR001849,Pleckstrin homology domain;IPR011993,PH-like domain superfamily	-	GO:0005515,molecular_function,protein binding;GO:0031252,cellular_component,cell leading edge;GO:0005886,cellular_component,plasma membrane;GO:0048675,biological_process,axon extension;GO:0005829,cellular_component,cytosol;GO:0016604,cellular_component,nuclear body;GO:0007165,biological_process,signal transduction	-
Raph1	1	60488290	60488561	peak_759	272	-	7.54	0.000660693	0.00446684	7.54	30	27	6	5	cds	ENSMUSG00000026014	ENSMUST00000140485	protein_coding	F2Z3U3,Ras association	NP_001038978.3,ras-associated and pleckstrin homology domains-containing protein 1	PF00788,Ras association (RalGDS/AF-6) domain;PF00169,PH domain	IPR000159,Ras-associating (RA) domain;IPR029071,Ubiquitin-like domain superfamily;IPR001849,Pleckstrin homology domain;IPR011993,PH-like domain superfamily	-	GO:0005515,molecular_function,protein binding;GO:0031252,cellular_component,cell leading edge;GO:0005886,cellular_component,plasma membrane;GO:0048675,biological_process,axon extension;GO:0005829,cellular_component,cytosol;GO:0016604,cellular_component,nuclear body;GO:0007165,biological_process,signal transduction	-
Raph1	1	60487660	60487841	peak_758	182	-	2.56	0.00389045	0.0229087	2.56	44	9	15	4	utr3	ENSMUSG00000026014	ENSMUST00000140485	protein_coding	F2Z3U3,Ras association	NP_001038978.3,ras-associated and pleckstrin homology domains-containing protein 1	PF00788,Ras association (RalGDS/AF-6) domain;PF00169,PH domain	IPR000159,Ras-associating (RA) domain;IPR029071,Ubiquitin-like domain superfamily;IPR001849,Pleckstrin homology domain;IPR011993,PH-like domain superfamily	-	GO:0005515,molecular_function,protein binding;GO:0031252,cellular_component,cell leading edge;GO:0005886,cellular_component,plasma membrane;GO:0048675,biological_process,axon extension;GO:0005829,cellular_component,cytosol;GO:0016604,cellular_component,nuclear body;GO:0007165,biological_process,signal transduction	-
Fzd5	1	64734687	64735407	peak_775	721	-	20.5	6.76083e-08	7.58578e-07	20.5	42	65	4	0	cds	ENSMUSG00000045005	ENSMUST00000116133	protein_coding	Q149L3,Frizzled homolog 5	-	PF01392,z domain;PF01534,rizzled/Smoothened family membrane region	IPR015526,Frizzled/secreted frizzled-related protein;IPR000539,Frizzled/Smoothened, transmembrane domain;IPR017981,GPCR, family 2-like;IPR036790,Frizzled cysteine-rich domain superfamily;IPR037441,Frizzled-5, CRD domain;IPR020067,Frizzled domain	KOG3577,Smoothened and related G-protein-coupled receptors;ENOG410XRC8,-	GO:0042813,molecular_function,Wnt-activated receptor activity;GO:0004888,molecular_function,transmembrane signaling receptor activity;GO:0016055,biological_process,Wnt signaling pathway;GO:0007166,biological_process,cell surface receptor signaling pathway;GO:0017147,molecular_function,Wnt-protein binding;GO:0016020,cellular_component,membrane;GO:0007275,biological_process,multicellular organism d…	-
Mreg	1	72159886	72160065	peak_797	180	-	3.1	0.000204174	0.00151356	3.1	38	59	18	14	utr3	ENSMUSG00000039395	ENSMUST00000048860	protein_coding	D4A9U9,Melanoregulin	NP_001178931.1,melanoregulin	PF15812,Melanoregulin	IPR031638,Melanoregulin	ENOG4111SQ5,-;ENOG410IHII,-	GO:0042470,cellular_component,melanosome;GO:0030318,biological_process,melanocyte differentiation;GO:0043473,biological_process,pigmentation;GO:0032402,biological_process,melanosome transport;GO:0048066,biological_process,developmental pigmentation	-
Fzd5	1	64735466	64735826	peak_776	361	-	10.8	0.0040738	0.0234423	10.8	7	23	0	0	cds	ENSMUSG00000045005	ENSMUST00000116133	protein_coding	Q149L3,Frizzled homolog 5	-	PF01392,z domain;PF01534,rizzled/Smoothened family membrane region	IPR015526,Frizzled/secreted frizzled-related protein;IPR000539,Frizzled/Smoothened, transmembrane domain;IPR017981,GPCR, family 2-like;IPR036790,Frizzled cysteine-rich domain superfamily;IPR037441,Frizzled-5, CRD domain;IPR020067,Frizzled domain	KOG3577,Smoothened and related G-protein-coupled receptors;ENOG410XRC8,-	GO:0042813,molecular_function,Wnt-activated receptor activity;GO:0004888,molecular_function,transmembrane signaling receptor activity;GO:0016055,biological_process,Wnt signaling pathway;GO:0007166,biological_process,cell surface receptor signaling pathway;GO:0017147,molecular_function,Wnt-protein binding;GO:0016020,cellular_component,membrane;GO:0007275,biological_process,multicellular organism d…	-
Plekhm3	1	64792678	64792918	peak_778	241	-	9.69	0.00776247	0.0416869	9.69	17	0	2	0	utr3	ENSMUSG00000051344	ENSMUST00000097713	protein_coding	D4A959,Pleckstrin homology domain-containing M3	XP_017459366.1,-;XP_017452304.1,-;XP_017452307.1,-;XP_006245142.1,-;XP_017459368.1,-;XP_017452309.1,-;XP_017452308.1,-;XP_017452310.1,-;XP_006226915.1,pleckstrin homology domain-containing family M member 3;XP_017452305.1,-;XP_017452306.1,-;XP_017459367.1,-	PF13901,Putative zinc-RING and/or ribbon;PF00169,PH domain	IPR011993,PH-like domain superfamily;IPR037812,PLEKHM3, PH domain 1;IPR001849,Pleckstrin homology domain;IPR025258,Putative zinc-RING and/or ribbon	ENOG410ZMB5,-;KOG1829,Uncharacterized conserved protein, contains C1, PH and RUN domains	-	-
Bard1	1	71074961	71075411	peak_795	451	-	2.85	6.30957e-27	1.58489e-25	2.85	449	352	263	158	cds	ENSMUSG00000026196	ENSMUST00000027393	protein_coding	Q3ULG2,Uncharacterized protein	-	PF12796,Ankyrin repeats (3 copies);PF14835,zf-RING of BARD1-type protein	IPR033097,BRCA1-associated RING domain protein 1;IPR017907,Zinc finger, RING-type, conserved site;IPR002110,Ankyrin repeat;IPR013083,Zinc finger, RING/FYVE/PHD-type;IPR001841,Zinc finger, RING-type;IPR036770,Ankyrin repeat-containing domain superfamily;IPR020683,Ankyrin repeat-containing domain;IPR036420,BRCT domain superfamily;IPR001357,BRCT domain	KOG0504,FOG: Ankyrin repeat;ENOG410Z0YV,-;KOG4362,Transcriptional regulator BRCA1	GO:0031436,cellular_component,BRCA1-BARD1 complex;GO:0043065,biological_process,positive regulation of apoptotic process;GO:0016567,biological_process,protein ubiquitination	-
Bard1	1	71074631	71074752	peak_794	122	-	3.02	0.0218776	0.104472	3.02	15	10	11	0	cds	ENSMUSG00000026196	ENSMUST00000027393	protein_coding	Q3ULG2,Uncharacterized protein	-	PF12796,Ankyrin repeats (3 copies);PF14835,zf-RING of BARD1-type protein	IPR033097,BRCA1-associated RING domain protein 1;IPR017907,Zinc finger, RING-type, conserved site;IPR002110,Ankyrin repeat;IPR013083,Zinc finger, RING/FYVE/PHD-type;IPR001841,Zinc finger, RING-type;IPR036770,Ankyrin repeat-containing domain superfamily;IPR020683,Ankyrin repeat-containing domain;IPR036420,BRCT domain superfamily;IPR001357,BRCT domain	KOG0504,FOG: Ankyrin repeat;ENOG410Z0YV,-;KOG4362,Transcriptional regulator BRCA1	GO:0031436,cellular_component,BRCA1-BARD1 complex;GO:0043065,biological_process,positive regulation of apoptotic process;GO:0016567,biological_process,protein ubiquitination	-
Bard1	1	71030461	71030552	peak_793	92	-	8.62	0.0147911	0.184927	8.62	6	5	2	0	cds	ENSMUSG00000026196	ENSMUST00000027393	protein_coding	Q3ULG2,Uncharacterized protein	-	PF12796,Ankyrin repeats (3 copies);PF14835,zf-RING of BARD1-type protein	IPR033097,BRCA1-associated RING domain protein 1;IPR017907,Zinc finger, RING-type, conserved site;IPR002110,Ankyrin repeat;IPR013083,Zinc finger, RING/FYVE/PHD-type;IPR001841,Zinc finger, RING-type;IPR036770,Ankyrin repeat-containing domain superfamily;IPR020683,Ankyrin repeat-containing domain;IPR036420,BRCT domain superfamily;IPR001357,BRCT domain	KOG0504,FOG: Ankyrin repeat;ENOG410Z0YV,-;KOG4362,Transcriptional regulator BRCA1	GO:0031436,cellular_component,BRCA1-BARD1 complex;GO:0043065,biological_process,positive regulation of apoptotic process;GO:0016567,biological_process,protein ubiquitination	-
Ikzf2	1	69538770	69539131	peak_792	362	-	10.8	0.0040738	0.0234423	10.8	2	23	2	0	cds	ENSMUSG00000025997	ENSMUST00000027146	protein_coding	A0A087WNY4,Zinc finger protein Helios	XP_006496024.1,zinc finger protein Helios isoform X4	PF00096,Zinc finger, C2H2 type	IPR013087,Zinc finger C2H2-type;IPR036236,Zinc finger C2H2 superfamily	KOG1721,FOG: Zn-finger;COG5048,FOG: Zn-finger	GO:0003676,molecular_function,nucleic acid binding;GO:0046982,molecular_function,protein heterodimerization activity;GO:0042803,molecular_function,protein homodimerization activity;GO:0005634,cellular_component,nucleus;GO:0045944,biological_process,positive regulation of transcription by RNA polymerase II	-
Ikzf2	1	69538380	69538501	peak_791	122	-	7.54	0.0275423	0.314775	7.54	4	11	0	0	utr3	ENSMUSG00000025997	ENSMUST00000190771	protein_coding	A0A087WNY4,Zinc finger protein Helios	XP_006496024.1,zinc finger protein Helios isoform X4	PF00096,Zinc finger, C2H2 type	IPR013087,Zinc finger C2H2-type;IPR036236,Zinc finger C2H2 superfamily	KOG1721,FOG: Zn-finger;COG5048,FOG: Zn-finger	GO:0003676,molecular_function,nucleic acid binding;GO:0046982,molecular_function,protein heterodimerization activity;GO:0042803,molecular_function,protein homodimerization activity;GO:0005634,cellular_component,nucleus;GO:0045944,biological_process,positive regulation of transcription by RNA polymerase II	-
Erbb4	1	68075515	68078577	peak_790	3063	-	5.38	0.0933254	0.842946	5.38	6	1	2	0	cds	ENSMUSG00000062209	ENSMUST00000119142	protein_coding	A0A1U7QBV4,Receptor protein-tyrosine kinase	XP_005070594.1,receptor tyrosine-protein kinase erbB-4 isoform X1	-	IPR032778,Growth factor receptor domain 4;IPR001245,Serine-threonine/tyrosine-protein kinase, catalytic domain;IPR006212,Furin-like repeat;IPR000494,Receptor L-domain;IPR016245,Tyrosine protein kinase, EGF/ERB/XmrK receptor;IPR020635,Tyrosine-protein kinase, catalytic domain;IPR009030,Growth factor receptor cysteine-rich domain superfamily;IPR011009,Protein kinase-like domain superfamily;IPR01744…	-	GO:0016301,molecular_function,kinase activity;GO:0016310,biological_process,phosphorylation;GO:0018108,biological_process,peptidyl-tyrosine phosphorylation;GO:0035556,biological_process,intracellular signal transduction;GO:0004716,molecular_function,signal transducer, downstream of receptor, with protein tyrosine kinase activity;GO:0005622,cellular_component,intracellular;GO:0007169,biological_pr…	-
Erbb4	1	68040151	68040422	peak_789	272	-	5.38	0.000162181	0.00123027	5.38	36	28	16	0	cds	ENSMUSG00000062209	ENSMUST00000119142	protein_coding	A0A1U7QBV4,Receptor protein-tyrosine kinase	XP_005070594.1,receptor tyrosine-protein kinase erbB-4 isoform X1	-	IPR032778,Growth factor receptor domain 4;IPR001245,Serine-threonine/tyrosine-protein kinase, catalytic domain;IPR006212,Furin-like repeat;IPR000494,Receptor L-domain;IPR016245,Tyrosine protein kinase, EGF/ERB/XmrK receptor;IPR020635,Tyrosine-protein kinase, catalytic domain;IPR009030,Growth factor receptor cysteine-rich domain superfamily;IPR011009,Protein kinase-like domain superfamily;IPR01744…	-	GO:0016301,molecular_function,kinase activity;GO:0016310,biological_process,phosphorylation;GO:0018108,biological_process,peptidyl-tyrosine phosphorylation;GO:0035556,biological_process,intracellular signal transduction;GO:0004716,molecular_function,signal transducer, downstream of receptor, with protein tyrosine kinase activity;GO:0005622,cellular_component,intracellular;GO:0007169,biological_pr…	-
Erbb4	1	68038684	68038894	peak_788	211	-	4.31	0.000977237	0.00645654	4.31	19	20	12	0	utr3	ENSMUSG00000062209	ENSMUST00000119142	protein_coding	A0A1U7QBV4,Receptor protein-tyrosine kinase	XP_005070594.1,receptor tyrosine-protein kinase erbB-4 isoform X1	-	IPR032778,Growth factor receptor domain 4;IPR001245,Serine-threonine/tyrosine-protein kinase, catalytic domain;IPR006212,Furin-like repeat;IPR000494,Receptor L-domain;IPR016245,Tyrosine protein kinase, EGF/ERB/XmrK receptor;IPR020635,Tyrosine-protein kinase, catalytic domain;IPR009030,Growth factor receptor cysteine-rich domain superfamily;IPR011009,Protein kinase-like domain superfamily;IPR01744…	-	GO:0016301,molecular_function,kinase activity;GO:0016310,biological_process,phosphorylation;GO:0018108,biological_process,peptidyl-tyrosine phosphorylation;GO:0035556,biological_process,intracellular signal transduction;GO:0004716,molecular_function,signal transducer, downstream of receptor, with protein tyrosine kinase activity;GO:0005622,cellular_component,intracellular;GO:0007169,biological_pr…	-
Acadl	1	66863216	66863277	peak_787	62	-	10.8	0.000707946	0.0047863	10.8	12	13	2	0	cds	ENSMUSG00000026003	ENSMUST00000027153	protein_coding	A0A0R4J083,Long-chain-specific acyl-CoA dehydrogenase, mitochondrial	NP_031407.2,long-chain specific acyl-CoA dehydrogenase, mitochondrial precursor	PF00441,Acyl-CoA dehydrogenase, C-terminal domain;PF02771,Acyl-CoA dehydrogenase, N-terminal domain;PF02770,Acyl-CoA dehydrogenase, middle domain	IPR036250,Acyl-CoA dehydrogenase-like, C-terminal;IPR034179,Long-chain specific acyl-CoA dehydrogenase;IPR009100,Acyl-CoA dehydrogenase/oxidase, N-terminal and middle domain superfamily;IPR013786,Acyl-CoA dehydrogenase/oxidase, N-terminal;IPR037069,Acyl-CoA dehydrogenase/oxidase, N-terminal domain superfamily;IPR009075,Acyl-CoA dehydrogenase/oxidase C-terminal;IPR006091,Acyl-CoA oxidase/dehydroge…	-	GO:0031966,cellular_component,mitochondrial membrane;GO:0016627,molecular_function,oxidoreductase activity, acting on the CH-CH group of donors;GO:0000062,molecular_function,fatty-acyl-CoA binding;GO:0004466,molecular_function,long-chain-acyl-CoA dehydrogenase activity;GO:0050660,molecular_function,flavin adenine dinucleotide binding;GO:0042758,biological_process,long-chain fatty acid catabolic p…	K00255,ko00071,Fatty acid degradation;K00255,ko03320,PPAR signaling pathway;K00255,ko01212,Fatty acid metabolism
Gm37285	1	66800077	66800198	peak_786	122	-	5.38	0.042658	0.459198	5.38	7	2	2	0	npExon	ENSMUSG00000103756	ENSMUST00000194465	TEC	-	-	-	-	-	-	-
Gm37570	1	66767058	66767298	peak_785	241	-	4.31	0.00112202	0.00724436	4.31	19	12	8	1	npExon	ENSMUSG00000102559	ENSMUST00000195411	TEC	Q6QI84,LRRG00124	-	-	-	-	GO:0016021,cellular_component,integral component of membrane;GO:0016020,cellular_component,membrane	-
Kansl1l	1	66802087	66817562	peak_784	15476	-	3.66	0.000812831	0.00537032	3.66	191	86	215	118	cds	ENSMUSG00000026004	ENSMUST00000113987	protein_coding	B2RUA4,1110028C15Rik protein	-	PF15275,PEHE domain	IPR029332,PEHE domain;IPR026180,KAT8 regulatory NSL complex subunit 1	ENOG4111T12,-;ENOG410IVCE,-	GO:0000123,cellular_component,histone acetyltransferase complex	-
Kansl1l	1	66801189	66801878	peak_783	690	-	8.62	1e-11	1.47911e-10	8.62	151	132	43	9	cds	ENSMUSG00000026004	ENSMUST00000113987	protein_coding	B2RUA4,1110028C15Rik protein	-	PF15275,PEHE domain	IPR029332,PEHE domain;IPR026180,KAT8 regulatory NSL complex subunit 1	ENOG4111T12,-;ENOG410IVCE,-	GO:0000123,cellular_component,histone acetyltransferase complex	-
Plekhm3	1	64938030	64938330	peak_782	301	-	16.2	4.16869e-08	4.7863e-07	16.2	44	34	10	0	cds	ENSMUSG00000051344	ENSMUST00000123225	protein_coding	D4A959,Pleckstrin homology domain-containing M3	XP_017459366.1,-;XP_017452304.1,-;XP_017452307.1,-;XP_006245142.1,-;XP_017459368.1,-;XP_017452309.1,-;XP_017452308.1,-;XP_017452310.1,-;XP_006226915.1,pleckstrin homology domain-containing family M member 3;XP_017452305.1,-;XP_017452306.1,-;XP_017459367.1,-	PF13901,Putative zinc-RING and/or ribbon;PF00169,PH domain	IPR011993,PH-like domain superfamily;IPR037812,PLEKHM3, PH domain 1;IPR001849,Pleckstrin homology domain;IPR025258,Putative zinc-RING and/or ribbon	ENOG410ZMB5,-;KOG1829,Uncharacterized conserved protein, contains C1, PH and RUN domains	-	-
Plekhm3	1	64921979	64922309	peak_781	331	-	11.8	0.00131826	0.00831764	11.8	22	4	4	1	cds	ENSMUSG00000051344	ENSMUST00000097713	protein_coding	D4A959,Pleckstrin homology domain-containing M3	XP_017459366.1,-;XP_017452304.1,-;XP_017452307.1,-;XP_006245142.1,-;XP_017459368.1,-;XP_017452309.1,-;XP_017452308.1,-;XP_017452310.1,-;XP_006226915.1,pleckstrin homology domain-containing family M member 3;XP_017452305.1,-;XP_017452306.1,-;XP_017459367.1,-	PF13901,Putative zinc-RING and/or ribbon;PF00169,PH domain	IPR011993,PH-like domain superfamily;IPR037812,PLEKHM3, PH domain 1;IPR001849,Pleckstrin homology domain;IPR025258,Putative zinc-RING and/or ribbon	ENOG410ZMB5,-;KOG1829,Uncharacterized conserved protein, contains C1, PH and RUN domains	-	-
Plekhm3	1	64794233	64794892	peak_780	660	-	15.1	3.16228e-26	7.94328e-25	15.1	178	188	50	8	utr3	ENSMUSG00000051344	ENSMUST00000139649	nonsense_mediated_decay	D4A959,Pleckstrin homology domain-containing M3	XP_017459366.1,-;XP_017452304.1,-;XP_017452307.1,-;XP_006245142.1,-;XP_017459368.1,-;XP_017452309.1,-;XP_017452308.1,-;XP_017452310.1,-;XP_006226915.1,pleckstrin homology domain-containing family M member 3;XP_017452305.1,-;XP_017452306.1,-;XP_017459367.1,-	PF13901,Putative zinc-RING and/or ribbon;PF00169,PH domain	IPR011993,PH-like domain superfamily;IPR037812,PLEKHM3, PH domain 1;IPR001849,Pleckstrin homology domain;IPR025258,Putative zinc-RING and/or ribbon	ENOG410ZMB5,-;KOG1829,Uncharacterized conserved protein, contains C1, PH and RUN domains	-	-
Plekhm3	1	64792977	64793038	peak_779	62	-	6.46	0.0245471	0.116145	6.46	8	2	2	0	utr3	ENSMUSG00000051344	ENSMUST00000097713	protein_coding	D4A959,Pleckstrin homology domain-containing M3	XP_017459366.1,-;XP_017452304.1,-;XP_017452307.1,-;XP_006245142.1,-;XP_017459368.1,-;XP_017452309.1,-;XP_017452308.1,-;XP_017452310.1,-;XP_006226915.1,pleckstrin homology domain-containing family M member 3;XP_017452305.1,-;XP_017452306.1,-;XP_017459367.1,-	PF13901,Putative zinc-RING and/or ribbon;PF00169,PH domain	IPR011993,PH-like domain superfamily;IPR037812,PLEKHM3, PH domain 1;IPR001849,Pleckstrin homology domain;IPR025258,Putative zinc-RING and/or ribbon	ENOG410ZMB5,-;KOG1829,Uncharacterized conserved protein, contains C1, PH and RUN domains	-	-
Fzd5	1	64736603	64736754	peak_777	152	-	3.05	0.000338844	0.00239883	3.05	0	0	0	0	utr5	ENSMUSG00000045005	ENSMUST00000116133	protein_coding	Q149L3,Frizzled homolog 5	-	PF01392,z domain;PF01534,rizzled/Smoothened family membrane region	IPR015526,Frizzled/secreted frizzled-related protein;IPR000539,Frizzled/Smoothened, transmembrane domain;IPR017981,GPCR, family 2-like;IPR036790,Frizzled cysteine-rich domain superfamily;IPR037441,Frizzled-5, CRD domain;IPR020067,Frizzled domain	KOG3577,Smoothened and related G-protein-coupled receptors;ENOG410XRC8,-	GO:0042813,molecular_function,Wnt-activated receptor activity;GO:0004888,molecular_function,transmembrane signaling receptor activity;GO:0016055,biological_process,Wnt signaling pathway;GO:0007166,biological_process,cell surface receptor signaling pathway;GO:0017147,molecular_function,Wnt-protein binding;GO:0016020,cellular_component,membrane;GO:0007275,biological_process,multicellular organism d…	-
Nfasc	1	132565977	132566247	peak_1006	271	-	14	5.7544e-05	0.000467735	14	22	4	2	0	utr3	ENSMUSG00000026442	ENSMUST00000094569	protein_coding	A0A087WPX3,Neurofascin	-	PF13927,Immunoglobulin domain;PF00041,ibronectin type III domain;PF00047,Immunoglobulin domain;PF13882,Bravo-like intracellular region;PF07679,Immunoglobulin I-set domain	IPR026966,Neurofascin/L1/NrCAM, C-terminal domain;IPR003961,Fibronectin type III;IPR007110,Immunoglobulin-like domain;IPR013151,Immunoglobulin;IPR036116,Fibronectin type III superfamily;IPR036179,Immunoglobulin-like domain superfamily;IPR013783,Immunoglobulin-like fold;IPR003598,Immunoglobulin subtype 2;IPR003599,Immunoglobulin subtype;IPR026965,Neurofascin;IPR013098,Immunoglobulin I-set	KOG3513,Neural cell adhesion molecule L1;ENOG410XSVG,-	GO:0086080,molecular_function,protein binding involved in heterotypic cell-cell adhesion;GO:0043209,cellular_component,myelin sheath;GO:0019226,biological_process,transmission of nerve impulse;GO:0071205,biological_process,protein localization to juxtaparanode region of axon;GO:0007422,biological_process,peripheral nervous system development;GO:0045162,biological_process,clustering of voltage-gat…	-
Nfasc	1	132569631	132569781	peak_1007	151	-	10.8	0.0040738	0.0234423	10.8	12	3	0	3	utr3	ENSMUSG00000026442	ENSMUST00000043189	protein_coding	A0A087WPX3,Neurofascin	-	PF13927,Immunoglobulin domain;PF00041,ibronectin type III domain;PF00047,Immunoglobulin domain;PF13882,Bravo-like intracellular region;PF07679,Immunoglobulin I-set domain	IPR026966,Neurofascin/L1/NrCAM, C-terminal domain;IPR003961,Fibronectin type III;IPR007110,Immunoglobulin-like domain;IPR013151,Immunoglobulin;IPR036116,Fibronectin type III superfamily;IPR036179,Immunoglobulin-like domain superfamily;IPR013783,Immunoglobulin-like fold;IPR003598,Immunoglobulin subtype 2;IPR003599,Immunoglobulin subtype;IPR026965,Neurofascin;IPR013098,Immunoglobulin I-set	KOG3513,Neural cell adhesion molecule L1;ENOG410XSVG,-	GO:0086080,molecular_function,protein binding involved in heterotypic cell-cell adhesion;GO:0043209,cellular_component,myelin sheath;GO:0019226,biological_process,transmission of nerve impulse;GO:0071205,biological_process,protein localization to juxtaparanode region of axon;GO:0007422,biological_process,peripheral nervous system development;GO:0045162,biological_process,clustering of voltage-gat…	-
Nfasc	1	132570529	132576334	peak_1008	5806	-	3.66	0.00123027	0.00794328	3.66	48	16	26	0	cds	ENSMUSG00000026442	ENSMUST00000186389	protein_coding	A0A087WPX3,Neurofascin	-	PF13927,Immunoglobulin domain;PF00041,ibronectin type III domain;PF00047,Immunoglobulin domain;PF13882,Bravo-like intracellular region;PF07679,Immunoglobulin I-set domain	IPR026966,Neurofascin/L1/NrCAM, C-terminal domain;IPR003961,Fibronectin type III;IPR007110,Immunoglobulin-like domain;IPR013151,Immunoglobulin;IPR036116,Fibronectin type III superfamily;IPR036179,Immunoglobulin-like domain superfamily;IPR013783,Immunoglobulin-like fold;IPR003598,Immunoglobulin subtype 2;IPR003599,Immunoglobulin subtype;IPR026965,Neurofascin;IPR013098,Immunoglobulin I-set	KOG3513,Neural cell adhesion molecule L1;ENOG410XSVG,-	GO:0086080,molecular_function,protein binding involved in heterotypic cell-cell adhesion;GO:0043209,cellular_component,myelin sheath;GO:0019226,biological_process,transmission of nerve impulse;GO:0071205,biological_process,protein localization to juxtaparanode region of axon;GO:0007422,biological_process,peripheral nervous system development;GO:0045162,biological_process,clustering of voltage-gat…	-
Chml	1	175688432	175692281	peak_1236	3850	-	10.8	1.25893e-08	1.47911e-07	10.8	40	102	30	16	cds	ENSMUSG00000078185	ENSMUST00000211489	protein_coding	A0A0R4J1A1,Choroideremia-like	NP_067325.2,rab proteins geranylgeranyltransferase component A 2	PF00996,P dissociation inhibitor	IPR036188,FAD/NAD(P)-binding domain superfamily;IPR018203,GDP dissociation inhibitor;IPR001738,Rab protein geranylgeranyltransferase component A	-	GO:0005968,cellular_component,Rab-protein geranylgeranyltransferase complex;GO:0017137,molecular_function,Rab GTPase binding;GO:0007264,biological_process,small GTPase mediated signal transduction;GO:0050790,biological_process,regulation of catalytic activity;GO:0005654,cellular_component,nucleoplasm;GO:0005829,cellular_component,cytosol;GO:0005092,molecular_function,GDP-dissociation inhibitor ac…	-
Chml	1	175688192	175688373	peak_1235	182	-	8.08	1.58489e-13	2.51189e-12	8.08	80	95	16	24	cds	ENSMUSG00000078185	ENSMUST00000104984	protein_coding	A0A0R4J1A1,Choroideremia-like	NP_067325.2,rab proteins geranylgeranyltransferase component A 2	PF00996,P dissociation inhibitor	IPR036188,FAD/NAD(P)-binding domain superfamily;IPR018203,GDP dissociation inhibitor;IPR001738,Rab protein geranylgeranyltransferase component A	-	GO:0005968,cellular_component,Rab-protein geranylgeranyltransferase complex;GO:0017137,molecular_function,Rab GTPase binding;GO:0007264,biological_process,small GTPase mediated signal transduction;GO:0050790,biological_process,regulation of catalytic activity;GO:0005654,cellular_component,nucleoplasm;GO:0005829,cellular_component,cytosol;GO:0005092,molecular_function,GDP-dissociation inhibitor ac…	-
Chml	1	175687324	175688074	peak_1234	751	-	8.62	7.94328e-37	2.51189e-35	8.62	403	275	128	50	cds	ENSMUSG00000078185	ENSMUST00000104984	protein_coding	A0A0R4J1A1,Choroideremia-like	NP_067325.2,rab proteins geranylgeranyltransferase component A 2	PF00996,P dissociation inhibitor	IPR036188,FAD/NAD(P)-binding domain superfamily;IPR018203,GDP dissociation inhibitor;IPR001738,Rab protein geranylgeranyltransferase component A	-	GO:0005968,cellular_component,Rab-protein geranylgeranyltransferase complex;GO:0017137,molecular_function,Rab GTPase binding;GO:0007264,biological_process,small GTPase mediated signal transduction;GO:0050790,biological_process,regulation of catalytic activity;GO:0005654,cellular_component,nucleoplasm;GO:0005829,cellular_component,cytosol;GO:0005092,molecular_function,GDP-dissociation inhibitor ac…	-
Chml	1	175686875	175687026	peak_1233	152	-	4.31	0.00218776	0.0134896	4.31	11	34	11	0	cds	ENSMUSG00000078185	ENSMUST00000210367	protein_coding	A0A0R4J1A1,Choroideremia-like	NP_067325.2,rab proteins geranylgeranyltransferase component A 2	PF00996,P dissociation inhibitor	IPR036188,FAD/NAD(P)-binding domain superfamily;IPR018203,GDP dissociation inhibitor;IPR001738,Rab protein geranylgeranyltransferase component A	-	GO:0005968,cellular_component,Rab-protein geranylgeranyltransferase complex;GO:0017137,molecular_function,Rab GTPase binding;GO:0007264,biological_process,small GTPase mediated signal transduction;GO:0050790,biological_process,regulation of catalytic activity;GO:0005654,cellular_component,nucleoplasm;GO:0005829,cellular_component,cytosol;GO:0005092,molecular_function,GDP-dissociation inhibitor ac…	-
Chml	1	175686217	175686787	peak_1232	571	-	9.69	6.76083e-06	6.16595e-05	9.69	41	119	18	8	cds	ENSMUSG00000078185	ENSMUST00000210367	protein_coding	A0A0R4J1A1,Choroideremia-like	NP_067325.2,rab proteins geranylgeranyltransferase component A 2	PF00996,P dissociation inhibitor	IPR036188,FAD/NAD(P)-binding domain superfamily;IPR018203,GDP dissociation inhibitor;IPR001738,Rab protein geranylgeranyltransferase component A	-	GO:0005968,cellular_component,Rab-protein geranylgeranyltransferase complex;GO:0017137,molecular_function,Rab GTPase binding;GO:0007264,biological_process,small GTPase mediated signal transduction;GO:0050790,biological_process,regulation of catalytic activity;GO:0005654,cellular_component,nucleoplasm;GO:0005829,cellular_component,cytosol;GO:0005092,molecular_function,GDP-dissociation inhibitor ac…	-
Grem2	1	174836929	174837080	peak_1231	152	-	16.2	0.000151356	0.00114815	16.2	5	24	2	3	cds	ENSMUSG00000050069	ENSMUST00000055294	protein_coding	G3H6M6,Gremlin	XP_007620981.1,-;XP_003499895.1,-	PF03045,AN domain	IPR004133,DAN;IPR006207,Cystine knot, C-terminal;IPR017159,Gremlin-1/2;IPR029034,Cystine-knot cytokine	-	GO:0048263,biological_process,determination of dorsal identity;GO:0036122,molecular_function,BMP binding;GO:0019221,biological_process,cytokine-mediated signaling pathway;GO:0038098,biological_process,sequestering of BMP from receptor via BMP binding;GO:0005125,molecular_function,cytokine activity;GO:0060300,biological_process,regulation of cytokine activity;GO:0030514,biological_process,negative…	-
Grem2	1	174836480	174836750	peak_1230	271	-	19.4	1.99526e-05	0.000169824	19.4	10	32	0	0	utr3	ENSMUSG00000050069	ENSMUST00000055294	protein_coding	G3H6M6,Gremlin	XP_007620981.1,-;XP_003499895.1,-	PF03045,AN domain	IPR004133,DAN;IPR006207,Cystine knot, C-terminal;IPR017159,Gremlin-1/2;IPR029034,Cystine-knot cytokine	-	GO:0048263,biological_process,determination of dorsal identity;GO:0036122,molecular_function,BMP binding;GO:0019221,biological_process,cytokine-mediated signaling pathway;GO:0038098,biological_process,sequestering of BMP from receptor via BMP binding;GO:0005125,molecular_function,cytokine activity;GO:0060300,biological_process,regulation of cytokine activity;GO:0030514,biological_process,negative…	-
Grem2	1	174836360	174836421	peak_1229	62	-	8.62	0.0123027	0.0630957	8.62	0	9	1	0	utr3	ENSMUSG00000050069	ENSMUST00000055294	protein_coding	G3H6M6,Gremlin	XP_007620981.1,-;XP_003499895.1,-	PF03045,AN domain	IPR004133,DAN;IPR006207,Cystine knot, C-terminal;IPR017159,Gremlin-1/2;IPR029034,Cystine-knot cytokine	-	GO:0048263,biological_process,determination of dorsal identity;GO:0036122,molecular_function,BMP binding;GO:0019221,biological_process,cytokine-mediated signaling pathway;GO:0038098,biological_process,sequestering of BMP from receptor via BMP binding;GO:0005125,molecular_function,cytokine activity;GO:0060300,biological_process,regulation of cytokine activity;GO:0030514,biological_process,negative…	-
Grem2	1	174836090	174836241	peak_1228	152	-	8.62	0.000223872	0.00165959	8.62	6	33	5	0	utr3	ENSMUSG00000050069	ENSMUST00000055294	protein_coding	G3H6M6,Gremlin	XP_007620981.1,-;XP_003499895.1,-	PF03045,AN domain	IPR004133,DAN;IPR006207,Cystine knot, C-terminal;IPR017159,Gremlin-1/2;IPR029034,Cystine-knot cytokine	-	GO:0048263,biological_process,determination of dorsal identity;GO:0036122,molecular_function,BMP binding;GO:0019221,biological_process,cytokine-mediated signaling pathway;GO:0038098,biological_process,sequestering of BMP from receptor via BMP binding;GO:0005125,molecular_function,cytokine activity;GO:0060300,biological_process,regulation of cytokine activity;GO:0030514,biological_process,negative…	-
Ifi203	1	173924078	173927016	peak_1227	2939	-	10.8	0.0040738	0.0234423	10.8	15	4	4	1	cds	ENSMUSG00000039997	ENSMUST00000081216	protein_coding	E9QAN9,Interferon-activable protein 203	NP_001289578.1,interferon-activable protein 203 isoform 1;XP_011237064.1,-	PF02760,HIN-200/IF120x domain;PF02758,PAAD/DAPIN/Pyrin domain	IPR004020,DAPIN domain;IPR011029,Death-like domain superfamily;IPR004021,HIN-200/IF120x	-	-	-
Ifi211	1	173906310	173907787	peak_1226	1478	-	12.9	0.00112202	0.00724436	12.9	12	11	2	0	cds	ENSMUSG00000026536	ENSMUST00000009340	protein_coding	E9QKL6,Interferon-activable protein 204	NP_032355.2,interferon-activable protein 204	PF02760,HIN-200/IF120x domain;PF02758,PAAD/DAPIN/Pyrin domain	IPR004020,DAPIN domain;IPR004021,HIN-200/IF120x	ENOG410J5NP,-;ENOG410Y78B,-	-	-
Dusp23	1	172631243	172631334	peak_1225	92	-	4.31	0.042658	0.36141	4.31	8	0	3	0	utr3	ENSMUSG00000026544	ENSMUST00000027826	protein_coding	A0A1U7R024,dual specificity protein phosphatase 23	XP_005078252.1,dual specificity protein phosphatase 23	-	IPR016130,Protein-tyrosine phosphatase, active site;IPR029021,Protein-tyrosine phosphatase-like;IPR000340,Dual specificity phosphatase, catalytic domain;IPR003595,Protein-tyrosine phosphatase, catalytic;IPR020422,Dual specificity protein phosphatase domain;IPR000387,Tyrosine specific protein phosphatases domain	-	GO:0008138,molecular_function,protein tyrosine/serine/threonine phosphatase activity;GO:0004725,molecular_function,protein tyrosine phosphatase activity;GO:0035335,biological_process,peptidyl-tyrosine dephosphorylation;GO:0006470,biological_process,protein dephosphorylation;GO:0016311,biological_process,dephosphorylation;GO:0016791,molecular_function,phosphatase activity	-
Kcnj9	1	172326508	172328043	peak_1224	1536	-	7.54	0.0275423	0.314775	7.54	7	0	0	0	cds	ENSMUSG00000038026	ENSMUST00000194204	protein_coding	Q544N3,G protein-gated K+ channel subunit 3 GIRK3	NP_032455.2,G protein-activated inward rectifier potassium channel 3;XP_006496741.1,-	PF01007,Inward rectifier potassium channel	IPR003276,Potassium channel, inwardly rectifying, Kir3.3;IPR016449,Potassium channel, inwardly rectifying, Kir;IPR013518,Potassium channel, inwardly rectifying, Kir, cytoplasmic;IPR014756,Immunoglobulin E-set	ENOG410XQ62,-;KOG3827,Inward rectifier K+ channel	GO:0005242,molecular_function,inward rectifier potassium channel activity;GO:0015467,molecular_function,G-protein activated inward rectifier potassium channel activity;GO:0006811,biological_process,ion transport;GO:0005244,molecular_function,voltage-gated ion channel activity;GO:0016020,cellular_component,membrane;GO:0071805,biological_process,potassium ion transmembrane transport;GO:0034765,biol…	K05002,ko04921,Oxytocin signaling pathway;K05002,ko04726,Serotonergic synapse;K05002,ko04728,Dopaminergic synapse;K05002,ko04915,Estrogen signaling pathway;K05002,ko04723,Retrograde endocannabinoid signaling;K05002,ko04713,Circadian entrainment;K05002,ko05032,Morphine addiction
Kcnj9	1	172322772	172322982	peak_1223	211	-	1.92	2.29087e-05	0.000194984	1.92	129	60	70	31	cds	ENSMUSG00000038026	ENSMUST00000194204	protein_coding	Q544N3,G protein-gated K+ channel subunit 3 GIRK3	NP_032455.2,G protein-activated inward rectifier potassium channel 3;XP_006496741.1,-	PF01007,Inward rectifier potassium channel	IPR003276,Potassium channel, inwardly rectifying, Kir3.3;IPR016449,Potassium channel, inwardly rectifying, Kir;IPR013518,Potassium channel, inwardly rectifying, Kir, cytoplasmic;IPR014756,Immunoglobulin E-set	ENOG410XQ62,-;KOG3827,Inward rectifier K+ channel	GO:0005242,molecular_function,inward rectifier potassium channel activity;GO:0015467,molecular_function,G-protein activated inward rectifier potassium channel activity;GO:0006811,biological_process,ion transport;GO:0005244,molecular_function,voltage-gated ion channel activity;GO:0016020,cellular_component,membrane;GO:0071805,biological_process,potassium ion transmembrane transport;GO:0034765,biol…	K05002,ko04921,Oxytocin signaling pathway;K05002,ko04726,Serotonergic synapse;K05002,ko04728,Dopaminergic synapse;K05002,ko04915,Estrogen signaling pathway;K05002,ko04723,Retrograde endocannabinoid signaling;K05002,ko04713,Circadian entrainment;K05002,ko05032,Morphine addiction
Kcnj9	1	172320739	172320979	peak_1222	241	-	5.38	1.12202e-05	0.0001	5.38	74	18	28	0	utr3	ENSMUSG00000038026	ENSMUST00000062387	protein_coding	Q544N3,G protein-gated K+ channel subunit 3 GIRK3	NP_032455.2,G protein-activated inward rectifier potassium channel 3;XP_006496741.1,-	PF01007,Inward rectifier potassium channel	IPR003276,Potassium channel, inwardly rectifying, Kir3.3;IPR016449,Potassium channel, inwardly rectifying, Kir;IPR013518,Potassium channel, inwardly rectifying, Kir, cytoplasmic;IPR014756,Immunoglobulin E-set	ENOG410XQ62,-;KOG3827,Inward rectifier K+ channel	GO:0005242,molecular_function,inward rectifier potassium channel activity;GO:0015467,molecular_function,G-protein activated inward rectifier potassium channel activity;GO:0006811,biological_process,ion transport;GO:0005244,molecular_function,voltage-gated ion channel activity;GO:0016020,cellular_component,membrane;GO:0071805,biological_process,potassium ion transmembrane transport;GO:0034765,biol…	K05002,ko04921,Oxytocin signaling pathway;K05002,ko04726,Serotonergic synapse;K05002,ko04728,Dopaminergic synapse;K05002,ko04915,Estrogen signaling pathway;K05002,ko04723,Retrograde endocannabinoid signaling;K05002,ko04713,Circadian entrainment;K05002,ko05032,Morphine addiction
Atp1a2	1	172274011	172274191	peak_1221	181	-	3.95	1.8197e-05	0.000158489	3.95	284	111	262	74	utr3	ENSMUSG00000007097	ENSMUST00000085913	protein_coding	Q3UHK5,Sodium/potassium-transporting ATPase subunit alpha	NP_848492.1,-	PF13246,Cation transport ATPase (P-type);PF00690,Cation transporter/ATPase, N-terminus;PF00122,1-E2 ATPase;PF00702,haloacid dehalogenase-like hydrolase;PF00689,Cation transporting ATPase, C-terminus	IPR004014,Cation-transporting P-type ATPase, N-terminal;IPR023214,HAD superfamily;IPR036412,HAD-like superfamily;IPR023299,P-type ATPase, cytoplasmic domain N;IPR018303,P-type ATPase, phosphorylation site;IPR023298,P-type ATPase, transmembrane domain superfamily;IPR006068,Cation-transporting P-type ATPase, C-terminal;IPR008250,P-type ATPase, A domain superfamily;IPR001757,P-type ATPase;IPR005775,…	COG0474,Cation transport ATPase;KOG0203,Na+/K+ ATPase, alpha subunit	GO:0046034,biological_process,ATP metabolic process;GO:0030007,biological_process,cellular potassium ion homeostasis;GO:0016020,cellular_component,membrane;GO:0014704,cellular_component,intercalated disc;GO:0071260,biological_process,cellular response to mechanical stimulus;GO:0005890,cellular_component,sodium:potassium-exchanging ATPase complex;GO:0016887,molecular_function,ATPase activity;GO:19…	K01539,ko04971,Gastric acid secretion;K01539,ko04960,Aldosterone-regulated sodium reabsorption;K01539,ko04918,Thyroid hormone synthesis;K01539,ko04964,Proximal tubule bicarbonate reclamation;K01539,ko04260,Cardiac muscle contraction;K01539,ko04976,Bile secretion;K01539,ko04970,Salivary secretion;K01539,ko04261,Adrenergic signaling in cardiomyocytes;K01539,ko04978,Mineral absorption;K01539,ko04024…
Atp1a2	1	172272934	172272995	peak_1220	62	-	5.38	0.0141254	0.0707946	5.38	5	5	3	0	utr3	ENSMUSG00000007097	ENSMUST00000085913	protein_coding	Q3UHK5,Sodium/potassium-transporting ATPase subunit alpha	NP_848492.1,-	PF13246,Cation transport ATPase (P-type);PF00690,Cation transporter/ATPase, N-terminus;PF00122,1-E2 ATPase;PF00702,haloacid dehalogenase-like hydrolase;PF00689,Cation transporting ATPase, C-terminus	IPR004014,Cation-transporting P-type ATPase, N-terminal;IPR023214,HAD superfamily;IPR036412,HAD-like superfamily;IPR023299,P-type ATPase, cytoplasmic domain N;IPR018303,P-type ATPase, phosphorylation site;IPR023298,P-type ATPase, transmembrane domain superfamily;IPR006068,Cation-transporting P-type ATPase, C-terminal;IPR008250,P-type ATPase, A domain superfamily;IPR001757,P-type ATPase;IPR005775,…	COG0474,Cation transport ATPase;KOG0203,Na+/K+ ATPase, alpha subunit	GO:0046034,biological_process,ATP metabolic process;GO:0030007,biological_process,cellular potassium ion homeostasis;GO:0016020,cellular_component,membrane;GO:0014704,cellular_component,intercalated disc;GO:0071260,biological_process,cellular response to mechanical stimulus;GO:0005890,cellular_component,sodium:potassium-exchanging ATPase complex;GO:0016887,molecular_function,ATPase activity;GO:19…	K01539,ko04971,Gastric acid secretion;K01539,ko04960,Aldosterone-regulated sodium reabsorption;K01539,ko04918,Thyroid hormone synthesis;K01539,ko04964,Proximal tubule bicarbonate reclamation;K01539,ko04260,Cardiac muscle contraction;K01539,ko04976,Bile secretion;K01539,ko04970,Salivary secretion;K01539,ko04261,Adrenergic signaling in cardiomyocytes;K01539,ko04978,Mineral absorption;K01539,ko04024…
Rbm8a2	1	175978370	175978906	peak_1237	537	-	4.58	9.54993e-10	1.23027e-08	4.58	180	60	48	24	cds	ENSMUSG00000078184	ENSMUST00000104983	protein_coding	A0A0N4SUH6,RNA-binding protein 8A	-	PF00076,RNA recognition motif. (a.k.a. RRM, RBD, or RNP domain)	IPR008111,RNA-binding motif protein 8;IPR012677,Nucleotide-binding alpha-beta plait domain superfamily;IPR035979,RNA-binding domain superfamily;IPR000504,RNA recognition motif domain;IPR033744,RBM8, RNA recognition motif	-	GO:0016607,cellular_component,nuclear speck;GO:0003674,molecular_function,molecular_function;GO:0005737,cellular_component,cytoplasm;GO:0003676,molecular_function,nucleic acid binding;GO:0008380,biological_process,RNA splicing;GO:0006397,biological_process,mRNA processing;GO:0003723,molecular_function,RNA binding;GO:0006396,biological_process,RNA processing;GO:0051028,biological_process,mRNA tran…	-
Atp1a4	1	172223662	172223752	peak_1219	91	-	6.46	0.0512861	0.524807	6.46	6	0	0	0	utr3	ENSMUSG00000007107	ENSMUST00000111243	protein_coding	Q5PQV3,Sodium/potassium-transporting ATPase subunit alpha	NP_001257959.1,-	PF13246,Cation transport ATPase (P-type);PF00690,Cation transporter/ATPase, N-terminus;PF00122,1-E2 ATPase;PF00689,Cation transporting ATPase, C-terminus	IPR004014,Cation-transporting P-type ATPase, N-terminal;IPR023214,HAD superfamily;IPR036412,HAD-like superfamily;IPR023299,P-type ATPase, cytoplasmic domain N;IPR018303,P-type ATPase, phosphorylation site;IPR023298,P-type ATPase, transmembrane domain superfamily;IPR006068,Cation-transporting P-type ATPase, C-terminal;IPR008250,P-type ATPase, A domain superfamily;IPR001757,P-type ATPase;IPR005775,…	COG0474,Cation transport ATPase;KOG0203,Na+/K+ ATPase, alpha subunit	GO:0016787,molecular_function,hydrolase activity;GO:0006814,biological_process,sodium ion transport;GO:0046872,molecular_function,metal ion binding;GO:0006811,biological_process,ion transport;GO:0005391,molecular_function,sodium:potassium-exchanging ATPase activity;GO:0016020,cellular_component,membrane;GO:0010248,biological_process,establishment or maintenance of transmembrane electrochemical gr…	K01539,ko04971,Gastric acid secretion;K01539,ko04960,Aldosterone-regulated sodium reabsorption;K01539,ko04918,Thyroid hormone synthesis;K01539,ko04964,Proximal tubule bicarbonate reclamation;K01539,ko04260,Cardiac muscle contraction;K01539,ko04976,Bile secretion;K01539,ko04970,Salivary secretion;K01539,ko04261,Adrenergic signaling in cardiomyocytes;K01539,ko04978,Mineral absorption;K01539,ko04024…
Cep170	1	176735840	176735991	peak_1238	152	-	1.84	0.0040738	0.0234423	1.84	80	48	64	5	cds	ENSMUSG00000057335	ENSMUST00000057037	protein_coding	H7BX26,Centrosomal protein of 170 kDa	NP_001093107.2,centrosomal protein of 170 kDa;XP_006497002.1,-;XP_006497003.1,-	PF15308,CEP170 C-terminus;PF00498,HA domain	IPR029300,CEP170, C-terminal;IPR008984,SMAD/FHA domain superfamily;IPR026644,Centrosomal protein of 170kDa;IPR000253,Forkhead-associated (FHA) domain	ENOG410II6S,-;ENOG4110JY6,-	GO:0120103,cellular_component,centriolar subdistal appendage;GO:0005813,cellular_component,centrosome;GO:0005886,cellular_component,plasma membrane;GO:0005814,cellular_component,centriole;GO:0005829,cellular_component,cytosol	-
Adss	1	177764123	177767659	peak_1240	3537	-	3.84	1.47911e-09	1.86209e-08	3.84	117	27	65	23	cds	ENSMUSG00000015961	ENSMUST00000016105	protein_coding	B9EIE9,Adenylosuccinate synthetase isozyme 2	NP_031448.2,adenylosuccinate synthetase isozyme 2	PF00709,Adenylosuccinate synthetase	IPR018220,Adenylosuccinate synthase, GTP-binding site;IPR033128,Adenylosuccinate synthase, active site;IPR001114,Adenylosuccinate synthetase;IPR027529,Adenylosuccinate synthetase isozyme 2, chordates;IPR027417,P-loop containing nucleoside triphosphate hydrolase	COG0104,Adenylosuccinate synthase;KOG1355,Adenylosuccinate synthase	GO:0060359,biological_process,response to ammonium ion;GO:0006164,biological_process,purine nucleotide biosynthetic process;GO:0071257,biological_process,cellular response to electrical stimulus;GO:0005525,molecular_function,GTP binding;GO:0004019,molecular_function,adenylosuccinate synthase activity;GO:0046872,molecular_function,metal ion binding;GO:0014074,biological_process,response to purine-…	K01939,ko00230,Purine metabolism;K01939,ko00250,Alanine, aspartate and glutamate metabolism
Enah	1	181903087	181903268	peak_1257	182	-	3.54	0.000107152	0.000831764	3.54	86	17	37	8	utr3	ENSMUSG00000022995	ENSMUST00000193703	protein_coding	E9QLZ9,Protein enabled homolog	NP_034265.2,protein enabled homolog isoform 1	PF00568,WH1 domain;PF08776,VASP tetramerisation domain	IPR038023,VASP tetramerisation domain superfamily;IPR014885,VASP tetramerisation;IPR011993,PH-like domain superfamily;IPR000697,WH1/EVH1 domain	ENOG41101TS,-;KOG4590,Signal transduction protein Enabled, contains WH1 domain	GO:0050699,molecular_function,WW domain binding;GO:0030054,cellular_component,cell junction;GO:0005925,cellular_component,focal adhesion;GO:0005886,cellular_component,plasma membrane;GO:0005829,cellular_component,cytosol	-
Wdr26	1	181177451	181180446	peak_1256	2996	-	44.5	1e-139	1e-136	44.5	737	995	893	297	cds	ENSMUSG00000038733	ENSMUST00000162819	protein_coding	L8I4T1,WD repeat-containing protein 26	-	PF00400,WD domain, G-beta repeat	IPR017986,WD40-repeat-containing domain;IPR006594,LIS1 homology motif;IPR036322,WD40-repeat-containing domain superfamily;IPR015943,WD40/YVTN repeat-like-containing domain superfamily;IPR006595,CTLH, C-terminal LisH motif;IPR001680,WD40 repeat	-	-	-
Nvl	1	181092221	181092342	peak_1255	122	-	3.77	0.017378	0.0851138	3.77	10	6	6	0	utr3	ENSMUSG00000026516	ENSMUST00000027797	protein_coding	D3ZTY9,Nuclear VCP-like	NP_001099450.1,nuclear valosin-containing protein-like	PF00004,ATPase family associated with various cellular activities (AAA);PF16725,Nucleolin binding domain	IPR003960,ATPase, AAA-type, conserved site;IPR027417,P-loop containing nucleoside triphosphate hydrolase;IPR031996,NVL2, nucleolin binding domain;IPR003593,AAA+ ATPase domain;IPR003959,ATPase, AAA-type, core;IPR038100,NVL2, N-terminal domain superfamily	COG0464,ATPases of the AAA+ class;KOG0733,Nuclear AAA ATPase (VCP subfamily)	GO:0042254,biological_process,ribosome biogenesis;GO:0005730,cellular_component,nucleolus;GO:0051973,biological_process,positive regulation of telomerase activity;GO:0005524,molecular_function,ATP binding;GO:0003723,molecular_function,RNA binding;GO:0005697,cellular_component,telomerase holoenzyme complex;GO:1990275,molecular_function,preribosome binding;GO:0016020,cellular_component,membrane;GO:…	K14571,ko03008,Ribosome biogenesis in eukaryotes
Nvl	1	181091115	181091714	peak_1254	600	-	11.3	1.58489e-32	3.98107e-31	11.3	216	139	34	0	utr3	ENSMUSG00000026516	ENSMUST00000027797	protein_coding	D3ZTY9,Nuclear VCP-like	NP_001099450.1,nuclear valosin-containing protein-like	PF00004,ATPase family associated with various cellular activities (AAA);PF16725,Nucleolin binding domain	IPR003960,ATPase, AAA-type, conserved site;IPR027417,P-loop containing nucleoside triphosphate hydrolase;IPR031996,NVL2, nucleolin binding domain;IPR003593,AAA+ ATPase domain;IPR003959,ATPase, AAA-type, core;IPR038100,NVL2, N-terminal domain superfamily	COG0464,ATPases of the AAA+ class;KOG0733,Nuclear AAA ATPase (VCP subfamily)	GO:0042254,biological_process,ribosome biogenesis;GO:0005730,cellular_component,nucleolus;GO:0051973,biological_process,positive regulation of telomerase activity;GO:0005524,molecular_function,ATP binding;GO:0003723,molecular_function,RNA binding;GO:0005697,cellular_component,telomerase holoenzyme complex;GO:1990275,molecular_function,preribosome binding;GO:0016020,cellular_component,membrane;GO:…	K14571,ko03008,Ribosome biogenesis in eukaryotes
Ephx1	1	181017435	181017556	peak_1253	122	-	2.36	0.000549541	0.00380189	2.36	55	16	24	4	utr5	ENSMUSG00000038776	ENSMUST00000036928	protein_coding	Q8K2W5,Epoxide hydrolase	-	PF00561,alpha/beta hydrolase fold;PF06441,poxide hydrolase N terminus	IPR016292,Epoxide hydrolase;IPR000639,Epoxide hydrolase-like;IPR010497,Epoxide hydrolase, N-terminal;IPR029058,Alpha/Beta hydrolase fold	KOG2565,Predicted hydrolases or acyltransferases (alpha/beta hydrolase superfamily);COG0596,Predicted hydrolases or acyltransferases (alpha/beta hydrolase superfamily)	GO:0019439,biological_process,aromatic compound catabolic process;GO:0003824,molecular_function,catalytic activity;GO:0005783,cellular_component,endoplasmic reticulum;GO:0016787,molecular_function,hydrolase activity;GO:0033961,molecular_function,cis-stilbene-oxide hydrolase activity;GO:0016020,cellular_component,membrane;GO:0005789,cellular_component,endoplasmic reticulum membrane	-
Stum	1	180437142	180437442	peak_1252	301	-	17.2	3.71535e-05	0.00030903	17.2	24	5	4	0	utr3	ENSMUSG00000053963	ENSMUST00000136521	protein_coding	Q8CCZ7,Uncharacterized protein	NP_001074696.1,protein stum homolog	-	-	-	-	-
Coq8a	1	180193652	180196072	peak_1251	2421	-	6.59	3.16228e-18	6.30957e-17	6.59	219	67	87	14	utr5	ENSMUSG00000026489	ENSMUST00000027766	protein_coding	G3HV77,Chaperone activity of bc1 complex-like, mitochondrial	XP_003507280.1,atypical kinase ADCK3, mitochondrial isoform X1;XP_007645988.1,-	PF03109,ABC1 family	IPR034640,Atypical kinase COQ8A;IPR004147,UbiB domain;IPR034646,UbiB domain, ADCK3-like;IPR011009,Protein kinase-like domain superfamily	-	GO:0005739,cellular_component,mitochondrion;GO:0016301,molecular_function,kinase activity;GO:0006744,biological_process,ubiquinone biosynthetic process;GO:0016310,biological_process,phosphorylation;GO:0043531,molecular_function,ADP binding	-
Coq8a	1	180179021	180179082	peak_1250	62	-	3.1	0.00288403	0.0169824	3.1	26	26	12	0	cds	ENSMUSG00000026489	ENSMUST00000027766	protein_coding	G3HV77,Chaperone activity of bc1 complex-like, mitochondrial	XP_003507280.1,atypical kinase ADCK3, mitochondrial isoform X1;XP_007645988.1,-	PF03109,ABC1 family	IPR034640,Atypical kinase COQ8A;IPR004147,UbiB domain;IPR034646,UbiB domain, ADCK3-like;IPR011009,Protein kinase-like domain superfamily	-	GO:0005739,cellular_component,mitochondrion;GO:0016301,molecular_function,kinase activity;GO:0006744,biological_process,ubiquinone biosynthetic process;GO:0016310,biological_process,phosphorylation;GO:0043531,molecular_function,ADP binding	-
Coq8a	1	180166668	180167266	peak_1249	599	-	5.38	1e-23	2.51189e-22	5.38	430	142	150	32	cds	ENSMUSG00000026489	ENSMUST00000160879	protein_coding	G3HV77,Chaperone activity of bc1 complex-like, mitochondrial	XP_003507280.1,atypical kinase ADCK3, mitochondrial isoform X1;XP_007645988.1,-	PF03109,ABC1 family	IPR034640,Atypical kinase COQ8A;IPR004147,UbiB domain;IPR034646,UbiB domain, ADCK3-like;IPR011009,Protein kinase-like domain superfamily	-	GO:0005739,cellular_component,mitochondrion;GO:0016301,molecular_function,kinase activity;GO:0006744,biological_process,ubiquinone biosynthetic process;GO:0016310,biological_process,phosphorylation;GO:0043531,molecular_function,ADP binding	-
Ahctf1	1	179752800	179755554	peak_1248	2755	-	5	1e-232	1e-230	5	5474	2454	2277	515	cds	ENSMUSG00000026491	ENSMUST00000027768	protein_coding	A0A0G2K160,AT hook-containing transcription factor 1	XP_006250448.1,protein ELYS isoform X1	PF16687,beta-propeller of ELYS nucleoporin;PF13934,Nuclear pore complex assembly	IPR032040,ELYS, beta-propeller domain;IPR025151,ELYS-like domain	-	GO:0005643,cellular_component,nuclear pore;GO:0000785,cellular_component,chromatin;GO:0005737,cellular_component,cytoplasm;GO:0034399,cellular_component,nuclear periphery;GO:0003700,molecular_function,DNA binding transcription factor activity;GO:0006355,biological_process,regulation of transcription, DNA-templated;GO:0032465,biological_process,regulation of cytokinesis;GO:0051292,biological_proce…	-
Ahctf1	1	179752381	179752501	peak_1247	121	-	2.42	1.44544e-10	1.94984e-09	2.42	172	76	75	24	cds	ENSMUSG00000026491	ENSMUST00000027768	protein_coding	A0A0G2K160,AT hook-containing transcription factor 1	XP_006250448.1,protein ELYS isoform X1	PF16687,beta-propeller of ELYS nucleoporin;PF13934,Nuclear pore complex assembly	IPR032040,ELYS, beta-propeller domain;IPR025151,ELYS-like domain	-	GO:0005643,cellular_component,nuclear pore;GO:0000785,cellular_component,chromatin;GO:0005737,cellular_component,cytoplasm;GO:0034399,cellular_component,nuclear periphery;GO:0003700,molecular_function,DNA binding transcription factor activity;GO:0006355,biological_process,regulation of transcription, DNA-templated;GO:0032465,biological_process,regulation of cytokinesis;GO:0051292,biological_proce…	-
Ahctf1	1	179745163	179745703	peak_1246	541	-	3.26	7.94328e-23	1.99526e-21	3.26	426	255	292	128	utr3	ENSMUSG00000026491	ENSMUST00000027768	protein_coding	A0A0G2K160,AT hook-containing transcription factor 1	XP_006250448.1,protein ELYS isoform X1	PF16687,beta-propeller of ELYS nucleoporin;PF13934,Nuclear pore complex assembly	IPR032040,ELYS, beta-propeller domain;IPR025151,ELYS-like domain	-	GO:0005643,cellular_component,nuclear pore;GO:0000785,cellular_component,chromatin;GO:0005737,cellular_component,cytoplasm;GO:0034399,cellular_component,nuclear periphery;GO:0003700,molecular_function,DNA binding transcription factor activity;GO:0006355,biological_process,regulation of transcription, DNA-templated;GO:0032465,biological_process,regulation of cytokinesis;GO:0051292,biological_proce…	-
Tfb2m	1	179545997	179546267	peak_1245	271	-	7.27	7.94328e-22	1.99526e-20	7.27	174	108	69	0	cds	ENSMUSG00000026492	ENSMUST00000027769	protein_coding	B2RSE6,rRNA adenine N	NP_032275.2,dimethyladenosine transferase 2, mitochondrial isoform 1	PF00398,Ribosomal RNA adenine dimethylase	IPR016861,Mitochondrial transcription factor TFB2;IPR020598,Ribosomal RNA adenine methylase transferase, N-terminal;IPR001737,Ribosomal RNA adenine methyltransferase KsgA/Erm;IPR029063,S-adenosyl-L-methionine-dependent methyltransferase	COG0030,Dimethyladenosine transferase (rRNA methylation);KOG0820,Ribosomal RNA adenine dimethylase	GO:0008649,molecular_function,rRNA methyltransferase activity;GO:0003723,molecular_function,RNA binding;GO:0042645,cellular_component,mitochondrial nucleoid;GO:0031167,biological_process,rRNA methylation;GO:0003712,molecular_function,transcription cofactor activity;GO:0000179,molecular_function,rRNA (adenine-N6,N6-)-dimethyltransferase activity;GO:0016740,molecular_function,transferase activity;G…	-
Tfb2m	1	179529129	179531437	peak_1244	2309	-	8.62	7.94328e-15	1.25893e-13	8.62	225	136	113	39	cds	ENSMUSG00000026492	ENSMUST00000027769	protein_coding	B2RSE6,rRNA adenine N	NP_032275.2,dimethyladenosine transferase 2, mitochondrial isoform 1	PF00398,Ribosomal RNA adenine dimethylase	IPR016861,Mitochondrial transcription factor TFB2;IPR020598,Ribosomal RNA adenine methylase transferase, N-terminal;IPR001737,Ribosomal RNA adenine methyltransferase KsgA/Erm;IPR029063,S-adenosyl-L-methionine-dependent methyltransferase	COG0030,Dimethyladenosine transferase (rRNA methylation);KOG0820,Ribosomal RNA adenine dimethylase	GO:0008649,molecular_function,rRNA methyltransferase activity;GO:0003723,molecular_function,RNA binding;GO:0042645,cellular_component,mitochondrial nucleoid;GO:0031167,biological_process,rRNA methylation;GO:0003712,molecular_function,transcription cofactor activity;GO:0000179,molecular_function,rRNA (adenine-N6,N6-)-dimethyltransferase activity;GO:0016740,molecular_function,transferase activity;G…	-
Tfb2m	1	179528562	179529070	peak_1243	509	-	21.5	5.01187e-06	4.67735e-05	21.5	16	41	8	0	utr3	ENSMUSG00000026492	ENSMUST00000027769	protein_coding	B2RSE6,rRNA adenine N	NP_032275.2,dimethyladenosine transferase 2, mitochondrial isoform 1	PF00398,Ribosomal RNA adenine dimethylase	IPR016861,Mitochondrial transcription factor TFB2;IPR020598,Ribosomal RNA adenine methylase transferase, N-terminal;IPR001737,Ribosomal RNA adenine methyltransferase KsgA/Erm;IPR029063,S-adenosyl-L-methionine-dependent methyltransferase	COG0030,Dimethyladenosine transferase (rRNA methylation);KOG0820,Ribosomal RNA adenine dimethylase	GO:0008649,molecular_function,rRNA methyltransferase activity;GO:0003723,molecular_function,RNA binding;GO:0042645,cellular_component,mitochondrial nucleoid;GO:0031167,biological_process,rRNA methylation;GO:0003712,molecular_function,transcription cofactor activity;GO:0000179,molecular_function,rRNA (adenine-N6,N6-)-dimethyltransferase activity;GO:0016740,molecular_function,transferase activity;G…	-
Hnrnpu	1	178337107	178337797	peak_1242	691	-	2.36	1e-146	1e-144	2.36	6555	2452	3516	2018	cds	ENSMUSG00000039630	ENSMUST00000161769	nonsense_mediated_decay	Q3TVV6,Uncharacterized protein	-	PF02037,SAP domain;PF13671,AAA domain;PF00622,SPRY domain	IPR035778,Heterogeneous nuclear ribonucleoprotein U, SPRY domain;IPR027417,P-loop containing nucleoside triphosphate hydrolase;IPR001870,B30.2/SPRY domain;IPR036361,SAP domain superfamily;IPR013320,Concanavalin A-like lectin/glucanase domain superfamily;IPR026745,Heterogeneous nuclear ribonucleoprotein U;IPR003877,SPRY domain;IPR003034,SAP domain	ENOG410Y1WQ,-;KOG2242,Scaffold/matrix specific factor hnRNP-U/SAF-A, contains SPRY domain	GO:0005634,cellular_component,nucleus	-
B230369F24Rik	1	178315112	178315262	peak_1241	151	-	8.62	0.0147911	0.184927	8.62	6	4	0	0	npExon	ENSMUSG00000086350	ENSMUST00000141846	antisense	Q28150,ORF protein	-	PF00828,Ribosomal proteins 50S-L15, 50S-L18e, 60S-L27A	IPR036227,Ribosomal L18e/L15P superfamily;IPR021131,Ribosomal protein L18e/L15P;IPR001196,Ribosomal protein L15, conserved site	-	GO:0003735,molecular_function,structural constituent of ribosome;GO:0005840,cellular_component,ribosome;GO:0006412,biological_process,translation;GO:0030529,,;GO:0005622,cellular_component,intracellular	-
Cep170	1	176755261	176756851	peak_1239	1591	-	10.2	1.58489e-42	6.30957e-41	10.2	2090	1068	1198	576	cds	ENSMUSG00000057335	ENSMUST00000057037	protein_coding	H7BX26,Centrosomal protein of 170 kDa	NP_001093107.2,centrosomal protein of 170 kDa;XP_006497002.1,-;XP_006497003.1,-	PF15308,CEP170 C-terminus;PF00498,HA domain	IPR029300,CEP170, C-terminal;IPR008984,SMAD/FHA domain superfamily;IPR026644,Centrosomal protein of 170kDa;IPR000253,Forkhead-associated (FHA) domain	ENOG410II6S,-;ENOG4110JY6,-	GO:0120103,cellular_component,centriolar subdistal appendage;GO:0005813,cellular_component,centrosome;GO:0005886,cellular_component,plasma membrane;GO:0005814,cellular_component,centriole;GO:0005829,cellular_component,cytosol	-
Enah	1	181903386	181903537	peak_1258	152	-	5.92	3.54813e-05	0.000295121	5.92	17	13	5	0	utr3	ENSMUSG00000022995	ENSMUST00000193703	protein_coding	E9QLZ9,Protein enabled homolog	NP_034265.2,protein enabled homolog isoform 1	PF00568,WH1 domain;PF08776,VASP tetramerisation domain	IPR038023,VASP tetramerisation domain superfamily;IPR014885,VASP tetramerisation;IPR011993,PH-like domain superfamily;IPR000697,WH1/EVH1 domain	ENOG41101TS,-;KOG4590,Signal transduction protein Enabled, contains WH1 domain	GO:0050699,molecular_function,WW domain binding;GO:0030054,cellular_component,cell junction;GO:0005925,cellular_component,focal adhesion;GO:0005886,cellular_component,plasma membrane;GO:0005829,cellular_component,cytosol	-
Pea15a	1	172204462	172206804	peak_1218	2343	-	2.26	0.000263027	0.00194984	2.26	408	222	425	299	utr5	ENSMUSG00000013698	ENSMUST00000111247	protein_coding	U6CN82,Astrocytic phosphoprotein PEA-15	-	PF01335,eath effector domain	IPR001875,Death effector domain;IPR011029,Death-like domain superfamily;IPR029546,Astrocytic phosphoprotein PEA-15	-	GO:0042981,biological_process,regulation of apoptotic process;GO:0000077,biological_process,DNA damage checkpoint	-
Ncstn	1	172066490	172066790	peak_1216	301	-	6.04	6.30957e-17	1.25893e-15	6.04	144	51	26	24	cds	ENSMUSG00000003458	ENSMUST00000003550	protein_coding	Q3TD54,Uncharacterized protein	-	PF05450,Nicastrin	IPR008710,Nicastrin	KOG2657,Transmembrane glycoprotein nicastrin;ENOG410XT6X,-	GO:0005794,cellular_component,Golgi apparatus;GO:0043085,biological_process,positive regulation of catalytic activity;GO:0016485,biological_process,protein processing;GO:0005783,cellular_component,endoplasmic reticulum;GO:0006509,biological_process,membrane protein ectodomain proteolysis;GO:0016020,cellular_component,membrane;GO:0005887,cellular_component,integral component of plasma membrane;GO:…	-
Gm7694	1	170299424	170299634	peak_1194	211	-	10.8	0.0040738	0.0234423	10.8	15	2	3	0	utr3	ENSMUSG00000102752	ENSMUST00000179801	protein_coding	J3QNH8,Predicted gene 7694	NP_001185884.1,uncharacterized protein C1orf226 homolog	PF15429,omain of unknown function (DUF4628)	IPR027851,Protein of unknown function DUF4628	ENOG410ZKK2,-;ENOG410IK4X,-	GO:0005575,cellular_component,cellular_component;GO:0008150,biological_process,biological_process;GO:0003674,molecular_function,molecular_function	-
Uap1	1	170161563	170174927	peak_1193	13365	-	4.47	1.58489e-63	7.94328e-62	4.47	542	388	262	102	cds	ENSMUSG00000026670	ENSMUST00000027981	protein_coding	Q3UHZ7,UDP-N-acetylhexosamine pyrophosphorylase	NP_001291974.1,UDP-N-acetylhexosamine pyrophosphorylase isoform 1	PF01704,UTP--glucose-1-phosphate uridylyltransferase	IPR029044,Nucleotide-diphospho-sugar transferases;IPR002618,UDPGP family	COG4284,UDP-glucose pyrophosphorylase;KOG2388,UDP-N-acetylglucosamine pyrophosphorylase	GO:0030246,molecular_function,carbohydrate binding;GO:0003977,molecular_function,UDP-N-acetylglucosamine diphosphorylase activity;GO:0005886,cellular_component,plasma membrane;GO:0008152,biological_process,metabolic process;GO:0070569,molecular_function,uridylyltransferase activity;GO:0005829,cellular_component,cytosol;GO:0005654,cellular_component,nucleoplasm;GO:0042802,molecular_function,identi…	K00972,ko00520,Amino sugar and nucleotide sugar metabolism
Ddr2	1	169977554	169977885	peak_1192	332	-	10.2	5.7544e-05	0.000467735	10.2	48	42	12	16	cds	ENSMUSG00000026674	ENSMUST00000170800	protein_coding	B1WC09,Discoidin domain receptor tyrosine kinase 2	XP_006250289.1,-;XP_008767983.1,-;XP_006250290.1,-;XP_006250291.1,-;NP_113952.2,discoidin domain-containing receptor 2 precursor;XP_008767984.1,-	PF00754,5/8 type C domain;PF07714,Protein tyrosine kinase	IPR000421,Coagulation factor 5/8 C-terminal domain;IPR001245,Serine-threonine/tyrosine-protein kinase, catalytic domain;IPR020635,Tyrosine-protein kinase, catalytic domain;IPR011009,Protein kinase-like domain superfamily;IPR002011,Tyrosine-protein kinase, receptor class II, conserved site;IPR008266,Tyrosine-protein kinase, active site;IPR034299,Discoidin domain-containing receptor 2;IPR008979,Gal…	KOG1094,Discoidin domain receptor DDR1;ENOG410XQAI,-	GO:0003416,biological_process,endochondral bone growth;GO:0030199,biological_process,collagen fibril organization;GO:0005518,molecular_function,collagen binding;GO:0045669,biological_process,positive regulation of osteoblast differentiation;GO:0004672,molecular_function,protein kinase activity;GO:0035988,biological_process,chondrocyte proliferation;GO:0005925,cellular_component,focal adhesion;GO:…	-
Ddr2	1	169972516	169972637	peak_1191	122	-	14	0.00057544	0.00398107	14	11	6	1	0	utr3	ENSMUSG00000026674	ENSMUST00000170800	protein_coding	B1WC09,Discoidin domain receptor tyrosine kinase 2	XP_006250289.1,-;XP_008767983.1,-;XP_006250290.1,-;XP_006250291.1,-;NP_113952.2,discoidin domain-containing receptor 2 precursor;XP_008767984.1,-	PF00754,5/8 type C domain;PF07714,Protein tyrosine kinase	IPR000421,Coagulation factor 5/8 C-terminal domain;IPR001245,Serine-threonine/tyrosine-protein kinase, catalytic domain;IPR020635,Tyrosine-protein kinase, catalytic domain;IPR011009,Protein kinase-like domain superfamily;IPR002011,Tyrosine-protein kinase, receptor class II, conserved site;IPR008266,Tyrosine-protein kinase, active site;IPR034299,Discoidin domain-containing receptor 2;IPR008979,Gal…	KOG1094,Discoidin domain receptor DDR1;ENOG410XQAI,-	GO:0003416,biological_process,endochondral bone growth;GO:0030199,biological_process,collagen fibril organization;GO:0005518,molecular_function,collagen binding;GO:0045669,biological_process,positive regulation of osteoblast differentiation;GO:0004672,molecular_function,protein kinase activity;GO:0035988,biological_process,chondrocyte proliferation;GO:0005925,cellular_component,focal adhesion;GO:…	-
Hsd17b7	1	169969121	169969181	peak_1190	61	-	2.69	0.0467735	0.204644	2.69	18	6	6	1	cds	ENSMUSG00000026675	ENSMUST00000027989	protein_coding	Q8C5N9,3-keto-steroid reductase	-	PF08659,KR domain;PF13561,noyl-(Acyl carrier protein) reductase;PF00106,short chain dehydrogenase	IPR036291,NAD(P)-binding domain superfamily;IPR002347,Short-chain dehydrogenase/reductase SDR	ENOG410XPNE,-;KOG1478,3-keto sterol reductase	GO:0016021,cellular_component,integral component of membrane;GO:0016020,cellular_component,membrane	-
Hsd17b7	1	169952758	169952938	peak_1189	181	-	8.62	0.0147911	0.184927	8.62	8	5	3	0	utr3	ENSMUSG00000026675	ENSMUST00000027989	protein_coding	Q8C5N9,3-keto-steroid reductase	-	PF08659,KR domain;PF13561,noyl-(Acyl carrier protein) reductase;PF00106,short chain dehydrogenase	IPR036291,NAD(P)-binding domain superfamily;IPR002347,Short-chain dehydrogenase/reductase SDR	ENOG410XPNE,-;KOG1478,3-keto sterol reductase	GO:0016021,cellular_component,integral component of membrane;GO:0016020,cellular_component,membrane	-
Hsd17b7	1	169952280	169952490	peak_1188	211	-	8.62	0.0147911	0.184927	8.62	8	10	0	0	utr3	ENSMUSG00000026675	ENSMUST00000027989	protein_coding	Q8C5N9,3-keto-steroid reductase	-	PF08659,KR domain;PF13561,noyl-(Acyl carrier protein) reductase;PF00106,short chain dehydrogenase	IPR036291,NAD(P)-binding domain superfamily;IPR002347,Short-chain dehydrogenase/reductase SDR	ENOG410XPNE,-;KOG1478,3-keto sterol reductase	GO:0016021,cellular_component,integral component of membrane;GO:0016020,cellular_component,membrane	-
Nuf2	1	169498408	169498469	peak_1187	62	-	6.46	0.0245471	0.116145	6.46	10	2	1	0	utr3	ENSMUSG00000026683	ENSMUST00000028000	protein_coding	A0A1U7Q767,kinetochore protein Nuf2	XP_005071536.1,kinetochore protein Nuf2	-	IPR005549,Kinetochore protein Nuf2;IPR038275,Nuf2, N-terminal domain superfamily	-	GO:0000776,cellular_component,kinetochore;GO:0031262,cellular_component,Ndc80 complex	-
Pbx1	1	168432060	168432270	peak_1186	211	-	7.54	0.00436516	0.0245471	7.54	10	4	2	0	utr5	ENSMUSG00000052534	ENSMUST00000188912	protein_coding	F6WM30,PBX homeobox 1	XP_014981061.1,-	PF03792,PBC domain;PF00046,Homeobox domain	IPR017970,Homeobox, conserved site;IPR001356,Homeobox domain;IPR009057,Homeobox-like domain superfamily;IPR005542,PBX	ENOG410XRVF,-;KOG0774,Transcription factor PBX and related HOX domain proteins	GO:0043565,molecular_function,sequence-specific DNA binding;GO:0006355,biological_process,regulation of transcription, DNA-templated;GO:0003700,molecular_function,DNA binding transcription factor activity;GO:0003677,molecular_function,DNA binding;GO:0005634,cellular_component,nucleus	K09355,ko05202,Transcriptional misregulation in cancer
Pbx1	1	168431401	168431462	peak_1185	62	-	3.23	0.000489779	0.00346737	3.23	14	13	6	0	cds	ENSMUSG00000052534	ENSMUST00000064438	protein_coding	F6WM30,PBX homeobox 1	XP_014981061.1,-	PF03792,PBC domain;PF00046,Homeobox domain	IPR017970,Homeobox, conserved site;IPR001356,Homeobox domain;IPR009057,Homeobox-like domain superfamily;IPR005542,PBX	ENOG410XRVF,-;KOG0774,Transcription factor PBX and related HOX domain proteins	GO:0043565,molecular_function,sequence-specific DNA binding;GO:0006355,biological_process,regulation of transcription, DNA-templated;GO:0003700,molecular_function,DNA binding transcription factor activity;GO:0003677,molecular_function,DNA binding;GO:0005634,cellular_component,nucleus	K09355,ko05202,Transcriptional misregulation in cancer
Uck2	1	167285139	167285320	peak_1184	182	-	9.69	0.00776247	0.0416869	9.69	23	6	2	0	utr5	ENSMUSG00000026558	ENSMUST00000053686	protein_coding	Q543C2,Uridine-cytidine kinase	NP_109649.1,uridine-cytidine kinase 2	PF00485,Phosphoribulokinase / Uridine kinase family	IPR029925,Uridine-cytidine kinase 2;IPR006083,Phosphoribulokinase/uridine kinase;IPR000764,Uridine kinase-like;IPR027417,P-loop containing nucleoside triphosphate hydrolase	ENOG410IMEH,-;COG0572,Uridine kinase	GO:0016301,molecular_function,kinase activity;GO:0044206,biological_process,UMP salvage;GO:0004849,molecular_function,uridine kinase activity;GO:0019206,molecular_function,nucleoside kinase activity;GO:0044211,biological_process,CTP salvage;GO:0016740,molecular_function,transferase activity;GO:0005524,molecular_function,ATP binding;GO:0006238,biological_process,CMP salvage;GO:0008152,biological_p…	K00876,ko00983,Drug metabolism - other enzymes;K00876,ko00240,Pyrimidine metabolism
Uck2	1	167226058	167226509	peak_1183	452	-	6.46	0.00040738	0.00288403	6.46	71	58	44	0	cds	ENSMUSG00000026558	ENSMUST00000053686	protein_coding	Q543C2,Uridine-cytidine kinase	NP_109649.1,uridine-cytidine kinase 2	PF00485,Phosphoribulokinase / Uridine kinase family	IPR029925,Uridine-cytidine kinase 2;IPR006083,Phosphoribulokinase/uridine kinase;IPR000764,Uridine kinase-like;IPR027417,P-loop containing nucleoside triphosphate hydrolase	ENOG410IMEH,-;COG0572,Uridine kinase	GO:0016301,molecular_function,kinase activity;GO:0044206,biological_process,UMP salvage;GO:0004849,molecular_function,uridine kinase activity;GO:0019206,molecular_function,nucleoside kinase activity;GO:0044211,biological_process,CTP salvage;GO:0016740,molecular_function,transferase activity;GO:0005524,molecular_function,ATP binding;GO:0006238,biological_process,CMP salvage;GO:0008152,biological_p…	K00876,ko00983,Drug metabolism - other enzymes;K00876,ko00240,Pyrimidine metabolism
Pogk	1	166398625	166400154	peak_1182	1530	-	17.2	5.01187e-45	1.99526e-43	17.2	485	403	142	56	cds	ENSMUSG00000040596	ENSMUST00000131487	protein_coding	E9Q3B2,Pogo transposable element with KRAB domain	NP_001136420.1,pogo transposable element with KRAB domain isoform 2	PF03184,superfamily endonuclease;PF09607,Brinker DNA-binding domain;PF01352,KRAB box;PF03221,Tc5 transposase DNA-binding domain	IPR009057,Homeobox-like domain superfamily;IPR001909,Krueppel-associated box;IPR036051,KRAB domain superfamily;IPR006600,HTH CenpB-type DNA-binding domain;IPR004875,DDE superfamily endonuclease domain;IPR018586,Brinker DNA-binding domain	ENOG4110CDI,-;KOG3105,DNA-binding centromere protein B (CENP-B)	GO:0006355,biological_process,regulation of transcription, DNA-templated;GO:0003676,molecular_function,nucleic acid binding;GO:0003677,molecular_function,DNA binding;GO:0005622,cellular_component,intracellular	-
Pogk	1	166396499	166396829	peak_1181	331	-	2.59	1.58489e-06	1.54882e-05	2.59	194	116	175	24	utr3	ENSMUSG00000040596	ENSMUST00000128861	protein_coding	E9Q3B2,Pogo transposable element with KRAB domain	NP_001136420.1,pogo transposable element with KRAB domain isoform 2	PF03184,superfamily endonuclease;PF09607,Brinker DNA-binding domain;PF01352,KRAB box;PF03221,Tc5 transposase DNA-binding domain	IPR009057,Homeobox-like domain superfamily;IPR001909,Krueppel-associated box;IPR036051,KRAB domain superfamily;IPR006600,HTH CenpB-type DNA-binding domain;IPR004875,DDE superfamily endonuclease domain;IPR018586,Brinker DNA-binding domain	ENOG4110CDI,-;KOG3105,DNA-binding centromere protein B (CENP-B)	GO:0006355,biological_process,regulation of transcription, DNA-templated;GO:0003676,molecular_function,nucleic acid binding;GO:0003677,molecular_function,DNA binding;GO:0005622,cellular_component,intracellular	-
5330438I03Rik	1	166309045	166309196	peak_1180	152	-	8.62	0.000380189	0.00269153	8.62	0	0	0	0	npExon	ENSMUSG00000091393	ENSMUST00000168347	antisense	Q8BST1,Uncharacterized protein	-	-	-	-	-	-
Dusp27	1	166100846	166101027	peak_1179	182	-	7.54	0.0275423	0.314775	7.54	12	0	2	0	cds	ENSMUSG00000026564	ENSMUST00000192369	protein_coding	A0A1U7QD76,inactive dual specificity phosphatase 27 isoform X2	XP_005071453.1,inactive dual specificity phosphatase 27	-	IPR029021,Protein-tyrosine phosphatase-like;IPR000340,Dual specificity phosphatase, catalytic domain;IPR020405,Atypical dual specificity phosphatase, subfamily A;IPR020422,Dual specificity protein phosphatase domain;IPR000387,Tyrosine specific protein phosphatases domain;IPR020417,Atypical dual specificity phosphatase;IPR024950,Dual specificity phosphatase	-	GO:0006470,biological_process,protein dephosphorylation;GO:0008138,molecular_function,protein tyrosine/serine/threonine phosphatase activity;GO:0016791,molecular_function,phosphatase activity;GO:0016311,biological_process,dephosphorylation	-
Dusp27	1	166100306	166100397	peak_1178	92	-	12.9	0.00112202	0.00724436	12.9	17	0	0	0	cds	ENSMUSG00000026564	ENSMUST00000192369	protein_coding	A0A1U7QD76,inactive dual specificity phosphatase 27 isoform X2	XP_005071453.1,inactive dual specificity phosphatase 27	-	IPR029021,Protein-tyrosine phosphatase-like;IPR000340,Dual specificity phosphatase, catalytic domain;IPR020405,Atypical dual specificity phosphatase, subfamily A;IPR020422,Dual specificity protein phosphatase domain;IPR000387,Tyrosine specific protein phosphatases domain;IPR020417,Atypical dual specificity phosphatase;IPR024950,Dual specificity phosphatase	-	GO:0006470,biological_process,protein dephosphorylation;GO:0008138,molecular_function,protein tyrosine/serine/threonine phosphatase activity;GO:0016791,molecular_function,phosphatase activity;GO:0016311,biological_process,dephosphorylation	-
Gm7694	1	170301097	170301338	peak_1195	242	-	11.8	0.00162181	0.0102329	11.8	15	2	4	2	cds	ENSMUSG00000102752	ENSMUST00000179801	protein_coding	J3QNH8,Predicted gene 7694	NP_001185884.1,uncharacterized protein C1orf226 homolog	PF15429,omain of unknown function (DUF4628)	IPR027851,Protein of unknown function DUF4628	ENOG410ZKK2,-;ENOG410IK4X,-	GO:0005575,cellular_component,cellular_component;GO:0008150,biological_process,biological_process;GO:0003674,molecular_function,molecular_function	-
Ncstn	1	172082645	172082735	peak_1217	91	-	2.87	3.31131e-08	3.80189e-07	2.87	0	0	0	0	cds	ENSMUSG00000003458	ENSMUST00000003550	protein_coding	Q3TD54,Uncharacterized protein	-	PF05450,Nicastrin	IPR008710,Nicastrin	KOG2657,Transmembrane glycoprotein nicastrin;ENOG410XT6X,-	GO:0005794,cellular_component,Golgi apparatus;GO:0043085,biological_process,positive regulation of catalytic activity;GO:0016485,biological_process,protein processing;GO:0005783,cellular_component,endoplasmic reticulum;GO:0006509,biological_process,membrane protein ectodomain proteolysis;GO:0016020,cellular_component,membrane;GO:0005887,cellular_component,integral component of plasma membrane;GO:…	-
Gm7694	1	170301456	170301607	peak_1196	152	-	7.54	6.60693e-05	0.000524807	7.54	28	16	4	0	cds	ENSMUSG00000102752	ENSMUST00000179801	protein_coding	J3QNH8,Predicted gene 7694	NP_001185884.1,uncharacterized protein C1orf226 homolog	PF15429,omain of unknown function (DUF4628)	IPR027851,Protein of unknown function DUF4628	ENOG410ZKK2,-;ENOG410IK4X,-	GO:0005575,cellular_component,cellular_component;GO:0008150,biological_process,biological_process;GO:0003674,molecular_function,molecular_function	-
Atf6	1	170709643	170710063	peak_1198	421	-	53.8	7.94328e-17	1.25893e-15	53.8	92	117	27	8	cds	ENSMUSG00000026663	ENSMUST00000027974	protein_coding	Q811K9,Atf6 protein	-	PF00170,bZIP transcription factor	IPR029801,cAMP-dependent transcription factor ATF-6 alpha;IPR004827,Basic-leucine zipper domain	KOG4343,bZIP transcription factor ATF6;ENOG410ZAAP,-	GO:0003700,molecular_function,DNA binding transcription factor activity;GO:0035497,molecular_function,cAMP response element binding;GO:0045944,biological_process,positive regulation of transcription by RNA polymerase II;GO:0006355,biological_process,regulation of transcription, DNA-templated;GO:0030968,biological_process,endoplasmic reticulum unfolded protein response;GO:0005789,cellular_componen…	-
Vangl2	1	172004607	172004818	peak_1215	212	-	7.54	0.00776247	0.0416869	7.54	10	4	2	0	cds	ENSMUSG00000026556	ENSMUST00000111263	protein_coding	D3YY75,Vang-like protein	-	PF06638,Strabismus protein	IPR009539,Vang-like protein	-	GO:0005886,cellular_component,plasma membrane;GO:0007275,biological_process,multicellular organism development;GO:0016021,cellular_component,integral component of membrane;GO:0016020,cellular_component,membrane	-
Vangl2	1	172003860	172004160	peak_1214	301	-	5.38	0.000724436	0.0047863	5.38	24	24	10	0	utr3	ENSMUSG00000026556	ENSMUST00000111263	protein_coding	D3YY75,Vang-like protein	-	PF06638,Strabismus protein	IPR009539,Vang-like protein	-	GO:0005886,cellular_component,plasma membrane;GO:0007275,biological_process,multicellular organism development;GO:0016021,cellular_component,integral component of membrane;GO:0016020,cellular_component,membrane	-
Slamf7	1	171633419	171633599	peak_1213	181	-	9.69	0.00776247	0.106414	9.69	9	0	0	0	utr3	ENSMUSG00000038179	ENSMUST00000192195	protein_coding	A0A0R4J2D6,SLAM family member 7	XP_011237177.1,SLAM family member 7 isoform X2	-	IPR036179,Immunoglobulin-like domain superfamily;IPR013783,Immunoglobulin-like fold;IPR007110,Immunoglobulin-like domain	-	GO:0016021,cellular_component,integral component of membrane;GO:0016020,cellular_component,membrane	-
Slamf7	1	171633030	171633211	peak_1212	182	-	19.4	1.99526e-05	0.000169824	19.4	19	0	0	0	utr3	ENSMUSG00000038179	ENSMUST00000192195	protein_coding	A0A0R4J2D6,SLAM family member 7	XP_011237177.1,SLAM family member 7 isoform X2	-	IPR036179,Immunoglobulin-like domain superfamily;IPR013783,Immunoglobulin-like fold;IPR007110,Immunoglobulin-like domain	-	GO:0016021,cellular_component,integral component of membrane;GO:0016020,cellular_component,membrane	-
B930036N10Rik	1	171503842	171504111	peak_1211	270	-	11.8	1e-30	3.16228e-29	11.8	0	0	0	0	npExon	ENSMUSG00000091993	ENSMUST00000181170	antisense	Q4KL64,RNA and export factor binding protein 2	-	PF00076,RNA recognition motif. (a.k.a. RRM, RBD, or RNP domain);PF07078,orty-two-three protein;PF13865,C-terminal duplication domain of Friend of PRMT1	IPR025715,Chromatin target of PRMT1 protein, C-terminal;IPR000504,RNA recognition motif domain;IPR035979,RNA-binding domain superfamily;IPR012677,Nucleotide-binding alpha-beta plait domain superfamily	ENOG4111JAW,-;KOG0533,RRM motif-containing protein	GO:0003723,molecular_function,RNA binding;GO:0003676,molecular_function,nucleic acid binding	-
B930036N10Rik	1	171503425	171503605	peak_1210	181	-	5.92	2.51189e-06	2.39883e-05	5.92	2	0	2	0	npExon	ENSMUSG00000091993	ENSMUST00000181170	antisense	Q4KL64,RNA and export factor binding protein 2	-	PF00076,RNA recognition motif. (a.k.a. RRM, RBD, or RNP domain);PF07078,orty-two-three protein;PF13865,C-terminal duplication domain of Friend of PRMT1	IPR025715,Chromatin target of PRMT1 protein, C-terminal;IPR000504,RNA recognition motif domain;IPR035979,RNA-binding domain superfamily;IPR012677,Nucleotide-binding alpha-beta plait domain superfamily	ENOG4111JAW,-;KOG0533,RRM motif-containing protein	GO:0003723,molecular_function,RNA binding;GO:0003676,molecular_function,nucleic acid binding	-
Klhdc9	1	171360557	171360678	peak_1209	122	-	7.54	0.0275423	0.314775	7.54	14	0	1	0	cds	ENSMUSG00000045259	ENSMUST00000061878	protein_coding	B2RUK8,Kelch domain containing 9	-	PF13854,Kelch motif	IPR015915,Kelch-type beta propeller;IPR011043,Galactose oxidase/kelch, beta-propeller	KOG0379,Kelch repeat-containing proteins;ENOG410Y5WM,-	-	-
Nit1	1	171342217	171342518	peak_1208	302	-	10	6.30957e-18	1.25893e-16	10	104	32	36	6	utr3	ENSMUSG00000013997	ENSMUST00000111289	protein_coding	A0A1U8D1E5,nitrilase homolog 1 isoform X1	XP_005087822.1,nitrilase homolog 1 isoform X1;XP_012981948.1,-	-	IPR001110,Uncharacterised protein family UPF0012, conserved site;IPR036526,Carbon-nitrogen hydrolase superfamily;IPR003010,Carbon-nitrogen hydrolase	-	GO:0006807,biological_process,nitrogen compound metabolic process	-
Nit1	1	171341947	171342098	peak_1207	152	-	2.15	0.0199526	0.0977237	2.15	1	4	2	0	utr3	ENSMUSG00000013997	ENSMUST00000111289	protein_coding	A0A1U8D1E5,nitrilase homolog 1 isoform X1	XP_005087822.1,nitrilase homolog 1 isoform X1;XP_012981948.1,-	-	IPR001110,Uncharacterised protein family UPF0012, conserved site;IPR036526,Carbon-nitrogen hydrolase superfamily;IPR003010,Carbon-nitrogen hydrolase	-	GO:0006807,biological_process,nitrogen compound metabolic process	-
Nit1	1	171340719	171341289	peak_1206	571	-	21.5	3.01995e-09	3.71535e-08	21.5	15	0	7	1	utr3	ENSMUSG00000013997	ENSMUST00000111289	protein_coding	A0A1U8D1E5,nitrilase homolog 1 isoform X1	XP_005087822.1,nitrilase homolog 1 isoform X1;XP_012981948.1,-	-	IPR001110,Uncharacterised protein family UPF0012, conserved site;IPR036526,Carbon-nitrogen hydrolase superfamily;IPR003010,Carbon-nitrogen hydrolase	-	GO:0006807,biological_process,nitrogen compound metabolic process	-
Usp21	1	171287871	171287961	peak_1205	91	-	2.29	0.0363078	0.16293	2.29	29	7	3	8	utr5	ENSMUSG00000053483	ENSMUST00000111306	protein_coding	A0A0R4J1F5,Ubiquitin carboxyl-terminal hydrolase 21	-	PF00443,Ubiquitin carboxyl-terminal hydrolase	IPR018200,Ubiquitin specific protease, conserved site;IPR028889,Ubiquitin specific protease domain;IPR001394,Peptidase C19, ubiquitin carboxyl-terminal hydrolase	-	GO:0006511,biological_process,ubiquitin-dependent protein catabolic process;GO:0036459,molecular_function,thiol-dependent ubiquitinyl hydrolase activity;GO:0016579,biological_process,protein deubiquitination	-
Usp21	1	171286643	171286763	peak_1204	121	-	9.69	0.00776247	0.0630957	9.69	12	4	2	0	cds	ENSMUSG00000053483	ENSMUST00000174720	protein_coding	A0A0R4J1F5,Ubiquitin carboxyl-terminal hydrolase 21	-	PF00443,Ubiquitin carboxyl-terminal hydrolase	IPR018200,Ubiquitin specific protease, conserved site;IPR028889,Ubiquitin specific protease domain;IPR001394,Peptidase C19, ubiquitin carboxyl-terminal hydrolase	-	GO:0006511,biological_process,ubiquitin-dependent protein catabolic process;GO:0036459,molecular_function,thiol-dependent ubiquitinyl hydrolase activity;GO:0016579,biological_process,protein deubiquitination	-
Tomm40l	1	171219380	171219530	peak_1203	151	-	2.8	0.0338844	0.155597	2.8	0	0	0	0	cds	ENSMUSG00000005674	ENSMUST00000111326	protein_coding	A0A1A6HXP4,Uncharacterized protein	-	PF01459,ukaryotic porin	IPR037930,Tom40;IPR027246,Eukaryotic porin/Tom40	-	GO:0055085,biological_process,transmembrane transport;GO:0030150,biological_process,protein import into mitochondrial matrix;GO:0005741,cellular_component,mitochondrial outer membrane;GO:0008320,molecular_function,protein transmembrane transporter activity	-
Tomm40l	1	171217889	171218278	peak_1202	390	-	5.03	2.51189e-21	6.30957e-20	5.03	197	92	73	16	utr3	ENSMUSG00000005674	ENSMUST00000111326	protein_coding	A0A1A6HXP4,Uncharacterized protein	-	PF01459,ukaryotic porin	IPR037930,Tom40;IPR027246,Eukaryotic porin/Tom40	-	GO:0055085,biological_process,transmembrane transport;GO:0030150,biological_process,protein import into mitochondrial matrix;GO:0005741,cellular_component,mitochondrial outer membrane;GO:0008320,molecular_function,protein transmembrane transporter activity	-
Tomm40l	1	171217352	171217443	peak_1201	92	-	7.54	0.0275423	0.314775	7.54	9	0	0	0	utr3	ENSMUSG00000005674	ENSMUST00000005817	protein_coding	A0A1A6HXP4,Uncharacterized protein	-	PF01459,ukaryotic porin	IPR037930,Tom40;IPR027246,Eukaryotic porin/Tom40	-	GO:0055085,biological_process,transmembrane transport;GO:0030150,biological_process,protein import into mitochondrial matrix;GO:0005741,cellular_component,mitochondrial outer membrane;GO:0008320,molecular_function,protein transmembrane transporter activity	-
Fcgr2b	1	170960685	170960986	peak_1200	302	-	11.3	5.88844e-10	7.58578e-09	11.3	58	79	22	8	utr3	ENSMUSG00000026656	ENSMUST00000081103	protein_coding	A0A0B4J1E6,Fc receptor, IgG, low affinity IIb	NP_001070657.1,low affinity immunoglobulin gamma Fc region receptor II-b isoform 1	PF13895,Immunoglobulin domain	IPR003599,Immunoglobulin subtype;IPR036179,Immunoglobulin-like domain superfamily;IPR013783,Immunoglobulin-like fold;IPR007110,Immunoglobulin-like domain	ENOG410YXNK,-;ENOG410J9AP,-	GO:0016021,cellular_component,integral component of membrane;GO:0016020,cellular_component,membrane	-
Fcrlb	1	170907570	170907927	peak_1199	358	-	8.62	0.0141254	0.0707946	8.62	6	4	2	0	cds	ENSMUSG00000070524	ENSMUST00000094337	protein_coding	D4A8M3,Fc receptor-like B	XP_017454381.1,-;NP_001178860.1,Fc receptor-like B precursor;XP_017454380.1,-	PF13895,Immunoglobulin domain	IPR003599,Immunoglobulin subtype;IPR036179,Immunoglobulin-like domain superfamily;IPR013783,Immunoglobulin-like fold;IPR007110,Immunoglobulin-like domain	ENOG410ZPGM,-;ENOG410IDZ6,-	GO:0005737,cellular_component,cytoplasm;GO:0050777,biological_process,negative regulation of immune response	-
Gm7694	1	170302594	170302685	peak_1197	92	-	6.46	0.0512861	0.524807	6.46	10	2	1	0	cds	ENSMUSG00000102752	ENSMUST00000179801	protein_coding	J3QNH8,Predicted gene 7694	NP_001185884.1,uncharacterized protein C1orf226 homolog	PF15429,omain of unknown function (DUF4628)	IPR027851,Protein of unknown function DUF4628	ENOG410ZKK2,-;ENOG410IK4X,-	GO:0005575,cellular_component,cellular_component;GO:0008150,biological_process,biological_process;GO:0003674,molecular_function,molecular_function	-
Dusp27	1	166098417	166098748	peak_1177	332	-	12.9	1.65959e-06	1.62181e-05	12.9	31	14	10	0	cds	ENSMUSG00000026564	ENSMUST00000192369	protein_coding	A0A1U7QD76,inactive dual specificity phosphatase 27 isoform X2	XP_005071453.1,inactive dual specificity phosphatase 27	-	IPR029021,Protein-tyrosine phosphatase-like;IPR000340,Dual specificity phosphatase, catalytic domain;IPR020405,Atypical dual specificity phosphatase, subfamily A;IPR020422,Dual specificity protein phosphatase domain;IPR000387,Tyrosine specific protein phosphatases domain;IPR020417,Atypical dual specificity phosphatase;IPR024950,Dual specificity phosphatase	-	GO:0006470,biological_process,protein dephosphorylation;GO:0008138,molecular_function,protein tyrosine/serine/threonine phosphatase activity;GO:0016791,molecular_function,phosphatase activity;GO:0016311,biological_process,dephosphorylation	-
Enah	1	181905571	181908333	peak_1259	2763	-	3.3	1e-126	1e-124	3.3	4589	1601	3016	968	cds	ENSMUSG00000022995	ENSMUST00000111024	protein_coding	E9QLZ9,Protein enabled homolog	NP_034265.2,protein enabled homolog isoform 1	PF00568,WH1 domain;PF08776,VASP tetramerisation domain	IPR038023,VASP tetramerisation domain superfamily;IPR014885,VASP tetramerisation;IPR011993,PH-like domain superfamily;IPR000697,WH1/EVH1 domain	ENOG41101TS,-;KOG4590,Signal transduction protein Enabled, contains WH1 domain	GO:0050699,molecular_function,WW domain binding;GO:0030054,cellular_component,cell junction;GO:0005925,cellular_component,focal adhesion;GO:0005886,cellular_component,plasma membrane;GO:0005829,cellular_component,cytosol	-
Enah	1	181921973	181922273	peak_1261	301	-	11.8	0.00213796	0.0131826	11.8	8	8	0	0	cds	ENSMUSG00000022995	ENSMUST00000111030	protein_coding	E9QLZ9,Protein enabled homolog	NP_034265.2,protein enabled homolog isoform 1	PF00568,WH1 domain;PF08776,VASP tetramerisation domain	IPR038023,VASP tetramerisation domain superfamily;IPR014885,VASP tetramerisation;IPR011993,PH-like domain superfamily;IPR000697,WH1/EVH1 domain	ENOG41101TS,-;KOG4590,Signal transduction protein Enabled, contains WH1 domain	GO:0050699,molecular_function,WW domain binding;GO:0030054,cellular_component,cell junction;GO:0005925,cellular_component,focal adhesion;GO:0005886,cellular_component,plasma membrane;GO:0005829,cellular_component,cytosol	-
Cd46	1	195039879	195040089	peak_1320	211	-	10.8	0.0040738	0.0234423	10.8	10	2	0	0	utr3	ENSMUSG00000016493	ENSMUST00000162650	protein_coding	B2RWQ6,Membrane cofactor protein	-	PF00084,Sushi repeat (SCR repeat)	IPR000436,Sushi/SCR/CCP domain;IPR017341,Membrane cofactor protein CD46;IPR035976,Sushi/SCR/CCP superfamily	ENOG410IY7G,-;ENOG4111CPD,-	GO:0002079,cellular_component,inner acrosomal membrane;GO:0009986,cellular_component,cell surface;GO:0007338,biological_process,single fertilization;GO:0016021,cellular_component,integral component of membrane;GO:0016020,cellular_component,membrane	-
Cd46	1	195037274	195037365	peak_1319	92	-	2.92	0.00870964	0.0467735	2.92	8	16	7	0	utr3	ENSMUSG00000016493	ENSMUST00000162650	protein_coding	B2RWQ6,Membrane cofactor protein	-	PF00084,Sushi repeat (SCR repeat)	IPR000436,Sushi/SCR/CCP domain;IPR017341,Membrane cofactor protein CD46;IPR035976,Sushi/SCR/CCP superfamily	ENOG410IY7G,-;ENOG4111CPD,-	GO:0002079,cellular_component,inner acrosomal membrane;GO:0009986,cellular_component,cell surface;GO:0007338,biological_process,single fertilization;GO:0016021,cellular_component,integral component of membrane;GO:0016020,cellular_component,membrane	-
Diexf	1	193118342	193120540	peak_1318	2199	-	7.54	0.00436516	0.0245471	7.54	28	13	10	0	cds	ENSMUSG00000016181	ENSMUST00000195291	nonsense_mediated_decay	A0A0R4J114,Digestive organ expansion factor homolog	NP_663390.2,digestive organ expansion factor homolog	PF06862,Utp25, U3 small nucleolar RNA-associated SSU processome protein 25	IPR010678,Digestive organ expansion factor, predicted;IPR027417,P-loop containing nucleoside triphosphate hydrolase	-	GO:0005634,cellular_component,nucleus;GO:0005730,cellular_component,nucleolus	-
Diexf	1	193107482	193107543	peak_1317	62	-	5.65	0.000234423	0.00169824	5.65	30	6	2	2	utr3	ENSMUSG00000016181	ENSMUST00000195291	nonsense_mediated_decay	A0A0R4J114,Digestive organ expansion factor homolog	NP_663390.2,digestive organ expansion factor homolog	PF06862,Utp25, U3 small nucleolar RNA-associated SSU processome protein 25	IPR010678,Digestive organ expansion factor, predicted;IPR027417,P-loop containing nucleoside triphosphate hydrolase	-	GO:0005634,cellular_component,nucleus;GO:0005730,cellular_component,nucleolus	-
Syt14	1	192983691	192984410	peak_1316	720	-	35.5	1.25893e-38	3.98107e-37	35.5	235	383	71	58	cds	ENSMUSG00000016200	ENSMUST00000215093	protein_coding	A0A1L1SVE7,Synaptotagmin-14	XP_006497319.1,synaptotagmin-14 isoform X2	-	IPR028696,Synaptotagmin-14;IPR000008,C2 domain;IPR035892,C2 domain superfamily	-	-	-
Syt14	1	192930690	192933296	peak_1315	2607	-	12.9	0.000707946	0.0047863	12.9	42	49	22	0	cds	ENSMUSG00000016200	ENSMUST00000215093	protein_coding	A0A1L1SVE7,Synaptotagmin-14	XP_006497319.1,synaptotagmin-14 isoform X2	-	IPR028696,Synaptotagmin-14;IPR000008,C2 domain;IPR035892,C2 domain superfamily	-	-	-
Syt14	1	192897063	192901796	peak_1314	4734	-	17.2	1e-181	1e-179	17.2	526	697	90	70	cds	ENSMUSG00000016200	ENSMUST00000215093	protein_coding	A0A1L1SVE7,Synaptotagmin-14	XP_006497319.1,synaptotagmin-14 isoform X2	-	IPR028696,Synaptotagmin-14;IPR000008,C2 domain;IPR035892,C2 domain superfamily	-	-	-
Sertad4	1	192855606	192855756	peak_1313	151	-	6.46	0.0512861	0.524807	6.46	4	2	0	0	utr5	ENSMUSG00000016262	ENSMUST00000155579	protein_coding	A0A0G2K6W8,SERTA domain-containing 4	XP_008768086.1,SERTA domain-containing protein 4 isoform X1	PF06031,SERTA motif	IPR029708,SERTA domain-containing protein 4;IPR009263,SERTA domain	-	GO:0005634,cellular_component,nucleus	-
Sertad4	1	192846189	192846847	peak_1312	659	-	10.1	2.51189e-68	1.25893e-66	10.1	384	323	108	19	cds	ENSMUSG00000016262	ENSMUST00000155579	protein_coding	A0A0G2K6W8,SERTA domain-containing 4	XP_008768086.1,SERTA domain-containing protein 4 isoform X1	PF06031,SERTA motif	IPR029708,SERTA domain-containing protein 4;IPR009263,SERTA domain	-	GO:0005634,cellular_component,nucleus	-
Sertad4	1	192846070	192846130	peak_1311	61	-	7.54	0.0275423	0.314775	7.54	3	5	0	0	utr3	ENSMUSG00000016262	ENSMUST00000016406	protein_coding	A0A0G2K6W8,SERTA domain-containing 4	XP_008768086.1,SERTA domain-containing protein 4 isoform X1	PF06031,SERTA motif	IPR029708,SERTA domain-containing protein 4;IPR009263,SERTA domain	-	GO:0005634,cellular_component,nucleus	-
Rcor3	1	192100554	192101034	peak_1310	481	-	5.54	4.46684e-07	4.67735e-06	5.54	108	57	36	4	cds	ENSMUSG00000037395	ENSMUST00000192866	protein_coding	A0A0A6YXM5,REST corepressor 3	NP_001333669.1,REST corepressor 3 isoform f	PF01448,LM2 domain;PF00249,Myb-like DNA-binding domain	IPR009057,Homeobox-like domain superfamily;IPR017884,SANT domain;IPR000949,ELM2 domain;IPR001005,SANT/Myb domain	KOG1194,Predicted DNA-binding protein, contains Myb-like, SANT and ELM2 domains;ENOG410XSIS,-	GO:0019899,molecular_function,enzyme binding;GO:0003677,molecular_function,DNA binding;GO:0005634,cellular_component,nucleus	-
Traf5	1	191997470	191997708	peak_1309	239	-	6.1	0.000389045	0.00275423	6.1	20	12	6	5	cds	ENSMUSG00000026637	ENSMUST00000085573	protein_coding	E9QMA6,TNF receptor-associated factor 5	-	PF02176,TRAF-type zinc finger;PF00097,Zinc finger, C3HC4 type (RING finger)	IPR008974,TRAF-like;IPR002083,MATH/TRAF domain;IPR037308,TNF receptor-associated factor 5, MATH domain;IPR001293,Zinc finger, TRAF-type;IPR001841,Zinc finger, RING-type;IPR013083,Zinc finger, RING/FYVE/PHD-type;IPR027130,TNF receptor-associated factor 5;IPR018957,Zinc finger, C3HC4 RING-type;IPR012227,TNF receptor-associated factor TRAF;IPR017907,Zinc finger, RING-type, conserved site	ENOG410ISDT,-;ENOG410ZHGV,-	GO:0042981,biological_process,regulation of apoptotic process;GO:0043123,biological_process,positive regulation of I-kappaB kinase/NF-kappaB signaling;GO:0005164,molecular_function,tumor necrosis factor receptor binding;GO:0031996,molecular_function,thioesterase binding;GO:0046872,molecular_function,metal ion binding;GO:0031625,molecular_function,ubiquitin protein ligase binding;GO:0007165,biolog…	-
1700034H15Rik	1	191896304	191896515	peak_1308	212	-	9.69	0.00776247	0.106414	9.69	6	8	0	0	npExon	ENSMUSG00000055833	ENSMUST00000139827	antisense	Q3UM63,Solute carrier family 30	NP_033605.1,zinc transporter 1	PF01545,Cation efflux family	IPR027469,Cation efflux transmembrane domain superfamily;IPR002524,Cation efflux protein;IPR036837,Cation efflux protein, cytoplasmic domain superfamily	COG1230,Co/Zn/Cd efflux system component;KOG1483,Zn2+ transporter ZNT1 and related Cd2+/Zn2+ transporters (cation diffusion facilitator superfamily)	GO:0008324,molecular_function,cation transmembrane transporter activity;GO:0090281,biological_process,negative regulation of calcium ion import;GO:0005783,cellular_component,endoplasmic reticulum;GO:0071577,biological_process,zinc ion transmembrane transport;GO:0005886,cellular_component,plasma membrane;GO:0070509,biological_process,calcium ion import;GO:0005794,cellular_component,Golgi apparatus…	K14688,ko04978,Mineral absorption
1700034H15Rik	1	191895557	191895767	peak_1307	211	-	9.69	0.00776247	0.106414	9.69	8	2	0	0	npExon	ENSMUSG00000055833	ENSMUST00000139827	antisense	Q3UM63,Solute carrier family 30	NP_033605.1,zinc transporter 1	PF01545,Cation efflux family	IPR027469,Cation efflux transmembrane domain superfamily;IPR002524,Cation efflux protein;IPR036837,Cation efflux protein, cytoplasmic domain superfamily	COG1230,Co/Zn/Cd efflux system component;KOG1483,Zn2+ transporter ZNT1 and related Cd2+/Zn2+ transporters (cation diffusion facilitator superfamily)	GO:0008324,molecular_function,cation transmembrane transporter activity;GO:0090281,biological_process,negative regulation of calcium ion import;GO:0005783,cellular_component,endoplasmic reticulum;GO:0071577,biological_process,zinc ion transmembrane transport;GO:0005886,cellular_component,plasma membrane;GO:0070509,biological_process,calcium ion import;GO:0005794,cellular_component,Golgi apparatus…	K14688,ko04978,Mineral absorption
1700034H15Rik	1	191895168	191895438	peak_1306	271	-	9.69	0.00239883	0.0144544	9.69	14	4	2	0	npExon	ENSMUSG00000055833	ENSMUST00000139827	antisense	Q3UM63,Solute carrier family 30	NP_033605.1,zinc transporter 1	PF01545,Cation efflux family	IPR027469,Cation efflux transmembrane domain superfamily;IPR002524,Cation efflux protein;IPR036837,Cation efflux protein, cytoplasmic domain superfamily	COG1230,Co/Zn/Cd efflux system component;KOG1483,Zn2+ transporter ZNT1 and related Cd2+/Zn2+ transporters (cation diffusion facilitator superfamily)	GO:0008324,molecular_function,cation transmembrane transporter activity;GO:0090281,biological_process,negative regulation of calcium ion import;GO:0005783,cellular_component,endoplasmic reticulum;GO:0071577,biological_process,zinc ion transmembrane transport;GO:0005886,cellular_component,plasma membrane;GO:0070509,biological_process,calcium ion import;GO:0005794,cellular_component,Golgi apparatus…	K14688,ko04978,Mineral absorption
1700034H15Rik	1	191894511	191894572	peak_1305	62	-	6.46	0.0512861	0.524807	6.46	2	0	0	0	npExon	ENSMUSG00000055833	ENSMUST00000139827	antisense	Q3UM63,Solute carrier family 30	NP_033605.1,zinc transporter 1	PF01545,Cation efflux family	IPR027469,Cation efflux transmembrane domain superfamily;IPR002524,Cation efflux protein;IPR036837,Cation efflux protein, cytoplasmic domain superfamily	COG1230,Co/Zn/Cd efflux system component;KOG1483,Zn2+ transporter ZNT1 and related Cd2+/Zn2+ transporters (cation diffusion facilitator superfamily)	GO:0008324,molecular_function,cation transmembrane transporter activity;GO:0090281,biological_process,negative regulation of calcium ion import;GO:0005783,cellular_component,endoplasmic reticulum;GO:0071577,biological_process,zinc ion transmembrane transport;GO:0005886,cellular_component,plasma membrane;GO:0070509,biological_process,calcium ion import;GO:0005794,cellular_component,Golgi apparatus…	K14688,ko04978,Mineral absorption
1700034H15Rik	1	191894302	191894452	peak_1304	151	-	8.62	0.0147911	0.184927	8.62	6	0	2	0	npExon	ENSMUSG00000055833	ENSMUST00000139827	antisense	Q3UM63,Solute carrier family 30	NP_033605.1,zinc transporter 1	PF01545,Cation efflux family	IPR027469,Cation efflux transmembrane domain superfamily;IPR002524,Cation efflux protein;IPR036837,Cation efflux protein, cytoplasmic domain superfamily	COG1230,Co/Zn/Cd efflux system component;KOG1483,Zn2+ transporter ZNT1 and related Cd2+/Zn2+ transporters (cation diffusion facilitator superfamily)	GO:0008324,molecular_function,cation transmembrane transporter activity;GO:0090281,biological_process,negative regulation of calcium ion import;GO:0005783,cellular_component,endoplasmic reticulum;GO:0071577,biological_process,zinc ion transmembrane transport;GO:0005886,cellular_component,plasma membrane;GO:0070509,biological_process,calcium ion import;GO:0005794,cellular_component,Golgi apparatus…	K14688,ko04978,Mineral absorption
Cr1l	1	195097531	195097711	peak_1321	181	-	6.46	4.0738e-05	0.000338844	6.46	31	16	18	5	utr3	ENSMUSG00000016481	ENSMUST00000193094	protein_coding	A0A0A6YY75,Complement component receptor 1-like protein	XP_006497289.1,-	PF00084,Sushi repeat (SCR repeat)	IPR000436,Sushi/SCR/CCP domain;IPR035976,Sushi/SCR/CCP superfamily	ENOG410XPJ1,-;KOG4297,C-type lectin	GO:0016021,cellular_component,integral component of membrane;GO:0016020,cellular_component,membrane	-
1700034H15Rik	1	191890396	191890606	peak_1303	211	-	11.8	0.00213796	0.0131826	11.8	10	7	1	0	npExon	ENSMUSG00000055833	ENSMUST00000140401	antisense	Q3UM63,Solute carrier family 30	NP_033605.1,zinc transporter 1	PF01545,Cation efflux family	IPR027469,Cation efflux transmembrane domain superfamily;IPR002524,Cation efflux protein;IPR036837,Cation efflux protein, cytoplasmic domain superfamily	COG1230,Co/Zn/Cd efflux system component;KOG1483,Zn2+ transporter ZNT1 and related Cd2+/Zn2+ transporters (cation diffusion facilitator superfamily)	GO:0008324,molecular_function,cation transmembrane transporter activity;GO:0090281,biological_process,negative regulation of calcium ion import;GO:0005783,cellular_component,endoplasmic reticulum;GO:0071577,biological_process,zinc ion transmembrane transport;GO:0005886,cellular_component,plasma membrane;GO:0070509,biological_process,calcium ion import;GO:0005794,cellular_component,Golgi apparatus…	K14688,ko04978,Mineral absorption
Cr1l	1	195098099	195098250	peak_1322	152	-	2.06	0.00223872	0.0138038	2.06	66	58	23	40	utr3	ENSMUSG00000016481	ENSMUST00000193094	protein_coding	A0A0A6YY75,Complement component receptor 1-like protein	XP_006497289.1,-	PF00084,Sushi repeat (SCR repeat)	IPR000436,Sushi/SCR/CCP domain;IPR035976,Sushi/SCR/CCP superfamily	ENOG410XPJ1,-;KOG4297,C-type lectin	GO:0016021,cellular_component,integral component of membrane;GO:0016020,cellular_component,membrane	-
Cr1l	1	195117634	195117695	peak_1324	62	-	3.23	0.0562341	0.240991	3.23	3	15	2	0	cds	ENSMUSG00000016481	ENSMUST00000191775	protein_coding	A0A0A6YY75,Complement component receptor 1-like protein	XP_006497289.1,-	PF00084,Sushi repeat (SCR repeat)	IPR000436,Sushi/SCR/CCP domain;IPR035976,Sushi/SCR/CCP superfamily	ENOG410XPJ1,-;KOG4297,C-type lectin	GO:0016021,cellular_component,integral component of membrane;GO:0016020,cellular_component,membrane	-
G730003C15Rik	1	59120312	59120462	peak_21425	151	+	5.38	0.0245471	0.116145	5.38	0	0	0	0	npExon	ENSMUSG00000097573	ENSMUST00000180570	antisense	Q3UN03,Uncharacterized protein	-	-	-	-	-	-
Pnkd	1	74296745	74296866	peak_21426	122	+	8.62	0.0147911	0.184927	8.62	0	0	0	0	prIntron	ENSMUSG00000026179	ENSMUST00000027370	protein_coding	I3MWU3,Paroxysmal nonkinesigenic dyskinesia	-	PF16123,Hydroxyacylglutathione hydrolase C-terminus;PF00753,Metallo-beta-lactamase superfamily	IPR036866,Ribonuclease Z/Hydroxyacylglutathione hydrolase-like;IPR035680,Hydroxyacylglutathione hydrolase, MBL domain;IPR001279,Metallo-beta-lactamase;IPR031833,Protein of unknown function DUF4748;IPR017782,Hydroxyacylglutathione hydrolase;IPR032282,Hydroxyacylglutathione hydrolase, C-terminal domain	KOG0813,Glyoxylase;COG0491,Zn-dependent hydrolases, including glyoxylases	GO:0004416,molecular_function,hydroxyacylglutathione hydrolase activity;GO:0046929,biological_process,negative regulation of neurotransmitter secretion;GO:0032225,biological_process,regulation of synaptic transmission, dopaminergic;GO:0042053,biological_process,regulation of dopamine metabolic process;GO:0005739,cellular_component,mitochondrion;GO:0016020,cellular_component,membrane;GO:0019243,bi…	-
A230020J21Rik	1	191026069	191026220	peak_21427	152	+	7.54	0.0275423	0.314775	7.54	9	1	2	0	npExon	ENSMUSG00000097845	ENSMUST00000181050	antisense	Q8CAM2,Uncharacterized protein	-	-	-	ENOG4111CMJ,-;ENOG410J4JV,-	-	-
4732440D04Rik	1	6213283	6213464	peak_21428	182	-	4.07	2.63027e-05	0.000223872	4.07	0	0	0	0	npExon	ENSMUSG00000090031	ENSMUST00000191825	antisense	Q3UUX8,Uncharacterized protein	-	-	-	-	-	-
4732440D04Rik	1	6213853	6213974	peak_21429	122	-	6.46	0.0512861	0.524807	6.46	0	0	0	0	npExon	ENSMUSG00000090031	ENSMUST00000191825	antisense	Q3UUX8,Uncharacterized protein	-	-	-	-	-	-
4732440D04Rik	1	6214033	6214453	peak_21430	421	-	3.59	1.23027e-10	1.65959e-09	3.59	0	0	0	0	npExon	ENSMUSG00000090031	ENSMUST00000191825	antisense	Q3UUX8,Uncharacterized protein	-	-	-	-	-	-
Tcf24	1	9961180	9961301	peak_21431	122	-	7.54	0.0245471	0.116145	7.54	0	0	0	0	utr3	ENSMUSG00000099032	ENSMUST00000185184	protein_coding	V9GWT9,Transcription factor 24	XP_006495494.1,-;NP_001272354.1,transcription factor 24;XP_006495495.1,-	PF00010,Helix-loop-helix DNA-binding domain	IPR011598,Myc-type, basic helix-loop-helix (bHLH) domain;IPR036638,Helix-loop-helix DNA-binding domain superfamily	-	GO:0046983,molecular_function,protein dimerization activity;GO:0005575,cellular_component,cellular_component;GO:0008150,biological_process,biological_process;GO:0003674,molecular_function,molecular_function	-
Arl4c	1	88700759	88700909	peak_21432	151	-	3.59	0.020893	0.100693	3.59	0	0	0	0	utr3	ENSMUSG00000049866	ENSMUST00000187810	protein_coding	A0A250YBH9,ADP-ribosylation factor-like protein 4C	XP_020033849.1,-	-	IPR006689,Small GTPase superfamily, ARF/SAR type;IPR005225,Small GTP-binding protein domain;IPR024156,Small GTPase superfamily, ARF type;IPR027417,P-loop containing nucleoside triphosphate hydrolase	-	GO:0005525,molecular_function,GTP binding;GO:0000166,molecular_function,nucleotide binding;GO:0005622,cellular_component,intracellular	-
Arl4c	1	88701027	88701267	peak_21433	241	-	2.62	0.000512861	0.00363078	2.62	4	1	0	0	cds	ENSMUSG00000049866	ENSMUST00000187810	protein_coding	A0A250YBH9,ADP-ribosylation factor-like protein 4C	XP_020033849.1,-	-	IPR006689,Small GTPase superfamily, ARF/SAR type;IPR005225,Small GTP-binding protein domain;IPR024156,Small GTPase superfamily, ARF type;IPR027417,P-loop containing nucleoside triphosphate hydrolase	-	GO:0005525,molecular_function,GTP binding;GO:0000166,molecular_function,nucleotide binding;GO:0005622,cellular_component,intracellular	-
Arl4c	1	88701862	88702072	peak_21434	211	-	10.8	0.0040738	0.0234423	10.8	10	0	0	0	utr5	ENSMUSG00000049866	ENSMUST00000159814	protein_coding	A0A250YBH9,ADP-ribosylation factor-like protein 4C	XP_020033849.1,-	-	IPR006689,Small GTPase superfamily, ARF/SAR type;IPR005225,Small GTP-binding protein domain;IPR024156,Small GTPase superfamily, ARF type;IPR027417,P-loop containing nucleoside triphosphate hydrolase	-	GO:0005525,molecular_function,GTP binding;GO:0000166,molecular_function,nucleotide binding;GO:0005622,cellular_component,intracellular	-
Atp2b4	1	133706738	133711674	peak_21435	4937	-	10.8	3.01995e-05	0.000251189	10.8	89	42	60	21	cds	ENSMUSG00000026463	ENSMUST00000143567	protein_coding	D1FNM9,Calcium-transporting ATPase	NP_998781.1,plasma membrane calcium-transporting ATPase 4 isoform b	PF00122,1-E2 ATPase;PF00690,Cation transporter/ATPase, N-terminus;PF13246,Cation transport ATPase (P-type);PF00702,haloacid dehalogenase-like hydrolase;PF12424,Plasma membrane calcium transporter ATPase C terminal;PF00689,Cation transporting ATPase, C-terminus	IPR006408,P-type ATPase, subfamily IIB;IPR004014,Cation-transporting P-type ATPase, N-terminal;IPR036412,HAD-like superfamily;IPR023299,P-type ATPase, cytoplasmic domain N;IPR018303,P-type ATPase, phosphorylation site;IPR023298,P-type ATPase, transmembrane domain superfamily;IPR022141,Plasma membrane calcium transporting P-type ATPase, C-terminal;IPR034304,Plasma membrane calcium-transporting ATP…	ENOG410XNNC,-;KOG0204,Calcium transporting ATPase	GO:0016787,molecular_function,hydrolase activity;GO:0099132,biological_process,ATP hydrolysis coupled cation transmembrane transport;GO:0005388,molecular_function,calcium-transporting ATPase activity;GO:0006816,biological_process,calcium ion transport;GO:0006811,biological_process,ion transport;GO:0016020,cellular_component,membrane;GO:0000166,molecular_function,nucleotide binding;GO:0005524,mole…	K05850,ko04261,Adrenergic signaling in cardiomyocytes;K05850,ko04970,Salivary secretion;K05850,ko04972,Pancreatic secretion;K05850,ko04024,cAMP signaling pathway;K05850,ko04022,cGMP-PKG signaling pathway;K05850,ko04020,Calcium signaling pathway
Atp2b4	1	133740097	133753645	peak_21436	13549	-	5.87	5.01187e-40	1.58489e-38	5.87	413	314	156	72	cds	ENSMUSG00000026463	ENSMUST00000112264	protein_coding	D1FNM9,Calcium-transporting ATPase	NP_998781.1,plasma membrane calcium-transporting ATPase 4 isoform b	PF00122,1-E2 ATPase;PF00690,Cation transporter/ATPase, N-terminus;PF13246,Cation transport ATPase (P-type);PF00702,haloacid dehalogenase-like hydrolase;PF12424,Plasma membrane calcium transporter ATPase C terminal;PF00689,Cation transporting ATPase, C-terminus	IPR006408,P-type ATPase, subfamily IIB;IPR004014,Cation-transporting P-type ATPase, N-terminal;IPR036412,HAD-like superfamily;IPR023299,P-type ATPase, cytoplasmic domain N;IPR018303,P-type ATPase, phosphorylation site;IPR023298,P-type ATPase, transmembrane domain superfamily;IPR022141,Plasma membrane calcium transporting P-type ATPase, C-terminal;IPR034304,Plasma membrane calcium-transporting ATP…	ENOG410XNNC,-;KOG0204,Calcium transporting ATPase	GO:0016787,molecular_function,hydrolase activity;GO:0099132,biological_process,ATP hydrolysis coupled cation transmembrane transport;GO:0005388,molecular_function,calcium-transporting ATPase activity;GO:0006816,biological_process,calcium ion transport;GO:0006811,biological_process,ion transport;GO:0016020,cellular_component,membrane;GO:0000166,molecular_function,nucleotide binding;GO:0005524,mole…	K05850,ko04261,Adrenergic signaling in cardiomyocytes;K05850,ko04970,Salivary secretion;K05850,ko04972,Pancreatic secretion;K05850,ko04024,cAMP signaling pathway;K05850,ko04022,cGMP-PKG signaling pathway;K05850,ko04020,Calcium signaling pathway
Gm10138	1	151344517	151344726	peak_21437	210	-	1.78	0.000199526	0.00151356	1.78	0	0	0	0	npExon	ENSMUSG00000100954	ENSMUST00000186597	antisense	Q8CDC2,Uncharacterized protein	-	-	-	-	-	-
Gm26801	1	177429581	177429730	peak_21438	150	-	8.62	0.0147911	0.184927	8.62	4	6	0	0	npExon	ENSMUSG00000097892	ENSMUST00000180591	antisense	-	-	-	-	-	-	-
Gm10517	1	182408874	182409021	peak_21439	148	-	6.46	0.042658	0.459198	6.46	0	0	0	0	npExon	ENSMUSG00000073482	ENSMUST00000192970	TEC	Q3UUK7,Uncharacterized protein	-	-	-	-	GO:0005575,cellular_component,cellular_component;GO:0003674,molecular_function,molecular_function;GO:0008150,biological_process,biological_process	-
Mia3	1	183358741	183358949	peak_21440	209	-	5.38	7.58578e-06	6.91831e-05	5.38	102	44	29	30	cds	ENSMUSG00000056050	ENSMUST00000194543	protein_coding	J3KMH5,Transport and Golgi organization protein 1 homolog	-	-	-	-	GO:0016021,cellular_component,integral component of membrane;GO:0016020,cellular_component,membrane	-
1700056E22Rik	1	184033325	184033444	peak_21441	120	-	5.92	0.00316228	0.0186209	5.92	0	0	0	0	cds	ENSMUSG00000044854	ENSMUST00000050306	protein_coding	F7CNM6,RIKEN cDNA 1700056E22 gene	NP_082792.1,uncharacterized protein LOC73363	-	-	-	-	-
Cr1l	1	195098309	195098789	peak_1323	481	-	47.4	1.58489e-80	1e-78	47.4	106	465	24	8	utr3	ENSMUSG00000016481	ENSMUST00000193094	protein_coding	A0A0A6YY75,Complement component receptor 1-like protein	XP_006497289.1,-	PF00084,Sushi repeat (SCR repeat)	IPR000436,Sushi/SCR/CCP domain;IPR035976,Sushi/SCR/CCP superfamily	ENOG410XPJ1,-;KOG4297,C-type lectin	GO:0016021,cellular_component,integral component of membrane;GO:0016020,cellular_component,membrane	-
Enah	1	181921703	181921884	peak_1260	182	-	2.87	0.017378	0.0851138	2.87	8	4	4	1	cds	ENSMUSG00000022995	ENSMUST00000111030	protein_coding	E9QLZ9,Protein enabled homolog	NP_034265.2,protein enabled homolog isoform 1	PF00568,WH1 domain;PF08776,VASP tetramerisation domain	IPR038023,VASP tetramerisation domain superfamily;IPR014885,VASP tetramerisation;IPR011993,PH-like domain superfamily;IPR000697,WH1/EVH1 domain	ENOG41101TS,-;KOG4590,Signal transduction protein Enabled, contains WH1 domain	GO:0050699,molecular_function,WW domain binding;GO:0030054,cellular_component,cell junction;GO:0005925,cellular_component,focal adhesion;GO:0005886,cellular_component,plasma membrane;GO:0005829,cellular_component,cytosol	-
Gm38037	1	191820871	191821314	peak_1302	444	-	16.2	1.25893e-28	3.98107e-27	16.2	210	120	70	19	npExon	ENSMUSG00000102840	ENSMUST00000192600	antisense	Q8BP64,Uncharacterized protein	-	PF00069,Protein kinase domain	IPR011009,Protein kinase-like domain superfamily;IPR008271,Serine/threonine-protein kinase, active site;IPR000719,Protein kinase domain	KOG0591,NIMA (never in mitosis)-related G2-specific serine/threonine protein kinase;ENOG410XNQP,-	GO:0006468,biological_process,protein phosphorylation;GO:0005524,molecular_function,ATP binding;GO:0004672,molecular_function,protein kinase activity	-
Ppp2r5a	1	191396321	191396412	peak_1300	92	-	4.31	0.00112202	0.00724436	4.31	17	5	5	1	cds	ENSMUSG00000026626	ENSMUST00000067976	protein_coding	D3ZDI7,Serine/threonine-protein phosphatase 2A 56 kDa regulatory subunit	NP_001101361.1,serine/threonine-protein phosphatase 2A 56 kDa regulatory subunit alpha isoform	PF01603,Protein phosphatase 2A regulatory B subunit (B56 family)	IPR011989,Armadillo-like helical;IPR016024,Armadillo-type fold;IPR002554,Protein phosphatase 2A, regulatory B subunit, B56	ENOG410XQJW,-;KOG2085,Serine/threonine protein phosphatase 2A, regulatory subunit	GO:0035307,biological_process,positive regulation of protein dephosphorylation;GO:0019888,molecular_function,protein phosphatase regulator activity;GO:0004721,molecular_function,phosphoprotein phosphatase activity;GO:0006470,biological_process,protein dephosphorylation;GO:0005737,cellular_component,cytoplasm;GO:0031430,cellular_component,M band;GO:0016020,cellular_component,membrane;GO:0043666,bi…	K11584,ko04113,Meiosis - yeast;K11584,ko03015,mRNA surveillance pathway;K11584,ko04114,Oocyte meiosis;K11584,ko04728,Dopaminergic synapse;K11584,ko04261,Adrenergic signaling in cardiomyocytes;K11584,ko04071,Sphingolipid signaling pathway;K11584,ko04152,AMPK signaling pathway;K11584,ko04151,PI3K-Akt signaling pathway
Tgfb2	1	186624614	186625033	peak_1278	420	-	19.4	1.99526e-05	0.000169824	19.4	15	15	0	0	utr3	ENSMUSG00000039239	ENSMUST00000195201	protein_coding	A0A0A6YXU9,Transforming growth factor beta-2	NP_001316036.1,transforming growth factor beta-2 isoform 2 precursor	PF00019,Transforming growth factor beta like domain;PF00688,TGF-beta propeptide	IPR017948,Transforming growth factor beta, conserved site;IPR001111,TGF-beta, propeptide;IPR029034,Cystine-knot cytokine;IPR016319,Transforming growth factor-beta;IPR015615,Transforming growth factor-beta-related;IPR001839,Transforming growth factor-beta, C-terminal;IPR003940,Transforming growth factor, beta 2	-	GO:0045726,biological_process,positive regulation of integrin biosynthetic process;GO:0060038,biological_process,cardiac muscle cell proliferation;GO:0031012,cellular_component,extracellular matrix;GO:0001942,biological_process,hair follicle development;GO:0060389,biological_process,pathway-restricted SMAD protein phosphorylation;GO:0045216,biological_process,cell-cell junction organization;GO:00…	-
Mark1	1	184898518	184900837	peak_1277	2320	-	6.21	6.30957e-25	1.58489e-23	6.21	410	112	210	53	cds	ENSMUSG00000026620	ENSMUST00000027929	protein_coding	Q14DQ3,Non-specific serine/threonine protein kinase	NP_663490.2,serine/threonine-protein kinase MARK1	PF02149,Kinase associated domain 1;PF00627,UBA/TS-N domain;PF00069,Protein kinase domain	IPR033627,Serine/threonine-protein kinase MARK1;IPR028375,KA1 domain/Ssp2, C-terminal;IPR033624,Serine/threonine-protein kinase MARK/par1;IPR015940,Ubiquitin-associated domain;IPR001772,Kinase associated domain 1 (KA1);IPR011009,Protein kinase-like domain superfamily;IPR017441,Protein kinase, ATP binding site;IPR008271,Serine/threonine-protein kinase, active site;IPR000719,Protein kinase domain	KOG0586,Serine/threonine protein kinase;ENOG410XNQ0,-	GO:0030010,biological_process,establishment of cell polarity;GO:0016301,molecular_function,kinase activity;GO:0000226,biological_process,microtubule cytoskeleton organization;GO:0016740,molecular_function,transferase activity;GO:0005524,molecular_function,ATP binding;GO:0004674,molecular_function,protein serine/threonine kinase activity;GO:0006468,biological_process,protein phosphorylation;GO:000…	-
C130074G19Rik	1	184874424	184883099	peak_1276	8676	-	5.38	2.13796e-06	2.0893e-05	5.38	172	78	113	72	cds	ENSMUSG00000039349	ENSMUST00000048308	protein_coding	A0A1A6H3G1,Uncharacterized protein	-	PF15828,omain of unknown function (DUF4710)	IPR031667,Protein of unknown function DUF4710	-	-	-
C130074G19Rik	1	184873799	184874365	peak_1275	567	-	5.15	1.25893e-11	1.90546e-10	5.15	199	174	72	48	cds	ENSMUSG00000039349	ENSMUST00000048308	protein_coding	A0A1A6H3G1,Uncharacterized protein	-	PF15828,omain of unknown function (DUF4710)	IPR031667,Protein of unknown function DUF4710	-	-	-
C130074G19Rik	1	184873561	184873621	peak_1274	61	-	2.78	2.81838e-05	0.000239883	2.78	54	22	11	24	utr3	ENSMUSG00000039349	ENSMUST00000048308	protein_coding	A0A1A6H3G1,Uncharacterized protein	-	PF15828,omain of unknown function (DUF4710)	IPR031667,Protein of unknown function DUF4710	-	-	-
Hlx	1	184727708	184727859	peak_1273	152	-	8.08	7.4131e-05	0.000588844	8.08	23	16	4	2	cds	ENSMUSG00000039377	ENSMUST00000048572	protein_coding	Q549B7,H2.0-like homeo box gene	NP_032276.1,H2.0-like homeobox protein	PF00046,Homeobox domain	IPR017970,Homeobox, conserved site;IPR001356,Homeobox domain;IPR020479,Homeobox domain, metazoa;IPR009057,Homeobox-like domain superfamily;IPR000047,Helix-turn-helix motif	ENOG411188D,-;KOG0488,Transcription factor BarH and related HOX domain proteins	GO:0048484,biological_process,enteric nervous system development;GO:0003677,molecular_function,DNA binding;GO:0046622,biological_process,positive regulation of organ growth;GO:0048557,biological_process,embryonic digestive tract morphogenesis;GO:0043565,molecular_function,sequence-specific DNA binding;GO:0001889,biological_process,liver development;GO:0048513,biological_process,animal organ devel…	-
1700056E22Rik	1	184033324	184033442	peak_1272	119	-	5.92	0.0042658	0.0245471	5.92	1	0	1	0	cds	ENSMUSG00000044854	ENSMUST00000050306	protein_coding	F7CNM6,RIKEN cDNA 1700056E22 gene	NP_082792.1,uncharacterized protein LOC73363	-	-	-	-	-
Brox	1	183276411	183276532	peak_1271	122	-	3.59	0.00870964	0.0467735	3.59	51	32	24	8	utr3	ENSMUSG00000046836	ENSMUST00000163528	protein_coding	A0A1U7QZX0,BRO1 domain-containing protein BROX	XP_012974653.1,-;XP_005078171.1,BRO1 domain-containing protein BROX	-	IPR004328,BRO1 domain;IPR038499,BRO1 domain superfamily	-	-	-
Disp1	1	183135538	183135598	peak_1270	61	-	2.51	0.0128825	0.0660693	2.51	12	5	6	2	cds	ENSMUSG00000030768	ENSMUST00000194033	protein_coding	D3ZWU2,Dispatched RND transporter family member 1	XP_017454226.1,-;XP_006250443.1,-;XP_006250445.1,-;NP_001099453.1,protein dispatched homolog 1;XP_017454225.1,-;XP_017454224.1,-;XP_008768049.1,-;XP_006250446.1,-	PF02460,Patched family	IPR000731,Sterol-sensing domain;IPR003392,Protein patched/dispatched	KOG3664,Predicted patched transmembrane receptor;ENOG410XT7M,-	GO:0009953,biological_process,dorsal/ventral pattern formation;GO:0007368,biological_process,determination of left/right symmetry;GO:0008150,biological_process,biological_process;GO:0009880,biological_process,embryonic pattern specification;GO:0007225,biological_process,patched ligand maturation;GO:0015197,-,-;GO:0015833,biological_process,peptide transport;GO:0016021,cellular_component,integral …	-
Disp1	1	183088413	183088563	peak_1269	151	-	3.02	0.0218776	0.104472	3.02	18	14	4	2	cds	ENSMUSG00000030768	ENSMUST00000171366	protein_coding	D3ZWU2,Dispatched RND transporter family member 1	XP_017454226.1,-;XP_006250443.1,-;XP_006250445.1,-;NP_001099453.1,protein dispatched homolog 1;XP_017454225.1,-;XP_017454224.1,-;XP_008768049.1,-;XP_006250446.1,-	PF02460,Patched family	IPR000731,Sterol-sensing domain;IPR003392,Protein patched/dispatched	KOG3664,Predicted patched transmembrane receptor;ENOG410XT7M,-	GO:0009953,biological_process,dorsal/ventral pattern formation;GO:0007368,biological_process,determination of left/right symmetry;GO:0008150,biological_process,biological_process;GO:0009880,biological_process,embryonic pattern specification;GO:0007225,biological_process,patched ligand maturation;GO:0015197,-,-;GO:0015833,biological_process,peptide transport;GO:0016021,cellular_component,integral …	-
Disp1	1	183087727	183087967	peak_1268	241	-	10.8	0.0040738	0.0234423	10.8	8	8	1	0	cds	ENSMUSG00000030768	ENSMUST00000171366	protein_coding	D3ZWU2,Dispatched RND transporter family member 1	XP_017454226.1,-;XP_006250443.1,-;XP_006250445.1,-;NP_001099453.1,protein dispatched homolog 1;XP_017454225.1,-;XP_017454224.1,-;XP_008768049.1,-;XP_006250446.1,-	PF02460,Patched family	IPR000731,Sterol-sensing domain;IPR003392,Protein patched/dispatched	KOG3664,Predicted patched transmembrane receptor;ENOG410XT7M,-	GO:0009953,biological_process,dorsal/ventral pattern formation;GO:0007368,biological_process,determination of left/right symmetry;GO:0008150,biological_process,biological_process;GO:0009880,biological_process,embryonic pattern specification;GO:0007225,biological_process,patched ligand maturation;GO:0015197,-,-;GO:0015833,biological_process,peptide transport;GO:0016021,cellular_component,integral …	-
Disp1	1	183086355	183087430	peak_1267	1076	-	14.7	1e-250	1e-248	14.7	919	1129	167	77	cds	ENSMUSG00000030768	ENSMUST00000171366	protein_coding	D3ZWU2,Dispatched RND transporter family member 1	XP_017454226.1,-;XP_006250443.1,-;XP_006250445.1,-;NP_001099453.1,protein dispatched homolog 1;XP_017454225.1,-;XP_017454224.1,-;XP_008768049.1,-;XP_006250446.1,-	PF02460,Patched family	IPR000731,Sterol-sensing domain;IPR003392,Protein patched/dispatched	KOG3664,Predicted patched transmembrane receptor;ENOG410XT7M,-	GO:0009953,biological_process,dorsal/ventral pattern formation;GO:0007368,biological_process,determination of left/right symmetry;GO:0008150,biological_process,biological_process;GO:0009880,biological_process,embryonic pattern specification;GO:0007225,biological_process,patched ligand maturation;GO:0015197,-,-;GO:0015833,biological_process,peptide transport;GO:0016021,cellular_component,integral …	-
Gm10517	1	182408876	182409020	peak_1266	145	-	7.54	0.0275423	0.314775	7.54	0	0	0	0	npExon	ENSMUSG00000073482	ENSMUST00000097444	TEC	Q3UUK7,Uncharacterized protein	-	-	-	-	GO:0005575,cellular_component,cellular_component;GO:0003674,molecular_function,molecular_function;GO:0008150,biological_process,biological_process	-
Fbxo28	1	182341527	182341618	peak_1265	92	-	5.74	0.00131826	0.00851138	5.74	42	10	8	6	cds	ENSMUSG00000047539	ENSMUST00000192544	nonsense_mediated_decay	B2RZ28,F-box protein 28	NP_001100673.1,F-box only protein 28	PF00646,-box domain	IPR036047,F-box-like domain superfamily;IPR001810,F-box domain	ENOG410YPFN,-;ENOG410IJHM,-	GO:0000776,cellular_component,kinetochore	-
Fbxo28	1	182316593	182317864	peak_1264	1272	-	11.8	0	0	11.8	2013	1417	483	209	cds	ENSMUSG00000047539	ENSMUST00000051431	protein_coding	B2RZ28,F-box protein 28	NP_001100673.1,F-box only protein 28	PF00646,-box domain	IPR036047,F-box-like domain superfamily;IPR001810,F-box domain	ENOG410YPFN,-;ENOG410IJHM,-	GO:0000776,cellular_component,kinetochore	-
Degs1	1	182279013	182279341	peak_1263	329	-	9.69	3.01995e-09	3.71535e-08	9.69	143	54	45	18	cds	ENSMUSG00000038633	ENSMUST00000133052	protein_coding	A0A1A6GRS7,Uncharacterized protein	-	PF00487,atty acid desaturase;PF08557,Sphingolipid Delta4-desaturase (DES)	IPR005804,Fatty acid desaturase domain;IPR011388,Sphingolipid delta4-desaturase;IPR013866,Sphingolipid delta4-desaturase, N-terminal	-	GO:0006629,biological_process,lipid metabolic process;GO:0030148,biological_process,sphingolipid biosynthetic process;GO:0042284,molecular_function,sphingolipid delta-4 desaturase activity;GO:0016020,cellular_component,membrane;GO:0055114,biological_process,oxidation-reduction process;GO:0016021,cellular_component,integral component of membrane	-
Enah	1	181922481	181923781	peak_1262	1301	-	1.49	1e-48	5.01187e-47	1.49	3635	1512	2996	1858	cds	ENSMUSG00000022995	ENSMUST00000111030	protein_coding	E9QLZ9,Protein enabled homolog	NP_034265.2,protein enabled homolog isoform 1	PF00568,WH1 domain;PF08776,VASP tetramerisation domain	IPR038023,VASP tetramerisation domain superfamily;IPR014885,VASP tetramerisation;IPR011993,PH-like domain superfamily;IPR000697,WH1/EVH1 domain	ENOG41101TS,-;KOG4590,Signal transduction protein Enabled, contains WH1 domain	GO:0050699,molecular_function,WW domain binding;GO:0030054,cellular_component,cell junction;GO:0005925,cellular_component,focal adhesion;GO:0005886,cellular_component,plasma membrane;GO:0005829,cellular_component,cytosol	-
Tgfb2	1	186625181	186625511	peak_1279	331	-	14	3.01995e-05	0.000251189	14	32	16	9	0	cds	ENSMUSG00000039239	ENSMUST00000195201	protein_coding	A0A0A6YXU9,Transforming growth factor beta-2	NP_001316036.1,transforming growth factor beta-2 isoform 2 precursor	PF00019,Transforming growth factor beta like domain;PF00688,TGF-beta propeptide	IPR017948,Transforming growth factor beta, conserved site;IPR001111,TGF-beta, propeptide;IPR029034,Cystine-knot cytokine;IPR016319,Transforming growth factor-beta;IPR015615,Transforming growth factor-beta-related;IPR001839,Transforming growth factor-beta, C-terminal;IPR003940,Transforming growth factor, beta 2	-	GO:0045726,biological_process,positive regulation of integrin biosynthetic process;GO:0060038,biological_process,cardiac muscle cell proliferation;GO:0031012,cellular_component,extracellular matrix;GO:0001942,biological_process,hair follicle development;GO:0060389,biological_process,pathway-restricted SMAD protein phosphorylation;GO:0045216,biological_process,cell-cell junction organization;GO:00…	-
Dtl	1	191539216	191541116	peak_1301	1901	-	7.37	1.58489e-55	7.94328e-54	7.37	729	284	297	72	cds	ENSMUSG00000037474	ENSMUST00000027933	protein_coding	A0A1U7R052,denticleless protein homolog isoform X1	XP_005082928.1,denticleless protein homolog	-	IPR036322,WD40-repeat-containing domain superfamily;IPR015943,WD40/YVTN repeat-like-containing domain superfamily;IPR019775,WD40 repeat, conserved site;IPR001680,WD40 repeat;IPR017986,WD40-repeat-containing domain	-	-	-
Rrp15	1	186721182	186721389	peak_1280	208	-	18.3	5.01187e-15	1e-13	18.3	7	20	1	0	utr3	ENSMUSG00000001305	ENSMUST00000001339	protein_coding	G3GRE9,RRP15-like protein	-	PF07890,Rrp15p	IPR012459,Ribosomal RNA-processing protein 15	-	GO:0006364,biological_process,rRNA processing	-
Gm37912	1	186965035	186965095	peak_1282	61	-	3.05	0.0109648	0.057544	3.05	16	2	7	0	npExon	ENSMUSG00000104312	ENSMUST00000191895	antisense	Q4YIL0,Uncharacterized protein	XP_668908.1,-	-	-	-	-	-
Atf3	1	191170594	191171612	peak_1299	1019	-	35.5	5.01187e-15	7.94328e-14	35.5	244	108	71	32	cds	ENSMUSG00000026628	ENSMUST00000195117	protein_coding	Q4FJW1,Activating transcription factor 3	NP_031524.2,cyclic AMP-dependent transcription factor ATF-3	PF00170,bZIP transcription factor	IPR000837,AP-1 transcription factor;IPR029812,cAMP-dependent transcription factor ATF-3;IPR004827,Basic-leucine zipper domain	KOG1414,Transcriptional activator FOSB/c-Fos and related bZIP transcription factors;ENOG4111CH5,-	GO:0001078,molecular_function,transcriptional repressor activity, RNA polymerase II proximal promoter sequence-specific DNA binding;GO:0006094,biological_process,gluconeogenesis;GO:0000122,biological_process,negative regulation of transcription by RNA polymerase II;GO:1990622,cellular_component,CHOP-ATF3 complex;GO:0044212,molecular_function,transcription regulatory region DNA binding;GO:0046982,…	K09032,ko05166,HTLV-I infection
Mfsd7b	1	191025082	191025322	peak_1298	241	-	11.8	0.00213796	0.0131826	11.8	6	6	2	0	utr3	ENSMUSG00000066595	ENSMUST00000191946	protein_coding	M0RB11,Feline leukemia virus subgroup C cellular receptor 1	-	-	IPR036259,MFS transporter superfamily;IPR020846,Major facilitator superfamily domain;IPR011701,Major facilitator superfamily	KOG2563,Permease of the major facilitator superfamily;ENOG410XSTK,-	GO:0097037,biological_process,heme export;GO:0015232,molecular_function,heme transporter activity;GO:0046620,biological_process,regulation of organ growth;GO:0055085,biological_process,transmembrane transport;GO:0015886,biological_process,heme transport;GO:0006839,biological_process,mitochondrial transport;GO:0048536,biological_process,spleen development;GO:0035264,biological_process,multicellula…	-
Rps6kc1	1	190799885	190800363	peak_1297	479	-	4.85	1.58489e-13	2.51189e-12	4.85	207	105	72	16	cds	ENSMUSG00000089872	ENSMUST00000061611	protein_coding	E9QMX4,Ribosomal protein S6 kinase delta-1	NP_848890.3,ribosomal protein S6 kinase delta-1	PF00069,Protein kinase domain;PF04212,MIT (microtubule interacting and transport) domain;PF00787,PX domain	IPR035051,Ribosomal protein S6 kinase delta-1;IPR035053,RPK118-like, kinase domain;IPR036871,PX domain superfamily;IPR011009,Protein kinase-like domain superfamily;IPR007330,MIT;IPR036181,MIT domain superfamily;IPR001683,Phox homologous domain;IPR000719,Protein kinase domain	KOG2101,Intermediate filament-like protein, sorting nexins, and related proteins containing PX (PhoX) domain(s);KOG0603,Ribosomal protein S6 kinase;ENOG410XNWQ,-	GO:0005524,molecular_function,ATP binding;GO:0006468,biological_process,protein phosphorylation;GO:0004672,molecular_function,protein kinase activity;GO:0005769,cellular_component,early endosome;GO:0035091,molecular_function,phosphatidylinositol binding	-
Rps6kc1	1	190799528	190799827	peak_1296	300	-	7.54	0.000416869	0.00288403	7.54	17	14	6	0	cds	ENSMUSG00000089872	ENSMUST00000061611	protein_coding	E9QMX4,Ribosomal protein S6 kinase delta-1	NP_848890.3,ribosomal protein S6 kinase delta-1	PF00069,Protein kinase domain;PF04212,MIT (microtubule interacting and transport) domain;PF00787,PX domain	IPR035051,Ribosomal protein S6 kinase delta-1;IPR035053,RPK118-like, kinase domain;IPR036871,PX domain superfamily;IPR011009,Protein kinase-like domain superfamily;IPR007330,MIT;IPR036181,MIT domain superfamily;IPR001683,Phox homologous domain;IPR000719,Protein kinase domain	KOG2101,Intermediate filament-like protein, sorting nexins, and related proteins containing PX (PhoX) domain(s);KOG0603,Ribosomal protein S6 kinase;ENOG410XNWQ,-	GO:0005524,molecular_function,ATP binding;GO:0006468,biological_process,protein phosphorylation;GO:0004672,molecular_function,protein kinase activity;GO:0005769,cellular_component,early endosome;GO:0035091,molecular_function,phosphatidylinositol binding	-
Rps6kc1	1	190773087	190782574	peak_1295	9488	-	17.2	1e-48	5.01187e-47	17.2	452	250	208	92	cds	ENSMUSG00000089872	ENSMUST00000061611	protein_coding	E9QMX4,Ribosomal protein S6 kinase delta-1	NP_848890.3,ribosomal protein S6 kinase delta-1	PF00069,Protein kinase domain;PF04212,MIT (microtubule interacting and transport) domain;PF00787,PX domain	IPR035051,Ribosomal protein S6 kinase delta-1;IPR035053,RPK118-like, kinase domain;IPR036871,PX domain superfamily;IPR011009,Protein kinase-like domain superfamily;IPR007330,MIT;IPR036181,MIT domain superfamily;IPR001683,Phox homologous domain;IPR000719,Protein kinase domain	KOG2101,Intermediate filament-like protein, sorting nexins, and related proteins containing PX (PhoX) domain(s);KOG0603,Ribosomal protein S6 kinase;ENOG410XNWQ,-	GO:0005524,molecular_function,ATP binding;GO:0006468,biological_process,protein phosphorylation;GO:0004672,molecular_function,protein kinase activity;GO:0005769,cellular_component,early endosome;GO:0035091,molecular_function,phosphatidylinositol binding	-
Gm38245	1	189914946	189915006	peak_1294	61	-	6.46	0.0512861	0.524807	6.46	6	0	0	0	npExon	ENSMUSG00000103467	ENSMUST00000191702	TEC	-	-	-	-	-	-	-
Gm26574	1	189836381	189836471	peak_1293	91	-	2.87	0.0912011	0.36141	2.87	20	9	29	16	npExon	ENSMUSG00000097925	ENSMUST00000181876	antisense	Q9JLJ9,PTP36-A isoform	-	PF09379,RM N-terminal domain;PF00373,RM central domain;PF09380,RM C-terminal PH-like domain	IPR019748,FERM central domain;IPR035963,FERM superfamily, second domain;IPR018980,FERM, C-terminal PH-like domain;IPR000299,FERM domain;IPR019747,FERM conserved site;IPR011993,PH-like domain superfamily;IPR018979,FERM, N-terminal;IPR019749,Band 4.1 domain;IPR014352,FERM/acyl-CoA-binding protein superfamily;IPR029071,Ubiquitin-like domain superfamily	KOG0792,Protein tyrosine phosphatase PTPMEG, contains FERM domain;COG5599,Protein tyrosine phosphatase	GO:0005856,cellular_component,cytoskeleton	-
Cenpf	1	189685128	189688086	peak_1292	2959	-	2.32	1.41254e-07	1.54882e-06	2.32	62	31	35	16	utr5	ENSMUSG00000026605	ENSMUST00000165962	protein_coding	E9Q3P4,Centromere protein F	NP_001074832.2,centromere protein F	PF10481,Cenp-F N-terminal domain;PF10490,Rb-binding domain of kinetochore protein Cenp-F/LEK1;PF10473,Leucine-rich repeats of kinetochore protein Cenp-F/LEK1	IPR018463,Centromere protein Cenp-F, N-terminal;IPR019513,Centromere protein Cenp-F, leucine-rich repeat-containing domain;IPR018302,Kinetochore protein Cenp-F/LEK1, Rb protein-binding domain	ENOG410XS5F,-;ENOG410IGJF,-	GO:0010389,biological_process,regulation of G2/M transition of mitotic cell cycle;GO:0000775,cellular_component,chromosome, centromeric region;GO:0097539,cellular_component,ciliary transition fiber;GO:0008134,molecular_function,transcription factor binding;GO:0016363,cellular_component,nuclear matrix;GO:0005635,cellular_component,nuclear envelope;GO:0005634,cellular_component,nucleus;GO:0005737,c…	-
Cenpf	1	189659105	189660066	peak_1291	962	-	4.63	1e-183	1e-181	4.63	1965	1918	1207	508	cds	ENSMUSG00000026605	ENSMUST00000165962	protein_coding	E9Q3P4,Centromere protein F	NP_001074832.2,centromere protein F	PF10481,Cenp-F N-terminal domain;PF10490,Rb-binding domain of kinetochore protein Cenp-F/LEK1;PF10473,Leucine-rich repeats of kinetochore protein Cenp-F/LEK1	IPR018463,Centromere protein Cenp-F, N-terminal;IPR019513,Centromere protein Cenp-F, leucine-rich repeat-containing domain;IPR018302,Kinetochore protein Cenp-F/LEK1, Rb protein-binding domain	ENOG410XS5F,-;ENOG410IGJF,-	GO:0010389,biological_process,regulation of G2/M transition of mitotic cell cycle;GO:0000775,cellular_component,chromosome, centromeric region;GO:0097539,cellular_component,ciliary transition fiber;GO:0008134,molecular_function,transcription factor binding;GO:0016363,cellular_component,nuclear matrix;GO:0005635,cellular_component,nuclear envelope;GO:0005634,cellular_component,nucleus;GO:0005737,c…	-
Cenpf	1	189658775	189658896	peak_1290	122	-	3.97	5.62341e-08	6.30957e-07	3.97	61	39	33	0	cds	ENSMUSG00000026605	ENSMUST00000165962	protein_coding	E9Q3P4,Centromere protein F	NP_001074832.2,centromere protein F	PF10481,Cenp-F N-terminal domain;PF10490,Rb-binding domain of kinetochore protein Cenp-F/LEK1;PF10473,Leucine-rich repeats of kinetochore protein Cenp-F/LEK1	IPR018463,Centromere protein Cenp-F, N-terminal;IPR019513,Centromere protein Cenp-F, leucine-rich repeat-containing domain;IPR018302,Kinetochore protein Cenp-F/LEK1, Rb protein-binding domain	ENOG410XS5F,-;ENOG410IGJF,-	GO:0010389,biological_process,regulation of G2/M transition of mitotic cell cycle;GO:0000775,cellular_component,chromosome, centromeric region;GO:0097539,cellular_component,ciliary transition fiber;GO:0008134,molecular_function,transcription factor binding;GO:0016363,cellular_component,nuclear matrix;GO:0005635,cellular_component,nuclear envelope;GO:0005634,cellular_component,nucleus;GO:0005737,c…	-
Cenpf	1	189652424	189658596	peak_1289	6173	-	8.97	0	0	8.97	16035	12941	8728	4407	cds	ENSMUSG00000026605	ENSMUST00000171929	protein_coding	E9Q3P4,Centromere protein F	NP_001074832.2,centromere protein F	PF10481,Cenp-F N-terminal domain;PF10490,Rb-binding domain of kinetochore protein Cenp-F/LEK1;PF10473,Leucine-rich repeats of kinetochore protein Cenp-F/LEK1	IPR018463,Centromere protein Cenp-F, N-terminal;IPR019513,Centromere protein Cenp-F, leucine-rich repeat-containing domain;IPR018302,Kinetochore protein Cenp-F/LEK1, Rb protein-binding domain	ENOG410XS5F,-;ENOG410IGJF,-	GO:0010389,biological_process,regulation of G2/M transition of mitotic cell cycle;GO:0000775,cellular_component,chromosome, centromeric region;GO:0097539,cellular_component,ciliary transition fiber;GO:0008134,molecular_function,transcription factor binding;GO:0016363,cellular_component,nuclear matrix;GO:0005635,cellular_component,nuclear envelope;GO:0005634,cellular_component,nucleus;GO:0005737,c…	-
Cenpf	1	189648874	189648995	peak_1288	122	-	1.45	5.88844e-09	7.24436e-08	1.45	557	217	434	141	cds	ENSMUSG00000026605	ENSMUST00000171929	protein_coding	E9Q3P4,Centromere protein F	NP_001074832.2,centromere protein F	PF10481,Cenp-F N-terminal domain;PF10490,Rb-binding domain of kinetochore protein Cenp-F/LEK1;PF10473,Leucine-rich repeats of kinetochore protein Cenp-F/LEK1	IPR018463,Centromere protein Cenp-F, N-terminal;IPR019513,Centromere protein Cenp-F, leucine-rich repeat-containing domain;IPR018302,Kinetochore protein Cenp-F/LEK1, Rb protein-binding domain	ENOG410XS5F,-;ENOG410IGJF,-	GO:0010389,biological_process,regulation of G2/M transition of mitotic cell cycle;GO:0000775,cellular_component,chromosome, centromeric region;GO:0097539,cellular_component,ciliary transition fiber;GO:0008134,molecular_function,transcription factor binding;GO:0016363,cellular_component,nuclear matrix;GO:0005635,cellular_component,nuclear envelope;GO:0005634,cellular_component,nucleus;GO:0005737,c…	-
Cenpf	1	189642405	189642736	peak_1287	332	-	3.4	1e-21	2.51189e-20	3.4	578	283	413	135	cds	ENSMUSG00000026605	ENSMUST00000171929	protein_coding	E9Q3P4,Centromere protein F	NP_001074832.2,centromere protein F	PF10481,Cenp-F N-terminal domain;PF10490,Rb-binding domain of kinetochore protein Cenp-F/LEK1;PF10473,Leucine-rich repeats of kinetochore protein Cenp-F/LEK1	IPR018463,Centromere protein Cenp-F, N-terminal;IPR019513,Centromere protein Cenp-F, leucine-rich repeat-containing domain;IPR018302,Kinetochore protein Cenp-F/LEK1, Rb protein-binding domain	ENOG410XS5F,-;ENOG410IGJF,-	GO:0010389,biological_process,regulation of G2/M transition of mitotic cell cycle;GO:0000775,cellular_component,chromosome, centromeric region;GO:0097539,cellular_component,ciliary transition fiber;GO:0008134,molecular_function,transcription factor binding;GO:0016363,cellular_component,nuclear matrix;GO:0005635,cellular_component,nuclear envelope;GO:0005634,cellular_component,nucleus;GO:0005737,c…	-
Kcnk2	1	189209785	189209966	peak_1286	182	-	9.69	0.00776247	0.106414	9.69	6	6	0	0	cds	ENSMUSG00000037624	ENSMUST00000192723	protein_coding	A0A0N8ET34,Potassium channel subfamily K member 2 isoform a	-	PF07885,Ion channel	IPR003976,Two pore domain potassium channel, TREK;IPR013099,Potassium channel domain;IPR003280,Two pore domain potassium channel	-	GO:0071805,biological_process,potassium ion transmembrane transport;GO:0006811,biological_process,ion transport;GO:0005267,molecular_function,potassium channel activity;GO:0016021,cellular_component,integral component of membrane;GO:0016020,cellular_component,membrane	-
Kctd3	1	189007719	189007840	peak_1285	122	-	2.38	5.49541e-05	0.000446684	2.38	113	69	60	49	utr5	ENSMUSG00000026608	ENSMUST00000085678	protein_coding	D3ZNX0,Potassium channel tetramerisation domain containing 3	NP_001100669.1,BTB/POZ domain-containing protein KCTD3	PF02214,BTB/POZ domain	IPR019775,WD40 repeat, conserved site;IPR003131,Potassium channel tetramerisation-type BTB domain;IPR036322,WD40-repeat-containing domain superfamily;IPR011333,SKP1/BTB/POZ domain superfamily;IPR015943,WD40/YVTN repeat-like-containing domain superfamily;IPR001680,WD40 repeat;IPR000210,BTB/POZ domain	ENOG410XSWI,-;KOG2714,SETA binding protein SB1 and related proteins, contain BTB/POZ domain	GO:0051260,biological_process,protein homooligomerization;GO:0005886,cellular_component,plasma membrane	-
Kctd3	1	188971931	188974150	peak_1284	2220	-	7.97	0	0	7.97	5574	2981	2429	864	cds	ENSMUSG00000026608	ENSMUST00000085678	protein_coding	D3ZNX0,Potassium channel tetramerisation domain containing 3	NP_001100669.1,BTB/POZ domain-containing protein KCTD3	PF02214,BTB/POZ domain	IPR019775,WD40 repeat, conserved site;IPR003131,Potassium channel tetramerisation-type BTB domain;IPR036322,WD40-repeat-containing domain superfamily;IPR011333,SKP1/BTB/POZ domain superfamily;IPR015943,WD40/YVTN repeat-like-containing domain superfamily;IPR001680,WD40 repeat;IPR000210,BTB/POZ domain	ENOG410XSWI,-;KOG2714,SETA binding protein SB1 and related proteins, contain BTB/POZ domain	GO:0051260,biological_process,protein homooligomerization;GO:0005886,cellular_component,plasma membrane	-
Gm37912	1	186967065	186967603	peak_1283	539	-	16.2	6.30957e-65	3.16228e-63	16.2	832	532	416	244	npExon	ENSMUSG00000104312	ENSMUST00000191895	antisense	Q4YIL0,Uncharacterized protein	XP_668908.1,-	-	-	-	-	-
Rrp15	1	186737640	186749211	peak_1281	11572	-	2.34	1e-128	1e-126	2.34	3592	1248	2415	763	cds	ENSMUSG00000001305	ENSMUST00000001339	protein_coding	G3GRE9,RRP15-like protein	-	PF07890,Rrp15p	IPR012459,Ribosomal RNA-processing protein 15	-	GO:0006364,biological_process,rRNA processing	-
Coa5	1	37420226	37420497	peak_673	272	-	4.67	1.99526e-17	3.98107e-16	4.67	223	88	86	38	utr3	ENSMUSG00000026112	ENSMUST00000027286	protein_coding	D3ZB55,Cytochrome C oxidase assembly factor 5	NP_001182417.1,-	PF10203,Cytochrome c oxidase assembly protein PET191	IPR018793,Cytochrome c oxidase assembly protein PET191	ENOG4111YIY,-;KOG4114,Cytochrome c oxidase assembly protein PET191	GO:0005739,cellular_component,mitochondrion;GO:0005575,cellular_component,cellular_component;GO:0033617,biological_process,mitochondrial respiratory chain complex IV assembly;GO:0008150,biological_process,biological_process;GO:0003674,molecular_function,molecular_function	-
Pou2f1	1	165875528	165875858	peak_1176	331	-	10.1	5.01187e-68	3.16228e-66	10.1	314	381	102	37	cds	ENSMUSG00000026565	ENSMUST00000027850	protein_coding	A0A0R4J1Z4,POU domain protein	NP_035267.2,POU domain, class 2, transcription factor 1 isoform A	PF00157,Pou domain - N-terminal to homeobox domain;PF00046,Homeobox domain	IPR009057,Homeobox-like domain superfamily;IPR010982,Lambda repressor-like, DNA-binding domain superfamily;IPR017970,Homeobox, conserved site;IPR000972,Octamer-binding transcription factor;IPR013847,POU domain;IPR001356,Homeobox domain;IPR000327,POU-specific domain	-	GO:0043231,cellular_component,intracellular membrane-bounded organelle;GO:0003677,molecular_function,DNA binding;GO:0043565,molecular_function,sequence-specific DNA binding;GO:0003700,molecular_function,DNA binding transcription factor activity;GO:0045892,biological_process,negative regulation of transcription, DNA-templated;GO:0045944,biological_process,positive regulation of transcription by RN…	-
Pou2f1	1	165874568	165874629	peak_1174	62	-	2.8	0.0338844	0.155597	2.8	6	0	4	0	utr3	ENSMUSG00000026565	ENSMUST00000160260	protein_coding	A0A0R4J1Z4,POU domain protein	NP_035267.2,POU domain, class 2, transcription factor 1 isoform A	PF00157,Pou domain - N-terminal to homeobox domain;PF00046,Homeobox domain	IPR009057,Homeobox-like domain superfamily;IPR010982,Lambda repressor-like, DNA-binding domain superfamily;IPR017970,Homeobox, conserved site;IPR000972,Octamer-binding transcription factor;IPR013847,POU domain;IPR001356,Homeobox domain;IPR000327,POU-specific domain	-	GO:0043231,cellular_component,intracellular membrane-bounded organelle;GO:0003677,molecular_function,DNA binding;GO:0043565,molecular_function,sequence-specific DNA binding;GO:0003700,molecular_function,DNA binding transcription factor activity;GO:0045892,biological_process,negative regulation of transcription, DNA-templated;GO:0045944,biological_process,positive regulation of transcription by RN…	-
Camsap2	1	136270609	136271120	peak_1067	512	-	47.4	1.25893e-14	1.99526e-13	47.4	121	118	28	0	cds	ENSMUSG00000041570	ENSMUST00000194808	protein_coding	H7BX08,Calmodulin-regulated spectrin-associated protein 2	NP_001074829.1,calmodulin-regulated spectrin-associated protein 2 isoform 1	PF17095,Spectrin-binding region of Ca2+-Calmodulin;PF08683,Microtubule-binding calmodulin-regulated spectrin-associated;PF11971,CAMSAP CH domain	IPR022613,Calmodulin-regulated spectrin-associated protein, CH domain;IPR011033,PRC-barrel-like superfamily;IPR036872,CH domain superfamily;IPR031372,CAMSAP, spectrin and Ca2+/calmodulin-binding region;IPR038209,CKK domain superfamily;IPR014797,CKK domain;IPR032940,Calmodulin-regulated spectrin-associated protein	ENOG411033G,-;ENOG410IU7J,-	GO:0005794,cellular_component,Golgi apparatus;GO:0005874,cellular_component,microtubule;GO:0033043,biological_process,regulation of organelle organization;GO:0031113,biological_process,regulation of microtubule polymerization;GO:0005516,molecular_function,calmodulin binding;GO:1990752,cellular_component,microtubule end;GO:0051011,molecular_function,microtubule minus-end binding;GO:0050773,biologi…	-
Camsap2	1	136268841	136269022	peak_1066	182	-	4.85	0.0169824	0.0831764	4.85	12	5	6	0	utr3	ENSMUSG00000041570	ENSMUST00000194808	protein_coding	H7BX08,Calmodulin-regulated spectrin-associated protein 2	NP_001074829.1,calmodulin-regulated spectrin-associated protein 2 isoform 1	PF17095,Spectrin-binding region of Ca2+-Calmodulin;PF08683,Microtubule-binding calmodulin-regulated spectrin-associated;PF11971,CAMSAP CH domain	IPR022613,Calmodulin-regulated spectrin-associated protein, CH domain;IPR011033,PRC-barrel-like superfamily;IPR036872,CH domain superfamily;IPR031372,CAMSAP, spectrin and Ca2+/calmodulin-binding region;IPR038209,CKK domain superfamily;IPR014797,CKK domain;IPR032940,Calmodulin-regulated spectrin-associated protein	ENOG411033G,-;ENOG410IU7J,-	GO:0005794,cellular_component,Golgi apparatus;GO:0005874,cellular_component,microtubule;GO:0033043,biological_process,regulation of organelle organization;GO:0031113,biological_process,regulation of microtubule polymerization;GO:0005516,molecular_function,calmodulin binding;GO:1990752,cellular_component,microtubule end;GO:0051011,molecular_function,microtubule minus-end binding;GO:0050773,biologi…	-
Igfn1	1	135966863	135966924	peak_1065	62	-	6.46	0.0512861	0.524807	6.46	2	8	1	0	cds	ENSMUSG00000051985	ENSMUST00000166193	protein_coding	F1M2K0,Immunoglobulin-like and fibronectin type III domain-containing 1	-	PF00041,ibronectin type III domain;PF07679,Immunoglobulin I-set domain	IPR003961,Fibronectin type III;IPR007110,Immunoglobulin-like domain;IPR036116,Fibronectin type III superfamily;IPR036179,Immunoglobulin-like domain superfamily;IPR013783,Immunoglobulin-like fold;IPR003599,Immunoglobulin subtype;IPR003598,Immunoglobulin subtype 2;IPR013098,Immunoglobulin I-set	ENOG410INW6,-;ENOG410YB5P,-	GO:0030018,cellular_component,Z disc;GO:0005634,cellular_component,nucleus	-
Pkp1	1	135872920	135873011	peak_1064	92	-	7.54	0.0275423	0.314775	7.54	12	0	1	0	utr3	ENSMUSG00000026413	ENSMUST00000027667	protein_coding	A0A1U7Q949,plakophilin-1	XP_005073481.1,plakophilin-1 isoform X1	-	IPR000225,Armadillo;IPR016024,Armadillo-type fold;IPR028432,Plakophilin-1;IPR011989,Armadillo-like helical;IPR028435,Plakophilin/Delta catenin	-	GO:0098609,biological_process,cell-cell adhesion;GO:0007155,biological_process,cell adhesion;GO:0005634,cellular_component,nucleus;GO:0030057,cellular_component,desmosome	-
Nav1	1	135532497	135532648	peak_1063	152	-	9.69	0.00776247	0.106414	9.69	8	6	2	0	cds	ENSMUSG00000009418	ENSMUST00000067414	protein_coding	F1LYK3,Neuron navigator 1	-	-	IPR003593,AAA+ ATPase domain;IPR027417,P-loop containing nucleoside triphosphate hydrolase	ENOG410IEKD,-;ENOG410ZIQK,-	GO:0001578,biological_process,microtubule bundle formation;GO:0043194,cellular_component,axon initial segment;GO:0001764,biological_process,neuron migration;GO:0015630,cellular_component,microtubule cytoskeleton	-
Nav1	1	135470678	135470798	peak_1062	121	-	4.49	0.000186209	0.00138038	4.49	25	19	11	6	cds	ENSMUSG00000009418	ENSMUST00000067414	protein_coding	F1LYK3,Neuron navigator 1	-	-	IPR003593,AAA+ ATPase domain;IPR027417,P-loop containing nucleoside triphosphate hydrolase	ENOG410IEKD,-;ENOG410ZIQK,-	GO:0001578,biological_process,microtubule bundle formation;GO:0043194,cellular_component,axon initial segment;GO:0001764,biological_process,neuron migration;GO:0015630,cellular_component,microtubule cytoskeleton	-
Nav1	1	135455259	135458656	peak_1061	3398	-	9.69	0.00776247	0.106414	9.69	8	0	4	0	cds	ENSMUSG00000009418	ENSMUST00000067414	protein_coding	F1LYK3,Neuron navigator 1	-	-	IPR003593,AAA+ ATPase domain;IPR027417,P-loop containing nucleoside triphosphate hydrolase	ENOG410IEKD,-;ENOG410ZIQK,-	GO:0001578,biological_process,microtubule bundle formation;GO:0043194,cellular_component,axon initial segment;GO:0001764,biological_process,neuron migration;GO:0015630,cellular_component,microtubule cytoskeleton	-
Nav1	1	135440961	135441621	peak_1060	661	-	6.28	7.94328e-18	1.58489e-16	6.28	214	154	80	16	utr3	ENSMUSG00000009418	ENSMUST00000190298	protein_coding	F1LYK3,Neuron navigator 1	-	-	IPR003593,AAA+ ATPase domain;IPR027417,P-loop containing nucleoside triphosphate hydrolase	ENOG410IEKD,-;ENOG410ZIQK,-	GO:0001578,biological_process,microtubule bundle formation;GO:0043194,cellular_component,axon initial segment;GO:0001764,biological_process,neuron migration;GO:0015630,cellular_component,microtubule cytoskeleton	-
Nav1	1	135440601	135440752	peak_1059	152	-	6.46	0.042658	0.459198	6.46	8	0	2	0	utr3	ENSMUSG00000009418	ENSMUST00000190298	protein_coding	F1LYK3,Neuron navigator 1	-	-	IPR003593,AAA+ ATPase domain;IPR027417,P-loop containing nucleoside triphosphate hydrolase	ENOG410IEKD,-;ENOG410ZIQK,-	GO:0001578,biological_process,microtubule bundle formation;GO:0043194,cellular_component,axon initial segment;GO:0001764,biological_process,neuron migration;GO:0015630,cellular_component,microtubule cytoskeleton	-
Nav1	1	135439433	135439644	peak_1058	212	-	9.69	0.00213796	0.0131826	9.69	22	2	4	0	utr3	ENSMUSG00000009418	ENSMUST00000190298	protein_coding	F1LYK3,Neuron navigator 1	-	-	IPR003593,AAA+ ATPase domain;IPR027417,P-loop containing nucleoside triphosphate hydrolase	ENOG410IEKD,-;ENOG410ZIQK,-	GO:0001578,biological_process,microtubule bundle formation;GO:0043194,cellular_component,axon initial segment;GO:0001764,biological_process,neuron migration;GO:0015630,cellular_component,microtubule cytoskeleton	-
Nav1	1	135438714	135438924	peak_1057	211	-	11.8	0.00213796	0.0131826	11.8	0	12	2	0	utr3	ENSMUSG00000009418	ENSMUST00000067414	protein_coding	F1LYK3,Neuron navigator 1	-	-	IPR003593,AAA+ ATPase domain;IPR027417,P-loop containing nucleoside triphosphate hydrolase	ENOG410IEKD,-;ENOG410ZIQK,-	GO:0001578,biological_process,microtubule bundle formation;GO:0043194,cellular_component,axon initial segment;GO:0001764,biological_process,neuron migration;GO:0015630,cellular_component,microtubule cytoskeleton	-
Ipo9	1	135385060	135385390	peak_1056	331	-	6.89	5.01187e-12	7.94328e-11	6.89	93	66	26	8	cds	ENSMUSG00000041879	ENSMUST00000041023	protein_coding	E9QKZ2,Importin-9	NP_722469.1,importin-9 isoform 1	PF03810,Importin-beta N-terminal domain	IPR016024,Armadillo-type fold;IPR001494,Importin-beta, N-terminal domain	COG5657,CAS/CSE protein involved in chromosome segregation;KOG2274,Predicted importin 9	GO:0005737,cellular_component,cytoplasm;GO:0008536,molecular_function,Ran GTPase binding;GO:0005634,cellular_component,nucleus;GO:0008565,molecular_function,protein transporter activity;GO:0006886,biological_process,intracellular protein transport	-
Ipo9	1	135383058	135383238	peak_1055	181	-	2.48	3.98107e-22	1e-20	2.48	488	110	239	54	utr3	ENSMUSG00000041879	ENSMUST00000041023	protein_coding	E9QKZ2,Importin-9	NP_722469.1,importin-9 isoform 1	PF03810,Importin-beta N-terminal domain	IPR016024,Armadillo-type fold;IPR001494,Importin-beta, N-terminal domain	COG5657,CAS/CSE protein involved in chromosome segregation;KOG2274,Predicted importin 9	GO:0005737,cellular_component,cytoplasm;GO:0008536,molecular_function,Ran GTPase binding;GO:0005634,cellular_component,nucleus;GO:0008565,molecular_function,protein transporter activity;GO:0006886,biological_process,intracellular protein transport	-
Shisa4	1	135371832	135371893	peak_1054	62	-	7.54	0.0245471	0.116145	7.54	7	2	2	0	utr3	ENSMUSG00000041889	ENSMUST00000041240	protein_coding	A0MV40,Proline rich membrane protein	NP_001071294.1,protein shisa-4 precursor	PF13908,Wnt and FGF inhibitory regulator	IPR026910,Shisa family	ENOG4111ZPQ,-;ENOG410IGGX,-	GO:0016021,cellular_component,integral component of membrane;GO:0016020,cellular_component,membrane	-
Timm17a	1	135301840	135304477	peak_1053	2638	-	2.8	7.94328e-56	3.16228e-54	2.8	939	168	471	99	cds	ENSMUSG00000062580	ENSMUST00000081104	protein_coding	Q545U2,Mitochondrial import inner membrane translocase subunit TIM17	NP_035720.1,mitochondrial import inner membrane translocase subunit Tim17-A	PF02466,Tim17/Tim22/Tim23/Pmp24 family	IPR005678,Mitochondrial inner membrane translocase complex, subunit Tim17;IPR003397,Mitochondrial inner membrane translocase subunit Tim17/Tim22/Tim23/peroxisomal protein PMP24	COG5596,Mitochondrial import inner membrane translocase, subunit TIM22;KOG1652,Mitochondrial import inner membrane translocase, subunit TIM17	GO:0010954,biological_process,positive regulation of protein processing;GO:0031305,cellular_component,integral component of mitochondrial inner membrane;GO:0005744,cellular_component,mitochondrial inner membrane presequence translocase complex;GO:0015031,biological_process,protein transport;GO:0005743,cellular_component,mitochondrial inner membrane;GO:0005739,cellular_component,mitochondrion;GO:0…	-
Elf3	1	135254112	135255016	peak_1052	905	-	9.69	0.00213796	0.0131826	9.69	16	14	2	4	cds	ENSMUSG00000003051	ENSMUST00000003135	protein_coding	A0A1A6GWB3,Uncharacterized protein	-	PF02198,Sterile alpha motif (SAM)/Pointed domain;PF00178,ts-domain	IPR013761,Sterile alpha motif/pointed domain superfamily;IPR036388,Winged helix-like DNA-binding domain superfamily;IPR033074,ETS-related transcription factor Elf-3;IPR000418,Ets domain;IPR036390,Winged helix DNA-binding domain superfamily;IPR003118,Pointed domain	-	GO:0006355,biological_process,regulation of transcription, DNA-templated;GO:0003677,molecular_function,DNA binding;GO:0030855,biological_process,epithelial cell differentiation;GO:0043565,molecular_function,sequence-specific DNA binding;GO:0003700,molecular_function,DNA binding transcription factor activity;GO:0006366,biological_process,transcription by RNA polymerase II;GO:0006954,biological_pro…	-
Lgr6	1	134987335	134987456	peak_1051	122	-	4.31	0.042658	0.36141	4.31	10	2	4	0	cds	ENSMUSG00000042793	ENSMUST00000137968	protein_coding	A0A1U7QGH1,leucine-rich repeat-containing G-protein coupled receptor 6	XP_005073445.1,leucine-rich repeat-containing G-protein coupled receptor 6	-	IPR001611,Leucine-rich repeat;IPR002131,Glycoprotein hormone receptor family;IPR003591,Leucine-rich repeat, typical subtype;IPR032675,Leucine-rich repeat domain superfamily;IPR000276,G protein-coupled receptor, rhodopsin-like	-	GO:0016500,molecular_function,protein-hormone receptor activity;GO:0004930,molecular_function,G-protein coupled receptor activity;GO:0016020,cellular_component,membrane;GO:0016021,cellular_component,integral component of membrane;GO:0007186,biological_process,G-protein coupled receptor signaling pathway	-
Camsap2	1	136280453	136280964	peak_1068	512	-	10.8	3.98107e-64	2.51189e-62	10.8	518	402	160	40	cds	ENSMUSG00000041570	ENSMUST00000048309	protein_coding	H7BX08,Calmodulin-regulated spectrin-associated protein 2	NP_001074829.1,calmodulin-regulated spectrin-associated protein 2 isoform 1	PF17095,Spectrin-binding region of Ca2+-Calmodulin;PF08683,Microtubule-binding calmodulin-regulated spectrin-associated;PF11971,CAMSAP CH domain	IPR022613,Calmodulin-regulated spectrin-associated protein, CH domain;IPR011033,PRC-barrel-like superfamily;IPR036872,CH domain superfamily;IPR031372,CAMSAP, spectrin and Ca2+/calmodulin-binding region;IPR038209,CKK domain superfamily;IPR014797,CKK domain;IPR032940,Calmodulin-regulated spectrin-associated protein	ENOG411033G,-;ENOG410IU7J,-	GO:0005794,cellular_component,Golgi apparatus;GO:0005874,cellular_component,microtubule;GO:0033043,biological_process,regulation of organelle organization;GO:0031113,biological_process,regulation of microtubule polymerization;GO:0005516,molecular_function,calmodulin binding;GO:1990752,cellular_component,microtubule end;GO:0051011,molecular_function,microtubule minus-end binding;GO:0050773,biologi…	-
Lgr6	1	134986498	134986768	peak_1050	271	-	10.8	6.30957e-16	1.25893e-14	10.8	181	64	65	8	utr3	ENSMUSG00000042793	ENSMUST00000137968	protein_coding	A0A1U7QGH1,leucine-rich repeat-containing G-protein coupled receptor 6	XP_005073445.1,leucine-rich repeat-containing G-protein coupled receptor 6	-	IPR001611,Leucine-rich repeat;IPR002131,Glycoprotein hormone receptor family;IPR003591,Leucine-rich repeat, typical subtype;IPR032675,Leucine-rich repeat domain superfamily;IPR000276,G protein-coupled receptor, rhodopsin-like	-	GO:0016500,molecular_function,protein-hormone receptor activity;GO:0004930,molecular_function,G-protein coupled receptor activity;GO:0016020,cellular_component,membrane;GO:0016021,cellular_component,integral component of membrane;GO:0007186,biological_process,G-protein coupled receptor signaling pathway	-
Camsap2	1	136281142	136281773	peak_1069	632	-	3.43	7.94328e-59	3.98107e-57	3.43	1981	1278	1331	856	cds	ENSMUSG00000041570	ENSMUST00000048309	protein_coding	H7BX08,Calmodulin-regulated spectrin-associated protein 2	NP_001074829.1,calmodulin-regulated spectrin-associated protein 2 isoform 1	PF17095,Spectrin-binding region of Ca2+-Calmodulin;PF08683,Microtubule-binding calmodulin-regulated spectrin-associated;PF11971,CAMSAP CH domain	IPR022613,Calmodulin-regulated spectrin-associated protein, CH domain;IPR011033,PRC-barrel-like superfamily;IPR036872,CH domain superfamily;IPR031372,CAMSAP, spectrin and Ca2+/calmodulin-binding region;IPR038209,CKK domain superfamily;IPR014797,CKK domain;IPR032940,Calmodulin-regulated spectrin-associated protein	ENOG411033G,-;ENOG410IU7J,-	GO:0005794,cellular_component,Golgi apparatus;GO:0005874,cellular_component,microtubule;GO:0033043,biological_process,regulation of organelle organization;GO:0031113,biological_process,regulation of microtubule polymerization;GO:0005516,molecular_function,calmodulin binding;GO:1990752,cellular_component,microtubule end;GO:0051011,molecular_function,microtubule minus-end binding;GO:0050773,biologi…	-
[truncated: 21,166 more rows]

## Sheet: iKO
Supplementary Table 5. The distribution of m6A peaks identified in Mettl16 iKO spermatocytes determined by MeRIP-seq.
GeneName	Chr	Start	End	PeakID	Length	Strand	FoldEnrichment	Pvalue	FDR	Score	KO_IP1	KO_IP	KO_input1	KO_input	Region	GeneID	Transcript	BioType	uniprotAc	Refseq	pfam	interpro	eggNOG	GO(GO_term,class,description)	KEGG(KO,pathway,description)
Rb1cc1	1	6239971	6240330	peak_1	360	+	3.99	1.26e-20	2.51e-19	3.99	169	173	58	40	cds	ENSMUSG00000025907	ENSMUST00000027040	protein_coding	B2RX00,RB1-inducible coiled-coil 1	-	PF10377,Autophagy-related protein 11	IPR019460,Autophagy-related protein 11	KOG4572,Predicted DNA-binding transcription factor, interacts with stathmin;ENOG410XSY4,-	-	-
[truncated: 22,450 more rows]
