# Supplementary material for: METTL16 is Required for Meiotic Sex Chromosome Inactivation and DSB Formation and Recombination during Male Meiosis
Source: Adv Sci (Weinh). 2024 Nov 28;12(3):2406332. doi: 10.1002/advs.202406332 (PMC11744674; doi:10.1002/advs.202406332)
Supplement: Supplementary file 2 — Supporting Information [file ADVS-12-2406332-s002.zip › Table S6.xlsx]

## Sheet: Sheet1
Supplementary Table 6. Translatome of Control and iKO spermatocytes determined by Ribo-seq.
ID	iKO-1	iKO-2	Ctrl-1	Ctrl-2	logFC	logCPM	F	PValue	FDR	GeneName	Ensembl_ID	uniprot_ID	uniprot_Description	NR_ID	NR_Description	Refseq_ID	Symbol	Refseq_Description	Nomenclature_status	pfam_ID	pfam_Description	interpro_ID	interpro_Description	eggNOG_ID	eggNOG_Description	GO_term	GO_class	GO_description	KEGG_KO	KEGG_pathway	KEGG_description
ENSMUSG00000079019	3	0	376	407	-8.04405	7.92516	879.285	8.78e-28	1.3e-23	Insl3	ENSMUSG00000079019	Q5RL10	Insulin-like 3	NP_038592.3	insulin-like 3 precursor	16336	Insl3	insulin-like 3	O	PF00049	Insulin/IGF/Relaxin family	IPR022353;IPR036438;IPR016179;IPR022352	Insulin, conserved site;Insulin-like superfamily;Insulin-like;Insulin family	ENOG410J0IS;ENOG411140J	-;-	GO:0001664;GO:0008284;GO:0010469;GO:0043066;GO:0043950;GO:0005615;GO:0008285;GO:0048471;GO:0008584;GO:0005576;GO:0005179;GO:0007193;GO:0001556	molecular_function;biological_process;biological_process;biological_process;biological_process;cellular_component;biological_process;cellular_component;biological_process;cellular_component;molecular_function;biological_process;biological_process	G-protein coupled receptor binding;positive regulation of cell proliferation;regulation of signaling receptor activity;negative regulation of apoptotic process;positive regulation of cAMP-mediated signaling;extracellular space;negative regulation of cell proliferation;perinuclear region of cytoplasm;male gonad development;extracellular region;hormone activity;adenylate cyclase-inhibiting G-protei…	-	-	-
ENSMUSG00000027962	54	62	762	636	-3.72409	8.86918	792.049	5.82e-27	4.29e-23	Vcam1	ENSMUSG00000027962	Q3UPN1	Vascular cell adhesion protein 1	NP_035823.3	vascular cell adhesion protein 1 precursor	22329	Vcam1	vascular cell adhesion molecule 1	O	PF13927;PF07679;PF05790;PF00047	Immunoglobulin domain;Immunoglobulin I-set domain;Immunoglobulin C2-set domain;Immunoglobulin domain	IPR007110;IPR036179;IPR003989;IPR003599;IPR003987;IPR013151;IPR003598;IPR013783;IPR013098;IPR008424	Immunoglobulin-like domain;Immunoglobulin-like domain superfamily;Vascular cell adhesion molecule-1;Immunoglobulin subtype;Intercellular adhesion molecule/vascular cell adhesion molecule, N-terminal;Immunoglobulin;Immunoglobulin subtype 2;Immunoglobulin-like fold;Immunoglobulin I-set;Immunoglobulin C2-set	ENOG410IIKS;ENOG4111F4V	-;-	GO:0007157;GO:0007155;GO:0009308;GO:0071065;GO:0016021;GO:0009986;GO:0007159;GO:0035094;GO:0005178;GO:0002544;GO:0055114;GO:0060326;GO:0050839;GO:0005615;GO:0022614;GO:0042383;GO:0009897;GO:0035924;GO:0007584;GO:0007160;GO:0016020;GO:0005783;GO:0045177;GO:0071356;GO:0042102;GO:0035584;GO:0007568;GO:0005769;GO:0010043;GO:0005902;GO:0050901;GO:0005794;GO:0002102;GO:0001666;GO:0098609;GO:0032496;GO:…	biological_process;biological_process;biological_process;cellular_component;cellular_component;cellular_component;biological_process;biological_process;molecular_function;biological_process;biological_process;biological_process;molecular_function;cellular_component;biological_process;cellular_component;cellular_component;biological_process;biological_process;biological_process;cellular_component;…	heterophilic cell-cell adhesion via plasma membrane cell adhesion molecules;cell adhesion;amine metabolic process;alpha9-beta1 integrin-vascular cell adhesion molecule-1 complex;integral component of membrane;cell surface;leukocyte cell-cell adhesion;response to nicotine;integrin binding;chronic inflammatory response;oxidation-reduction process;cell chemotaxis;cell adhesion molecule binding;extra…	K06527;K06527;K06527;K06527;K06527;K06527;K06527;K06527	ko05143;ko04670;ko04933;ko05166;ko04064;ko04668;ko04514;ko05144	African trypanosomiasis;Leukocyte transendothelial migration;AGE-RAGE signaling pathway in diabetic complications;HTLV-I infection;NF-kappa B signaling pathway;TNF signaling pathway;Cell adhesion molecules (CAMs);Malaria
ENSMUSG00000032323	5	2	297	289	-6.47145	7.51811	707.462	4.45e-26	2.19e-22	Cyp11a1	-	Q6NV84	Cholesterol side-chain cleavage enzyme, mitochondrial	-	-	13070	Cyp11a1	cytochrome P450, family 11, subfamily a, polypeptide 1	O	PF00067	Cytochrome P450	IPR017972;IPR001128;IPR036396;IPR033283;IPR002401	Cytochrome P450, conserved site;Cytochrome P450;Cytochrome P450 superfamily;Cholesterol side-chain cleavage enzyme, mitochondrial;Cytochrome P450, E-class, group I	KOG0159;COG2124	Cytochrome P450 CYP11/CYP12/CYP24/CYP27 subfamilies;Cytochrome P450	GO:0005506;GO:0016491;GO:0008203;GO:0055114;GO:0016705;GO:0004497;GO:0016020;GO:0008386;GO:0006700;GO:0008202;GO:0005739;GO:0008207;GO:0031966;GO:0020037;GO:0006694;GO:0046872;GO:0006629	molecular_function;molecular_function;biological_process;biological_process;molecular_function;molecular_function;cellular_component;molecular_function;biological_process;biological_process;cellular_component;biological_process;cellular_component;molecular_function;biological_process;molecular_function;biological_process	iron ion binding;oxidoreductase activity;cholesterol metabolic process;oxidation-reduction process;oxidoreductase activity, acting on paired donors, with incorporation or reduction of molecular oxygen;monooxygenase activity;membrane;cholesterol monooxygenase (side-chain-cleaving) activity;C21-steroid hormone biosynthetic process;steroid metabolic process;mitochondrion;C21-steroid hormone metaboli…	-	-	-
ENSMUSG00000027871	17	20	309	302	-4.17213	7.64344	583.386	1.4e-24	5.08e-21	Hsd3b1	-	Q3UJ12	Uncharacterized protein	NP_001291729.1	-	15492	Hsd3b1	hydroxy-delta-5-steroid dehydrogenase, 3 beta- and steroid delta-isomerase 1	O	PF07993;PF01073;PF16363;PF00056;PF01370;PF04321;PF02719;PF08659;PF05368;PF13460	Male sterility protein;3-beta hydroxysteroid dehydrogenase/isomerase family;P-mannose 4,6 dehydratase;lactate/malate dehydrogenase, NAD binding domain;NAD dependent epimerase/dehydratase family;RmlD substrate binding domain;Polysaccharide biosynthesis protein;KR domain;NmrA-like family;NAD(P)H-binding	IPR002225;IPR036291	3-beta hydroxysteroid dehydrogenase/isomerase;NAD(P)-binding domain superfamily	KOG1430;COG0451	C-3 sterol dehydrogenase/3-beta-hydroxysteroid dehydrogenase and related dehydrogenases;Nucleoside-diphosphate-sugar epimerases	GO:0003854;GO:0006694;GO:0055114;GO:0016616	molecular_function;biological_process;biological_process;molecular_function	3-beta-hydroxy-delta5-steroid dehydrogenase activity;steroid biosynthetic process;oxidation-reduction process;oxidoreductase activity, acting on the CH-OH group of donors, NAD or NADP as acceptor	K00070;K00070;K00070	ko04913;ko04925;ko00140	Ovarian steroidogenesis;Aldosterone synthesis and secretion;Steroid hormone biosynthesis
ENSMUSG00000027875	165	149	808	858	-2.5432	9.25025	576.601	1.72e-24	5.08e-21	Hmgcs2	-	Q8N7N8	3-hydroxy-3-methylglutaryl coenzyme A synthase	-	-	15360	Hmgcs2	3-hydroxy-3-methylglutaryl-Coenzyme A synthase 2	O	PF08540;PF01154	Hydroxymethylglutaryl-coenzyme A synthase C terminal;Hydroxymethylglutaryl-coenzyme A synthase N terminal	IPR010122;IPR013528;IPR013746;IPR000590;IPR016039	Hydroxymethylglutaryl-CoA synthase, eukaryotic;Hydroxymethylglutaryl-coenzyme A synthase, N-terminal;Hydroxymethylglutaryl-coenzyme A synthase C-terminal domain;Hydroxymethylglutaryl-coenzyme A synthase, active site;Thiolase-like	COG3425;KOG1393	3-hydroxy-3-methylglutaryl CoA synthase;Hydroxymethylglutaryl-CoA synthase	GO:0008152;GO:0004421;GO:0006694;GO:0008202;GO:0016740;GO:0003824;GO:0016126;GO:0008299;GO:0006629	biological_process;molecular_function;biological_process;biological_process;molecular_function;molecular_function;biological_process;biological_process;biological_process	metabolic process;hydroxymethylglutaryl-CoA synthase activity;steroid biosynthetic process;steroid metabolic process;transferase activity;catalytic activity;sterol biosynthetic process;isoprenoid biosynthetic process;lipid metabolic process	-	-	-
ENSMUSG00000020427	899	774	99	127	2.74935	9.12227	546.634	4.43e-24	9.64e-21	Igfbp3	ENSCGRG00001016878	A0A061IIN3	Insulin-like growth factor-binding protein 3	-	-	-	-	-	-	PF00086;PF00219	Thyroglobulin type-1 repeat;Insulin-like growth factor binding protein	IPR000716;IPR036857;IPR009030;IPR009168;IPR012211;IPR017891;IPR022321;IPR000867	Thyroglobulin type-1;Thyroglobulin type-1 superfamily;Growth factor receptor cysteine-rich domain superfamily;Insulin-like growth factor binding protein;Insulin-like growth factor binding protein 3;Insulin-like growth factor binding protein, N-terminal, Cys-rich conserved site;Insulin-like growth factor-binding protein family 1-6, chordata;Insulin-like growth factor-binding protein, IGFBP	-	-	GO:0043666;GO:0005520;GO:0008285;GO:0042567;GO:0005615;GO:0014912;GO:0043410;GO:0001649;GO:0044342;GO:0001933;GO:0005576;GO:0001968;GO:0031994;GO:0001558;GO:0010906;GO:0043568;GO:0045663;GO:0006468;GO:0040008;GO:0048662;GO:0008160;GO:0043065;GO:0005634	biological_process;molecular_function;biological_process;cellular_component;cellular_component;biological_process;biological_process;biological_process;biological_process;biological_process;cellular_component;molecular_function;molecular_function;biological_process;biological_process;biological_process;biological_process;biological_process;biological_process;biological_process;molecular_function;…	regulation of phosphoprotein phosphatase activity;insulin-like growth factor binding;negative regulation of cell proliferation;insulin-like growth factor ternary complex;extracellular space;negative regulation of smooth muscle cell migration;positive regulation of MAPK cascade;osteoblast differentiation;type B pancreatic cell proliferation;negative regulation of protein phosphorylation;extracellu…	-	-	-
ENSMUSG00000031805	9	5	239	247	-5.22789	7.27196	545.682	4.57e-24	9.64e-21	Jak3	ENSMUSG00000031805	A0A0R4J0R7	Tyrosine-protein kinase	NP_001177759.1;NP_034719.2	-;tyrosine-protein kinase JAK3	16453	Jak3	Janus kinase 3	O	PF07714	Protein tyrosine kinase	IPR000980;IPR016251;IPR020635;IPR019749;IPR000719;IPR017441;IPR036860;IPR001245;IPR011009;IPR020775;IPR000299;IPR008266	SH2 domain;Tyrosine-protein kinase, non-receptor Jak/Tyk2;Tyrosine-protein kinase, catalytic domain;Band 4.1 domain;Protein kinase domain;Protein kinase, ATP binding site;SH2 domain superfamily;Serine-threonine/tyrosine-protein kinase, catalytic domain;Protein kinase-like domain superfamily;Tyrosine-protein kinase, non-receptor Jak3;FERM domain;Tyrosine-protein kinase, active site	-	-	GO:0006468;GO:0018108;GO:0004715;GO:0035556;GO:0016301;GO:0005524;GO:0016020;GO:0004713;GO:0035771;GO:0016740;GO:0019903;GO:0000166;GO:0070670;GO:0005856;GO:0004672;GO:0016310	biological_process;biological_process;molecular_function;biological_process;molecular_function;molecular_function;cellular_component;molecular_function;biological_process;molecular_function;molecular_function;molecular_function;biological_process;cellular_component;molecular_function;biological_process	protein phosphorylation;peptidyl-tyrosine phosphorylation;non-membrane spanning protein tyrosine kinase activity;intracellular signal transduction;kinase activity;ATP binding;membrane;protein tyrosine kinase activity;interleukin-4-mediated signaling pathway;transferase activity;protein phosphatase binding;nucleotide binding;response to interleukin-4;cytoskeleton;protein kinase activity;phosphoryl…	K11218;K11218;K11218;K11218;K11218;K11218;K11218;K11218	ko05203;ko04550;ko04151;ko05166;ko04630;ko05169;ko05162;ko04062	Viral carcinogenesis;Signaling pathways regulating pluripotency of stem cells;PI3K-Akt signaling pathway;HTLV-I infection;Jak-STAT signaling pathway;Epstein-Barr virus infection;Measles;Chemokine signaling pathway
ENSMUSG00000003555	0	6	264	239	-6.46458	7.29858	494.798	2.57e-23	4.75e-20	Cyp17a1	-	Q53YJ1	Cytochrome P450 17-alpha hydroxylase/17,20 lyase	NP_031835.3	steroid 17-alpha-hydroxylase/17,20 lyase precursor	13074	Cyp17a1	cytochrome P450, family 17, subfamily a, polypeptide 1	O	PF00067	Cytochrome P450	IPR001128;IPR036396;IPR017972;IPR002401	Cytochrome P450;Cytochrome P450 superfamily;Cytochrome P450, conserved site;Cytochrome P450, E-class, group I	KOG0156;COG2124	Cytochrome P450 CYP2 subfamily;Cytochrome P450	GO:0005506;GO:0006704;GO:0016829;GO:0004508;GO:0030424;GO:0042448;GO:0042446;GO:0055114;GO:0004497;GO:0016705;GO:0016491;GO:0008202;GO:0043025;GO:0005739;GO:0047442;GO:0020037;GO:0046872	molecular_function;biological_process;molecular_function;molecular_function;cellular_component;biological_process;biological_process;biological_process;molecular_function;molecular_function;molecular_function;biological_process;cellular_component;cellular_component;molecular_function;molecular_function;molecular_function	iron ion binding;glucocorticoid biosynthetic process;lyase activity;steroid 17-alpha-monooxygenase activity;axon;progesterone metabolic process;hormone biosynthetic process;oxidation-reduction process;monooxygenase activity;oxidoreductase activity, acting on paired donors, with incorporation or reduction of molecular oxygen;oxidoreductase activity;steroid metabolic process;neuronal cell body;mito…	K00512;K00512;K00512	ko04913;ko00140;ko04917	Ovarian steroidogenesis;Steroid hormone biosynthesis;Prolactin signaling pathway
ENSMUSG00000028339	8	14	215	259	-4.54896	7.25979	447.024	1.53e-22	2.5e-19	Col15a1	ENSMUSG00000028339	A2AJY2	Collagen alpha-1	-	-	-	-	-	-	PF13385;PF06482;PF01391	Concanavalin A-like lectin/glucanases superfamily;Collagenase NC10 and Endostatin;Collagen triple helix repeat (20 copies)	IPR016186;IPR013320;IPR001791;IPR008160;IPR010515;IPR016187	C-type lectin-like/link domain superfamily;Concanavalin A-like lectin/glucanase domain superfamily;Laminin G domain;Collagen triple helix repeat;Collagenase NC10/endostatin;C-type lectin fold	KOG3546;ENOG410XQ04	Collagens (type XV);-	GO:0005581;GO:0007155;GO:0005615;GO:0005198;GO:0005604;GO:0031012	cellular_component;biological_process;cellular_component;molecular_function;cellular_component;cellular_component	collagen trimer;cell adhesion;extracellular space;structural molecule activity;basement membrane;extracellular matrix	-	-	-
ENSMUSG00000052854	40	43	340	303	-3.08579	7.80384	441.293	1.91e-22	2.82e-19	Nrk	ENSMUSG00000052854	B1B0C9	Nik-related protein kinase	-	-	-	-	-	-	PF00780;PF00069	CNH domain;Protein kinase domain	IPR001180;IPR011009;IPR000719;IPR017441;IPR008271	Citron homology (CNH) domain;Protein kinase-like domain superfamily;Protein kinase domain;Protein kinase, ATP binding site;Serine/threonine-protein kinase, active site	KOG0587;ENOG410YEAG	Traf2- and Nck-interacting kinase and related germinal center kinase (GCK) family protein kinases;-	GO:0006468;GO:0005524;GO:0004672	biological_process;molecular_function;molecular_function	protein phosphorylation;ATP binding;protein kinase activity	-	-	-
ENSMUSG00000025496	2	0	161	183	-7.38615	6.74638	427.541	3.32e-22	4.45e-19	Drd4	-	A0A061IAD1	D	-	-	-	-	-	-	PF00001	7 transmembrane receptor (rhodopsin family)	IPR000929;IPR017452;IPR000276;IPR002185	Dopamine receptor family;GPCR, rhodopsin-like, 7TM;G protein-coupled receptor, rhodopsin-like;Dopamine D4 receptor	-	-	GO:0004871;GO:0007186;GO:0004930;GO:0007212;GO:0016020;GO:0005887;GO:0004952;GO:0007165;GO:0016021;GO:0007195	molecular_function;biological_process;molecular_function;biological_process;cellular_component;cellular_component;molecular_function;biological_process;cellular_component;biological_process	signal transducer activity;G-protein coupled receptor signaling pathway;G-protein coupled receptor activity;dopamine receptor signaling pathway;membrane;integral component of plasma membrane;dopamine neurotransmitter receptor activity;signal transduction;integral component of membrane;adenylate cyclase-inhibiting dopamine receptor signaling pathway	-	-	-
ENSMUSG00000031966	73	78	458	399	-2.63871	8.2749	423.942	3.84e-22	4.73e-19	Glb1l3	ENSMUSG00000031966	A0A1B0GSK9	Beta-galactosidase	NP_001106794.1;XP_006510656.1	beta-galactosidase-1-like protein 3 precursor;-	70893	Glb1l3	galactosidase, beta 1 like 3	O	PF01301	lycosyl hydrolases family 35	IPR019801;IPR001944;IPR017853;IPR008979;IPR026283;IPR031330	Glycoside hydrolase, family 35, conserved site;Glycoside hydrolase, family 35;Glycoside hydrolase superfamily;Galactose-binding-like domain superfamily;Beta-galactosidase 1-like;Glycoside hydrolase 35, catalytic domain	-	-	GO:0008152;GO:0004553;GO:0016798;GO:0004565;GO:0016787;GO:0005975	biological_process;molecular_function;molecular_function;molecular_function;molecular_function;biological_process	metabolic process;hydrolase activity, hydrolyzing O-glycosyl compounds;hydrolase activity, acting on glycosyl bonds;beta-galactosidase activity;hydrolase activity;carbohydrate metabolic process	-	-	-
ENSMUSG00000074743	72	64	369	438	-2.70308	8.17882	415.345	5.49e-22	6.23e-19	Thbd	-	Q543W3	Thbd protein	NP_033404.1	thrombomodulin precursor	21824	Thbd	thrombomodulin	O	PF07645;PF00059;PF09064	Calcium-binding EGF domain;Lectin C-type domain;Thrombomodulin like fifth domain, EGF-like	IPR013032;IPR009030;IPR016316;IPR000152;IPR015149;IPR000742;IPR016187;IPR016186;IPR001304;IPR001881;IPR018097	EGF-like, conserved site;Growth factor receptor cysteine-rich domain superfamily;Thrombomodulin;EGF-type aspartate/asparagine hydroxylation site;Thrombomodulin-like, EGF-like;EGF-like domain;C-type lectin fold;C-type lectin-like/link domain superfamily;C-type lectin-like;EGF-like calcium-binding domain;EGF-like calcium-binding, conserved site	ENOG410IF0T;ENOG410Y5JS	-;-	GO:0051591;GO:0016327;GO:0004888;GO:0016020;GO:0016021;GO:0005615;GO:0030195;GO:0010165;GO:0032496;GO:0005886;GO:0007165;GO:0005887;GO:0009986;GO:0005774;GO:0005509;GO:0007565	biological_process;cellular_component;molecular_function;cellular_component;cellular_component;cellular_component;biological_process;biological_process;biological_process;cellular_component;biological_process;cellular_component;cellular_component;cellular_component;molecular_function;biological_process	response to cAMP;apicolateral plasma membrane;transmembrane signaling receptor activity;membrane;integral component of membrane;extracellular space;negative regulation of blood coagulation;response to X-ray;response to lipopolysaccharide;plasma membrane;signal transduction;integral component of plasma membrane;cell surface;vacuolar membrane;calcium ion binding;female pregnancy	K03907;K03907	ko04933;ko04610	AGE-RAGE signaling pathway in diabetic complications;Complement and coagulation cascades
ENSMUSG00000035262	59	47	320	359	-2.81294	7.91487	406.257	8.06e-22	8.49e-19	Amh	ENSMUSG00000035262	Q5EC55	Anti-Mullerian hormone	NP_031471.2	muellerian-inhibiting factor precursor	11705	Amh	anti-Mullerian hormone	O	PF04709;PF00019	Anti-Mullerian hormone, N terminal region;Transforming growth factor beta like domain	IPR006799;IPR029034;IPR017948;IPR021203;IPR001839	Anti-Mullerian hormone, N-terminal;Cystine-knot cytokine;Transforming growth factor beta, conserved site;Muellerian-inhibiting factor;Transforming growth factor-beta, C-terminal	KOG3900;ENOG410XT8Z	Transforming growth factor beta, bone morphogenetic protein and related proteins;-	GO:0010469;GO:0014070;GO:0001546;GO:0005576;GO:0001880;GO:0001655;GO:0051092;GO:0042493;GO:0005102;GO:0005615;GO:2000355;GO:0008406;GO:0010628;GO:0005160;GO:0007568;GO:0008083	biological_process;biological_process;biological_process;cellular_component;biological_process;biological_process;biological_process;biological_process;molecular_function;cellular_component;biological_process;biological_process;biological_process;molecular_function;biological_process;molecular_function	regulation of signaling receptor activity;response to organic cyclic compound;preantral ovarian follicle growth;extracellular region;Mullerian duct regression;urogenital system development;positive regulation of NF-kappaB transcription factor activity;response to drug;signaling receptor binding;extracellular space;negative regulation of ovarian follicle development;gonad development;positive regu…	K04665;K04665;K04665;K04665	ko04060;ko04350;ko04390;ko04024	Cytokine-cytokine receptor interaction;TGF-beta signaling pathway;Hippo signaling pathway;cAMP signaling pathway
ENSMUSG00000050645	290	257	1140	926	-2.05372	9.64671	388.548	1.74e-21	1.71e-18	Defb19	ENSRNOG00000036897	Q32ZG8	Beta-defensin 24	NP_001032597.1	beta-defensin 119 precursor	641632	Defb24	defensin beta 24	O	PF14862	Big defensin	IPR025933;IPR028060	Beta-defensin;Big defensin	ENOG41118Y9;ENOG410JEX6	-;-	GO:0045087;GO:0050830;GO:0009986;GO:0042742;GO:0005576;GO:0050829	biological_process;biological_process;cellular_component;biological_process;cellular_component;biological_process	innate immune response;defense response to Gram-positive bacterium;cell surface;defense response to bacterium;extracellular region;defense response to Gram-negative bacterium	-	-	-
ENSMUSG00000049539	2172	2003	558	618	1.69089	10.6164	385.743	1.97e-21	1.82e-18	H1f1	-	A0A1A6HN83	Uncharacterized protein	-	-	-	-	-	-	-	-	-	-	-	-	GO:0016020;GO:0016021	cellular_component;cellular_component	membrane;integral component of membrane	-	-	-
ENSMUSG00000039953	64	54	321	353	-2.64784	7.92682	383.061	2.23e-21	1.93e-18	Clstn1	ENSMMUG00000006225	F7HLB8	Calsyntenin 1	-	-	722304	CLSTN1	calsyntenin 1	O	PF13385;PF00028	Concanavalin A-like lectin/glucanases superfamily;Cadherin domain	IPR026914;IPR015919;IPR002126;IPR013320	Calsyntenin;Cadherin-like;Cadherin;Concanavalin A-like lectin/glucanase domain superfamily	ENOG410XT2J;KOG1834	-;Calsyntenin	GO:0016020;GO:0016021;GO:0005509;GO:0007156	cellular_component;cellular_component;molecular_function;biological_process	membrane;integral component of membrane;calcium ion binding;homophilic cell adhesion via plasma membrane adhesion molecules	-	-	-
ENSMUSG00000063415	73	94	407	438	-2.47264	8.27968	369.665	4.11e-21	3.37e-18	Cyp26b1	-	A0A1A6HLQ6	Uncharacterized protein	-	-	-	-	-	-	PF00067	Cytochrome P450	IPR001128;IPR036396;IPR017972;IPR002403	Cytochrome P450;Cytochrome P450 superfamily;Cytochrome P450, conserved site;Cytochrome P450, E-class, group IV	-	-	GO:0005506;GO:0016491;GO:0055114;GO:0004497;GO:0016705;GO:0020037;GO:0046872	molecular_function;molecular_function;biological_process;molecular_function;molecular_function;molecular_function;molecular_function	iron ion binding;oxidoreductase activity;oxidation-reduction process;monooxygenase activity;oxidoreductase activity, acting on paired donors, with incorporation or reduction of molecular oxygen;heme binding;metal ion binding	-	-	-
ENSMUSG00000023905	662	593	130	141	2.07338	8.81614	348.493	1.13e-20	8.77e-18	Tnfrsf12a	-	Q80XX9	Tumor necrosis factor receptor superfamily, member 12a	NP_851600.1	tumor necrosis factor receptor superfamily member 12A precursor	302965	Tnfrsf12a	TNF receptor superfamily member 12A	O	PF12191	Tumour necrosis factor receptor stn_TNFRSF12A_TNFR domain	IPR022316	Tumour necrosis factor receptor 12	ENOG410IYHX;ENOG41116AK	-;-	GO:0001726;GO:0045765;GO:0061041;GO:0043065;GO:0007155;GO:0016020;GO:0009986;GO:0097191;GO:0005886;GO:0016021;GO:0045773;GO:0006931;GO:2001238	cellular_component;biological_process;biological_process;biological_process;biological_process;cellular_component;cellular_component;biological_process;cellular_component;cellular_component;biological_process;biological_process;biological_process	ruffle;regulation of angiogenesis;regulation of wound healing;positive regulation of apoptotic process;cell adhesion;membrane;cell surface;extrinsic apoptotic signaling pathway;plasma membrane;integral component of membrane;positive regulation of axon extension;substrate-dependent cell migration, cell attachment to substrate;positive regulation of extrinsic apoptotic signaling pathway	K05149	ko04060	Cytokine-cytokine receptor interaction
ENSMUSG00000041550	167	169	591	622	-1.98724	8.89019	346.106	1.27e-20	9.37e-18	Serpina5	-	Q8BVN1	Uncharacterized protein	NP_766541.2	plasma serine protease inhibitor precursor	268591	Serpina5	serine (or cysteine) peptidase inhibitor, clade A, member 5	O	PF00079	Serpin (serine protease inhibitor)	IPR023796;IPR000215;IPR036186	Serpin domain;Serpin family;Serpin superfamily	COG4826;KOG2392	Serine protease inhibitor;Serpin	GO:0005615	cellular_component	extracellular space	K03913	ko04610	Complement and coagulation cascades
ENSMUSG00000024063	258	283	23	31	3.18342	7.47492	344.635	1.37e-20	9.6e-18	Lbh	ENSRNOG00000039902	A0A0G2KAD4	Protein LBH	-	-	-	-	-	-	PF15317	Cardiac transcription factor regulator, Developmental protein	IPR013294	Protein LBH	-	-	GO:0060644;GO:0005737;GO:0005634;GO:2000737;GO:2000103;GO:1904674;GO:0010468;GO:0033147;GO:0030193;GO:0030879;GO:0045893;GO:0006355;GO:1904677;GO:0006351	biological_process;cellular_component;cellular_component;biological_process;biological_process;biological_process;biological_process;biological_process;biological_process;biological_process;biological_process;biological_process;biological_process;biological_process	mammary gland epithelial cell differentiation;cytoplasm;nucleus;negative regulation of stem cell differentiation;positive regulation of mammary stem cell proliferation;positive regulation of somatic stem cell population maintenance;regulation of gene expression;negative regulation of intracellular estrogen receptor signaling pathway;regulation of blood coagulation;mammary gland development;positi…	-	-	-
ENSMUSG00000042436	69	45	285	314	-2.52786	7.77461	297.38	1.66e-19	1.12e-16	Mfap4	-	A0A1A6GEU2	Uncharacterized protein	-	-	-	-	-	-	PF00147	ibrinogen beta and gamma chains, C-terminal globular domain	IPR036056;IPR014716;IPR002181	Fibrinogen-like, C-terminal;Fibrinogen, alpha/beta/gamma chain, C-terminal globular, subdomain 1;Fibrinogen, alpha/beta/gamma chain, C-terminal globular domain	-	-	-	-	-	-	-	-
ENSMUSG00000049932	1867	1680	534	608	1.4978	10.4294	286.104	3.19e-19	2.04e-16	H2ax	ENSRNOG00000010386	D3ZXP3	Histone H2A	NP_001102761.1	H2A histone family, member X	500987	H2ax	H2A.X variant histone	O	PF16211;PF00125	C-terminus of histone H2A;Core histone H2A/H2B/H3/H4	IPR032458;IPR009072;IPR032454;IPR002119;IPR007125	Histone H2A conserved site;Histone-fold;Histone H2A, C-terminal domain;Histone H2A;Histone H2A/H2B/H3	KOG1756;COG5262	Histone 2A;Histone H2A	GO:0000785;GO:0000794;GO:0003674;GO:0000077;GO:0019899;GO:0003684;GO:0021987;GO:0016607;GO:0000724;GO:0006974;GO:0001673;GO:0005654;GO:0005657;GO:0001741;GO:0007283;GO:0042393;GO:0046982;GO:0000781;GO:0035861;GO:0005813;GO:0006342;GO:0071480;GO:0005694;GO:0003677;GO:0090398;GO:0006281;GO:0070062;GO:0000790;GO:0000786;GO:0005634	cellular_component;cellular_component;molecular_function;biological_process;molecular_function;molecular_function;biological_process;cellular_component;biological_process;biological_process;cellular_component;cellular_component;cellular_component;cellular_component;biological_process;molecular_function;molecular_function;cellular_component;cellular_component;cellular_component;biological_process;…	chromatin;condensed nuclear chromosome;molecular_function;DNA damage checkpoint;enzyme binding;damaged DNA binding;cerebral cortex development;nuclear speck;double-strand break repair via homologous recombination;cellular response to DNA damage stimulus;male germ cell nucleus;nucleoplasm;replication fork;XY body;spermatogenesis;histone binding;protein heterodimerization activity;chromosome, telom…	K11251;K11251	ko05034;ko05322	Alcoholism;Systemic lupus erythematosus
ENSMUSG00000006403	220	228	23	29	2.96525	7.2301	282.438	3.95e-19	2.43e-16	Adamts4	ENSMUSG00000006403	Q3TNX8	A disintegrin and metalloproteinase with thrombospondin motifs 4	-	-	240913	Adamts4	a disintegrin-like and metallopeptidase (reprolysin type) with thrombospondin type 1 motif, 4	O	PF01421;PF05986;PF00090;PF01562	Reprolysin (M12B) family zinc metalloprotease;ADAM-TS Spacer 1;Thrombospondin type 1 domain;Reprolysin family propeptide	IPR010294;IPR001590;IPR000884;IPR024079;IPR036383;IPR002870;IPR006586	ADAM-TS Spacer 1;Peptidase M12B, ADAM/reprolysin;Thrombospondin type-1 (TSP1) repeat;Metallopeptidase, catalytic domain superfamily;Thrombospondin type-1 (TSP1) repeat superfamily;Peptidase M12B, propeptide;ADAM, cysteine-rich	KOG3538;ENOG410XPKZ	Disintegrin metalloproteinases with thrombospondin repeats;-	GO:0006508;GO:0008237;GO:0005615;GO:0004222;GO:0016607;GO:0002020;GO:0046872	biological_process;molecular_function;cellular_component;molecular_function;cellular_component;molecular_function;molecular_function	proteolysis;metallopeptidase activity;extracellular space;metalloendopeptidase activity;nuclear speck;protease binding;metal ion binding	-	-	-
ENSMUSG00000033491	280	256	739	821	-1.67741	9.32343	279.672	4.66e-19	2.75e-16	Prss35	ENSRNOG00000025184	F1LLW4	Inactive serine protease 35	XP_017451159.1	inactive serine protease 35 isoform X1	315866	Prss35	serine protease 35	O	PF00089	Trypsin	IPR009003;IPR018114;IPR001254	Peptidase S1, PA clan;Serine proteases, trypsin family, histidine active site;Serine proteases, trypsin domain	ENOG410IF0G;ENOG410ZRQ7	-;-	GO:0005739;GO:0006508;GO:0004252	cellular_component;biological_process;molecular_function	mitochondrion;proteolysis;serine-type endopeptidase activity	-	-	-
ENSMUSG00000027445	457	464	1267	1141	-1.52222	9.99007	275.892	5.85e-19	3.29e-16	Cst9	ENSRNOG00000005162	D3ZMS9	Cystatin	NP_001102067.1	cystatin 9-like precursor	362231	Cst9l	cystatin 9-like	O	PF00031	Cystatin domain	IPR027214;IPR000010	Cystatin;Cystatin domain	ENOG410J1WW;ENOG4111DUC	-;-	GO:0019730;GO:0030414;GO:2000117;GO:0005615;GO:0010466;GO:0004869;GO:0002020	biological_process;molecular_function;biological_process;cellular_component;biological_process;molecular_function;molecular_function	antimicrobial humoral response;peptidase inhibitor activity;negative regulation of cysteine-type endopeptidase activity;extracellular space;negative regulation of peptidase activity;cysteine-type endopeptidase inhibitor activity;protease binding	-	-	-
ENSMUSG00000096010	383	376	74	87	2.09924	8.09651	275.39	6.03e-19	3.29e-16	H4f16	-	B2RTM0	Histone H4	NP_835582.1;NP_835515.1;NP_783587.1;NP_783583.1;NP_694813.1;NP_835500.1;NP_783586.1;NP_001182350.1;NP_783585.1;NP_835499.1;NP_291074.1;NP_783588.1;NP_835583.1	-;-;-;-;-;-;-;-;-;-;-;-;-	319156;319159;319155;319158;100041230;97122;319160;326619;69386;326620;319161;320332;319157	H4c4;H4c11;H4c3;H4c9;H4c17;H4c14;H4c12;H4c1;H4c8;H4c2;H4c18;H4f16;H4c6	H4 clustered histone 4;H4 clustered histone 11;H4 clustered histone 3;H4 clustered histone 9;H4 clustered histone 17;H4 clustered histone 14;H4 clustered histone 12;H4 clustered histone 1;H4 clustered histone 8;H4 clustered histone 2;H4 clustered histone 18;H4 histone 16;H4 clustered histone 6	O;O;O;O;O;O;O;O;O;O;O;O;O	PF15511	Centromere kinetochore component CENP-T histone fold	IPR009072;IPR004823;IPR035425;IPR019809;IPR001951	Histone-fold;TATA box binding protein associated factor (TAF);CENP-T/Histone H4, histone fold;Histone H4, conserved site;Histone H4	KOG3467;COG2036	Histone H4;Histones H3 and H4	GO:0005694;GO:0003677;GO:0046982;GO:0006352;GO:0006334;GO:0000786;GO:0005634	cellular_component;molecular_function;molecular_function;biological_process;biological_process;cellular_component;cellular_component	chromosome;DNA binding;protein heterodimerization activity;DNA-templated transcription, initiation;nucleosome assembly;nucleosome;nucleus	K11254;K11254;K11254	ko05322;ko05203;ko05034	Systemic lupus erythematosus;Viral carcinogenesis;Alcoholism
ENSMUSG00000023043	123	116	2	2	5.6826	6.21742	273.664	6.69e-19	3.53e-16	Krt18	-	A2BDA6	LOC100037084 protein	NP_001091276.1	uncharacterized protein LOC100037084	-	-	-	-	PF00038	Intermediate filament protein	IPR018039;IPR001664;IPR002957;IPR027695	Intermediate filament protein, conserved site;Intermediate filament protein;Keratin, type I;Keratin, type I cytoskeletal 18	-	-	GO:0005882;GO:0005198	cellular_component;molecular_function	intermediate filament;structural molecule activity	-	-	-
ENSMUSG00000027869	0	0	98	93	-9.64899	5.90834	279.457	8.95e-19	4.55e-16	Hsd3b6	-	Q76CU3	3beta-hydroxysteroid dehydrogenase VI	-	-	15497	Hsd3b6	hydroxy-delta-5-steroid dehydrogenase, 3 beta- and steroid delta-isomerase 6	O	PF07993;PF01073;PF16363;PF01370;PF02719;PF05368;PF13460	Male sterility protein;3-beta hydroxysteroid dehydrogenase/isomerase family;P-mannose 4,6 dehydratase;NAD dependent epimerase/dehydratase family;Polysaccharide biosynthesis protein;NmrA-like family;NAD(P)H-binding	IPR002225;IPR036291	3-beta hydroxysteroid dehydrogenase/isomerase;NAD(P)-binding domain superfamily	KOG1430;COG0451	C-3 sterol dehydrogenase/3-beta-hydroxysteroid dehydrogenase and related dehydrogenases;Nucleoside-diphosphate-sugar epimerases	GO:0016491;GO:0055114;GO:0003854;GO:0016616;GO:0006694	molecular_function;biological_process;molecular_function;molecular_function;biological_process	oxidoreductase activity;oxidation-reduction process;3-beta-hydroxy-delta5-steroid dehydrogenase activity;oxidoreductase activity, acting on the CH-OH group of donors, NAD or NADP as acceptor;steroid biosynthetic process	-	-	-
ENSMUSG00000006445	337	306	54	70	2.23561	7.83725	261.143	1.46e-18	7.17e-16	Epha2	ENSRNOG00000009222	D3ZBN3	Eph receptor A2	NP_001102447.1	ephrin type-A receptor 2 precursor	366492	Epha2	Eph receptor A2	O	PF07714;PF00536;PF14575;PF00041;PF01404	Protein tyrosine kinase;SAM domain (Sterile alpha motif);phrin type-A receptor 2 transmembrane domain;ibronectin type III domain;phrin receptor ligand binding domain	IPR016257;IPR000719;IPR009030;IPR001660;IPR011641;IPR020635;IPR011009;IPR013761;IPR001245;IPR034263;IPR008266;IPR008979;IPR036116;IPR001090;IPR027936;IPR013783;IPR003961;IPR017441;IPR001426	Ephrin receptor type-A /type-B;Protein kinase domain;Growth factor receptor cysteine-rich domain superfamily;Sterile alpha motif domain;Tyrosine-protein kinase ephrin type A/B receptor-like;Tyrosine-protein kinase, catalytic domain;Protein kinase-like domain superfamily;Sterile alpha motif/pointed domain superfamily;Serine-threonine/tyrosine-protein kinase, catalytic domain;Ephrin type-A receptor…	COG0515;KOG0196	Serine/threonine protein kinase;Tyrosine kinase, EPH (ephrin) receptor family	GO:0005622;GO:0018108;GO:0060444;GO:0001568;GO:0001818;GO:0045765;GO:0005524;GO:0006954;GO:0030316;GO:1901491;GO:0050830;GO:0030216;GO:0005886;GO:0033598;GO:0008630;GO:0001501;GO:0016021;GO:0009986;GO:0010591;GO:1903078;GO:0004672;GO:0001570;GO:0046849;GO:0004714;GO:0060326;GO:0048870;GO:0048320;GO:0051898;GO:0036342;GO:0048514;GO:0031256;GO:0021915;GO:0001649;GO:0070309;GO:0005003;GO:0016301;GO:…	cellular_component;biological_process;biological_process;biological_process;biological_process;biological_process;molecular_function;biological_process;biological_process;biological_process;biological_process;biological_process;cellular_component;biological_process;biological_process;biological_process;cellular_component;cellular_component;biological_process;biological_process;molecular_function;…	intracellular;peptidyl-tyrosine phosphorylation;branching involved in mammary gland duct morphogenesis;blood vessel development;negative regulation of cytokine production;regulation of angiogenesis;ATP binding;inflammatory response;osteoclast differentiation;negative regulation of lymphangiogenesis;defense response to Gram-positive bacterium;keratinocyte differentiation;plasma membrane;mammary gl…	K05103;K05103;K05103;K05103	ko04015;ko04360;ko04014;ko04151	Rap1 signaling pathway;Axon guidance;Ras signaling pathway;PI3K-Akt signaling pathway
ENSMUSG00000078851	1245	1266	431	403	1.4541	9.94629	254.623	2.22e-18	1.04e-15	H2aw	-	A0A1U7Q479	Histone H2A	XP_005067769.1	-	102000000	LOC101828968	histone H2A type 3	-	-	-	IPR032458;IPR009072;IPR032454;IPR002119;IPR007125	Histone H2A conserved site;Histone-fold;Histone H2A, C-terminal domain;Histone H2A;Histone H2A/H2B/H3	-	-	GO:0005694;GO:0003677;GO:0046982;GO:0000786;GO:0005634	cellular_component;molecular_function;molecular_function;cellular_component;cellular_component	chromosome;DNA binding;protein heterodimerization activity;nucleosome;nucleus	-	-	-
ENSMUSG00000036964	1245	1266	431	404	1.45237	9.94675	254.339	2.26e-18	1.04e-15	Trim17	ENSRNOG00000022983	A0A0H2UI13	E3 ubiquitin-protein ligase TRIM17	-	-	-	-	-	-	PF00643;PF15227;PF00622	B-box zinc finger;zinc finger of C3HC4-type, RING;SPRY domain	IPR013320;IPR003879;IPR001841;IPR003877;IPR001870;IPR032918;IPR035687;IPR017907;IPR000315;IPR006574;IPR013083	Concanavalin A-like lectin/glucanase domain superfamily;Butyrophylin-like, SPRY domain;Zinc finger, RING-type;SPRY domain;B30.2/SPRY domain;E3 ubiquitin-protein ligase TRIM17;TRIM17, PRY/SPRY domain;Zinc finger, RING-type, conserved site;B-box-type zinc finger;SPRY-associated;Zinc finger, RING/FYVE/PHD-type	-	-	GO:0005622;GO:0008270;GO:0032880;GO:0004842;GO:0030674;GO:0006914;GO:0051865;GO:0046872;GO:0016567	cellular_component;molecular_function;biological_process;molecular_function;molecular_function;biological_process;biological_process;molecular_function;biological_process	intracellular;zinc ion binding;regulation of protein localization;ubiquitin-protein transferase activity;protein binding, bridging;autophagy;protein autoubiquitination;metal ion binding;protein ubiquitination	-	-	-
ENSMUSG00000032968	170	214	905	1186	-2.57878	9.57396	427.238	2.63e-18	1.18e-15	Inha	-	Q8VHP1	Inhibin alpha chain	-	-	-	-	-	-	PF00019	Transforming growth factor beta like domain	IPR015615;IPR017175;IPR029034;IPR017948;IPR001839	Transforming growth factor-beta-related;Inhibin, alpha subunit;Cystine-knot cytokine;Transforming growth factor beta, conserved site;Transforming growth factor-beta, C-terminal	-	-	GO:0010469;GO:0042541;GO:0005576;GO:0005179;GO:0008083	biological_process;biological_process;cellular_component;molecular_function;molecular_function	regulation of signaling receptor activity;hemoglobin biosynthetic process;extracellular region;hormone activity;growth factor activity	-	-	-
ENSMUSG00000001473	274	260	43	52	2.35154	7.55607	249.155	3.17e-18	1.38e-15	Tubb6	-	Q3UMM1	Tubulin beta chain	NP_080749.2	tubulin beta-6 chain	67951	Tubb6	tubulin, beta 6 class V	O	PF03953;PF00091	Tubulin C-terminal domain;Tubulin/FtsZ family, GTPase domain	IPR023123;IPR036525;IPR008280;IPR018316;IPR037103;IPR017975;IPR002453;IPR003008;IPR000217;IPR013838	Tubulin, C-terminal;Tubulin/FtsZ, GTPase domain superfamily;Tubulin/FtsZ, C-terminal;Tubulin/FtsZ, 2-layer sandwich domain;Tubulin/FtsZ, C-terminal domain superfamily;Tubulin, conserved site;Beta tubulin;Tubulin/FtsZ, GTPase domain;Tubulin;Beta tubulin, autoregulation binding site	COG5023;KOG1375	Tubulin;Beta tubulin	GO:0005737;GO:0005525;GO:0005200;GO:0005874;GO:0000166;GO:0003924;GO:0007017;GO:0007010;GO:0005856	cellular_component;molecular_function;molecular_function;cellular_component;molecular_function;molecular_function;biological_process;biological_process;cellular_component	cytoplasm;GTP binding;structural constituent of cytoskeleton;microtubule;nucleotide binding;GTPase activity;microtubule-based process;cytoskeleton organization;cytoskeleton	K07375;K07375;K07375	ko04540;ko05130;ko04145	Gap junction;Pathogenic Escherichia coli infection;Phagosome
ENSMUSG00000028063	674	607	150	192	1.7676	8.90695	247.739	3.48e-18	1.46e-15	Lmna	ENSRNOG00000019638	G3V8L3	Lamin A, isoform CRA_b	NP_001002016.2	prelamin-A/C	60374	Lmna	lamin A/C	O	PF00038;PF00932	Intermediate filament protein;Lamin Tail Domain	IPR018039;IPR001664;IPR036415;IPR001322	Intermediate filament protein, conserved site;Intermediate filament protein;Lamin tail domain superfamily;Lamin tail domain	ENOG410Y2H6;KOG0977	-;Nuclear envelope protein lamin, intermediate filament superfamily	GO:0005882;GO:0008285;GO:0006998;GO:1903243;GO:0005638;GO:0030334;GO:0090201;GO:2001237;GO:0031965;GO:0005654;GO:0005198;GO:0005635;GO:0006997;GO:0072201;GO:0030951;GO:0090343;GO:0010628;GO:0055015;GO:0034504;GO:1900180;GO:0035105;GO:0071456;GO:0005634	cellular_component;biological_process;biological_process;biological_process;cellular_component;biological_process;biological_process;biological_process;cellular_component;cellular_component;molecular_function;cellular_component;biological_process;biological_process;biological_process;biological_process;biological_process;biological_process;biological_process;biological_process;biological_process;…	intermediate filament;negative regulation of cell proliferation;nuclear envelope organization;negative regulation of cardiac muscle hypertrophy in response to stress;lamin filament;regulation of cell migration;negative regulation of release of cytochrome c from mitochondria;negative regulation of extrinsic apoptotic signaling pathway;nuclear membrane;nucleoplasm;structural molecule activity;nucle…	K12641;K12641;K12641;K12641	ko05414;ko05412;ko05410;ko04210	Dilated cardiomyopathy;Arrhythmogenic right ventricular cardiomyopathy (ARVC);Hypertrophic cardiomyopathy (HCM);Apoptosis
ENSMUSG00000001435	354	368	886	987	-1.51062	9.63005	247.421	3.56e-18	1.46e-15	Col18a1	ENSMUSG00000001435	E9QPX1	Collagen alpha-1	XP_006513236.1	collagen alpha-1(XVIII) chain isoform X1	12822	Col18a1	collagen, type XVIII, alpha 1	O	PF06121;PF01392;PF13385;PF06482;PF01391	omain of Unknown Function (DUF959);z domain;Concanavalin A-like lectin/glucanases superfamily;Collagenase NC10 and Endostatin;Collagen triple helix repeat (20 copies)	IPR016186;IPR013320;IPR035523;IPR010363;IPR036790;IPR001791;IPR020067;IPR008160;IPR010515;IPR016187	C-type lectin-like/link domain superfamily;Concanavalin A-like lectin/glucanase domain superfamily;Collagen alpha-1(XVIII) chain, frizzled domain;Domain of unknown function DUF959, collagen XVIII, N-terminal;Frizzled cysteine-rich domain superfamily;Laminin G domain;Frizzled domain;Collagen triple helix repeat;Collagenase NC10/endostatin;C-type lectin fold	KOG3546;ENOG410XQ04	Collagens (type XV);-	GO:0007155;GO:0031012;GO:0005581;GO:0005198	biological_process;cellular_component;cellular_component;molecular_function	cell adhesion;extracellular matrix;collagen trimer;structural molecule activity	-	-	-
ENSMUSG00000024912	162	151	15	10	3.49722	6.67881	243.756	4.54e-18	1.81e-15	Fosl1	-	Q3UMK5	Fos-like antigen 1	NP_034365.1	fos-related antigen 1	14283	Fosl1	fos-like antigen 1	O	PF00170	bZIP transcription factor	IPR004827;IPR000837;IPR029815	Basic-leucine zipper domain;AP-1 transcription factor;Fos-related antigen 1	ENOG4111CH5;KOG1414	-;Transcriptional activator FOSB/c-Fos and related bZIP transcription factors	GO:0051591;GO:0003700;GO:0061614;GO:0001701;GO:0008285;GO:0007296;GO:0045787;GO:0014070;GO:0005634;GO:0005654;GO:0034097;GO:0031668;GO:2000144;GO:0000978;GO:0045944;GO:0042734;GO:0006357;GO:0060674;GO:0009612;GO:0001077;GO:0007612;GO:0051091;GO:0042493;GO:0006355;GO:0005829;GO:0007565;GO:0043005;GO:0009629;GO:0003677;GO:0042542;GO:0051412;GO:0000977;GO:0043065;GO:0043231;GO:0032570	biological_process;molecular_function;biological_process;biological_process;biological_process;biological_process;biological_process;biological_process;cellular_component;cellular_component;biological_process;biological_process;biological_process;molecular_function;biological_process;cellular_component;biological_process;biological_process;biological_process;molecular_function;biological_process;…	response to cAMP;DNA binding transcription factor activity;pri-miRNA transcription by RNA polymerase II;in utero embryonic development;negative regulation of cell proliferation;vitellogenesis;positive regulation of cell cycle;response to organic cyclic compound;nucleus;nucleoplasm;response to cytokine;cellular response to extracellular stimulus;positive regulation of DNA-templated transcription, …	K04502;K04502;K04502	ko04310;ko05166;ko04380	Wnt signaling pathway;HTLV-I infection;Osteoclast differentiation
ENSMUSG00000046402	451	430	121	124	1.70898	8.38673	222.341	2.04e-17	7.92e-15	Rbp1	-	Q58EU7	Rbp1 protein	NP_035384.1	retinol-binding protein 1	19659	Rbp1	retinol binding protein 1, cellular	O	PF00061	Lipocalin / cytosolic fatty-acid binding protein family	IPR031264;IPR012674;IPR000566;IPR031259;IPR000463	Retinol-binding protein 1;Calycin;Lipocalin/cytosolic fatty-acid binding domain;Intracellular lipid binding protein;Cytosolic fatty-acid binding	KOG4015;ENOG4111US8	Fatty acid-binding protein FABP;-	GO:0042573;GO:0006776;GO:0005811;GO:0005654;GO:0044297;GO:0030852;GO:0002138;GO:0008289;GO:0019841;GO:0033189;GO:0005829;GO:0042572	biological_process;biological_process;cellular_component;cellular_component;cellular_component;biological_process;biological_process;molecular_function;molecular_function;biological_process;cellular_component;biological_process	retinoic acid metabolic process;vitamin A metabolic process;lipid droplet;nucleoplasm;cell body;regulation of granulocyte differentiation;retinoic acid biosynthetic process;lipid binding;retinol binding;response to vitamin A;cytosol;retinol metabolic process	-	-	-
ENSMUSG00000017733	18	24	142	160	-2.97427	6.7339	219.46	2.52e-17	9.53e-15	Eppin	-	A0A1A6HUD2	Uncharacterized protein	-	-	-	-	-	-	PF00014;PF00095	Kunitz/Bovine pancreatic trypsin inhibitor domain;WAP-type (Whey Acidic Protein) 'four-disulfide core'	IPR036880;IPR036645;IPR002223;IPR020901;IPR008197	Pancreatic trypsin inhibitor Kunitz domain superfamily;Elafin-like superfamily;Pancreatic trypsin inhibitor Kunitz domain;Proteinase inhibitor I2, Kunitz, conserved site;WAP-type 'four-disulfide core' domain	-	-	GO:0030414;GO:0004867;GO:0016020;GO:0010466;GO:0016021;GO:0005576;GO:0010951	molecular_function;molecular_function;cellular_component;biological_process;cellular_component;cellular_component;biological_process	peptidase inhibitor activity;serine-type endopeptidase inhibitor activity;membrane;negative regulation of peptidase activity;integral component of membrane;extracellular region;negative regulation of endopeptidase activity	-	-	-
ENSMUSG00000031170	11	8	109	118	-3.69679	6.26089	217.739	2.86e-17	1.06e-14	Slc38a5	ENSRNOG00000027767	A0A0H2UHW1	Sodium-coupled neutral amino acid transporter 5	XP_008771290.1	sodium-coupled neutral amino acid transporter 5 isoform X1	192208	Slc38a5	solute carrier family 38, member 5	O	PF01490	Transmembrane amino acid transporter protein	IPR013057	Amino acid transporter, transmembrane domain	-	-	GO:0016020;GO:0016021	cellular_component;cellular_component	membrane;integral component of membrane	-	-	-
ENSMUSG00000037742	840	785	266	277	1.44439	9.32462	216.832	3.06e-17	1.1e-14	Eef1a1	ENSSTOG00000007687	I3MA74	Elongation factor 1-alpha	XP_005341320.1	-	102000000	Eef1a1	eukaryotic translation elongation factor 1 alpha 1	-	PF03144;PF00009;PF03143	longation factor Tu domain 2;longation factor Tu GTP binding domain;longation factor Tu C-terminal domain	IPR004539;IPR009000;IPR009001;IPR004161;IPR031157;IPR004160;IPR000795;IPR027417	Translation elongation factor EF1A, eukaryotic/archaeal;Translation protein, beta-barrel domain superfamily;Translation elongation factor EF1A/initiation factor IF2gamma, C-terminal;Translation elongation factor EFTu-like, domain 2;Tr-type G domain, conserved site;Translation elongation factor EFTu/EF1A, C-terminal;Transcription factor, GTP-binding domain;P-loop containing nucleoside triphosphate…	COG5256;KOG0052	Translation elongation factor EF-1alpha (GTPase);Translation elongation factor EF-1 alpha/Tu	GO:0005737;GO:0006414;GO:0005525;GO:0000166;GO:0003746;GO:0003924	cellular_component;biological_process;molecular_function;molecular_function;molecular_function;molecular_function	cytoplasm;translational elongation;GTP binding;nucleotide binding;translation elongation factor activity;GTPase activity	-	-	-
ENSMUSG00000004040	649	647	215	192	1.53437	8.97881	215.325	3.43e-17	1.2e-14	Stat3	ENSLAFG00000014062	G3TCI8	Signal transducer and activator of transcription	XP_010592770.1;XP_010592769.1;XP_010592768.1	-;-;-	101000000	STAT3	signal transducer and activator of transcription 3	-	PF02865;PF02864;PF01017;PF00017	STAT protein, protein interaction domain;STAT protein, DNA binding domain;STAT protein, all-alpha domain;SH2 domain	IPR013800;IPR000980;IPR001217;IPR013799;IPR036860;IPR015988;IPR013801;IPR035855;IPR012345;IPR008967;IPR036535	STAT transcription factor, all-alpha domain;SH2 domain;Transcription factor STAT;STAT transcription factor, protein interaction;SH2 domain superfamily;STAT transcription factor, coiled coil;STAT transcription factor, DNA-binding;STAT3, SH2 domain;STAT transcription factor, DNA-binding, N-terminal;p53-like transcription factor, DNA-binding;STAT transcription factor, N-terminal domain superfamily	ENOG410XPN8;KOG3667	-;STAT protein	GO:0005737;GO:0004871;GO:0003677;GO:0003700;GO:0006355;GO:0005634;GO:0007165;GO:0006351	cellular_component;molecular_function;molecular_function;molecular_function;biological_process;cellular_component;biological_process;biological_process	cytoplasm;signal transducer activity;DNA binding;DNA binding transcription factor activity;regulation of transcription, DNA-templated;nucleus;signal transduction;transcription, DNA-templated	-	-	-
ENSMUSG00000022180	54	46	217	209	-2.22443	7.33657	213.493	3.93e-17	1.35e-14	Slc7a8	-	G3HRE6	Large neutral amino acids transporter small subunit 2	XP_003506177.1	large neutral amino acids transporter small subunit 2 isoform X1	101000000	Slc7a8	solute carrier family 7 member 8	-	PF13520	Amino acid permease	IPR004760;IPR002293	L-type amino acid transporter;Amino acid/polyamine transporter I	-	-	GO:0055085;GO:0016020;GO:0016021;GO:0006865;GO:0022857	biological_process;cellular_component;cellular_component;biological_process;molecular_function	transmembrane transport;membrane;integral component of membrane;amino acid transport;transmembrane transporter activity	K13781	ko04974	Protein digestion and absorption
ENSMUSG00000042622	372	391	102	105	1.74521	8.17473	209.635	5.28e-17	1.77e-14	Maff	-	Q3UKW6	Uncharacterized protein	-	-	17133	Maff	v-maf musculoaponeurotic fibrosarcoma oncogene family, protein F (avian)	O	PF03131	bZIP Maf transcription factor	IPR004826;IPR024874;IPR033531;IPR008917;IPR004827	Basic leucine zipper domain, Maf-type;Transcription factor Maf family;Transcription factor MafF;Transcription factor, Skn-1-like, DNA-binding domain superfamily;Basic-leucine zipper domain	ENOG41102C7;KOG4196	-;bZIP transcription factor MafK	GO:0005634;GO:0003677;GO:0003700;GO:0006355;GO:0006351	cellular_component;molecular_function;molecular_function;biological_process;biological_process	nucleus;DNA binding;DNA binding transcription factor activity;regulation of transcription, DNA-templated;transcription, DNA-templated	-	-	-
ENSMUSG00000006800	36	45	186	200	-2.38473	7.16748	208.778	5.63e-17	1.85e-14	Sulf2	-	Q6ZPV3	MKIAA1247 protein	-	-	72043	Sulf2	sulfatase 2	O	PF00884;PF12548	Sulfatase;Sulfatase protein	IPR024607;IPR017849;IPR017850;IPR024609;IPR014615;IPR000917	Sulfatase, conserved site;Alkaline phosphatase-like, alpha/beta/alpha;Alkaline-phosphatase-like, core domain superfamily;Extracellular sulfatase, C-terminal;Extracellular sulfatase;Sulfatase, N-terminal	KOG3731;COG3119	Sulfatases;Arylsulfatase A and related enzymes	GO:0008152;GO:0008484;GO:0005794;GO:0005783;GO:0009986;GO:0003824;GO:0005509;GO:0046872	biological_process;molecular_function;cellular_component;cellular_component;cellular_component;molecular_function;molecular_function;molecular_function	metabolic process;sulfuric ester hydrolase activity;Golgi apparatus;endoplasmic reticulum;cell surface;catalytic activity;calcium ion binding;metal ion binding	-	-	-
ENSMUSG00000029231	222	247	606	596	-1.49266	8.99437	206.332	6.81e-17	2.18e-14	Pdgfra	-	A0A1U8CAK9	Platelet-derived growth factor receptor alpha	XP_012976498.1;XP_012976497.1;XP_012976499.1;XP_005080835.1;XP_005080834.1	-;-;-;-;platelet-derived growth factor receptor alpha	102000000	Pdgfra	platelet derived growth factor receptor alpha	-	-	-	IPR007110;IPR020635;IPR036179;IPR003599;IPR000719;IPR001245;IPR011009;IPR017441;IPR003598;IPR008266;IPR027290;IPR013783;IPR013098;IPR001824	Immunoglobulin-like domain;Tyrosine-protein kinase, catalytic domain;Immunoglobulin-like domain superfamily;Immunoglobulin subtype;Protein kinase domain;Serine-threonine/tyrosine-protein kinase, catalytic domain;Protein kinase-like domain superfamily;Protein kinase, ATP binding site;Immunoglobulin subtype 2;Tyrosine-protein kinase, active site;Platelet-derived growth factor receptor alpha;Immunog…	-	-	GO:0018108;GO:0005018;GO:0005524;GO:0005886;GO:0016021;GO:0006935;GO:0004672;GO:0004714;GO:0016301;GO:0016310;GO:0035790;GO:0016020;GO:0004713;GO:0048008;GO:0006468;GO:0007275;GO:0016740;GO:0007169;GO:0000166	biological_process;molecular_function;molecular_function;cellular_component;cellular_component;biological_process;molecular_function;molecular_function;molecular_function;biological_process;biological_process;cellular_component;molecular_function;biological_process;biological_process;biological_process;molecular_function;biological_process;molecular_function	peptidyl-tyrosine phosphorylation;platelet-derived growth factor alpha-receptor activity;ATP binding;plasma membrane;integral component of membrane;chemotaxis;protein kinase activity;transmembrane receptor protein tyrosine kinase activity;kinase activity;phosphorylation;platelet-derived growth factor receptor-alpha signaling pathway;membrane;protein tyrosine kinase activity;platelet-derived growt…	-	-	-
ENSMUSG00000020053	5	8	110	91	-4.05975	6.06584	201.943	9.61e-17	3.02e-14	Igf1	ENSMUSG00000020053	Q8CAR0	Insulin-like growth factor I	NP_001104744.1;NP_001104746.1	insulin-like growth factor I isoform 3 precursor;insulin-like growth factor I isoform 5 precursor	16000	Igf1	insulin-like growth factor 1	O	PF00049	Insulin/IGF/Relaxin family	IPR022352;IPR022341;IPR016179;IPR022353;IPR036438;IPR022350	Insulin family;Insulin-like growth factor I;Insulin-like;Insulin, conserved site;Insulin-like superfamily;Insulin-like growth factor	ENOG410IJ2T;ENOG4111MIV	-;-	GO:0010469;GO:0005615;GO:0005576;GO:0005179;GO:0008083	biological_process;cellular_component;cellular_component;molecular_function;molecular_function	regulation of signaling receptor activity;extracellular space;extracellular region;hormone activity;growth factor activity	-	-	-
ENSMUSG00000022894	27	19	137	162	-2.82996	6.73731	201.465	9.98e-17	3.07e-14	Adamts5	-	Q6TY19	ADAMTS5	NP_942056.1	A disintegrin and metalloproteinase with thrombospondin motifs 5 precursor	304135	Adamts5	ADAM metallopeptidase with thrombospondin type 1 motif, 5	O	PF01421;PF05986;PF00090;PF01562	Reprolysin (M12B) family zinc metalloprotease;ADAM-TS Spacer 1;Thrombospondin type 1 domain;Reprolysin family propeptide	IPR013276;IPR010294;IPR001590;IPR000884;IPR024079;IPR036383;IPR002870;IPR006586	Peptidase M12B, ADAM-TS5;ADAM-TS Spacer 1;Peptidase M12B, ADAM/reprolysin;Thrombospondin type-1 (TSP1) repeat;Metallopeptidase, catalytic domain superfamily;Thrombospondin type-1 (TSP1) repeat superfamily;Peptidase M12B, propeptide;ADAM, cysteine-rich	ENOG410IND8;ENOG410ZQPN	-;-	GO:0008270;GO:0006508;GO:0005575;GO:0003674;GO:0005578;GO:0008237;GO:0050840;GO:0005615;GO:0004222;GO:0042742;GO:0044691;GO:0046872;GO:0008201	molecular_function;biological_process;cellular_component;molecular_function;;molecular_function;molecular_function;cellular_component;molecular_function;biological_process;biological_process;molecular_function;molecular_function	zinc ion binding;proteolysis;cellular_component;molecular_function;;metallopeptidase activity;extracellular matrix binding;extracellular space;metalloendopeptidase activity;defense response to bacterium;tooth eruption;metal ion binding;heparin binding	-	-	-
ENSMUSG00000095180	2	2	76	77	-5.30447	5.63561	198.57	1.26e-16	3.79e-14	Rhox5	ENSMUSG00000095180	V9GXJ4	Homeobox protein Rhox5	-	-	-	-	-	-	-	-	IPR001356	Homeobox domain	-	-	GO:0003677	molecular_function	DNA binding	-	-	-
ENSMUSG00000097993	100	109	2	6	4.53093	6.06168	198.3	1.29e-16	3.79e-14	Ptprv	-	Q9ERK5	Osteotesticular protein tyrosine phosphatase	-	-	13924	Ptprv	protein tyrosine phosphatase, receptor type, V	O	PF00102;PF00041	Protein-tyrosine phosphatase;ibronectin type III domain	IPR016130;IPR003595;IPR003961;IPR000242;IPR029021;IPR013783;IPR000387;IPR036116	Protein-tyrosine phosphatase, active site;Protein-tyrosine phosphatase, catalytic;Fibronectin type III;PTP type protein phosphatase;Protein-tyrosine phosphatase-like;Immunoglobulin-like fold;Tyrosine specific protein phosphatases domain;Fibronectin type III superfamily	-	-	GO:0004721;GO:0016791;GO:0016020;GO:0016311;GO:0035335;GO:0004725;GO:0016787;GO:0006470;GO:0016021	molecular_function;molecular_function;cellular_component;biological_process;biological_process;molecular_function;molecular_function;biological_process;cellular_component	phosphoprotein phosphatase activity;phosphatase activity;membrane;dephosphorylation;peptidyl-tyrosine dephosphorylation;protein tyrosine phosphatase activity;hydrolase activity;protein dephosphorylation;integral component of membrane	-	-	-
ENSMUSG00000069305	298	246	51	67	2.06538	7.62935	194.645	1.73e-16	5e-14	Hist1h4n	-	A0A091EES9	Histone H4	XP_010621298.1;XP_010621017.1;XP_010636723.1;XP_010621293.1;XP_010621315.1	-;-;-;-;-	104861514;104861624;104861338;104856843;104861529;104861510;104870596;104872243	LOC104861514;LOC104861624;LOC104861338;LOC104856843;LOC104861529;LOC104861510;LOC104870596;LOC104872243	histone H4;uncharacterized LOC104861624;histone H4;histone H4;histone H4;histone H4;histone H3;histone H4	-;-;-;-;-;-;-;-	PF15511	Centromere kinetochore component CENP-T histone fold	IPR009072;IPR004823;IPR035425;IPR019809;IPR001951	Histone-fold;TATA box binding protein associated factor (TAF);CENP-T/Histone H4, histone fold;Histone H4, conserved site;Histone H4	-	-	GO:0005694;GO:0003677;GO:0046982;GO:0006352;GO:0006334;GO:0000786;GO:0005634	cellular_component;molecular_function;molecular_function;biological_process;biological_process;cellular_component;cellular_component	chromosome;DNA binding;protein heterodimerization activity;DNA-templated transcription, initiation;nucleosome assembly;nucleosome;nucleus	-	-	-
ENSMUSG00000028195	1865	1848	748	775	1.14954	10.5941	192.095	2.13e-16	6.05e-14	Ccn1	-	Q3TX21	Cysteine rich protein 61	NP_034646.1	protein CYR61 precursor	16007	Ccn1	cellular communication network factor 1	O	PF00007;PF00219;PF00093	Cystine-knot domain;Insulin-like growth factor binding protein;von Willebrand factor type C domain	IPR000884;IPR001007;IPR012395;IPR036383;IPR009030;IPR017891;IPR006207;IPR000867;IPR006208	Thrombospondin type-1 (TSP1) repeat;VWFC domain;IGFBP-related, CNN;Thrombospondin type-1 (TSP1) repeat superfamily;Growth factor receptor cysteine-rich domain superfamily;Insulin-like growth factor binding protein, N-terminal, Cys-rich conserved site;Cystine knot, C-terminal;Insulin-like growth factor-binding protein, IGFBP;Glycoprotein hormone subunit beta	ENOG41119KZ;ENOG410IIY0	-;-	GO:0030198;GO:0007155;GO:0005520;GO:0030513;GO:0045669;GO:0050840;GO:0005178;GO:0043066;GO:0003181;GO:0005615;GO:0060716;GO:0045944;GO:0072593;GO:0001649;GO:0003278;GO:0005576;GO:0002041;GO:0010811;GO:0045597;GO:0044319;GO:0010518;GO:0070372;GO:0001558;GO:0060591;GO:0061036;GO:0060413;GO:0043280;GO:0003281;GO:0033690;GO:2000304;GO:0098609;GO:0045860;GO:0030335;GO:0001934;GO:0043065;GO:0060710	biological_process;biological_process;molecular_function;biological_process;biological_process;molecular_function;molecular_function;biological_process;biological_process;cellular_component;biological_process;biological_process;biological_process;biological_process;biological_process;cellular_component;biological_process;biological_process;biological_process;biological_process;biological_process;…	extracellular matrix organization;cell adhesion;insulin-like growth factor binding;positive regulation of BMP signaling pathway;positive regulation of osteoblast differentiation;extracellular matrix binding;integrin binding;negative regulation of apoptotic process;atrioventricular valve morphogenesis;extracellular space;labyrinthine layer blood vessel development;positive regulation of transcript…	-	-	-
ENSMUSG00000034994	1505	1455	513	617	1.25287	10.2374	189.083	2.74e-16	7.62e-14	Eef2	-	Q52MA1	Uncharacterized protein	NP_001184199.1	-	-	-	-	-	PF03144;PF14492;PF00009;PF03764;PF00679	longation factor Tu domain 2;longation Factor G, domain II;longation factor Tu GTP binding domain;longation factor G, domain IV;longation factor G C-terminus	IPR000640;IPR009000;IPR020568;IPR004161;IPR031157;IPR014721;IPR000795;IPR035647;IPR027417;IPR005517;IPR005225	Elongation factor EFG, domain V-like;Translation protein, beta-barrel domain superfamily;Ribosomal protein S5 domain 2-type fold;Translation elongation factor EFTu-like, domain 2;Tr-type G domain, conserved site;Ribosomal protein S5 domain 2-type fold, subgroup;Transcription factor, GTP-binding domain;EF-G domain III/V-like;P-loop containing nucleoside triphosphate hydrolase;Translation elongatio…	-	-	GO:0005525;GO:0003924	molecular_function;molecular_function	GTP binding;GTPase activity	K03234;K03234	ko04152;ko04921	AMPK signaling pathway;Oxytocin signaling pathway
ENSMUSG00000016494	25	29	155	138	-2.57019	6.74496	183.664	4.33e-16	1.18e-13	Cd34	-	Q543B6	CD34 antigen, isoform CRA_b	NP_598415.1	hematopoietic progenitor cell antigen CD34 isoform 2 precursor	12490	Cd34	CD34 antigen	O	PF06365	CD34/Podocalyxin family	IPR013836;IPR008083	CD34/Podocalyxin;CD34 antigen	ENOG410YPR6;ENOG410IPJJ	-;-	GO:0043199;GO:1900041;GO:0072254;GO:0005737;GO:0071425;GO:0030097;GO:0007155;GO:0045171;GO:0071971;GO:0030195;GO:0030246;GO:1900035;GO:0071944;GO:0005886;GO:0071657;GO:0016021;GO:0009986;GO:0042482;GO:0008134;GO:0045766;GO:0007165;GO:0010629;GO:0048870;GO:0061042;GO:1900168;GO:0036053;GO:0003094;GO:1901215;GO:0008283;GO:1900038;GO:0045019;GO:0060290;GO:0035759;GO:0005576;GO:0009897;GO:0050900;GO:…	molecular_function;biological_process;biological_process;cellular_component;biological_process;biological_process;biological_process;cellular_component;biological_process;biological_process;molecular_function;biological_process;cellular_component;cellular_component;biological_process;cellular_component;cellular_component;biological_process;molecular_function;biological_process;biological_process;…	sulfate binding;negative regulation of interleukin-2 secretion;metanephric glomerular mesangial cell differentiation;cytoplasm;hematopoietic stem cell proliferation;hemopoiesis;cell adhesion;intercellular bridge;extracellular exosome assembly;negative regulation of blood coagulation;carbohydrate binding;negative regulation of cellular response to heat;cell periphery;plasma membrane;positive regul…	K06474;K06474	ko04514;ko04640	Cell adhesion molecules (CAMs);Hematopoietic cell lineage
ENSMUSG00000036181	454	437	138	148	1.50231	8.45182	179.542	6.19e-16	1.63e-13	H1f2	-	Q5SZA3	Histone cluster 1, H1c	NP_056601.1	histone H1.2	50708	H1f2	H1.2 linker histone, cluster member	O	PF00538	linker histone H1 and H5 family	IPR005819;IPR036390;IPR036388;IPR005818	Histone H5;Winged helix DNA-binding domain superfamily;Winged helix-like DNA-binding domain superfamily;Linker histone H1/H5, domain H15	KOG4012;ENOG4112541	Histone H1;-	GO:0005694;GO:0098532;GO:0031490;GO:0035327;GO:0003677;GO:0000122;GO:0080182;GO:0006357;GO:0006334;GO:0000786;GO:0005634;GO:0005719;GO:0016584	cellular_component;biological_process;molecular_function;cellular_component;molecular_function;biological_process;biological_process;biological_process;biological_process;cellular_component;cellular_component;cellular_component;biological_process	chromosome;histone H3-K27 trimethylation;chromatin DNA binding;transcriptionally active chromatin;DNA binding;negative regulation of transcription by RNA polymerase II;histone H3-K4 trimethylation;regulation of transcription by RNA polymerase II;nucleosome assembly;nucleosome;nucleus;nuclear euchromatin;nucleosome positioning	-	-	-
ENSMUSG00000026043	148	122	350	386	-1.58278	8.26309	179.539	6.19e-16	1.63e-13	Col3a1	-	Q8BLW4	Uncharacterized protein	-	-	12825	Col3a1	collagen, type III, alpha 1	O	PF01410;PF00093;PF01391	ibrillar collagen C-terminal domain;von Willebrand factor type C domain;Collagen triple helix repeat (20 copies)	IPR000885;IPR008160;IPR001007	Fibrillar collagen, C-terminal;Collagen triple helix repeat;VWFC domain	ENOG410XNMM;KOG3544	-;Collagens (type IV and type XIII), and related proteins	GO:0005201	molecular_function	extracellular matrix structural constituent	-	-	-
ENSMUSG00000035561	8	7	88	90	-3.68214	5.92097	177.049	7.71e-16	2e-13	Aldh1b1	ENSRNOG00000011497	G3V7I5	Aldehyde dehydrogenase X, mitochondrial	-	-	-	-	-	-	PF00171	Aldehyde dehydrogenase family	IPR029510;IPR016161;IPR016160;IPR016162;IPR016163;IPR015590	Aldehyde dehydrogenase, glutamic acid active site;Aldehyde/histidinol dehydrogenase;Aldehyde dehydrogenase, cysteine active site;Aldehyde dehydrogenase, N-terminal;Aldehyde dehydrogenase, C-terminal;Aldehyde dehydrogenase domain	COG1012;KOG2450	NAD-dependent aldehyde dehydrogenases;Aldehyde dehydrogenase	GO:0008152;GO:0016491;GO:0055114;GO:0005654;GO:0005739;GO:0016620;GO:0043231	biological_process;molecular_function;biological_process;cellular_component;cellular_component;molecular_function;cellular_component	metabolic process;oxidoreductase activity;oxidation-reduction process;nucleoplasm;mitochondrion;oxidoreductase activity, acting on the aldehyde or oxo group of donors, NAD or NADP as acceptor;intracellular membrane-bounded organelle	-	-	-
ENSMUSG00000019539	30	26	135	155	-2.50341	6.74043	176.391	8.17e-16	2.05e-13	Rcn3	ENSRNOG00000043007	A0A0G2K022	Reticulocalbin 3	-	-	-	-	-	-	PF13833;PF13202	-hand domain pair;hand	IPR011992;IPR002048;IPR018247	EF-hand domain pair;EF-hand domain;EF-Hand 1, calcium-binding site	-	-	GO:0005509	molecular_function	calcium ion binding	-	-	-
ENSMUSG00000022865	205	195	32	45	2.2372	7.16616	176.361	8.19e-16	2.05e-13	Cxadr	-	A0A1U7QKW3	coxsackievirus and adenovirus receptor isoform X1	XP_005068268.1	coxsackievirus and adenovirus receptor isoform X1	102000000	Cxadr	CXADR Ig-like cell adhesion molecule	-	-	-	IPR007110;IPR036179;IPR003599;IPR013151;IPR003598;IPR013783;IPR013106	Immunoglobulin-like domain;Immunoglobulin-like domain superfamily;Immunoglobulin subtype;Immunoglobulin;Immunoglobulin subtype 2;Immunoglobulin-like fold;Immunoglobulin V-set domain	-	-	GO:0016020;GO:0016021	cellular_component;cellular_component	membrane;integral component of membrane	-	-	-
ENSMUSG00000017009	1226	1195	456	507	1.19362	9.96642	174.244	9.9e-16	2.43e-13	Sdc4	-	Q3U5S6	Syndecan	NP_035651.1	syndecan-4 precursor	20971	Sdc4	syndecan 4	O	PF01034	Syndecan domain	IPR027789;IPR003585;IPR001050;IPR030479	Syndecan/Neurexin domain;Neurexin/syndecan/glycophorin C;Syndecan;Syndecan, conserved site	ENOG410IXIG;ENOG4111QSA	-;-	GO:0051496;GO:0016021;GO:0009986;GO:0042802;GO:0007165;GO:1903553;GO:0001657;GO:0045121;GO:0043034;GO:0060122;GO:0001843;GO:0051894;GO:0001968;GO:0016020;GO:0070053;GO:0005080;GO:0042130;GO:0042060;GO:1903543;GO:0010762;GO:0045860;GO:0005925	biological_process;cellular_component;cellular_component;molecular_function;biological_process;biological_process;biological_process;cellular_component;cellular_component;biological_process;biological_process;biological_process;molecular_function;cellular_component;molecular_function;molecular_function;biological_process;biological_process;biological_process;biological_process;biological_process;…	positive regulation of stress fiber assembly;integral component of membrane;cell surface;identical protein binding;signal transduction;positive regulation of extracellular exosome assembly;ureteric bud development;membrane raft;costamere;inner ear receptor cell stereocilium organization;neural tube closure;positive regulation of focal adhesion assembly;fibronectin binding;membrane;thrombospondin …	K16338;K16338;K16338	ko04514;ko04512;ko05205	Cell adhesion molecules (CAMs);ECM-receptor interaction;Proteoglycans in cancer
ENSMUSG00000035356	155	157	381	410	-1.47741	8.39497	173.286	1.08e-15	2.6e-13	Nfkbiz	-	M5AJR0	Molecule possessing ankyrin-repeats induced by lipopolysaccharide	-	-	304005	Nfkbiz	NFKB inhibitor zeta	O	PF13637;PF12796	Ankyrin repeats (many copies);Ankyrin repeats (3 copies)	IPR036770;IPR002110;IPR020683	Ankyrin repeat-containing domain superfamily;Ankyrin repeat;Ankyrin repeat-containing domain	KOG0504;COG0666	FOG: Ankyrin repeat;FOG: Ankyrin repeat	-	-	-	-	-	-
ENSMUSG00000050345	209	226	52	33	2.21658	7.28847	173.137	1.09e-15	2.6e-13	4930486L24Rik	ENSCGRG00001023066	A0A061II06	Testin-2-like protein	XP_007619240.1	testin-2	101000000	Testin-2	testin-2	-	PF00112;PF08246	Papain family cysteine protease;Cathepsin propeptide inhibitor domain (I29)	IPR000668;IPR013128;IPR025661;IPR013201	Peptidase C1A, papain C-terminal;Peptidase C1A;Cysteine peptidase, asparagine active site;Cathepsin propeptide inhibitor domain (I29)	-	-	GO:0006508;GO:0016787;GO:0008234	biological_process;molecular_function;molecular_function	proteolysis;hydrolase activity;cysteine-type peptidase activity	-	-	-
ENSMUSG00000027848	15	10	106	96	-3.13753	6.14698	164.688	2.38e-15	5.57e-13	Olfml3	ENSMUSG00000027848	A0A0R4J086	Olfactomedin-like protein 3	NP_598620.2	olfactomedin-like protein 3 precursor	99543	Olfml3	olfactomedin-like 3	O	PF02191	Olfactomedin-like domain	IPR031230;IPR003112	Olfactomedin-like protein 3;Olfactomedin-like domain	-	-	-	-	-	-	-	-
ENSMUSG00000031980	43	44	158	191	-2.13696	7.06806	163.24	2.72e-15	6.28e-13	Agt	ENSMUSG00000031980	Q3UTR7	Angiotensinogen	NP_031454.3	angiotensinogen	11606	Agt	angiotensinogen (serpin peptidase inhibitor, clade A, member 8)	O	PF00079	Serpin (serine protease inhibitor)	IPR023796;IPR000227;IPR000215;IPR036186	Serpin domain;Angiotensinogen;Serpin family;Serpin superfamily	COG4826;KOG2392	Serine protease inhibitor;Serpin	GO:0006606;GO:0051924;GO:0008284;GO:0010469;GO:0007204;GO:1904385;GO:0061098;GO:0032270;GO:0003081;GO:0070371;GO:0045742;GO:0051403;GO:1905010;GO:0016525;GO:1903598;GO:1904754;GO:0010595;GO:0071260;GO:0002018;GO:0003051;GO:0001822;GO:0014873;GO:0014061;GO:0034104;GO:0005179;GO:0032355;GO:0042981;GO:0048659;GO:0005615;GO:0048169;GO:1905589;GO:0045429;GO:0097755;GO:0005576;GO:0031701;GO:0010666;GO:…	biological_process;biological_process;biological_process;biological_process;biological_process;biological_process;biological_process;biological_process;biological_process;biological_process;biological_process;biological_process;biological_process;biological_process;biological_process;biological_process;biological_process;biological_process;biological_process;biological_process;biological_process;…	protein import into nucleus;regulation of calcium ion transport;positive regulation of cell proliferation;regulation of signaling receptor activity;positive regulation of cytosolic calcium ion concentration;cellular response to angiotensin;positive regulation of protein tyrosine kinase activity;positive regulation of cellular protein metabolic process;regulation of systemic arterial blood pressur…	K09821;K09821;K09821;K09821	ko04270;ko04924;ko05410;ko04614	Vascular smooth muscle contraction;Renin secretion;Hypertrophic cardiomyopathy (HCM);Renin-angiotensin system
ENSMUSG00000114635	183	200	44	31	2.21308	7.10951	163.046	2.78e-15	6.3e-13	Gm49392	ENSMUSG00000114635	A0A286YDU1	Uncharacterized protein	-	-	-	-	-	-	-	-	IPR013128;IPR013201	Peptidase C1A;Cathepsin propeptide inhibitor domain (I29)	-	-	GO:0006508;GO:0008234	biological_process;molecular_function	proteolysis;cysteine-type peptidase activity	-	-	-
ENSMUSG00000016918	69	66	219	212	-1.80906	7.43911	162.676	2.87e-15	6.43e-13	Sulf1	ENSMUSG00000016918	A0A0R4J2D2	Extracellular sulfatase Sulf-1	-	-	240725	Sulf1	sulfatase 1	O	PF00884;PF12548	Sulfatase;Sulfatase protein	IPR024607;IPR017849;IPR017850;IPR024609;IPR014615;IPR000917	Sulfatase, conserved site;Alkaline phosphatase-like, alpha/beta/alpha;Alkaline-phosphatase-like, core domain superfamily;Extracellular sulfatase, C-terminal;Extracellular sulfatase;Sulfatase, N-terminal	-	-	GO:0035860;GO:0051216;GO:0008484;GO:0008152;GO:0001822;GO:0030177;GO:0030336;GO:0005886;GO:0030201;GO:0009986;GO:0004065;GO:0045121;GO:0048010;GO:0010575;GO:0005615;GO:0003094;GO:0040037;GO:0040036;GO:0002063;GO:0060384;GO:0001937;GO:0008449;GO:0005783;GO:0060686;GO:0005509;GO:0014846;GO:0060348;GO:0005794;GO:0016525;GO:0032836;GO:0030513;GO:0003824;GO:0048706;GO:0046872	biological_process;biological_process;molecular_function;biological_process;biological_process;biological_process;biological_process;cellular_component;biological_process;cellular_component;molecular_function;cellular_component;biological_process;biological_process;cellular_component;biological_process;biological_process;biological_process;biological_process;biological_process;biological_process;…	glial cell-derived neurotrophic factor receptor signaling pathway;cartilage development;sulfuric ester hydrolase activity;metabolic process;kidney development;positive regulation of Wnt signaling pathway;negative regulation of cell migration;plasma membrane;heparan sulfate proteoglycan metabolic process;cell surface;arylsulfatase activity;membrane raft;vascular endothelial growth factor receptor …	-	-	-
ENSMUSG00000029675	58	61	189	219	-1.91137	7.33766	161.286	3.28e-15	7.23e-13	Eln	-	Q9ESZ9	ELN	-	-	13717	Eln	elastin	O	-	-	IPR003979	Tropoelastin	ENOG4111817;ENOG410IZT8	-;-	GO:0005578;GO:0005201	;molecular_function	;extracellular matrix structural constituent	-	-	-
ENSMUSG00000027443	863	899	1885	1586	-1.11364	10.6368	159.871	3.76e-15	8.13e-13	Cst12	ENSMUSG00000027443	E9Q1S9	Cystatin	NP_081330.1	cystatin-12	69362	Cst12	cystatin 12	O	PF00031	Cystatin domain	IPR027214;IPR000010	Cystatin;Cystatin domain	ENOG41113RX;ENOG410JE6T	-;-	GO:0004869;GO:0010951;GO:0030414;GO:0010466	molecular_function;biological_process;molecular_function;biological_process	cysteine-type endopeptidase inhibitor activity;negative regulation of endopeptidase activity;peptidase inhibitor activity;negative regulation of peptidase activity	-	-	-
ENSMUSG00000060081	576	642	213	225	1.34005	8.94172	159.753	3.8e-15	8.13e-13	H2ac1	ENSMUSG00000060081	Q8CGP4	Histone H2A	NP_783589.1	histone cluster 1, H2aa	319163	H2ac1	H2A clustered histone 1	O	PF16211;PF00125	C-terminus of histone H2A;Core histone H2A/H2B/H3/H4	IPR032458;IPR009072;IPR032454;IPR002119;IPR007125	Histone H2A conserved site;Histone-fold;Histone H2A, C-terminal domain;Histone H2A;Histone H2A/H2B/H3	KOG1756;COG5262	Histone 2A;Histone H2A	GO:0006325;GO:0005694;GO:0003677;GO:0046982;GO:0006342;GO:0000790;GO:0000786;GO:0005634	biological_process;cellular_component;molecular_function;molecular_function;biological_process;cellular_component;cellular_component;cellular_component	chromatin organization;chromosome;DNA binding;protein heterodimerization activity;chromatin silencing;nuclear chromatin;nucleosome;nucleus	K11251;K11251	ko05034;ko05322	Alcoholism;Systemic lupus erythematosus
ENSMUSG00000033685	138	135	341	338	-1.44989	8.1827	158.56	4.26e-15	8.99e-13	Ucp2	-	Q549J5	Uncoupling protein 2	XP_006507642.1;NP_035801.3	-;mitochondrial uncoupling protein 2	22228	Ucp2	uncoupling protein 2 (mitochondrial, proton carrier)	O	PF00153	Mitochondrial carrier protein	IPR018108;IPR023395;IPR002030	Mitochondrial substrate/solute carrier;Mitochondrial carrier domain superfamily;Mitochondrial carrier UCP-like	ENOG410XRV1;KOG0753	-;Mitochondrial fatty acid anion carrier protein/Uncoupling protein	GO:0010942;GO:0005737;GO:0016021;GO:0043066;GO:0097421;GO:0051881;GO:0071333;GO:0070542;GO:0061179;GO:0000303;GO:0032869;GO:0016020;GO:0009749;GO:0031966;GO:0006839;GO:0007568;GO:0007565;GO:0034198;GO:0005739;GO:0001666;GO:0032870	biological_process;cellular_component;cellular_component;biological_process;biological_process;biological_process;biological_process;biological_process;biological_process;biological_process;biological_process;cellular_component;biological_process;cellular_component;biological_process;biological_process;biological_process;biological_process;cellular_component;biological_process;biological_process	positive regulation of cell death;cytoplasm;integral component of membrane;negative regulation of apoptotic process;liver regeneration;regulation of mitochondrial membrane potential;cellular response to glucose stimulus;response to fatty acid;negative regulation of insulin secretion involved in cellular response to glucose stimulus;response to superoxide;cellular response to insulin stimulus;memb…	-	-	-
ENSMUSG00000060126	175	198	34	42	2.15608	7.0819	157.507	4.72e-15	9.82e-13	Tpt1	-	A0A0P6CC09	Translationally-controlled tumor protein	-	-	-	-	-	-	PF00838	Translationally controlled tumour protein	IPR011057;IPR034737;IPR018105;IPR011323;IPR018103	Mss4-like superfamily;Translationally controlled tumor protein (TCTP) domain;Translationally controlled tumour protein;Mss4/translationally controlled tumour-associated TCTP;Translationally controlled tumour protein, conserved site	-	-	-	-	-	-	-	-
ENSMUSG00000018861	19	15	100	120	-2.82081	6.30423	156.273	5.33e-15	1.09e-12	Fdxr	-	Q3UZ58	NADPH:adrenodoxin oxidoreductase, mitochondrial	-	-	14149	Fdxr	ferredoxin reductase	O	PF07992	Pyridine nucleotide-disulphide oxidoreductase	IPR021163;IPR036188;IPR023753	Ferredoxin-NADP+ reductase, adrenodoxin-type;FAD/NAD(P)-binding domain superfamily;FAD/NAD(P)-binding domain	COG0493;KOG1800	NADPH-dependent glutamate synthase beta chain and related oxidoreductases;Ferredoxin/adrenodoxin reductase	GO:0016491;GO:0055114;GO:0005759;GO:0005739;GO:0015039	molecular_function;biological_process;cellular_component;cellular_component;molecular_function	oxidoreductase activity;oxidation-reduction process;mitochondrial matrix;mitochondrion;NADPH-adrenodoxin reductase activity	-	-	-
ENSMUSG00000027293	208	215	52	51	1.89962	7.30608	155.343	5.84e-15	1.18e-12	Ehd4	-	Q3TM70	EH-domain containing 4	NP_598599.2	EH domain-containing protein 4	98878	Ehd4	EH-domain containing 4	O	PF16880;PF00350;PF12763	N-terminal EH-domain containing protein;ynamin family;Cytoskeletal-regulatory complex EF hand	IPR027417;IPR011992;IPR022812;IPR030381;IPR018247;IPR000261;IPR002048;IPR029952;IPR031692	P-loop containing nucleoside triphosphate hydrolase;EF-hand domain pair;Dynamin superfamily;Dynamin-type guanine nucleotide-binding (G) domain;EF-Hand 1, calcium-binding site;EH domain;EF-hand domain;EH domain-containing protein 4;EH domain-containing protein, N-terminal	ENOG410XYGB;KOG1954	-;Endocytosis/signaling protein EHD1	GO:0030100;GO:0050731;GO:0071363;GO:0005525;GO:0006907;GO:0055038;GO:0032456;GO:0051260;GO:0005783;GO:0005886;GO:0048471;GO:0045296;GO:0005509	biological_process;biological_process;biological_process;molecular_function;biological_process;cellular_component;biological_process;biological_process;cellular_component;cellular_component;cellular_component;molecular_function;molecular_function	regulation of endocytosis;positive regulation of peptidyl-tyrosine phosphorylation;cellular response to growth factor stimulus;GTP binding;pinocytosis;recycling endosome membrane;endocytic recycling;protein homooligomerization;endoplasmic reticulum;plasma membrane;perinuclear region of cytoplasm;cadherin binding;calcium ion binding	K12477	ko04144	Endocytosis
ENSMUSG00000021384	63	49	182	205	-1.92307	7.25936	153.625	6.92e-15	1.38e-12	Susd3	ENSRNOG00000016525	D3Z8I2	Sushi domain containing 3	NP_001100811.1	sushi domain-containing protein 3	306810	Susd3	sushi domain containing 3	O	PF00084	Sushi repeat (SCR repeat)	IPR035976;IPR000436	Sushi/SCR/CCP superfamily;Sushi/SCR/CCP domain	ENOG410IY2S;ENOG4111VKU	-;-	GO:0005886;GO:0016020;GO:0016021	cellular_component;cellular_component;cellular_component	plasma membrane;membrane;integral component of membrane	-	-	-
ENSMUSG00000031503	230	234	482	606	-1.36487	8.88594	152.099	8.06e-15	1.58e-12	Col4a2	-	B2RQQ8	Collagen, type IV, alpha 2	NP_034062.3	collagen alpha-2(IV) chain precursor	12827	Col4a2	collagen, type IV, alpha 2	O	PF01413;PF01391	C-terminal tandem repeated domain in type 4 procollagen;Collagen triple helix repeat (20 copies)	IPR001442;IPR016187;IPR008160;IPR036954	Collagen IV, non-collagenous;C-type lectin fold;Collagen triple helix repeat;Collagen IV, non-collagenous domain superfamily	ENOG410XNMM;KOG3544	-;Collagens (type IV and type XIII), and related proteins	GO:0035987;GO:0005581;GO:0005578;GO:0014823;GO:0005201;GO:0005615;GO:0038063;GO:0016525;GO:0005604;GO:0071560;GO:0005576;GO:0031012;GO:0007568;GO:0005587;GO:0006351	biological_process;cellular_component;;biological_process;molecular_function;cellular_component;biological_process;biological_process;cellular_component;biological_process;cellular_component;cellular_component;biological_process;cellular_component;biological_process	endodermal cell differentiation;collagen trimer;;response to activity;extracellular matrix structural constituent;extracellular space;collagen-activated tyrosine kinase receptor signaling pathway;negative regulation of angiogenesis;basement membrane;cellular response to transforming growth factor beta stimulus;extracellular region;extracellular matrix;aging;collagen type IV trimer;transcription, …	K06237;K06237;K06237;K06237;K06237;K06237;K06237;K06237	ko04510;ko04933;ko04151;ko05222;ko05146;ko05200;ko04512;ko04974	Focal adhesion;AGE-RAGE signaling pathway in diabetic complications;PI3K-Akt signaling pathway;Small cell lung cancer;Amoebiasis;Pathways in cancer;ECM-receptor interaction;Protein digestion and absorption
ENSMUSG00000021281	99	85	7	8	3.45935	5.94259	151.175	8.84e-15	1.72e-12	Tnfaip2	ENSMUSG00000021281	D3Z4L9	Tumor necrosis factor alpha-induced protein 2	-	-	-	-	-	-	PF06046	xocyst complex component Sec6	IPR010326	Exocyst complex component EXOC3/Sec6	KOG2286;COG5173	Exocyst complex subunit SEC6;Exocyst complex subunit SEC6	GO:0006887;GO:0000145	biological_process;cellular_component	exocytosis;exocyst	-	-	-
ENSMUSG00000052397	221	220	57	58	1.80087	7.38487	149.917	1e-14	1.92e-12	Ezr	-	Q4KML7	Ezrin	NP_033536.2	ezrin	22350	Ezr	ezrin	O	PF00769;PF09379;PF09380;PF00373	zrin/radixin/moesin family;RM N-terminal domain;RM C-terminal PH-like domain;RM central domain	IPR018979;IPR014352;IPR018980;IPR019748;IPR011174;IPR000798;IPR019749;IPR035963;IPR000299;IPR008954;IPR019747;IPR029071;IPR011993;IPR011259	FERM, N-terminal;FERM/acyl-CoA-binding protein superfamily;FERM, C-terminal PH-like domain;FERM central domain;Ezrin/radixin/moesin;Ezrin/radixin/moesin-like;Band 4.1 domain;FERM superfamily, second domain;FERM domain;Moesin tail domain superfamily;FERM conserved site;Ubiquitin-like domain superfamily;PH-like domain superfamily;Ezrin/radixin/moesin, C-terminal	ENOG410XQFP;KOG3529	-;Radixin, moesin and related proteins of the ERM family	GO:0043622;GO:0071944;GO:0001726;GO:0007159;GO:0001951;GO:0042995;GO:0032991;GO:0005856;GO:0051015;GO:0044393;GO:0097454;GO:0019898;GO:0031532;GO:0051286;GO:2000643;GO:0008022;GO:0030175;GO:0008360;GO:0097449;GO:0005925;GO:1900041;GO:0005884;GO:0044297;GO:1903364;GO:0036064;GO:0042802;GO:0048015;GO:0044853;GO:0040018;GO:0034237;GO:0030315;GO:0050714;GO:1902966;GO:0003376;GO:0032532;GO:0045177;GO:…	biological_process;cellular_component;cellular_component;biological_process;biological_process;cellular_component;cellular_component;cellular_component;molecular_function;cellular_component;cellular_component;cellular_component;biological_process;cellular_component;biological_process;molecular_function;cellular_component;biological_process;cellular_component;cellular_component;biological_process;…	cortical microtubule organization;cell periphery;ruffle;leukocyte cell-cell adhesion;intestinal D-glucose absorption;cell projection;protein-containing complex;cytoskeleton;actin filament binding;microspike;Schwann cell microvillus;extrinsic component of membrane;actin cytoskeleton reorganization;cell tip;positive regulation of early endosome to late endosome transport;protein C-terminus binding;…	K08007;K08007;K08007;K08007;K08007;K08007	ko04810;ko05130;ko04971;ko05206;ko04670;ko05205	Regulation of actin cytoskeleton;Pathogenic Escherichia coli infection;Gastric acid secretion;MicroRNAs in cancer;Leukocyte transendothelial migration;Proteoglycans in cancer
ENSMUSG00000023047	990	989	1747	1851	-0.998261	10.7264	149.136	1.09e-14	2.06e-12	Amhr2	-	A0A1A6HGG2	Receptor protein serine/threonine kinase	-	-	-	-	-	-	PF01064;PF00069	Activin types I and II receptor domain;Protein kinase domain	IPR000333;IPR000472;IPR011009;IPR000719;IPR015771	Ser/Thr protein kinase, TGFB receptor;Activin types I and II receptor domain;Protein kinase-like domain superfamily;Protein kinase domain;Anti-muellerian hormone receptor, type II	-	-	GO:0006468;GO:0004675;GO:0007178;GO:0004702;GO:0023014;GO:0016021;GO:0005524;GO:0016020;GO:0004674;GO:0016740;GO:0016301;GO:0000166;GO:0004672;GO:0016310	biological_process;molecular_function;biological_process;molecular_function;biological_process;cellular_component;molecular_function;cellular_component;molecular_function;molecular_function;molecular_function;molecular_function;molecular_function;biological_process	protein phosphorylation;transmembrane receptor protein serine/threonine kinase activity;transmembrane receptor protein serine/threonine kinase signaling pathway;signal transducer, downstream of receptor, with serine/threonine kinase activity;signal transduction by protein phosphorylation;integral component of membrane;ATP binding;membrane;protein serine/threonine kinase activity;transferase activ…	-	-	-
ENSMUSG00000015143	182	158	25	40	2.24608	6.93553	146.733	1.39e-14	2.6e-12	Actn1	ENSSTOG00000009761	I3ME64	Actinin alpha 1	XP_005322882.1	alpha-actinin-1 isoform X2	102000000	Actn1	actinin alpha 1	-	PF13833;PF00435;PF08726;PF00307	-hand domain pair;Spectrin repeat;Ca2+ insensitive EF hand;Calponin homology (CH) domain	IPR018159;IPR001589;IPR036872;IPR011992;IPR018247;IPR026921;IPR002048;IPR014837;IPR002017;IPR001715	Spectrin/alpha-actinin;Actinin-type actin-binding domain, conserved site;CH domain superfamily;EF-hand domain pair;EF-Hand 1, calcium-binding site;Alpha-actinin 1;EF-hand domain;EF-hand, Ca insensitive;Spectrin repeat;Calponin homology domain	COG5069;KOG0035	Ca2+-binding actin-bundling protein fimbrin/plastin (EF-Hand superfamily);Ca2+-binding actin-bundling protein (actinin), alpha chain (EF-Hand protein superfamily)	GO:0005622;GO:0005737;GO:0005884;GO:0048041;GO:0001726;GO:0005178;GO:0042995;GO:0030374;GO:0048741;GO:0001725;GO:0042383;GO:0005903;GO:0036344;GO:0003725;GO:0030220;GO:0031252;GO:0051015;GO:0017166;GO:0051639;GO:0042803;GO:0030018;GO:0051271;GO:0097433;GO:0051017;GO:0051764;GO:0005923;GO:0030027;GO:0030017;GO:1990357;GO:0044325;GO:0045214;GO:0030486;GO:0003779;GO:0005509;GO:0090637;GO:0051393;GO:…	cellular_component;cellular_component;cellular_component;biological_process;cellular_component;molecular_function;cellular_component;molecular_function;biological_process;cellular_component;cellular_component;cellular_component;biological_process;molecular_function;biological_process;cellular_component;molecular_function;molecular_function;biological_process;molecular_function;cellular_component;…	intracellular;cytoplasm;actin filament;focal adhesion assembly;ruffle;integrin binding;cell projection;ligand-dependent nuclear receptor transcription coactivator activity;skeletal muscle fiber development;stress fiber;sarcolemma;brush border;platelet morphogenesis;double-stranded RNA binding;platelet formation;cell leading edge;actin filament binding;vinculin binding;actin filament network forma…	-	-	-
ENSMUSG00000019899	512	575	1071	1068	-1.11134	9.9386	146.491	1.42e-14	2.63e-12	Lama2	ENSRNOG00000011134	F1M614	Laminin subunit alpha 2	-	-	-	-	-	-	PF02210;PF00055;PF00054;PF00052;PF06008;PF00053;PF06009	Laminin G domain;Laminin N-terminal (Domain VI);Laminin G domain;Laminin B (Domain IV);Laminin Domain I;Laminin EGF domain;Laminin Domain II	IPR002049;IPR013320;IPR038684;IPR009254;IPR009030;IPR001791;IPR000034;IPR000742;IPR010307;IPR008211	Laminin EGF domain;Concanavalin A-like lectin/glucanase domain superfamily;Laminin, N-terminal domain superfamily;Laminin alpha, domain I;Growth factor receptor cysteine-rich domain superfamily;Laminin G domain;Laminin IV;EGF-like domain;Laminin domain II;Laminin, N-terminal	ENOG410XRDC;KOG1836	-;Extracellular matrix glycoprotein Laminin subunits alpha and gamma	GO:0043197;GO:0014037;GO:0032224;GO:0045995;GO:0003674;GO:0005605;GO:0005102;GO:0030155;GO:0007155;GO:0005615;GO:0070062;GO:0005604;GO:0042383;GO:0007411;GO:0031012;GO:0030334	cellular_component;biological_process;biological_process;biological_process;molecular_function;cellular_component;molecular_function;biological_process;biological_process;cellular_component;cellular_component;cellular_component;cellular_component;biological_process;cellular_component;biological_process	dendritic spine;Schwann cell differentiation;positive regulation of synaptic transmission, cholinergic;regulation of embryonic development;molecular_function;basal lamina;signaling receptor binding;regulation of cell adhesion;cell adhesion;extracellular space;extracellular exosome;basement membrane;sarcolemma;axon guidance;extracellular matrix;regulation of cell migration	-	-	-
ENSMUSG00000029838	4	4	68	62	-4.11486	5.45748	144.787	1.7e-14	3.1e-12	Ptn	ENSCGRG00000016886;ENSCGRG00001015713	G3HA63	Pleiotrophin	XP_016830388.1;XP_016822658.1	pleiotrophin;-	101000000	Ptn	pleiotrophin	-	PF05196;PF01091	PTN/MK heparin-binding protein family, N-terminal domain;PTN/MK heparin-binding protein family, C-terminal domain	IPR037122;IPR020092;IPR038130;IPR000762;IPR020089;IPR020091;IPR020090	Pleiotrophin/Midkine, N-terminal domain superfamily;Pleiotrophin/Midkine heparin-binding growth factor, conserved site;Pleiotrophin/Midkine, C-terminal domain superfamily;Midkine heparin-binding growth factor;Pleiotrophin/Midkine, N-terminal domain;Pleiotrophin/Midkine disulphide-rich domain superfamily;Pleiotrophin/Midkine, C-terminal domain	-	-	GO:0010469;GO:0008284;GO:0035374;GO:0019901;GO:0005615;GO:0001503;GO:0007612;GO:0005783;GO:0032991;GO:0030282;GO:0008083;GO:0008201	biological_process;biological_process;molecular_function;molecular_function;cellular_component;biological_process;biological_process;cellular_component;cellular_component;biological_process;molecular_function;molecular_function	regulation of signaling receptor activity;positive regulation of cell proliferation;chondroitin sulfate binding;protein kinase binding;extracellular space;ossification;learning;endoplasmic reticulum;protein-containing complex;bone mineralization;growth factor activity;heparin binding	-	-	-
ENSMUSG00000022756	58	52	178	183	-1.84846	7.17659	144.569	1.74e-14	3.13e-12	Slc7a4	-	A0A1A6GBB7	Uncharacterized protein	-	-	-	-	-	-	PF13520;PF13906	Amino acid permease;C-terminus of AA_permease	IPR029485;IPR002293	Cationic amino acid transporter, C-terminal;Amino acid/polyamine transporter I	-	-	GO:0055085;GO:0016020;GO:0022857;GO:0016021	biological_process;cellular_component;molecular_function;cellular_component	transmembrane transport;membrane;transmembrane transporter activity;integral component of membrane	-	-	-
ENSMUSG00000005268	7	3	64	83	-3.97922	5.63473	143.868	1.87e-14	3.33e-12	Prlr	-	Q99JZ1	Prolactin receptor	-	-	19116	Prlr	prolactin receptor	O	PF09067	rythropoietin receptor, ligand binding	IPR003528;IPR003961;IPR015152;IPR013783;IPR033230;IPR036116	Long hematopoietin receptor, single chain, conserved site;Fibronectin type III;Growth hormone/erythropoietin receptor, ligand binding;Immunoglobulin-like fold;Prolactin receptor;Fibronectin type III superfamily	ENOG410XRJS;ENOG410IUSW	-;-	GO:0004896;GO:0038161;GO:0016020;GO:0016021;GO:0004925	molecular_function;biological_process;cellular_component;cellular_component;molecular_function	cytokine receptor activity;prolactin signaling pathway;membrane;integral component of membrane;prolactin receptor activity	-	-	-
ENSMUSG00000005220	20	21	109	109	-2.53926	6.33107	143.458	1.95e-14	3.43e-12	Corin	ENSRNOG00000002302	J3QTE2	Atrial natriuretic peptide-converting enzyme	-	-	289596	Corin	corin, serine peptidase	O	PF00057;PF01392;PF00089;PF15494	Low-density lipoprotein receptor domain class A;z domain;Trypsin;Scavenger receptor cysteine-rich domain	IPR017448;IPR036790;IPR036772;IPR023415;IPR009003;IPR020067;IPR036055;IPR002172;IPR033116;IPR001254;IPR001190;IPR017052	SRCR-like domain;Frizzled cysteine-rich domain superfamily;SRCR-like domain superfamily;Low-density lipoprotein (LDL) receptor class A, conserved site;Peptidase S1, PA clan;Frizzled domain;LDL receptor-like superfamily;Low-density lipoprotein (LDL) receptor class A repeat;Serine proteases, trypsin family, serine active site;Serine proteases, trypsin domain;SRCR domain;Atrial natriuretic peptide-c…	KOG3577;KOG3627;COG5640	Smoothened and related G-protein-coupled receptors;Trypsin;Secreted trypsin-like serine protease	GO:0006508;GO:0016604;GO:0005044;GO:0004252;GO:0016486;GO:0016020;GO:0015629;GO:0006898;GO:0005886;GO:0035813;GO:0008217;GO:0016021;GO:0009986;GO:0003050;GO:0007565	biological_process;cellular_component;molecular_function;molecular_function;biological_process;cellular_component;cellular_component;biological_process;cellular_component;biological_process;biological_process;cellular_component;cellular_component;biological_process;biological_process	proteolysis;nuclear body;scavenger receptor activity;serine-type endopeptidase activity;peptide hormone processing;membrane;actin cytoskeleton;receptor-mediated endocytosis;plasma membrane;regulation of renal sodium excretion;regulation of blood pressure;integral component of membrane;cell surface;regulation of systemic arterial blood pressure by atrial natriuretic peptide;female pregnancy	-	-	-
ENSMUSG00000048126	84	98	234	273	-1.61235	7.71979	143.058	2.04e-14	3.54e-12	Col6a3	ENSMUSG00000048126	E9PWQ3	Collagen, type VI, alpha 3	-	-	-	-	-	-	PF00014;PF00092;PF01391	Kunitz/Bovine pancreatic trypsin inhibitor domain;von Willebrand factor type A domain;Collagen triple helix repeat (20 copies)	IPR036880;IPR036465;IPR003961;IPR020901;IPR013783;IPR008160;IPR002223;IPR036116;IPR002035	Pancreatic trypsin inhibitor Kunitz domain superfamily;von Willebrand factor A-like domain superfamily;Fibronectin type III;Proteinase inhibitor I2, Kunitz, conserved site;Immunoglobulin-like fold;Collagen triple helix repeat;Pancreatic trypsin inhibitor Kunitz domain;Fibronectin type III superfamily;von Willebrand factor, type A	-	-	GO:0031012;GO:0005581;GO:0005578;GO:0004867;GO:0005615;GO:0042383;GO:0005576;GO:0010951	cellular_component;cellular_component;;molecular_function;cellular_component;cellular_component;cellular_component;biological_process	extracellular matrix;collagen trimer;;serine-type endopeptidase inhibitor activity;extracellular space;sarcolemma;extracellular region;negative regulation of endopeptidase activity	-	-	-
ENSMUSG00000040856	38	39	152	142	-2.06538	6.83789	141.883	2.31e-14	3.96e-12	Dlk1	ENSMUSG00000040856	Q925U3	Delta-like	NP_001177632.1;NP_034182.2	protein delta homolog 1 isoform 2 precursor;protein delta homolog 1 isoform 1 precursor	13386	Dlk1	delta like non-canonical Notch ligand 1	O	PF00008	#NAME?	IPR000152;IPR013032;IPR001881;IPR000742	EGF-type aspartate/asparagine hydroxylation site;EGF-like, conserved site;EGF-like calcium-binding domain;EGF-like domain	KOG1217;ENOG410XP6K	Fibrillins and related proteins containing Ca2+-binding EGF-like domains;-	GO:0016020;GO:0045746;GO:0005615;GO:0030154;GO:0016021;GO:0005509	cellular_component;biological_process;cellular_component;biological_process;cellular_component;molecular_function	membrane;negative regulation of Notch signaling pathway;extracellular space;cell differentiation;integral component of membrane;calcium ion binding	-	-	-
ENSMUSG00000041548	155	164	37	27	2.17732	6.85798	140.97	2.54e-14	4.27e-12	Hspb8	-	A0A1U7QHG7	heat shock protein beta-8	XP_005079042.1	heat shock protein beta-8	102000000	Hspb8	heat shock protein family B (small) member 8	-	-	-	IPR001436;IPR031107;IPR008978;IPR002068	Alpha crystallin/Heat shock protein;Small heat shock protein HSP20;HSP20-like chaperone;Alpha crystallin/Hsp20 domain	-	-	-	-	-	-	-	-
ENSMUSG00000030811	38	43	138	194	-2.16756	6.991	140.942	2.55e-14	4.27e-12	Fbxl19	-	A0A061IBI2	F-box/LRR-repeat protein 19	-	-	-	-	-	-	PF16866;PF02008;PF00646	PHD-finger;CXXC zinc finger domain;-box domain	IPR019786;IPR019787;IPR006553;IPR001810;IPR002857;IPR011011;IPR032675;IPR001965;IPR013083	Zinc finger, PHD-type, conserved site;Zinc finger, PHD-finger;Leucine-rich repeat, cysteine-containing subtype;F-box domain;Zinc finger, CXXC-type;Zinc finger, FYVE/PHD-type;Leucine-rich repeat domain superfamily;Zinc finger, PHD-type;Zinc finger, RING/FYVE/PHD-type	-	-	GO:0046872;GO:0008270;GO:0003677	molecular_function;molecular_function;molecular_function	metal ion binding;zinc ion binding;DNA binding	-	-	-
ENSMUSG00000022715	130	138	313	326	-1.38861	8.11259	140.454	2.68e-14	4.45e-12	Tmem114	ENSRNOG00000002768	D3Z9M6	Putative uncharacterized protein	NP_001128110.1	transmembrane protein 114	501675	Tmem114	transmembrane protein 114	O	PF13903	PMP-22/EMP/MP20/Claudin tight junction	IPR004031	PMP-22/EMP/MP20/Claudin superfamily	ENOG4111IMB;ENOG410IF9Y	-;-	GO:0016324;GO:0016020;GO:0016327;GO:0016021	cellular_component;cellular_component;cellular_component;cellular_component	apical plasma membrane;membrane;apicolateral plasma membrane;integral component of membrane	-	-	-
ENSMUSG00000053279	1305	1286	2304	2186	-0.929256	11.0696	139.192	3.07e-14	5.04e-12	Aldh1a1	ENSRNOG00000017619	A0A0H2UHP1	Retinal dehydrogenase 1	-	-	-	-	-	-	PF00171	Aldehyde dehydrogenase family	IPR029510;IPR016161;IPR016160;IPR016162;IPR016163;IPR015590	Aldehyde dehydrogenase, glutamic acid active site;Aldehyde/histidinol dehydrogenase;Aldehyde dehydrogenase, cysteine active site;Aldehyde dehydrogenase, N-terminal;Aldehyde dehydrogenase, C-terminal;Aldehyde dehydrogenase domain	-	-	GO:0008152;GO:0042573;GO:0016491;GO:0055114;GO:0004028;GO:0048048;GO:0042904;GO:0002072;GO:0016620;GO:0043065;GO:0042572;GO:0042493	biological_process;biological_process;molecular_function;biological_process;molecular_function;biological_process;biological_process;biological_process;molecular_function;biological_process;biological_process;biological_process	metabolic process;retinoic acid metabolic process;oxidoreductase activity;oxidation-reduction process;3-chloroallyl aldehyde dehydrogenase activity;embryonic eye morphogenesis;9-cis-retinoic acid biosynthetic process;optic cup morphogenesis involved in camera-type eye development;oxidoreductase activity, acting on the aldehyde or oxo group of donors, NAD or NADP as acceptor;positive regulation of…	-	-	-
ENSMUSG00000040624	40	35	145	141	-2.06368	6.79894	138.798	3.21e-14	5.2e-12	Plekhg1	ENSMUSG00000040624	F6S200	Pleckstrin homology domain-containing, family G	-	-	-	-	-	-	PF00621	RhoGEF domain	IPR035899;IPR011993;IPR000219;IPR001849	Dbl homology (DH) domain superfamily;PH-like domain superfamily;Dbl homology (DH) domain;Pleckstrin homology domain	ENOG410XR81;KOG3518	-;Putative guanine nucleotide exchange factor	GO:0065009;GO:0003674;GO:0005089;GO:0005654;GO:0035023;GO:0008150;GO:0005634	biological_process;molecular_function;molecular_function;cellular_component;biological_process;biological_process;cellular_component	regulation of molecular function;molecular_function;Rho guanyl-nucleotide exchange factor activity;nucleoplasm;regulation of Rho protein signal transduction;biological_process;nucleus	-	-	-
ENSMUSG00000017466	173	173	380	393	-1.29516	8.41372	138.402	3.35e-14	5.37e-12	Timp2	ENSMUSG00000017466	Q6PI17	Metalloproteinase inhibitor 2	NP_035724.2	-	21858	Timp2	tissue inhibitor of metalloproteinase 2	O	PF00965	Tissue inhibitor of metalloproteinase	IPR030490;IPR001820;IPR027465;IPR015613;IPR001134;IPR008993	Tissue inhibitor of metalloproteinase, conserved site;Protease inhibitor I35 (TIMP);Proteinase inhibitor I35b (TIMP), C-terminal;Metalloproteinase inhibitor 2;Netrin domain;Tissue inhibitor of metalloproteinases-like, OB-fold	KOG4745;ENOG41103NU	Metalloproteinase inhibitor TIMP and related proteins;-	GO:0045930;GO:0030426;GO:0043025;GO:0008285;GO:0009986;GO:0005178;GO:0045666;GO:1905049;GO:0034097;GO:0005615;GO:0032487;GO:0008191;GO:0043410;GO:0005576;GO:0002020;GO:0008270;GO:0045861;GO:0046580;GO:0042493;GO:0010951;GO:0007568;GO:0043005;GO:0045762;GO:0007417	biological_process;cellular_component;cellular_component;biological_process;cellular_component;molecular_function;biological_process;biological_process;biological_process;cellular_component;biological_process;molecular_function;biological_process;cellular_component;molecular_function;molecular_function;biological_process;biological_process;biological_process;biological_process;biological_process;…	negative regulation of mitotic cell cycle;growth cone;neuronal cell body;negative regulation of cell proliferation;cell surface;integrin binding;positive regulation of neuron differentiation;negative regulation of metallopeptidase activity;response to cytokine;extracellular space;regulation of Rap protein signal transduction;metalloendopeptidase inhibitor activity;positive regulation of MAPK casc…	-	-	-
ENSMUSG00000071637	271	230	60	80	1.70066	7.58615	137.719	3.6e-14	5.69e-12	Cebpd	-	B9EIA9	CCAAT/enhancer binding protein	NP_031705.3	CCAAT/enhancer-binding protein delta	12609	Cebpd	CCAAT/enhancer binding protein (C/EBP), delta	O	PF07716	Basic region leucine zipper	IPR004827;IPR016468	Basic-leucine zipper domain;CCAAT/enhancer-binding protein, chordates	-	-	GO:0001077;GO:0006366;GO:0003700;GO:0000978;GO:0045944;GO:0043565;GO:0006355;GO:0005634	molecular_function;biological_process;molecular_function;molecular_function;biological_process;molecular_function;biological_process;cellular_component	transcriptional activator activity, RNA polymerase II proximal promoter sequence-specific DNA binding;transcription by RNA polymerase II;DNA binding transcription factor activity;RNA polymerase II proximal promoter sequence-specific DNA binding;positive regulation of transcription by RNA polymerase II;sequence-specific DNA binding;regulation of transcription, DNA-templated;nucleus	-	-	-
ENSMUSG00000001119	155	144	328	367	-1.35255	8.2437	137.657	3.63e-14	5.69e-12	Col6a1	ENSRNOG00000001249	D3ZUL3	Collagen type VI alpha 1 chain	-	-	-	-	-	-	PF00092;PF01391	von Willebrand factor type A domain;Collagen triple helix repeat (20 copies)	IPR036465;IPR008160;IPR002035	von Willebrand factor A-like domain superfamily;Collagen triple helix repeat;von Willebrand factor, type A	ENOG410ZQTS;KOG3544	-;Collagens (type IV and type XIII), and related proteins	GO:0035987;GO:0005575;GO:0003674;GO:0071230;GO:0005578;GO:0070208;GO:0016020;GO:0048407;GO:0005615;GO:0070062;GO:0008150;GO:0001649;GO:0042383;GO:0005576;GO:0031012;GO:0005765	biological_process;cellular_component;molecular_function;biological_process;;biological_process;cellular_component;molecular_function;cellular_component;cellular_component;biological_process;biological_process;cellular_component;cellular_component;cellular_component;cellular_component	endodermal cell differentiation;cellular_component;molecular_function;cellular response to amino acid stimulus;;protein heterotrimerization;membrane;platelet-derived growth factor binding;extracellular space;extracellular exosome;biological_process;osteoblast differentiation;sarcolemma;extracellular region;extracellular matrix;lysosomal membrane	-	-	-
ENSMUSG00000004951	512	504	163	208	1.31677	8.68805	137.43	3.72e-14	5.77e-12	Hspb1	-	Q545F4	Hspb1 protein	NP_038588.2	heat shock protein beta-1	15507	Hspb1	heat shock protein 1	O	PF00011	Hsp20/alpha crystallin family	IPR002068;IPR031107;IPR037876;IPR001436;IPR008978	Alpha crystallin/Hsp20 domain;Small heat shock protein HSP20;Heat shock protein beta-1, ACD domain;Alpha crystallin/Heat shock protein;HSP20-like chaperone	KOG3591;ENOG410YERS	Alpha crystallins;-	GO:0005622;GO:0005737;GO:2001028;GO:0006469;GO:0032731;GO:0005886;GO:0043536;GO:0038033;GO:0042802;GO:0045766;GO:2001234;GO:0099641;GO:0061077;GO:0009615;GO:0008426;GO:0044183;GO:0035924;GO:0001932;GO:0035556;GO:0042803;GO:0043122;GO:0030018;GO:1902176;GO:0005080;GO:1904115;GO:0071901;GO:0019901;GO:0042535;GO:0005634;GO:0043292	cellular_component;cellular_component;biological_process;biological_process;biological_process;cellular_component;biological_process;biological_process;molecular_function;biological_process;biological_process;biological_process;biological_process;biological_process;molecular_function;molecular_function;biological_process;biological_process;biological_process;molecular_function;biological_process;…	intracellular;cytoplasm;positive regulation of endothelial cell chemotaxis;negative regulation of protein kinase activity;positive regulation of interleukin-1 beta production;plasma membrane;positive regulation of blood vessel endothelial cell migration;positive regulation of endothelial cell chemotaxis by VEGF-activated vascular endothelial growth factor receptor signaling pathway;identical prot…	K04455;K04455;K04455;K04455	ko05146;ko05169;ko04370;ko04010	Amoebiasis;Epstein-Barr virus infection;VEGF signaling pathway;MAPK signaling pathway
ENSMUSG00000031502	248	213	466	534	-1.25368	8.79704	135.647	4.52e-14	6.9e-12	Col4a1	ENSRNOG00000016281	F1MA59	Collagen type IV alpha 1 chain	NP_001128481.1	collagen alpha-1(IV) chain precursor	290905	Col4a1	collagen type IV alpha 1 chain	O	PF01413;PF01391	C-terminal tandem repeated domain in type 4 procollagen;Collagen triple helix repeat (20 copies)	IPR001442;IPR016187;IPR008160;IPR036954	Collagen IV, non-collagenous;C-type lectin fold;Collagen triple helix repeat;Collagen IV, non-collagenous domain superfamily	ENOG410XNMM;KOG3544	-;Collagens (type IV and type XIII), and related proteins	GO:0007528;GO:0005581;GO:0003674;GO:0005587;GO:0001569;GO:0005578;GO:0048514;GO:0005615;GO:0005576;GO:0031012;GO:0030855;GO:0071711;GO:0061333;GO:0071230;GO:0005201;GO:0005575;GO:0048407;GO:0038063;GO:0005604;GO:0061304;GO:0007420	biological_process;cellular_component;molecular_function;cellular_component;biological_process;;biological_process;cellular_component;cellular_component;cellular_component;biological_process;biological_process;biological_process;biological_process;molecular_function;cellular_component;molecular_function;biological_process;cellular_component;biological_process;biological_process	neuromuscular junction development;collagen trimer;molecular_function;collagen type IV trimer;branching involved in blood vessel morphogenesis;;blood vessel morphogenesis;extracellular space;extracellular region;extracellular matrix;epithelial cell differentiation;basement membrane organization;renal tubule morphogenesis;cellular response to amino acid stimulus;extracellular matrix structural con…	K06237;K06237;K06237;K06237;K06237;K06237;K06237;K06237	ko04510;ko04933;ko04151;ko05222;ko05146;ko05200;ko04512;ko04974	Focal adhesion;AGE-RAGE signaling pathway in diabetic complications;PI3K-Akt signaling pathway;Small cell lung cancer;Amoebiasis;Pathways in cancer;ECM-receptor interaction;Protein digestion and absorption
ENSMUSG00000001552	248	251	64	82	1.63547	7.59612	135.61	4.54e-14	6.9e-12	Jup	-	G3HLU9	Junction plakoglobin	-	-	-	-	-	-	PF00514	Armadillo/beta-catenin-like repeat	IPR000225;IPR016024;IPR013284;IPR011989;IPR030461	Armadillo;Armadillo-type fold;Beta-catenin;Armadillo-like helical;Junction plakoglobin/protein humpback-2	-	-	GO:0004871;GO:0034333;GO:0007155;GO:0016342;GO:0005198;GO:0002159;GO:0005913;GO:0045296;GO:0007165;GO:0045294	molecular_function;biological_process;biological_process;cellular_component;molecular_function;biological_process;cellular_component;molecular_function;biological_process;molecular_function	signal transducer activity;adherens junction assembly;cell adhesion;catenin complex;structural molecule activity;desmosome assembly;cell-cell adherens junction;cadherin binding;signal transduction;alpha-catenin binding	-	-	-
ENSMUSG00000005202	142	132	324	309	-1.34368	8.11191	133.386	5.8e-14	8.73e-12	Shbg	-	A0A158SIS9	Sex hormone binding globulin	NP_035497.1;XP_011247139.1	sex hormone-binding globulin precursor;-	20415	Shbg	sex hormone binding globulin	O	PF00054	Laminin G domain	IPR013320;IPR001791	Concanavalin A-like lectin/glucanase domain superfamily;Laminin G domain	-	-	-	-	-	-	-	-
ENSMUSG00000114279	316	297	99	110	1.41489	7.94161	133.233	5.9e-14	8.79e-12	H2bc14	ENSSTOG00000029814	I3MUG9	Histone H2B	XP_005337108.1;XP_013219118.1	-;-	-	-	-	-	PF00125	Core histone H2A/H2B/H3/H4	IPR000558;IPR007125;IPR009072	Histone H2B;Histone H2A/H2B/H3;Histone-fold	ENOG4111NV5;KOG1744	-;Histone H2B	GO:0005694;GO:0003677;GO:0046982;GO:0005654;GO:0005829;GO:0000786;GO:0005634	cellular_component;molecular_function;molecular_function;cellular_component;cellular_component;cellular_component;cellular_component	chromosome;DNA binding;protein heterodimerization activity;nucleoplasm;cytosol;nucleosome;nucleus	-	-	-
ENSMUSG00000040212	13	21	90	121	-2.76011	6.25359	132.442	6.44e-14	9.5e-12	Emp3	-	A0A1A6G2G5	Epithelial membrane protein 3	-	-	-	-	-	-	PF00822	PMP-22/EMP/MP20/Claudin family	IPR004031;IPR004032;IPR003934	PMP-22/EMP/MP20/Claudin superfamily;PMP-22/EMP/MP20;Epithelial membrane protein EMP-3	-	-	GO:0016020;GO:0016021	cellular_component;cellular_component	membrane;integral component of membrane	-	-	-
ENSMUSG00000026840	178	200	389	468	-1.31571	8.55623	131.374	7.26e-14	1.06e-11	Lamc3	ENSMUSG00000026840	A2ATM9	Laminin subunit gamma-3	-	-	-	-	-	-	PF00055;PF00052;PF00053	Laminin N-terminal (Domain VI);Laminin B (Domain IV);Laminin EGF domain	IPR002049;IPR038684;IPR000034;IPR000742;IPR008211	Laminin EGF domain;Laminin, N-terminal domain superfamily;Laminin IV;EGF-like domain;Laminin, N-terminal	ENOG410XRDC;KOG1836	-;Extracellular matrix glycoprotein Laminin subunits alpha and gamma	-	-	-	-	-	-
ENSMUSG00000050799	1970	1873	934	896	0.9338	10.7128	131.326	7.3e-14	1.06e-11	H2bc1	-	A0JNS9	Histone H2B	-	-	319177	H2bc1	H2B clustered histone 1	O	PF00125	Core histone H2A/H2B/H3/H4	IPR000558;IPR007125;IPR009072	Histone H2B;Histone H2A/H2B/H3;Histone-fold	ENOG4111NV5;KOG1744	-;Histone H2B	GO:0005694;GO:0003677;GO:0046982;GO:0000786;GO:0005634	cellular_component;molecular_function;molecular_function;cellular_component;cellular_component	chromosome;DNA binding;protein heterodimerization activity;nucleosome;nucleus	-	-	-
ENSMUSG00000039328	192	227	55	56	1.77895	7.31795	130.993	7.58e-14	1.08e-11	Rnf122	-	A0A1U7QFQ7	RING finger protein 122 isoform X1	XP_005066654.1	-	102000000	Rnf122	ring finger protein 122	-	-	-	IPR001841;IPR013083	Zinc finger, RING-type;Zinc finger, RING/FYVE/PHD-type	-	-	GO:0016020;GO:0016021	cellular_component;cellular_component	membrane;integral component of membrane	-	-	-
ENSMUSG00000095098	116	100	18	12	2.70164	6.2373	130.936	7.63e-14	1.08e-11	Ccdc85b	-	A0A1A6GS26	Uncharacterized protein	-	-	-	-	-	-	PF10226	CCDC85 family	IPR019359	CCDC85 family	-	-	-	-	-	-	-	-
ENSMUSG00000038418	519	479	876	1045	-1.08118	9.7931	128.782	9.74e-14	1.37e-11	Egr1	-	Q544D6	Early growth response protein	NP_031939.1	early growth response protein 1	13653	Egr1	early growth response 1	O	PF11914;PF11928;PF00096	omain of unknown function (DUF3432);omain of unknown function (DUF3446);Zinc finger, C2H2 type	IPR021849;IPR021839;IPR036236;IPR013087	Early growth response protein;Early growth response protein 1, C-terminal;Zinc finger C2H2 superfamily;Zinc finger C2H2-type	KOG1721;COG5048	FOG: Zn-finger;FOG: Zn-finger	GO:0005737;GO:0000976;GO:0090090;GO:0003700;GO:0045893;GO:0044729;GO:0044212;GO:0042981;GO:0003676;GO:0033233;GO:0002931;GO:0006366;GO:0030509;GO:0005654;GO:0000122;GO:0061418;GO:0045944;GO:0043565;GO:0050725;GO:0035914;GO:0070498;GO:0045080;GO:0046886;GO:0035035;GO:0006351;GO:0030217;GO:0008270;GO:0001077;GO:0098759;GO:0032868;GO:0010385;GO:0000982;GO:2000182;GO:0010628;GO:0009749;GO:0006355;GO:…	cellular_component;molecular_function;biological_process;molecular_function;biological_process;molecular_function;molecular_function;biological_process;molecular_function;biological_process;biological_process;biological_process;biological_process;cellular_component;biological_process;biological_process;biological_process;molecular_function;biological_process;biological_process;biological_process;…	cytoplasm;transcription regulatory region sequence-specific DNA binding;negative regulation of canonical Wnt signaling pathway;DNA binding transcription factor activity;positive regulation of transcription, DNA-templated;hemi-methylated DNA-binding;transcription regulatory region DNA binding;regulation of apoptotic process;nucleic acid binding;regulation of protein sumoylation;response to ischemi…	K09203;K09203;K09203	ko05020;ko04933;ko05166	Prion diseases;AGE-RAGE signaling pathway in diabetic complications;HTLV-I infection
ENSMUSG00000042515	287	263	582	532	-1.15457	8.98349	128.501	1.01e-13	1.4e-11	Pwwp3b	ENSRNOG00000030475	B5DEG0	MUM1-like 1	NP_001102791.1;XP_006257365.1;XP_006257363.1;XP_006257367.1;XP_017457624.1;XP_006257366.1;XP_006257364.1	PWWP domain-containing protein MUM1L1;-;-;-;-;-;-	501630	Pwwp3b	PWWP domain containing 3B	O	-	-	IPR035504	MUM1-like, PWWP domain	ENOG4111FZN;ENOG410IKQG	-;-	GO:0070062	cellular_component	extracellular exosome	-	-	-
ENSMUSG00000026483	13	14	78	99	-2.83695	5.997	128.297	1.03e-13	1.42e-11	Fam129a	ENSCGRG00000016076;ENSCGRG00001024143	G3H9S0	Protein Niban	XP_003500886.1	protein Niban isoform X1	101000000	Niban1	niban apoptosis regulator 1	-	-	-	IPR026088	Niban-like	-	-	GO:0005737;GO:0045727;GO:0005886;GO:0001933;GO:0001934;GO:0005829;GO:0034976	cellular_component;biological_process;cellular_component;biological_process;biological_process;cellular_component;biological_process	cytoplasm;positive regulation of translation;plasma membrane;negative regulation of protein phosphorylation;positive regulation of protein phosphorylation;cytosol;response to endoplasmic reticulum stress	-	-	-
ENSMUSG00000035493	294	333	113	100	1.42132	7.97319	127.163	1.17e-13	1.6e-11	Tgfbi	-	A1L353	Transforming growth factor, beta induced	NP_033395.1	transforming growth factor-beta-induced protein ig-h3 precursor	21810	Tgfbi	transforming growth factor, beta induced	O	PF02469	asciclin domain	IPR000782;IPR016666;IPR036378;IPR032954;IPR011489	FAS1 domain;TGF beta-induced protein/periostin;FAS1 domain superfamily;Transforming growth factor-beta-induced protein ig-h3;EMI domain	KOG1437;COG2335	Fasciclin and related adhesion glycoproteins;Secreted and surface protein containing fasciclin-like repeats	GO:0005178;GO:0005518;GO:0005578;GO:0030198;GO:0002062;GO:0007155;GO:0005802;GO:0001525;GO:0005615;GO:0008283;GO:0005604;GO:0005576;GO:0031012;GO:0050840	molecular_function;molecular_function;;biological_process;biological_process;biological_process;cellular_component;biological_process;cellular_component;biological_process;cellular_component;cellular_component;cellular_component;molecular_function	integrin binding;collagen binding;;extracellular matrix organization;chondrocyte differentiation;cell adhesion;trans-Golgi network;angiogenesis;extracellular space;cell proliferation;basement membrane;extracellular region;extracellular matrix;extracellular matrix binding	-	-	-
ENSMUSG00000019326	46	41	137	168	-1.94291	6.91545	126.985	1.2e-13	1.62e-11	Aoc3	-	A0A1A6GNJ3	Amine oxidase	-	-	-	-	-	-	PF01179;PF02728;PF02727	Copper amine oxidase, enzyme domain;Copper amine oxidase, N3 domain;Copper amine oxidase, N2 domain	IPR015802;IPR016182;IPR000269;IPR015798;IPR036460;IPR015800	Copper amine oxidase, N3-terminal;Copper amine oxidase, N-terminal;Copper amine oxidase;Copper amine oxidase, catalytic domain;Copper amine oxidase, catalytic domain superfamily;Copper amine oxidase, N2-terminal	-	-	GO:0016491;GO:0055114;GO:0005507;GO:0048038;GO:0009308;GO:0008131;GO:0046872	molecular_function;biological_process;molecular_function;molecular_function;biological_process;molecular_function;molecular_function	oxidoreductase activity;oxidation-reduction process;copper ion binding;quinone binding;amine metabolic process;primary amine oxidase activity;metal ion binding	-	-	-
ENSMUSG00000033826	930	959	1655	1615	-0.927221	10.6128	126.003	1.34e-13	1.8e-11	Dnah8	ENSOARG00000015651	W5Q293	Dynein axonemal heavy chain 8	-	-	-	-	-	-	PF03028;PF12774;PF12777;PF08393;PF07728;PF12781;PF12775;PF08385;PF12780	ynein heavy chain and region D6 of dynein motor;Hydrolytic ATP binding site of dynein motor region D1;Microtubule-binding stalk of dynein motor;ynein heavy chain, N-terminal region 2;AAA domain (dynein-related subfamily);ATP-binding dynein motor region D5;P-loop containing dynein motor region D3;ynein heavy chain, N-terminal region 1;P-loop containing dynein motor region D4	IPR003593;IPR004273;IPR035706;IPR013602;IPR024743;IPR026983;IPR035699;IPR024317;IPR013594;IPR027417;IPR011704	AAA+ ATPase domain;Dynein heavy chain domain;Dynein heavy chain, ATP-binding dynein motor region D5;Dynein heavy chain, domain-2;Dynein heavy chain, coiled coil stalk;Dynein heavy chain;Dynein heavy chain, hydrolytic ATP-binding dynein motor region D1;Dynein heavy chain, AAA module D4;Dynein heavy chain, domain-1;P-loop containing nucleoside triphosphate hydrolase;ATPase, dynein-related, AAA doma…	-	-	GO:0097228;GO:0005524;GO:0007018;GO:0016887;GO:0030286;GO:0003777	cellular_component;molecular_function;biological_process;molecular_function;cellular_component;molecular_function	sperm principal piece;ATP binding;microtubule-based movement;ATPase activity;dynein complex;microtubule motor activity	-	-	-
ENSMUSG00000035873	177	144	41	28	2.07702	6.88301	125.845	1.37e-13	1.82e-11	Pawr	ENSRNOG00000005917	G3V6S1	PRKC apoptosis WT1 regulator protein	XP_006241379.1	PRKC apoptosis WT1 regulator protein isoform X1	64513	Pawr	pro-apoptotic WT1 regulator	O	-	-	IPR026117	Prostate apoptosis response 4	ENOG4111M3H;ENOG410IFBP	-;-	GO:0006915;GO:0005737;GO:0042130;GO:0042094;GO:0097190;GO:0042986;GO:0048147;GO:0000122;GO:0050860;GO:0019899;GO:0030889;GO:0000790;GO:1901300;GO:0010628;GO:0005634;GO:0043522;GO:0010629;GO:2000774	biological_process;cellular_component;biological_process;biological_process;biological_process;biological_process;biological_process;biological_process;biological_process;molecular_function;biological_process;cellular_component;biological_process;biological_process;cellular_component;molecular_function;biological_process;biological_process	apoptotic process;cytoplasm;negative regulation of T cell proliferation;interleukin-2 biosynthetic process;apoptotic signaling pathway;positive regulation of amyloid precursor protein biosynthetic process;negative regulation of fibroblast proliferation;negative regulation of transcription by RNA polymerase II;negative regulation of T cell receptor signaling pathway;enzyme binding;negative regulat…	-	-	-
ENSMUSG00000000594	577	584	1044	1051	-0.987294	9.94957	124.589	1.58e-13	2.09e-11	Gm2a	-	Q5F1Z8	GM2 ganglioside activator protein	NP_034429.1	ganglioside GM2 activator precursor	14667	Gm2a	GM2 ganglioside activator protein	O	PF02221	ML domain	IPR036846;IPR028996;IPR003172	GM2-AP, lipid-recognition domain superfamily;Ganglioside GM2 activator;MD-2-related lipid-recognition domain	ENOG4111JSM;ENOG410IX9N	-;-	GO:0005737;GO:0001573;GO:0008047;GO:0006869;GO:0009898;GO:0005889;GO:0019915;GO:0009313;GO:0050877;GO:0032428;GO:0045179;GO:0006689;GO:0005319;GO:0004563;GO:0005764;GO:0007611;GO:0016004;GO:0005739;GO:0050885;GO:0051345	cellular_component;biological_process;molecular_function;biological_process;cellular_component;cellular_component;biological_process;biological_process;biological_process;molecular_function;cellular_component;biological_process;molecular_function;molecular_function;cellular_component;biological_process;molecular_function;cellular_component;biological_process;biological_process	cytoplasm;ganglioside metabolic process;enzyme activator activity;lipid transport;cytoplasmic side of plasma membrane;potassium:proton exchanging ATPase complex;lipid storage;oligosaccharide catabolic process;nervous system process;beta-N-acetylgalactosaminidase activity;apical cortex;ganglioside catabolic process;lipid transporter activity;beta-N-acetylhexosaminidase activity;lysosome;learning o…	K12383	ko04142	Lysosome
ENSMUSG00000002289	84	82	205	229	-1.52128	7.52059	122.916	1.93e-13	2.52e-11	Angptl4	-	A0A068BEP2	Angiopoietin-like 4	-	-	57875	Angptl4	angiopoietin-like 4	O	PF00147	ibrinogen beta and gamma chains, C-terminal globular domain	IPR036056;IPR028793;IPR020837;IPR002181	Fibrinogen-like, C-terminal;Angiopoietin-related protein 4;Fibrinogen, conserved site;Fibrinogen, alpha/beta/gamma chain, C-terminal globular domain	KOG2579;ENOG410ZYS4	Ficolin and related extracellular proteins;-	GO:0001525;GO:0043066;GO:0005615	biological_process;biological_process;cellular_component	angiogenesis;negative regulation of apoptotic process;extracellular space	-	-	-
ENSMUSG00000002565	66	57	1	4	4.42002	5.33911	121.358	2.32e-13	3e-11	Scin	-	Q69Z71	MKIAA1905 protein	-	-	20259	Scin	scinderin	O	PF00626	elsolin repeat	IPR030012;IPR007122;IPR007123;IPR029006;IPR036180	Adseverin;Villin/Gelsolin;Gelsolin-like domain;ADF-H/Gelsolin-like domain superfamily;Gelsolin-like domain superfamily	KOG0443;ENOG410XR0A	Actin regulatory proteins (gelsolin/villin family);-	GO:0051015;GO:0005509;GO:0051014	molecular_function;molecular_function;biological_process	actin filament binding;calcium ion binding;actin filament severing	-	-	-
ENSMUSG00000005103	302	318	112	113	1.32568	7.98213	119.782	2.81e-13	3.6e-11	Wdr1	-	Q3TJY2	WD repeat domain 1	NP_035845.1	WD repeat-containing protein 1	22388	Wdr1	WD repeat domain 1	O	PF00400	WD domain, G-beta repeat	IPR017986;IPR001680;IPR011045;IPR020472;IPR019775;IPR015943	WD40-repeat-containing domain;WD40 repeat;Nitrous oxide reductase, N-terminal;G-protein beta WD-40 repeat;WD40 repeat, conserved site;WD40/YVTN repeat-like-containing domain superfamily	ENOG410XQN1;KOG0318	-;WD40 repeat stress protein/actin interacting protein	GO:0005884;GO:0030036;GO:0042247;GO:0005886;GO:0002446;GO:0060307;GO:0030836;GO:0030043;GO:1990266;GO:0030220;GO:0045199;GO:0030834;GO:0030054;GO:0043209;GO:0043297;GO:0045214;GO:0030865;GO:0005911;GO:0008360;GO:0048713	cellular_component;biological_process;biological_process;cellular_component;biological_process;biological_process;biological_process;biological_process;biological_process;biological_process;biological_process;biological_process;cellular_component;cellular_component;biological_process;biological_process;biological_process;cellular_component;biological_process;biological_process	actin filament;actin cytoskeleton organization;establishment of planar polarity of follicular epithelium;plasma membrane;neutrophil mediated immunity;regulation of ventricular cardiac muscle cell membrane repolarization;positive regulation of actin filament depolymerization;actin filament fragmentation;neutrophil migration;platelet formation;maintenance of epithelial cell apical/basal polarity;re…	-	-	-
ENSMUSG00000044986	49	57	165	160	-1.74982	7.04972	119.698	2.83e-13	3.61e-11	Tst	-	Q545S0	Sulfurtransferase	NP_033463.1	thiosulfate sulfurtransferase	22117	Tst	thiosulfate sulfurtransferase, mitochondrial	O	PF00581	Rhodanese-like domain	IPR036873;IPR001763;IPR001307	Rhodanese-like domain superfamily;Rhodanese-like domain;Thiosulphate sulfurtransferase, conserved site	KOG1529;COG2897	Mercaptopyruvate sulfurtransferase/thiosulfate sulfurtransferase;Rhodanese-related sulfurtransferase	GO:0008097;GO:0004792;GO:0016740;GO:0035928;GO:0005739;GO:0005743;GO:0030855;GO:0051029	molecular_function;molecular_function;molecular_function;biological_process;cellular_component;cellular_component;biological_process;biological_process	5S rRNA binding;thiosulfate sulfurtransferase activity;transferase activity;rRNA import into mitochondrion;mitochondrion;mitochondrial inner membrane;epithelial cell differentiation;rRNA transport	K01011;K01011;K01011	ko04122;ko00270;ko00920	Sulfur relay system;Cysteine and methionine metabolism;Sulfur metabolism
ENSMUSG00000070348	121	127	26	24	2.16901	6.50639	117.514	3.7e-13	4.66e-11	Ccnd1	-	Q790L7	Cyclin D1	NP_031657.1	G1/S-specific cyclin-D1	12443	Ccnd1	cyclin D1	O	PF02984;PF00134	Cyclin, C-terminal domain;Cyclin, N-terminal domain	IPR036915;IPR004367;IPR006671;IPR015451;IPR013763	Cyclin-like superfamily;Cyclin, C-terminal domain;Cyclin, N-terminal;Cyclin D;Cyclin-like	ENOG410XRKC;KOG0656	-;G1/S-specific cyclin D	GO:0005737;GO:0005622;GO:0045444;GO:0001889;GO:0019899;GO:0032026;GO:0000307;GO:0033598;GO:0016055;GO:0060749;GO:0010033;GO:0043627;GO:0010243;GO:0030968;GO:0008134;GO:0032355;GO:0004672;GO:0007049;GO:2000045;GO:0008284;GO:0014070;GO:0006974;GO:0070064;GO:0005654;GO:0030857;GO:0097421;GO:0000122;GO:0051726;GO:0007595;GO:0003714;GO:0048545;GO:0033601;GO:0033197;GO:0044321;GO:0016301;GO:0017053;GO:…	cellular_component;cellular_component;biological_process;biological_process;molecular_function;biological_process;cellular_component;biological_process;biological_process;biological_process;biological_process;biological_process;biological_process;biological_process;molecular_function;biological_process;molecular_function;biological_process;biological_process;biological_process;biological_process;…	cytoplasm;intracellular;fat cell differentiation;liver development;enzyme binding;response to magnesium ion;cyclin-dependent protein kinase holoenzyme complex;mammary gland epithelial cell proliferation;Wnt signaling pathway;mammary gland alveolus development;response to organic substance;response to estrogen;response to organonitrogen compound;endoplasmic reticulum unfolded protein response;tran…	K04503;K04503;K04503;K04503;K04503;K04503;K04503;K04503;K04503;K04503;K04503;K04503;K04503;K04503;K04503;K04503;K04503;K04503;K04503;K04503;K04503;K04503;K04503;K04503;K04503;K04503;K04503;K04503;K04503;K04503;K04503;K04503;K04503;K04503;K04503	ko05210;ko04510;ko04068;ko05222;ko05166;ko05214;ko01522;ko04110;ko05161;ko05212;ko04152;ko04390;ko05200;ko05221;ko05216;ko05223;ko04919;ko04115;ko04630;ko05203;ko04933;ko04921;ko05205;ko05219;ko05213;ko04151;ko05220;ko04917;ko04340;ko05162;ko04310;ko05206;ko05215;ko05218;ko05416	Colorectal cancer;Focal adhesion;FoxO signaling pathway;Small cell lung cancer;HTLV-I infection;Glioma;Endocrine resistance;Cell cycle;Hepatitis B;Pancreatic cancer;AMPK signaling pathway;Hippo signaling pathway;Pathways in cancer;Acute myeloid leukemia;Thyroid cancer;Non-small cell lung cancer;Thyroid hormone signaling pathway;p53 signaling pathway;Jak-STAT signaling pathway;Viral carcinogenesis…
ENSMUSG00000044749	114	122	26	14	2.4178	6.39866	116.658	4.11e-13	5.14e-11	Abca6	ENSRNOG00000046890	M0R890	ATP-binding cassette subfamily A member 6	XP_008773685.1;XP_008766628.1;XP_017453220.1;XP_002727881.3;XP_006247718.1;XP_006220948.1;XP_017459658.1;XP_001081607.3;XP_006220947.1;XP_006247717.1	-;-;-;-;-;-;-;ATP-binding cassette sub-family A member 6 isoform X3;-;-	303639	Abca6	ATP binding cassette subfamily A member 6	O	PF00005;PF12698	ABC transporter;ABC-2 family transporter protein	IPR003593;IPR003439;IPR030368;IPR026082;IPR027417	AAA+ ATPase domain;ABC transporter-like;ATP-binding cassette subfamily A member 6;ABC transporter A;P-loop containing nucleoside triphosphate hydrolase	COG1131;KOG0059	ABC-type multidrug transport system, ATPase component;Lipid exporter ABCA1 and related proteins, ABC superfamily	GO:0055085;GO:0005575;GO:0003674;GO:0042626;GO:0005654;GO:0016020;GO:0016021;GO:0005524;GO:0008150;GO:0016887;GO:0000166;GO:0043231;GO:0006869	biological_process;cellular_component;molecular_function;molecular_function;cellular_component;cellular_component;cellular_component;molecular_function;biological_process;molecular_function;molecular_function;cellular_component;biological_process	transmembrane transport;cellular_component;molecular_function;ATPase activity, coupled to transmembrane movement of substances;nucleoplasm;membrane;integral component of membrane;ATP binding;biological_process;ATPase activity;nucleotide binding;intracellular membrane-bounded organelle;lipid transport	K05649	ko02010	ABC transporters
ENSMUSG00000028613	5	1	48	65	-4.31305	5.25531	116.007	4.45e-13	5.51e-11	Lrp8	ENSMUSG00000028613	B1AXJ4	Low-density lipoprotein receptor-related protein 8	XP_011238762.1	low-density lipoprotein receptor-related protein 8 isoform X7	16975	Lrp8	low density lipoprotein receptor-related protein 8, apolipoprotein e receptor	O	PF00057;PF00058;PF14670	Low-density lipoprotein receptor domain class A;Low-density lipoprotein receptor repeat class B;Coagulation Factor Xa inhibitory site	IPR013032;IPR000033;IPR023415;IPR000152;IPR036055;IPR002172;IPR000742;IPR001881;IPR018097;IPR011042	EGF-like, conserved site;LDLR class B repeat;Low-density lipoprotein (LDL) receptor class A, conserved site;EGF-type aspartate/asparagine hydroxylation site;LDL receptor-like superfamily;Low-density lipoprotein (LDL) receptor class A repeat;EGF-like domain;EGF-like calcium-binding domain;EGF-like calcium-binding, conserved site;Six-bladed beta-propeller, TolB-like	-	-	GO:0016020;GO:0005509;GO:0016021	cellular_component;molecular_function;cellular_component	membrane;calcium ion binding;integral component of membrane	-	-	-
ENSMUSG00000037161	114	120	277	256	-1.32267	7.87111	115.953	4.48e-13	5.51e-11	Mgarp	ENSMUSG00000037161	D3Z134	Protein MGARP	-	-	67749	Mgarp	mitochondria localized glutamic acid rich protein	O	PF14962	Mitochondria Localisation Sequence	IPR026093;IPR032773	Protein MGARP;Protein MGARP, N-terminal	ENOG410Y7BU;ENOG410IWK1	-;-	GO:0097211;GO:1904115;GO:0008090;GO:0016020;GO:0006626;GO:0031307;GO:0019896;GO:0071383;GO:0005739;GO:0016021;GO:0008089;GO:0071456;GO:0010822	biological_process;cellular_component;biological_process;cellular_component;biological_process;cellular_component;biological_process;biological_process;cellular_component;cellular_component;biological_process;biological_process;biological_process	cellular response to gonadotropin-releasing hormone;axon cytoplasm;retrograde axonal transport;membrane;protein targeting to mitochondrion;integral component of mitochondrial outer membrane;axonal transport of mitochondrion;cellular response to steroid hormone stimulus;mitochondrion;integral component of membrane;anterograde axonal transport;cellular response to hypoxia;positive regulation of mit…	-	-	-
ENSMUSG00000040128	147	167	315	394	-1.30976	8.28501	115.539	4.72e-13	5.75e-11	Pnrc1	ENSMUSG00000040128	Q3TWH3	MCG12570	NP_001028397.2	proline-rich nuclear receptor coactivator 1	108767	Pnrc1	proline-rich nuclear receptor coactivator 1	O	PF15365	Proline-rich nuclear receptor coactivator motif	IPR026780	Proline-rich nuclear receptor coactivator 1/2	ENOG410IITX;ENOG410YIYX	-;-	GO:0031087;GO:0003674;GO:0000184;GO:0000932;GO:0005634	biological_process;molecular_function;biological_process;cellular_component;cellular_component	deadenylation-independent decapping of nuclear-transcribed mRNA;molecular_function;nuclear-transcribed mRNA catabolic process, nonsense-mediated decay;P-body;nucleus	-	-	-
ENSMUSG00000072941	86	95	206	263	-1.50809	7.63531	115.34	4.84e-13	5.85e-11	Sod3	-	Q542X9	Superoxide dismutase [Cu-Zn]	NP_035565.1	extracellular superoxide dismutase	20657	Sod3	superoxide dismutase 3, extracellular	O	PF00080	Copper/zinc superoxide dismutase (SODC)	IPR036423;IPR024134;IPR001424;IPR018152	Superoxide dismutase-like, copper/zinc binding domain superfamily;Superoxide dismutase (Cu/Zn) / superoxide dismutase copper chaperone;Superoxide dismutase, copper/zinc binding domain;Superoxide dismutase, copper/zinc, binding site	COG2032;KOG0441	Cu/Zn superoxide dismutase;Cu2+/Zn2+ superoxide dismutase SOD1	GO:0006801;GO:0016491;GO:0055114;GO:0046872;GO:0005615;GO:0019430;GO:0005576;GO:0031012;GO:0001666;GO:0004784	biological_process;molecular_function;biological_process;molecular_function;cellular_component;biological_process;cellular_component;cellular_component;biological_process;molecular_function	superoxide metabolic process;oxidoreductase activity;oxidation-reduction process;metal ion binding;extracellular space;removal of superoxide radicals;extracellular region;extracellular matrix;response to hypoxia;superoxide dismutase activity	-	-	-
ENSMUSG00000012848	325	324	131	107	1.31027	8.05104	115.184	4.93e-13	5.92e-11	Rps5	-	A0A1S3G5G2	40S ribosomal protein S5	XP_012883262.1	-	106000000	Rps5	ribosomal protein S5	-	-	-	IPR020606;IPR000235;IPR036823;IPR023798;IPR005716	Ribosomal protein S7, conserved site;Ribosomal protein S5/S7;Ribosomal protein S7 domain superfamily;Ribosomal protein S7 domain;Ribosomal protein S5/S7, eukaryotic/archaeal	-	-	GO:0015935;GO:0030529;GO:0005840;GO:0003735;GO:0006412;GO:0003723	cellular_component;;cellular_component;molecular_function;biological_process;molecular_function	small ribosomal subunit;;ribosome;structural constituent of ribosome;translation;RNA binding	-	-	-
ENSMUSG00000028517	114	84	239	247	-1.43141	7.70719	114.799	5.17e-13	6.16e-11	Plpp3	ENSRNOG00000008116	Q6IMX4	Phosphatidic acid phosphatase type 2B	NP_620260.2	phospholipid phosphatase 3	192270	Plpp3	phospholipid phosphatase 3	O	PF01569	PAP2 superfamily	IPR036938;IPR028675;IPR000326	Phosphatidic acid phosphatase type 2/haloperoxidase superfamily;Lipid phosphate phosphohydrolase 3;Phosphatidic acid phosphatase type 2/haloperoxidase	ENOG4111NKF;ENOG410ITB4	-;-	GO:0001568;GO:0007155;GO:0042577;GO:0005886;GO:0001702;GO:0016021;GO:0050821;GO:0005178;GO:0001933;GO:0050731;GO:0030111;GO:0060070;GO:0060020;GO:0016020;GO:0016311;GO:0051091;GO:0042392;GO:1902068;GO:0098609;GO:0006644	biological_process;biological_process;molecular_function;cellular_component;biological_process;cellular_component;biological_process;molecular_function;biological_process;biological_process;biological_process;biological_process;biological_process;cellular_component;biological_process;biological_process;molecular_function;biological_process;biological_process;biological_process	blood vessel development;cell adhesion;lipid phosphatase activity;plasma membrane;gastrulation with mouth forming second;integral component of membrane;protein stabilization;integrin binding;negative regulation of protein phosphorylation;positive regulation of peptidyl-tyrosine phosphorylation;regulation of Wnt signaling pathway;canonical Wnt signaling pathway;Bergmann glial cell differentiation;…	K01080;K01080;K01080;K01080;K01080;K01080;K01080;K01080	ko00561;ko00564;ko04975;ko04666;ko04072;ko05231;ko00600;ko00565	Glycerolipid metabolism;Glycerophospholipid metabolism;Fat digestion and absorption;Fc gamma R-mediated phagocytosis;Phospholipase D signaling pathway;Choline metabolism in cancer;Sphingolipid metabolism;Ether lipid metabolism
ENSMUSG00000003363	184	163	336	427	-1.27279	8.40154	114.681	5.25e-13	6.16e-11	Pld3	ENSCGRG00000012107;ENSCGRG00001024050	G3HNQ5	Phospholipase D3	XP_003505286.1;XP_007629444.1	phospholipase D3;-	101000000	Pld3	phospholipase D family member 3	-	PF00614;PF13918	Phospholipase D Active site motif;PLD-like domain	IPR001736;IPR032803	Phospholipase D/Transphosphatidylase;PLD-like domain	-	-	GO:0070290;GO:0016020;GO:0003824;GO:0016787;GO:0016021;GO:0004630	molecular_function;cellular_component;molecular_function;molecular_function;cellular_component;molecular_function	N-acylphosphatidylethanolamine-specific phospholipase D activity;membrane;catalytic activity;hydrolase activity;integral component of membrane;phospholipase D activity	K16860;K16860	ko00565;ko00564	Ether lipid metabolism;Glycerophospholipid metabolism
ENSMUSG00000040997	312	310	573	607	-1.05956	9.09723	114.673	5.26e-13	6.16e-11	Abhd4	ENSMUSG00000040997	Q3U7M5	Protein ABHD4	NP_598837.2	protein ABHD4 isoform 1	105501	Abhd4	abhydrolase domain containing 4	O	PF00561;PF12146;PF12697	alpha/beta hydrolase fold;Serine aminopeptidase, S33;Alpha/beta hydrolase family	IPR029058;IPR000073	Alpha/Beta hydrolase fold;Alpha/beta hydrolase fold-1	KOG4409;COG0596	Predicted hydrolase/acyltransferase (alpha/beta hydrolase superfamily);Predicted hydrolases or acyltransferases (alpha/beta hydrolase superfamily)	-	-	-	-	-	-
ENSMUSG00000022283	541	494	199	228	1.14013	8.76493	114.364	5.46e-13	6.35e-11	Pabpc1	-	A0A1S3EU73	Polyadenylate-binding protein	XP_012867961.1	polyadenylate-binding protein 1	106000000	Pabpc1	poly(A) binding protein cytoplasmic 1	-	-	-	IPR035979;IPR036053;IPR006515;IPR002004;IPR003954;IPR000504;IPR012677	RNA-binding domain superfamily;PABC (PABP) domain;Polyadenylate binding protein, human types 1, 2, 3, 4;Polyadenylate-binding protein/Hyperplastic disc protein;RNA recognition motif domain, eukaryote;RNA recognition motif domain;Nucleotide-binding alpha-beta plait domain superfamily	-	-	GO:0003676;GO:0005737;GO:0003723	molecular_function;cellular_component;molecular_function	nucleic acid binding;cytoplasm;RNA binding	-	-	-
ENSMUSG00000022425	212	219	423	435	-1.12871	8.61549	112.969	6.51e-13	7.51e-11	Enpp2	ENSMUSG00000022425	G3UXY9	Ectonucleotide pyrophosphatase/phosphodiesterase family member 2	NP_001272924.1	ectonucleotide pyrophosphatase/phosphodiesterase family member 2 isoform 4	18606	Enpp2	ectonucleotide pyrophosphatase/phosphodiesterase 2	O	PF01663;PF01223;PF01033	Type I phosphodiesterase / nucleotide pyrophosphatase;NA/RNA non-specific endonuclease;Somatomedin B domain	IPR020821;IPR036024;IPR001212;IPR029881;IPR017850;IPR020436;IPR001604;IPR002591	Extracellular Endonuclease, subunit A;Somatomedin B-like domain superfamily;Somatomedin B domain;Ectonucleotide pyrophosphatase/phosphodiesterase family member 2;Alkaline-phosphatase-like, core domain superfamily;Somatomedin B, chordata;DNA/RNA non-specific endonuclease;Type I phosphodiesterase/nucleotide pyrophosphatase/phosphate transferase	COG1524;KOG2645	Uncharacterized proteins of the AP superfamily;Type I phosphodiesterase/nucleotide pyrophosphatase	GO:0008152;GO:0004622;GO:0006955;GO:0045765;GO:0016021;GO:0030247;GO:0006935;GO:0030334;GO:0003676;GO:0005044;GO:0009395;GO:0005615;GO:0034638;GO:0090305;GO:2000394;GO:0050731;GO:0008270;GO:0016020;GO:0006898;GO:0004551;GO:0005509;GO:0016787;GO:0010634;GO:0004528;GO:0003824;GO:0006644;GO:0046872	biological_process;molecular_function;biological_process;biological_process;cellular_component;molecular_function;biological_process;biological_process;molecular_function;molecular_function;biological_process;cellular_component;biological_process;biological_process;biological_process;biological_process;molecular_function;cellular_component;biological_process;molecular_function;molecular_function;…	metabolic process;lysophospholipase activity;immune response;regulation of angiogenesis;integral component of membrane;polysaccharide binding;chemotaxis;regulation of cell migration;nucleic acid binding;scavenger receptor activity;phospholipid catabolic process;extracellular space;phosphatidylcholine catabolic process;nucleic acid phosphodiester bond hydrolysis;positive regulation of lamellipodiu…	-	-	-
ENSMUSG00000022528	66	54	171	169	-1.63703	7.1415	112.836	6.62e-13	7.57e-11	Hes1	-	Q3UZZ2	Uncharacterized protein	NP_032261.1	transcription factor HES-1	15205	Hes1	hes family bHLH transcription factor 1	O	PF00010;PF07527	Helix-loop-helix DNA-binding domain;Hairy Orange	IPR036638;IPR003650;IPR011598	Helix-loop-helix DNA-binding domain superfamily;Orange domain;Myc-type, basic helix-loop-helix (bHLH) domain	ENOG4111F0X;KOG4304	-;Transcriptional repressors of the hairy/E(spl) family (contains HLH)	GO:0021558;GO:0003700;GO:0060253;GO:0048711;GO:0030901;GO:0046331;GO:0008284;GO:0003151;GO:0045165;GO:0060122;GO:0050678;GO:0016477;GO:0048505;GO:0006351;GO:0030324;GO:0042491;GO:0042803;GO:0035019;GO:0065003;GO:0007262;GO:0061009;GO:0048844;GO:0035910;GO:0007389;GO:0046983;GO:0003677;GO:0045665;GO:0021983;GO:0042826;GO:0048715;GO:0045892;GO:0051087;GO:0003266;GO:0001701;GO:0045596;GO:0072049;GO:…	biological_process;molecular_function;biological_process;biological_process;biological_process;biological_process;biological_process;biological_process;biological_process;biological_process;biological_process;biological_process;biological_process;biological_process;biological_process;biological_process;molecular_function;biological_process;biological_process;-;biological_process;biological_proces…	trochlear nerve development;DNA binding transcription factor activity;negative regulation of glial cell proliferation;positive regulation of astrocyte differentiation;midbrain development;lateral inhibition;positive regulation of cell proliferation;outflow tract morphogenesis;cell fate commitment;inner ear receptor cell stereocilium organization;regulation of epithelial cell proliferation;cell mi…	K06054;K06054;K06054	ko04330;ko04950;ko03460	Notch signaling pathway;Maturity onset diabetes of the young;Fanconi anemia pathway
ENSMUSG00000090124	6	10	66	64	-3.13774	5.53397	110.561	8.85e-13	1e-10	Ugt1a7c	-	Q68G32	Ugt1a7c protein	NP_569091.2	UDP-glucuronosyltransferase 1-7 precursor	154516	Ugt1a7c	UDP glucuronosyltransferase 1 family, polypeptide A7C	O	PF00201	UDP-glucoronosyl and UDP-glucosyl transferase	IPR002213;IPR035595	UDP-glucuronosyl/UDP-glucosyltransferase;UDP-glycosyltransferase family, conserved site	-	-	GO:0008152;GO:0016020;GO:0016740;GO:0016757;GO:0016021;GO:0016758	biological_process;cellular_component;molecular_function;molecular_function;cellular_component;molecular_function	metabolic process;membrane;transferase activity;transferase activity, transferring glycosyl groups;integral component of membrane;transferase activity, transferring hexosyl groups	K00699;K00699;K00699;K00699;K00699;K00699;K00699;K00699;K00699;K00699	ko00982;ko05204;ko00983;ko00830;ko00860;ko00053;ko00980;ko00040;ko00500;ko00140	Drug metabolism - cytochrome P450;Chemical carcinogenesis;Drug metabolism - other enzymes;Retinol metabolism;Porphyrin and chlorophyll metabolism;Ascorbate and aldarate metabolism;Metabolism of xenobiotics by cytochrome P450;Pentose and glucuronate interconversions;Starch and sucrose metabolism;Steroid hormone biosynthesis
ENSMUSG00000037254	11	4	72	62	-3.27336	5.56186	110.431	9e-13	1.01e-10	Itih2	ENSMUSG00000037254	G3X977	Inter-alpha trypsin inhibitor, heavy chain 2	NP_034712.2	inter-alpha-trypsin inhibitor heavy chain H2 precursor	16425	Itih2	inter-alpha trypsin inhibitor, heavy chain 2	O	PF06668;PF08487;PF00092	Inter-alpha-trypsin inhibitor heavy chain C-terminus;Vault protein inter-alpha-trypsin domain;von Willebrand factor type A domain	IPR036465;IPR013694;IPR002035;IPR010600	von Willebrand factor A-like domain superfamily;VIT domain;von Willebrand factor, type A;Inter-alpha-trypsin inhibitor heavy chain, C-terminal	ENOG410IEJB;COG2304	-;Uncharacterized protein containing a von Willebrand factor type A (vWA) domain	GO:0004867;GO:0010951;GO:0030212	molecular_function;biological_process;biological_process	serine-type endopeptidase inhibitor activity;negative regulation of endopeptidase activity;hyaluronan metabolic process	-	-	-
ENSMUSG00000040488	194	187	368	402	-1.15081	8.45256	110.411	9.02e-13	1.01e-10	Ltbp4	-	B2RU79	Latent transforming growth factor beta binding protein 4	-	-	108075	Ltbp4	latent transforming growth factor beta binding protein 4	O	PF07645;PF00683	Calcium-binding EGF domain;TB domain	IPR017878;IPR013032;IPR036773;IPR009030;IPR000152;IPR000742;IPR001881;IPR018097	TB domain;EGF-like, conserved site;TGF-beta binding (TB) domain superfamily;Growth factor receptor cysteine-rich domain superfamily;EGF-type aspartate/asparagine hydroxylation site;EGF-like domain;EGF-like calcium-binding domain;EGF-like calcium-binding, conserved site	ENOG410YAPY;KOG1217	-;Fibrillins and related proteins containing Ca2+-binding EGF-like domains	GO:0005509	molecular_function	calcium ion binding	-	-	-
ENSMUSG00000056481	4	2	43	61	-4.19351	5.14874	109.409	1.03e-12	1.14e-10	Cd248	ENSRNOG00000020197;ENSRNOG00000050278;ENSRNOG00000052685	D3ZN06	CD248 antigen, endosialin	NP_001099795.1;XP_017445774.1;XP_017459756.1;XP_003749088.1	endosialin precursor;-;-;-	100911932;293669;108348067	LOC100911932;Cd248;LOC108348067	endosialin-like;CD248 molecule;endosialin	I;O;I	PF00059;PF14670	Lectin C-type domain;Coagulation Factor Xa inhibitory site	IPR009030;IPR001881;IPR000152;IPR000742;IPR016187;IPR016186;IPR001304;IPR018097	Growth factor receptor cysteine-rich domain superfamily;EGF-like calcium-binding domain;EGF-type aspartate/asparagine hydroxylation site;EGF-like domain;C-type lectin fold;C-type lectin-like/link domain superfamily;C-type lectin-like;EGF-like calcium-binding, conserved site	ENOG410ZKXP;ENOG410IJQN	-;-	GO:0005737;GO:0008284;GO:0060033;GO:2000353;GO:0016020;GO:0070062;GO:0016021;GO:0016477;GO:0005509;GO:0050840;GO:0048535	cellular_component;biological_process;biological_process;biological_process;cellular_component;cellular_component;cellular_component;biological_process;molecular_function;molecular_function;biological_process	cytoplasm;positive regulation of cell proliferation;anatomical structure regression;positive regulation of endothelial cell apoptotic process;membrane;extracellular exosome;integral component of membrane;cell migration;calcium ion binding;extracellular matrix binding;lymph node development	-	-	-
ENSMUSG00000006205	71	77	174	234	-1.59721	7.41226	109.269	1.05e-12	1.15e-10	Htra1	ENSMAUG00000006347	A9XDF3	Serine protease	NP_001268495.1	serine protease HTRA1 precursor	102000000	Htra1	HtrA serine peptidase 1	-	PF00595;PF07648;PF13365;PF00219	PDZ domain (Also known as DHR or GLGF);Kazal-type serine protease inhibitor domain;Trypsin-like peptidase domain;Insulin-like growth factor binding protein	IPR001940;IPR036034;IPR036058;IPR002350;IPR009030;IPR009003;IPR001478;IPR000867	Peptidase S1C;PDZ superfamily;Kazal domain superfamily;Kazal domain;Growth factor receptor cysteine-rich domain superfamily;Peptidase S1, PA clan;PDZ domain;Insulin-like growth factor-binding protein, IGFBP	-	-	GO:0008233;GO:0006508;GO:0008236;GO:0004252;GO:0001558;GO:0005576;GO:0030512;GO:0005615;GO:0001890;GO:0005520;GO:0005886;GO:0030514;GO:0060718;GO:0042802;GO:0031012	molecular_function;biological_process;molecular_function;molecular_function;biological_process;cellular_component;biological_process;cellular_component;biological_process;molecular_function;cellular_component;biological_process;biological_process;molecular_function;cellular_component	peptidase activity;proteolysis;serine-type peptidase activity;serine-type endopeptidase activity;regulation of cell growth;extracellular region;negative regulation of transforming growth factor beta receptor signaling pathway;extracellular space;placenta development;insulin-like growth factor binding;plasma membrane;negative regulation of BMP signaling pathway;chorionic trophoblast cell different…	-	-	-
ENSMUSG00000036256	245	252	451	527	-1.11202	8.80941	108.913	1.1e-12	1.2e-10	Igfbp7	ENSMUSG00000036256	E9Q5D9	Insulin-like growth factor-binding protein 7	NP_001152990.1	insulin-like growth factor-binding protein 7 isoform 1 precursor	29817	Igfbp7	insulin-like growth factor binding protein 7	O	PF13927;PF07648;PF00219	Immunoglobulin domain;Kazal-type serine protease inhibitor domain;Insulin-like growth factor binding protein	IPR007110;IPR036179;IPR036058;IPR002350;IPR011390;IPR003599;IPR009030;IPR003598;IPR013783;IPR000867	Immunoglobulin-like domain;Immunoglobulin-like domain superfamily;Kazal domain superfamily;Kazal domain;Insulin-like growth factor binding protein-related protein (IGFBP-rP), MAC25;Immunoglobulin subtype;Growth factor receptor cysteine-rich domain superfamily;Immunoglobulin subtype 2;Immunoglobulin-like fold;Insulin-like growth factor-binding protein, IGFBP	ENOG410IVG7;ENOG4111RFI	-;-	GO:0014070;GO:0001558;GO:0032526;GO:0007155;GO:0005615;GO:0051414;GO:0005520;GO:0009408;GO:0050810;GO:0007566;GO:0005576;GO:0031012;GO:0032870	biological_process;biological_process;biological_process;biological_process;cellular_component;biological_process;molecular_function;biological_process;biological_process;biological_process;cellular_component;cellular_component;biological_process	response to organic cyclic compound;regulation of cell growth;response to retinoic acid;cell adhesion;extracellular space;response to cortisol;insulin-like growth factor binding;response to heat;regulation of steroid biosynthetic process;embryo implantation;extracellular region;extracellular matrix;cellular response to hormone stimulus	-	-	-
ENSMUSG00000048612	200	190	57	63	1.56217	7.2641	108.662	1.13e-12	1.23e-10	Myof	ENSMUSG00000048612	A0A286YDF5	Myoferlin	NP_001289069.1	myoferlin isoform 1	226101	Myof	myoferlin	O	-	-	IPR000008;IPR037722;IPR037725;IPR012561;IPR006614;IPR029999;IPR032362;IPR012560;IPR037726;IPR012968;IPR037721;IPR037720;IPR037723;IPR037724;IPR035892	C2 domain;Ferlin, third C2 domain;Ferlin, sixth C2 domain;Ferlin B-domain;Peroxin/Ferlin domain;Myoferlin;Ferlin, C-terminal domain;Ferlin A-domain;Ferlin, first C2 domain;FerIin domain;Ferlin family;Ferlin, second C2 domain;Ferlin, fourth C2 domain;Ferlin, fifth C2 domain;C2 domain superfamily	-	-	GO:0016020;GO:0007520;GO:0016021	cellular_component;biological_process;cellular_component	membrane;myoblast fusion;integral component of membrane	-	-	-
ENSMUSG00000036390	348	352	148	121	1.243	8.17761	108.56	1.15e-12	1.23e-10	Gadd45a	-	Q3UMH6	Uncharacterized protein	NP_031862.1	growth arrest and DNA damage-inducible protein GADD45 alpha	13197	Gadd45a	growth arrest and DNA-damage-inducible 45 alpha	O	PF01248	Ribosomal protein L7Ae/L30e/S12e/Gadd45 family	IPR004038;IPR029064;IPR024824	Ribosomal protein L7Ae/L30e/S12e/Gadd45;50S ribosomal protein L30e-like;Growth arrest and DNA damage-inducible protein GADD45	ENOG4111M8M;ENOG410IFHI	-;-	GO:0005737;GO:0071260;GO:0006469;GO:0006950;GO:0047485;GO:0016607;GO:0007098;GO:0000185;GO:0051726;GO:0071479;GO:0019900;GO:2000379;GO:1900745;GO:0000979;GO:0042770;GO:0042803;GO:0046982;GO:0046330;GO:0071850;GO:0043065;GO:0005634	cellular_component;biological_process;biological_process;biological_process;molecular_function;cellular_component;biological_process;biological_process;biological_process;biological_process;molecular_function;biological_process;biological_process;molecular_function;biological_process;molecular_function;molecular_function;biological_process;biological_process;biological_process;cellular_component	cytoplasm;cellular response to mechanical stimulus;negative regulation of protein kinase activity;response to stress;protein N-terminus binding;nuclear speck;centrosome cycle;activation of MAPKKK activity;regulation of cell cycle;cellular response to ionizing radiation;kinase binding;positive regulation of reactive oxygen species metabolic process;positive regulation of p38MAPK cascade;RNA polyme…	K04402;K04402;K04402;K04402;K04402	ko04210;ko04068;ko04010;ko04115;ko04110	Apoptosis;FoxO signaling pathway;MAPK signaling pathway;p53 signaling pathway;Cell cycle
ENSMUSG00000028128	597	543	249	248	1.06051	8.92753	108.321	1.18e-12	1.26e-10	F3	ENSMUSG00000028128	A0A0R4J088	Tissue factor	NP_034301.3	tissue factor precursor	14066	F3	coagulation factor III	O	PF01108;PF09294	Tissue factor;Interferon-alpha/beta receptor, fibronectin type III	IPR015373;IPR003961;IPR030472;IPR001187;IPR013783;IPR036116	Interferon/interleukin receptor domain;Fibronectin type III;Tissue factor, conserved site;Tissue factor;Immunoglobulin-like fold;Fibronectin type III superfamily	-	-	GO:0001938;GO:0002541;GO:0045766;GO:0004252;GO:1905286;GO:0051897;GO:0016020;GO:0005615;GO:0016485;GO:0005543;GO:0007596;GO:0016021;GO:0009986;GO:0031012;GO:0006919;GO:0002020;GO:0010641	biological_process;biological_process;biological_process;molecular_function;cellular_component;biological_process;cellular_component;cellular_component;biological_process;molecular_function;biological_process;cellular_component;cellular_component;cellular_component;biological_process;molecular_function;biological_process	positive regulation of endothelial cell proliferation;activation of plasma proteins involved in acute inflammatory response;positive regulation of angiogenesis;serine-type endopeptidase activity;serine-type peptidase complex;positive regulation of protein kinase B signaling;membrane;extracellular space;protein processing;phospholipid binding;blood coagulation;integral component of membrane;cell s…	K03901;K03901	ko04933;ko04610	AGE-RAGE signaling pathway in diabetic complications;Complement and coagulation cascades
ENSMUSG00000000957	164	128	306	323	-1.24358	8.13254	108.248	1.19e-12	1.27e-10	Mmp14	-	Q6DFU5	Matrix metallopeptidase 14	-	-	17387	Mmp14	matrix metallopeptidase 14 (membrane-inserted)	O	PF11857;PF00413;PF01471;PF00045	omain of unknown function (DUF3377);Matrixin;Putative peptidoglycan binding domain;Hemopexin	IPR028693;IPR021190;IPR024079;IPR018486;IPR001818;IPR036375;IPR018487;IPR036366;IPR021158;IPR000585;IPR006026;IPR036365;IPR033739;IPR021805;IPR002477	Matrix metalloproteinase-14;Peptidase M10A;Metallopeptidase, catalytic domain superfamily;Hemopexin, conserved site;Peptidase M10, metallopeptidase;Hemopexin-like domain superfamily;Hemopexin-like repeats;PGBD superfamily;Peptidase M10A, cysteine switch, zinc binding site;Hemopexin-like domain;Peptidase, metallopeptidase;PGBD-like superfamily;Peptidase M10A, catalytic domain;Peptidase M10A, matri…	ENOG410XQ5D;KOG1565	-;Gelatinase A and related matrix metalloproteases	GO:0008270;GO:0008233;GO:0006508;GO:0008237;GO:0030307;GO:0016020;GO:0004222;GO:0030335;GO:0016787;GO:0016021;GO:0031012;GO:0046872	molecular_function;molecular_function;biological_process;molecular_function;biological_process;cellular_component;molecular_function;biological_process;molecular_function;cellular_component;cellular_component;molecular_function	zinc ion binding;peptidase activity;proteolysis;metallopeptidase activity;positive regulation of cell growth;membrane;metalloendopeptidase activity;positive regulation of cell migration;hydrolase activity;integral component of membrane;extracellular matrix;metal ion binding	-	-	-
ENSMUSG00000015656	47	53	145	152	-1.70386	6.93246	107.409	1.33e-12	1.4e-10	Hspa8	-	A1L3K5	LOC100037033 protein	NP_001091238.1	-	100000000	hspa1b.L	heat shock protein family A (Hsp70) member 1B L homeolog	I	PF00012	Hsp70 protein	IPR029047;IPR013126;IPR029048;IPR018181	Heat shock protein 70kD, peptide-binding domain superfamily;Heat shock protein 70 family;Heat shock protein 70kD, C-terminal domain superfamily;Heat shock protein 70, conserved site	-	-	GO:0005524;GO:0000166	molecular_function;molecular_function	ATP binding;nucleotide binding	K03283;K03283;K03283;K03283;K03283;K03283;K03283;K03283;K03283;K03283;K03283;K03283	ko05145;ko05162;ko05164;ko04213;ko04010;ko05169;ko04915;ko04144;ko05134;ko03040;ko04612;ko04141	Toxoplasmosis;Measles;Influenza A;Longevity regulating pathway - multiple species;MAPK signaling pathway;Epstein-Barr virus infection;Estrogen signaling pathway;Endocytosis;Legionellosis;Spliceosome;Antigen processing and presentation;Protein processing in endoplasmic reticulum
ENSMUSG00000010067	261	244	91	90	1.34265	7.68536	106.635	1.48e-12	1.54e-10	Rassf1	ENSMUSG00000010067	B0QZV7	Ras association domain-containing protein 1	-	-	-	-	-	-	PF16517;PF00788	Novel Ras effector 1 C-terminal SARAH (Sav/Rassf/Hpo) domain;Ras association (RalGDS/AF-6) domain	IPR033614;IPR011524;IPR002219;IPR033600;IPR000159;IPR029071	C-terminal RASSF family;SARAH domain;Protein kinase C-like, phorbol ester/diacylglycerol-binding domain;Ras association domain-containing protein 1;Ras-associating (RA) domain;Ubiquitin-like domain superfamily	ENOG410IPAE;ENOG4111HS2	-;-	GO:0005622;GO:0035556;GO:0070507;GO:0007165;GO:0046872	cellular_component;biological_process;biological_process;biological_process;molecular_function	intracellular;intracellular signal transduction;regulation of microtubule cytoskeleton organization;signal transduction;metal ion binding	-	-	-
ENSMUSG00000052738	136	155	296	321	-1.21906	8.11261	105.648	1.68e-12	1.75e-10	Suclg1	ENSRNOG00000005587	A0A0H2UHE1	Succinate--CoA ligase [ADP/GDP-forming] subunit alpha, mitochondrial	-	-	114597	Suclg1	succinate-CoA ligase GDP/ADP-forming subunit alpha	O	PF00549;PF02629	CoA-ligase;CoA binding domain	IPR003781;IPR005811;IPR017440;IPR016102;IPR033847;IPR005810;IPR036291	CoA-binding;ATP-citrate lyase/succinyl-CoA ligase;ATP-citrate lyase/succinyl-CoA ligase, active site;Succinyl-CoA synthetase-like;ATP-citrate lyase/succinyl-CoA ligase, conserved site;Succinyl-CoA ligase, alpha subunit;NAD(P)-binding domain superfamily	-	-	GO:0008152;GO:0006099;GO:0005829;GO:0016874;GO:0005739;GO:0005886;GO:0005743;GO:0004775;GO:0004776;GO:0003824;GO:0048037;GO:0000166	biological_process;biological_process;cellular_component;molecular_function;cellular_component;cellular_component;cellular_component;molecular_function;molecular_function;molecular_function;molecular_function;molecular_function	metabolic process;tricarboxylic acid cycle;cytosol;ligase activity;mitochondrion;plasma membrane;mitochondrial inner membrane;succinate-CoA ligase (ADP-forming) activity;succinate-CoA ligase (GDP-forming) activity;catalytic activity;cofactor binding;nucleotide binding	-	-	-
ENSMUSG00000024107	1	4	52	44	-4.32918	5.03399	105.419	1.73e-12	1.79e-10	Lhcgr	ENSRNOG00000016712	F1LMG6	Lutropin-choriogonadotropic hormone receptor	-	-	-	-	-	-	PF13306;PF00001	Leucine rich repeats (6 copies);7 transmembrane receptor (rhodopsin family)	IPR034298;IPR002131;IPR002273;IPR000276;IPR032675;IPR017452;IPR026906	TSH/LHCG/FSH receptor;Glycoprotein hormone receptor family;Lutropin-choriogonadotropic hormone receptor;G protein-coupled receptor, rhodopsin-like;Leucine-rich repeat domain superfamily;GPCR, rhodopsin-like, 7TM;Leucine rich repeat 5	ENOG410XR1T;KOG2087	-;Glycoprotein hormone receptor	GO:0005622;GO:0022602;GO:0016500;GO:0008585;GO:0035472;GO:0005886;GO:0016021;GO:0008584;GO:0007165;GO:0007190;GO:0090030;GO:0072520;GO:0007189;GO:0038106;GO:0004930;GO:0060065;GO:0007283;GO:0071371;GO:0007186;GO:0016020;GO:0005887;GO:0046544;GO:0004964;GO:0001541;GO:0032962;GO:0004871;GO:0007200;GO:0042700	cellular_component;biological_process;molecular_function;biological_process;molecular_function;cellular_component;cellular_component;biological_process;biological_process;biological_process;biological_process;biological_process;biological_process;molecular_function;molecular_function;biological_process;biological_process;biological_process;biological_process;cellular_component;cellular_component;…	intracellular;ovulation cycle process;protein-hormone receptor activity;female gonad development;choriogonadotropin hormone receptor activity;plasma membrane;integral component of membrane;male gonad development;signal transduction;activation of adenylate cyclase activity;regulation of steroid hormone biosynthetic process;seminiferous tubule development;adenylate cyclase-activating G-protein coup…	-	-	-
ENSMUSG00000031239	39	45	126	140	-1.79577	6.75398	104.22	2.04e-12	2.09e-10	Itm2a	-	A0A1U7QTZ7	integral membrane protein 2A	XP_005085990.1	integral membrane protein 2A	102000000	Itm2a	integral membrane protein 2A	-	-	-	IPR007084	BRICHOS domain	-	-	GO:0016020;GO:0016021	cellular_component;cellular_component	membrane;integral component of membrane	-	-	-
ENSMUSG00000029848	258	224	86	83	1.37385	7.61056	103.973	2.1e-12	2.14e-10	Stra8	ENSRNOG00000010573	D4ADQ4	Stimulated by retinoic acid 8	-	-	-	-	-	-	-	-	IPR033537;IPR036638	Stimulated by retinoic acid gene 8 protein;Helix-loop-helix DNA-binding domain superfamily	ENOG410ZG79;ENOG410IEEF	-;-	GO:0048133;GO:0005737;GO:0046983;GO:0051321;GO:0071300;GO:0045944;GO:0005634	biological_process;cellular_component;molecular_function;biological_process;biological_process;biological_process;cellular_component	male germ-line stem cell asymmetric division;cytoplasm;protein dimerization activity;meiotic cell cycle;cellular response to retinoic acid;positive regulation of transcription by RNA polymerase II;nucleus	-	-	-
ENSMUSG00000039533	68	80	179	202	-1.49832	7.34052	103.85	2.14e-12	2.16e-10	Mmd2	-	Q3V1Z9	Monocyte to macrophage differentiation-associated 2, isoform CRA_b	NP_780426.1	monocyte to macrophage differentiation factor 2	75104	Mmd2	monocyte to macrophage differentiation-associated 2	O	PF03006	Haemolysin-III related	IPR005744;IPR004254	Hly-III;AdipoR/Haemolysin-III-related	COG1272;KOG4243	Predicted membrane protein, hemolysin III homolog;Macrophage maturation-associated protein	GO:0006468;GO:0045666;GO:0032880;GO:0016020;GO:0046579;GO:0045860;GO:0016021;GO:0048471;GO:0019835;GO:0004672	biological_process;biological_process;biological_process;cellular_component;biological_process;biological_process;cellular_component;cellular_component;biological_process;molecular_function	protein phosphorylation;positive regulation of neuron differentiation;regulation of protein localization;membrane;positive regulation of Ras protein signal transduction;positive regulation of protein kinase activity;integral component of membrane;perinuclear region of cytoplasm;cytolysis;protein kinase activity	-	-	-
ENSMUSG00000070645	0	0	40	31	-8.22436	4.56821	105.44	2.36e-12	2.35e-10	Ren1	-	Q91X66	Ren2 protein	-	-	19702	Ren2	renin 2 tandem duplication of Ren1	O	PF07966;PF00026	A1 Propeptide;ukaryotic aspartyl protease	IPR001969;IPR033121;IPR001461;IPR012848;IPR034135;IPR021109	Aspartic peptidase, active site;Peptidase family A1 domain;Aspartic peptidase A1 family;Aspartic peptidase, N-terminal;Renin-like domain;Aspartic peptidase domain superfamily	-	-	GO:0008233;GO:0006508;GO:0016787;GO:0004190	molecular_function;biological_process;molecular_function;molecular_function	peptidase activity;proteolysis;hydrolase activity;aspartic-type endopeptidase activity	-	-	-
ENSMUSG00000020473	46	53	135	161	-1.7134	6.92534	103.116	2.36e-12	2.35e-10	Aebp1	ENSRNOG00000013720	A0A0H2UHL3	Adipocyte enhancer-binding protein 1	XP_006251378.1	adipocyte enhancer-binding protein 1 isoform X1	305494	Aebp1	AE binding protein 1	O	PF13620;PF00246;PF00754	Carboxypeptidase regulatory-like domain;Zinc carboxypeptidase;5/8 type C domain	IPR000834;IPR034243;IPR008979;IPR000421;IPR008969	Peptidase M14, carboxypeptidase A;AEBP1/CPX, carboxypeptidase domain;Galactose-binding-like domain superfamily;Coagulation factor 5/8 C-terminal domain;Carboxypeptidase-like, regulatory domain superfamily	-	-	GO:0008270;GO:0006508;GO:0005576;GO:0001227;GO:0004181;GO:0000122;GO:0005615;GO:0004180;GO:0003714;GO:0000977;GO:0006355;GO:0031012	molecular_function;biological_process;cellular_component;molecular_function;molecular_function;biological_process;cellular_component;molecular_function;molecular_function;molecular_function;biological_process;cellular_component	zinc ion binding;proteolysis;extracellular region;transcriptional repressor activity, RNA polymerase II transcription regulatory region sequence-specific DNA binding;metallocarboxypeptidase activity;negative regulation of transcription by RNA polymerase II;extracellular space;carboxypeptidase activity;transcription corepressor activity;RNA polymerase II regulatory region sequence-specific DNA bin…	-	-	-
ENSMUSG00000038894	187	202	364	410	-1.12768	8.46748	102.487	2.57e-12	2.55e-10	Irs2	-	Q3U2I0	Uncharacterized protein	-	-	384783	Irs2	insulin receptor substrate 2	O	PF02174	PTB domain (IRS-1 type)	IPR011993;IPR002404;IPR001849	PH-like domain superfamily;IRS-type PTB domain;Pleckstrin homology domain	ENOG410IXEK;ENOG410Z9EP	-;-	-	-	-	-	-	-
ENSMUSG00000001768	157	144	43	39	1.73661	6.85945	102.389	2.61e-12	2.56e-10	Rin2	ENSRNOG00000010131	D4A6C4	Ras and Rab interactor 2	XP_017447252.1;XP_006235204.1;XP_008760492.1;XP_006235205.1;XP_017447254.1;NP_001101256.1;XP_006235209.1;XP_008760493.1;XP_006235208.1;XP_017447253.1	-;-;-;-;-;ras and Rab interactor 2;-;-;-;-	311494	Rin2	Ras and Rab interactor 2	O	PF02204;PF00788	Vacuolar sorting protein 9 (VPS9) domain;Ras association (RalGDS/AF-6) domain	IPR000980;IPR036860;IPR000159;IPR029071;IPR035868;IPR037191;IPR003123	SH2 domain;SH2 domain superfamily;Ras-associating (RA) domain;Ubiquitin-like domain superfamily;Ras and Rab interactor 2, SH2 domain;VPS9 domain superfamily;VPS9 domain	ENOG410ZZW5;KOG2320	-;RAS effector RIN1 (contains VPS domain)	GO:0007165	biological_process	signal transduction	-	-	-
ENSMUSG00000043631	17	21	98	79	-2.34786	6.06934	101.88	2.79e-12	2.73e-10	Ecm2	-	A0A1U7Q3Q0	extracellular matrix protein 2 isoform X3	XP_005066371.1	extracellular matrix protein 2 isoform X3	102000000	Ecm2	extracellular matrix protein 2	-	-	-	IPR003591;IPR001611;IPR032675;IPR001007	Leucine-rich repeat, typical subtype;Leucine-rich repeat;Leucine-rich repeat domain superfamily;VWFC domain	-	-	-	-	-	-	-	-
ENSMUSG00000024074	260	243	80	100	1.34494	7.67911	100.882	3.2e-12	3.11e-10	Crim1	-	A0A1U7QGT8	cysteine-rich motor neuron 1 protein isoform X1	XP_005073651.1	cysteine-rich motor neuron 1 protein isoform X1	102000000	Crim1	cysteine rich transmembrane BMP regulator 1	-	-	-	IPR001007;IPR009030;IPR004094;IPR011061;IPR000867	VWFC domain;Growth factor receptor cysteine-rich domain superfamily;Antistasin-like domain;Hirudin/antistatin;Insulin-like growth factor-binding protein, IGFBP	-	-	GO:0043086;GO:0001558;GO:0004867;GO:0016020;GO:0005520;GO:0004857;GO:0016021;GO:0005576;GO:0010951	biological_process;biological_process;molecular_function;cellular_component;molecular_function;molecular_function;cellular_component;cellular_component;biological_process	negative regulation of catalytic activity;regulation of cell growth;serine-type endopeptidase inhibitor activity;membrane;insulin-like growth factor binding;enzyme inhibitor activity;integral component of membrane;extracellular region;negative regulation of endopeptidase activity	-	-	-
ENSMUSG00000031089	59	49	166	141	-1.64146	6.99491	100.448	3.4e-12	3.28e-10	Slc6a14	-	A1L359	Transporter	NP_064433.3	sodium- and chloride-dependent neutral and basic amino acid transporter B(0+)	56774	Slc6a14	solute carrier family 6 (neurotransmitter transporter), member 14	O	PF00209	Sodium:neurotransmitter symporter family	IPR037272;IPR000175	Sodium:neurotransmitter symporter superfamily;Sodium:neurotransmitter symporter	KOG3659;COG0733	Sodium-neurotransmitter symporter;Na+-dependent transporters of the SNF family	GO:0055085;GO:0009636;GO:0006836;GO:0016020;GO:0016021;GO:0031526;GO:0005328;GO:0015293	biological_process;biological_process;biological_process;cellular_component;cellular_component;cellular_component;molecular_function;molecular_function	transmembrane transport;response to toxic substance;neurotransmitter transport;membrane;integral component of membrane;brush border membrane;neurotransmitter:sodium symporter activity;symporter activity	-	-	-
ENSMUSG00000039911	73	84	12	10	2.68619	5.79846	99.0337	4.14e-12	3.96e-10	Spsb1	ENSCPOG00000036558	H0W3M7	SplA/ryanodine receptor domain and SOCS box containing 1	XP_013009616.1;XP_003471493.1	-;-	101000000	Spsb1	splA/ryanodine receptor domain and SOCS box containing 1	-	PF07525;PF00622	SOCS box;SPRY domain	IPR013320;IPR001496;IPR001870;IPR003877	Concanavalin A-like lectin/glucanase domain superfamily;SOCS box domain;B30.2/SPRY domain;SPRY domain	ENOG410XQC1;KOG3953	-;SOCS box protein SSB-1, contains SPRY domain	-	-	-	-	-	-
ENSMUSG00000005397	244	234	456	435	-1.03438	8.70084	98.5012	4.46e-12	4.24e-10	Nid1	ENSRNOG00000002461	F1LM84	Nidogen-1	XP_213954.4	nidogen-1 isoform X1	25494	Nid1	nidogen 1	O	PF06119;PF07645;PF14670;PF07474;PF12662;PF00086;PF00058;PF12947	Nidogen-like;Calcium-binding EGF domain;Coagulation Factor Xa inhibitory site;2F domain;Complement Clr-like EGF-like;Thyroglobulin type-1 repeat;Low-density lipoprotein receptor repeat class B;domain	IPR003886;IPR000716;IPR013032;IPR036857;IPR000033;IPR006605;IPR009030;IPR009017;IPR000152;IPR000742;IPR024731;IPR026823;IPR001881;IPR018097;IPR011042	NIDO domain;Thyroglobulin type-1;EGF-like, conserved site;Thyroglobulin type-1 superfamily;LDLR class B repeat;G2 nidogen/fibulin G2F;Growth factor receptor cysteine-rich domain superfamily;Green fluorescent protein;EGF-type aspartate/asparagine hydroxylation site;EGF-like domain;EGF domain;Complement Clr-like EGF domain;EGF-like calcium-binding domain;EGF-like calcium-binding, conserved site;Six…	ENOG410XR8N;KOG1214	-;Nidogen and related basement membrane protein proteins	GO:0043236;GO:0005518;GO:0005578;GO:0005605;GO:0030198;GO:0007160;GO:0043237;GO:0005615;GO:0071944;GO:0005604;GO:0032836;GO:0031012;GO:0043394;GO:0005509;GO:0050840;GO:0010811	molecular_function;molecular_function;;cellular_component;biological_process;biological_process;molecular_function;cellular_component;cellular_component;cellular_component;biological_process;cellular_component;molecular_function;molecular_function;molecular_function;biological_process	laminin binding;collagen binding;;basal lamina;extracellular matrix organization;cell-matrix adhesion;laminin-1 binding;extracellular space;cell periphery;basement membrane;glomerular basement membrane development;extracellular matrix;proteoglycan binding;calcium ion binding;extracellular matrix binding;positive regulation of cell-substrate adhesion	-	-	-
ENSMUSG00000031329	32	45	129	122	-1.83699	6.66234	98.1569	4.68e-12	4.4e-10	Tsx	-	F8SHA8	Testis-specific X-linked protein	-	-	22127	Tsx	testis specific X-linked gene	O	PF17397	amily of unknown function (DUF5404)	IPR035352	TSX	-	-	-	-	-	-	-	-
ENSMUSG00000025955	243	275	492	479	-1.0414	8.82239	98.1175	4.7e-12	4.4e-10	Akr1cl	ENSMUSG00000025955	Q3UXL1	Aldo-keto reductase family 1, member C-like	NP_081858.2;NP_001297546.1	aldo-keto reductase family 1, member C-like isoform 1;aldo-keto reductase family 1, member C-like isoform 2	70861	Akr1cl	aldo-keto reductase family 1, member C-like	O	PF00248	Aldo/keto reductase family	IPR023210;IPR020471;IPR036812;IPR018170	NADP-dependent oxidoreductase domain;Aldo/keto reductase;NADP-dependent oxidoreductase domain superfamily;Aldo/keto reductase, conserved site	KOG1577;COG0656	Aldo/keto reductase family proteins;Aldo/keto reductases, related to diketogulonate reductase	GO:0016491;GO:0005575;GO:0003674;GO:0055114;GO:0008150	molecular_function;cellular_component;molecular_function;biological_process;biological_process	oxidoreductase activity;cellular_component;molecular_function;oxidation-reduction process;biological_process	-	-	-
ENSMUSG00000050379	91	87	222	194	-1.35978	7.50496	98.0987	4.72e-12	4.4e-10	Septin6	-	A0A1U7R896	septin-6 isoform X1	XP_005083178.2	-	-	-	-	-	-	-	IPR027417;IPR016491;IPR030379;IPR030644	P-loop containing nucleoside triphosphate hydrolase;Septin;Septin-type guanine nucleotide-binding (G) domain;Septin 6	-	-	GO:0005525;GO:0031105;GO:0000166	molecular_function;cellular_component;molecular_function	GTP binding;septin complex;nucleotide binding	-	-	-
ENSMUSG00000052911	560	584	913	1050	-0.91436	9.88082	97.4823	5.14e-12	4.77e-10	Lamb2	ENSRNOG00000047768	M0R6K0	Laminin subunit beta-2	XP_006243771.1	laminin subunit beta-2 isoform X1	25473	Lamb2	laminin subunit beta 2	O	PF00055;PF00053	Laminin N-terminal (Domain VI);Laminin EGF domain	IPR002049;IPR038684;IPR013015;IPR000742;IPR008211	Laminin EGF domain;Laminin, N-terminal domain superfamily;Laminin IV type B;EGF-like domain;Laminin, N-terminal	KOG0994;ENOG410XPEG	Extracellular matrix glycoprotein Laminin subunit beta;-	GO:0045202;GO:0007528;GO:0031175;GO:0007411;GO:0005178;GO:0072249;GO:0048677;GO:0005615;GO:0014044;GO:0005608;GO:0050808;GO:0031012;GO:0005605;GO:0007601;GO:0043256;GO:0072274;GO:0060041;GO:0005604;GO:0014002;GO:0043083;GO:0000904	cellular_component;biological_process;biological_process;biological_process;molecular_function;biological_process;biological_process;cellular_component;biological_process;cellular_component;biological_process;cellular_component;cellular_component;biological_process;cellular_component;biological_process;biological_process;cellular_component;biological_process;cellular_component;biological_process	synapse;neuromuscular junction development;neuron projection development;axon guidance;integrin binding;metanephric glomerular visceral epithelial cell development;axon extension involved in regeneration;extracellular space;Schwann cell development;laminin-3 complex;synapse organization;extracellular matrix;basal lamina;visual perception;laminin complex;metanephric glomerular basement membrane de…	-	-	-
ENSMUSG00000038776	45	50	127	154	-1.69785	6.85516	97.427	5.18e-12	4.78e-10	Ephx1	-	Q8K2W5	Epoxide hydrolase	-	-	13849	Ephx1	epoxide hydrolase 1, microsomal	O	PF00561;PF06441	alpha/beta hydrolase fold;poxide hydrolase N terminus	IPR000639;IPR016292;IPR029058;IPR010497	Epoxide hydrolase-like;Epoxide hydrolase;Alpha/Beta hydrolase fold;Epoxide hydrolase, N-terminal	COG0596;KOG2565	Predicted hydrolases or acyltransferases (alpha/beta hydrolase superfamily);Predicted hydrolases or acyltransferases (alpha/beta hydrolase superfamily)	GO:0016020;GO:0003824;GO:0019439;GO:0005783;GO:0016787;GO:0033961;GO:0005789	cellular_component;molecular_function;biological_process;cellular_component;molecular_function;molecular_function;cellular_component	membrane;catalytic activity;aromatic compound catabolic process;endoplasmic reticulum;hydrolase activity;cis-stilbene-oxide hydrolase activity;endoplasmic reticulum membrane	-	-	-
ENSMUSG00000020458	727	668	340	308	0.96912	9.24595	97.0584	5.46e-12	5.01e-10	Rtn4	ENSRNOG00000004621	F1LQN3	Reticulon	-	-	-	-	-	-	PF02453	Reticulon	IPR003388	Reticulon	KOG1792;ENOG410XPKH	Reticulon;-	GO:0005622;GO:0060317;GO:0051897;GO:0001525;GO:0030176;GO:0043025;GO:0030517;GO:0016021;GO:0050821;GO:0071786;GO:0051960;GO:0030424;GO:0042995;GO:0071782;GO:1905943;GO:0005635;GO:1905552;GO:0033601;GO:0014069;GO:1903860;GO:0005789;GO:0031625;GO:0007413;GO:0016020;GO:0007399;GO:0048694;GO:0005783;GO:0098826;GO:0051292;GO:2000172;GO:1990809;GO:0044294;GO:0030308;GO:0071787;GO:0010634;GO:1905580;GO:…	cellular_component;biological_process;biological_process;biological_process;cellular_component;cellular_component;biological_process;cellular_component;biological_process;biological_process;biological_process;cellular_component;cellular_component;cellular_component;biological_process;cellular_component;biological_process;biological_process;cellular_component;biological_process;cellular_component;…	intracellular;cardiac epithelial to mesenchymal transition;positive regulation of protein kinase B signaling;angiogenesis;integral component of endoplasmic reticulum membrane;neuronal cell body;negative regulation of axon extension;integral component of membrane;protein stabilization;endoplasmic reticulum tubular network organization;regulation of nervous system development;axon;cell projection;e…	-	-	-
ENSMUSG00000040265	18	29	99	94	-2.16747	6.22307	96.9883	5.52e-12	5.02e-10	Dnm3	ENSMUSG00000040265	E9QLL2	Dynamin-3	-	-	-	-	-	-	PF02212;PF00169;PF00350;PF01031	ynamin GTPase effector domain;PH domain;ynamin family;ynamin central region	IPR001849;IPR022812;IPR030381;IPR011993;IPR001401;IPR020850;IPR019762;IPR003130;IPR000375;IPR027417	Pleckstrin homology domain;Dynamin superfamily;Dynamin-type guanine nucleotide-binding (G) domain;PH-like domain superfamily;Dynamin, GTPase domain;GTPase effector domain;Dynamin, GTPase region, conserved site;Dynamin GTPase effector;Dynamin central domain;P-loop containing nucleoside triphosphate hydrolase	KOG0446;COG0699	Vacuolar sorting protein VPS1, dynamin, and related proteins;Predicted GTPases (dynamin-related)	GO:0005525;GO:0003924;GO:0000166	molecular_function;molecular_function;molecular_function	GTP binding;GTPase activity;nucleotide binding	-	-	-
ENSMUSG00000027463	321	296	554	551	-0.977052	9.0304	96.9336	5.56e-12	5.03e-10	Slc52a3	ENSCGRG00000001483;ENSCGRG00001010843	G3I8Z6	Uncharacterized protein C20orf54-like	XP_007624766.1;XP_016825388.1;XP_016835685.1;XP_007650241.1;XP_007650240.1;XP_007624768.1;XP_007650238.1;XP_007650239.1	-;-;-;-;-;-;solute carrier family 52, riboflavin transporter, member 3;-	101000000	Slc52a3	solute carrier family 52 member 3	-	PF06237	Protein of unknown function (DUF1011)	IPR009357	Solute carrier family 52, riboflavin transporter	-	-	GO:0032218;GO:0034605;GO:0016020;GO:0016021;GO:0032217;GO:0007605;GO:0005886;GO:0005887	biological_process;biological_process;cellular_component;cellular_component;molecular_function;biological_process;cellular_component;cellular_component	riboflavin transport;cellular response to heat;membrane;integral component of membrane;riboflavin transmembrane transporter activity;sensory perception of sound;plasma membrane;integral component of plasma membrane	K14620	ko04977	Vitamin digestion and absorption
ENSMUSG00000031613	1	1	39	34	-5.15336	4.63946	96.4151	5.98e-12	5.38e-10	Hpgd	-	A0A1S2ZQN3	15-hydroxyprostaglandin dehydrogenase [NAD	XP_007523063.1	15-hydroxyprostaglandin dehydrogenase	103000000	HPGD	15-hydroxyprostaglandin dehydrogenase	-	-	-	IPR002347;IPR020904;IPR036291	Short-chain dehydrogenase/reductase SDR;Short-chain dehydrogenase/reductase, conserved site;NAD(P)-binding domain superfamily	-	-	GO:0016491;GO:0055114	molecular_function;biological_process	oxidoreductase activity;oxidation-reduction process	-	-	-
ENSMUSG00000074207	17	23	84	88	-2.23296	6.04941	95.8428	6.49e-12	5.81e-10	Adh1	-	Q3UKA4	Alcohol dehydrogenase 1	NP_031435.1	alcohol dehydrogenase 1	11522	Adh1	alcohol dehydrogenase 1 (class I)	O	PF00107;PF13602;PF08240	Zinc-binding dehydrogenase;Zinc-binding dehydrogenase;Alcohol dehydrogenase GroES-like domain	IPR002328;IPR013149;IPR011032;IPR020843;IPR036291;IPR013154	Alcohol dehydrogenase, zinc-type, conserved site;Alcohol dehydrogenase, C-terminal;GroES-like superfamily;Polyketide synthase, enoylreductase domain;NAD(P)-binding domain superfamily;Alcohol dehydrogenase, N-terminal	KOG0022;COG1062	Alcohol dehydrogenase, class III;Zn-dependent alcohol dehydrogenases, class III	GO:0055114;GO:0008270;GO:0016491;GO:0046872	biological_process;molecular_function;molecular_function;molecular_function	oxidation-reduction process;zinc ion binding;oxidoreductase activity;metal ion binding	K13951;K13951;K13951;K13951;K13951;K13951;K13951	ko00980;ko00982;ko05204;ko00830;ko00071;ko00010;ko00350	Metabolism of xenobiotics by cytochrome P450;Drug metabolism - cytochrome P450;Chemical carcinogenesis;Retinol metabolism;Fatty acid degradation;Glycolysis / Gluconeogenesis;Tyrosine metabolism
ENSMUSG00000034258	82	81	196	187	-1.36731	7.38457	95.4387	6.88e-12	6.11e-10	Flvcr2	ENSMUSG00000034258	A0A0R4J0E9	Feline leukemia virus subgroup C receptor-related protein 2	NP_663422.1	feline leukemia virus subgroup C receptor-related protein 2	217721	Flvcr2	feline leukemia virus subgroup C cellular receptor 2	O	-	-	IPR011701;IPR036259;IPR020846	Major facilitator superfamily;MFS transporter superfamily;Major facilitator superfamily domain	-	-	GO:0055085;GO:0016020;GO:0015232;GO:0015886;GO:0016021;GO:0020037	biological_process;cellular_component;molecular_function;biological_process;cellular_component;molecular_function	transmembrane transport;membrane;heme transporter activity;heme transport;integral component of membrane;heme binding	-	-	-
ENSMUSG00000030744	433	430	194	185	1.0506	8.53352	94.9195	7.41e-12	6.53e-10	Rps3	-	A0A091D1I9	40S ribosomal protein S3	XP_010601609.1	-	105000000	Rps3	ribosomal protein S3	-	PF00189;PF07650	Ribosomal protein S3, C-terminal domain;KH domain	IPR009019;IPR015946;IPR004044;IPR036419;IPR005703;IPR018280;IPR001351	K homology domain superfamily, prokaryotic type;K homology domain-like, alpha/beta;K Homology domain, type 2;Ribosomal protein S3, C-terminal domain superfamily;Ribosomal protein S3, eukaryotic/archaeal;Ribosomal protein S3, conserved site;Ribosomal protein S3, C-terminal	-	-	GO:0015935;GO:0030529;GO:0005840;GO:0003735;GO:0006412;GO:0003723	cellular_component;;cellular_component;molecular_function;biological_process;molecular_function	small ribosomal subunit;;ribosome;structural constituent of ribosome;translation;RNA binding	-	-	-
ENSMUSG00000004044	713	674	289	348	0.98588	9.23246	94.899	7.43e-12	6.53e-10	Cavin1	ENSRNOG00000019778	G3V8L9	Polymerase I and transcript release factor	NP_001099311.1	caveolae-associated protein 1	287710	Cavin1	caveolae associated protein 1	O	PF15237	PTRF/SDPR family	IPR026752;IPR033297	Cavin family;Caveolae-associated protein 1	ENOG410IV8W;ENOG410XT47	-;-	GO:0006361;GO:0005737;GO:0006363;GO:0045121;GO:0005901;GO:0009303;GO:0005739;GO:0005886;GO:0042802;GO:0043231;GO:0042134;GO:2000147;GO:0005634	biological_process;cellular_component;biological_process;cellular_component;cellular_component;biological_process;cellular_component;cellular_component;molecular_function;cellular_component;molecular_function;biological_process;cellular_component	transcription initiation from RNA polymerase I promoter;cytoplasm;termination of RNA polymerase I transcription;membrane raft;caveola;rRNA transcription;mitochondrion;plasma membrane;identical protein binding;intracellular membrane-bounded organelle;rRNA primary transcript binding;positive regulation of cell motility;nucleus	-	-	-
ENSMUSG00000022353	148	145	36	46	1.69808	6.83014	94.5863	7.77e-12	6.76e-10	Mtss1	ENSMUSG00000022353	G3X9H7	Metastasis suppressor 1, isoform CRA_e	NP_659049.2	metastasis suppressor protein 1 isoform 1	211401	Mtss1	MTSS I-BAR domain containing 1	O	PF08397;PF02205	IRSp53/MIM homology domain;WH2 motif	IPR030127;IPR027682;IPR027267;IPR003124;IPR013606	I-BAR domain containing protein MIM/ABBA;I-BAR domain containing protein MIM;AH/BAR domain superfamily;WH2 domain;IMD/I-BAR domain	ENOG410XRT4;ENOG410IGVU	-;-	GO:0030036;GO:0005102;GO:0007009;GO:0015629;GO:0003785;GO:0003779;GO:0042802	biological_process;molecular_function;biological_process;cellular_component;molecular_function;molecular_function;molecular_function	actin cytoskeleton organization;signaling receptor binding;plasma membrane organization;actin cytoskeleton;actin monomer binding;actin binding;identical protein binding	-	-	-
ENSMUSG00000114487	98	99	23	16	2.19361	6.18127	94.5752	7.79e-12	6.76e-10	Gm49393	-	-	-	-	-	-	-	-	-	-	-	-	-	-	-	-	-	-	-	-	-
ENSMUSG00000020372	463	449	186	214	1.05235	8.61166	94.5333	7.83e-12	6.76e-10	Rack1	ENSMGAG00000000633	B1N1C2	Guanine nucleotide-binding protein beta subunit	XP_003211191.1	-	101000000	RACK1	receptor for activated C kinase 1	-	PF00400	WD domain, G-beta repeat	IPR017986;IPR036322;IPR001680;IPR020472;IPR019775;IPR015943	WD40-repeat-containing domain;WD40-repeat-containing domain superfamily;WD40 repeat;G-protein beta WD-40 repeat;WD40 repeat, conserved site;WD40/YVTN repeat-like-containing domain superfamily	ENOG410XQGZ;KOG0279	-;G protein beta subunit-like protein	GO:0005737;GO:0035591;GO:0050765;GO:0019899;GO:0030496;GO:0043025;GO:0072344;GO:0043022;GO:0010629;GO:0001891;GO:0005654;GO:0071333;GO:0051898;GO:0019903;GO:0030332;GO:0042169;GO:0051726;GO:0051901;GO:1903208;GO:0042998;GO:0032464;GO:0008656;GO:0042803;GO:0061099;GO:0006919;GO:0030822;GO:0043547;GO:0051343;GO:0048471;GO:0005829;GO:2001244;GO:0005080;GO:0016567;GO:0071363;GO:0030971;GO:1990630;GO:…	cellular_component;molecular_function;biological_process;molecular_function;cellular_component;cellular_component;biological_process;molecular_function;biological_process;cellular_component;cellular_component;biological_process;biological_process;molecular_function;molecular_function;molecular_function;biological_process;biological_process;biological_process;biological_process;biological_process;…	cytoplasm;signaling adaptor activity;negative regulation of phagocytosis;enzyme binding;midbody;neuronal cell body;rescue of stalled ribosome;ribosome binding;negative regulation of gene expression;phagocytic cup;nucleoplasm;cellular response to glucose stimulus;negative regulation of protein kinase B signaling;protein phosphatase binding;cyclin binding;SH2 domain binding;regulation of cell cycle…	K14753	ko05162	Measles
ENSMUSG00000040111	46	37	130	121	-1.72993	6.68706	94.4745	7.9e-12	6.78e-10	Gramd1b	ENSRNOG00000053577	D3ZYJ5	GRAM domain-containing 1B	NP_001178545.1	GRAM domain-containing protein 1B	300644	Gramd1b	GRAM domain containing 1B	O	PF02893;PF16016	RAM domain;omain of unknown function (DUF4782)	IPR031968;IPR011993;IPR004182	VASt domain;PH-like domain superfamily;GRAM domain	ENOG410XRQQ;KOG1032	-;Uncharacterized conserved protein, contains GRAM domain	GO:0005575;GO:0003674;GO:0016020;GO:0008150;GO:0016021	cellular_component;molecular_function;cellular_component;biological_process;cellular_component	cellular_component;molecular_function;membrane;biological_process;integral component of membrane	-	-	-
ENSMUSG00000030990	4	6	48	50	-3.39522	5.12353	93.6724	8.87e-12	7.57e-10	Pgap2	-	A0A1U8BWW6	post-GPI attachment to proteins factor 2 isoform X1	XP_012971748.1;XP_012971746.1;XP_012971743.1;XP_012971745.1;XP_012971744.1;XP_012971750.1;XP_012971747.1	-;-;post-GPI attachment to proteins factor 2 isoform X1;-;-;-;-	102000000	Pgap2	post-GPI attachment to proteins 2	-	-	-	IPR019402	Frag1/DRAM/Sfk1	-	-	GO:0016020;GO:0016021	cellular_component;cellular_component	membrane;integral component of membrane	-	-	-
ENSMUSG00000029304	29	27	112	91	-1.98932	6.32926	93.4309	9.19e-12	7.79e-10	Spp1	ENSMUSG00000029304	F8WIP8	Osteopontin	NP_001191132.1	osteopontin isoform 3 precursor	20750	Spp1	secreted phosphoprotein 1	O	PF00865	Osteopontin	IPR002038;IPR019841	Osteopontin;Osteopontin, conserved site	ENOG41116B5;ENOG410IVP1	-;-	GO:2000866;GO:0007155;GO:0005794;GO:0005615;GO:0071394;GO:0001503;GO:0033280;GO:0045893;GO:0006710	biological_process;biological_process;cellular_component;cellular_component;biological_process;biological_process;biological_process;biological_process;biological_process	positive regulation of estradiol secretion;cell adhesion;Golgi apparatus;extracellular space;cellular response to testosterone stimulus;ossification;response to vitamin D;positive regulation of transcription, DNA-templated;androgen catabolic process	-	-	-
ENSMUSG00000117975	95	103	23	17	2.16482	6.19322	93.1821	9.53e-12	8.03e-10	Itprip	ENSRNOG00000046036;ENSRNOG00000053771	A0A096MJ54	Inositol 1,4,5-trisphosphate receptor-interacting protein-like	XP_006231658.1;XP_003749183.1;XP_006231655.1;XP_006223831.1	-;inositol 1,4,5-trisphosphate receptor-interacting protein isoform X1;-;-	101000000	Itprip	inositol 1,4,5-trisphosphate receptor interacting protein	I	PF03281	Mab-21 protein	IPR026250;IPR024810;IPR024797	Inositol 1,4,5-trisphosphate receptor-interacting protein family;Mab-21 domain;Inositol 1,4,5-trisphosphate receptor-interacting protein	-	-	GO:1902042;GO:0006469;GO:0016020;GO:0004860	biological_process;biological_process;cellular_component;molecular_function	negative regulation of extrinsic apoptotic signaling pathway via death domain receptors;negative regulation of protein kinase activity;membrane;protein kinase inhibitor activity	-	-	-
ENSMUSG00000029661	254	264	450	497	-1.00583	8.79825	92.8969	9.93e-12	8.33e-10	Col1a2	-	Q3TX57	Procollagen, type I, alpha 2	NP_031769.2	collagen alpha-2(I) chain preproprotein	12843	Col1a2	collagen, type I, alpha 2	O	PF01410;PF01391	ibrillar collagen C-terminal domain;Collagen triple helix repeat (20 copies)	IPR000885;IPR008160	Fibrillar collagen, C-terminal;Collagen triple helix repeat	ENOG410XNMM;KOG3544	-;Collagens (type IV and type XIII), and related proteins	GO:0031012;GO:0001568;GO:0005581;GO:0005584;GO:0005201;GO:0030199;GO:0048407;GO:0005615;GO:0030674;GO:0007266;GO:0042802;GO:0008217;GO:0005783;GO:0001501;GO:0007179;GO:0005576;GO:0043589;GO:0002020	cellular_component;biological_process;cellular_component;cellular_component;molecular_function;biological_process;molecular_function;cellular_component;molecular_function;biological_process;molecular_function;biological_process;cellular_component;biological_process;biological_process;cellular_component;biological_process;molecular_function	extracellular matrix;blood vessel development;collagen trimer;collagen type I trimer;extracellular matrix structural constituent;collagen fibril organization;platelet-derived growth factor binding;extracellular space;protein binding, bridging;Rho protein signal transduction;identical protein binding;regulation of blood pressure;endoplasmic reticulum;skeletal system development;transforming growth…	K06236;K06236;K06236;K06236;K06236;K06236;K06236	ko04974;ko04510;ko04151;ko04611;ko05146;ko04933;ko04512	Protein digestion and absorption;Focal adhesion;PI3K-Akt signaling pathway;Platelet activation;Amoebiasis;AGE-RAGE signaling pathway in diabetic complications;ECM-receptor interaction
ENSMUSG00000042155	85	95	218	194	-1.32928	7.50013	92.5181	1.05e-11	8.75e-10	Klhl23	ENSRNOG00000007981	A0A0G2JW57	Kelch-like family member 23	XP_017447180.1;XP_006234376.1;XP_006234378.1	-;kelch-like protein 23 isoform X2;-	311114	Klhl23	kelch-like family member 23	O	PF07707;PF01344;PF00651	BTB And C-terminal Kelch;Kelch motif;BTB/POZ domain	IPR015915;IPR011705;IPR006652;IPR017096;IPR011333;IPR000210	Kelch-type beta propeller;BTB/Kelch-associated;Kelch repeat type 1;BTB-kelch protein;SKP1/BTB/POZ domain superfamily;BTB/POZ domain	-	-	-	-	-	-	-	-
ENSMUSG00000060678	482	477	201	228	1.02407	8.69256	92.4319	1.06e-11	8.81e-10	H4c3	-	A0A1S3FW03	Histone H4	XP_012880565.1;XP_012886783.1	-;-	105992280;105997053	LOC105992280;LOC105997053	histone H4;histone H4	-;-	-	-	IPR009072;IPR004823;IPR035425;IPR019809;IPR001951	Histone-fold;TATA box binding protein associated factor (TAF);CENP-T/Histone H4, histone fold;Histone H4, conserved site;Histone H4	-	-	GO:0005694;GO:0003677;GO:0046982;GO:0006352;GO:0006334;GO:0000786;GO:0005634	cellular_component;molecular_function;molecular_function;biological_process;biological_process;cellular_component;cellular_component	chromosome;DNA binding;protein heterodimerization activity;DNA-templated transcription, initiation;nucleosome assembly;nucleosome;nucleus	-	-	-
ENSMUSG00000027204	215	225	401	412	-1.02113	8.57341	91.6973	1.18e-11	9.76e-10	Fbn1	ENSRNOG00000007302	G3V9M6	Fibrillin 1	XP_008760425.1;XP_008760424.1;XP_006234997.1	-;-;fibrillin-1 isoform X1	83727	Fbn1	fibrillin 1	O	PF07645;PF00683;PF14670;PF12662	Calcium-binding EGF domain;TB domain;Coagulation Factor Xa inhibitory site;Complement Clr-like EGF-like	IPR017878;IPR013032;IPR011398;IPR036773;IPR009030;IPR000152;IPR000742;IPR026823;IPR001881;IPR018097	TB domain;EGF-like, conserved site;Fibrillin;TGF-beta binding (TB) domain superfamily;Growth factor receptor cysteine-rich domain superfamily;EGF-type aspartate/asparagine hydroxylation site;EGF-like domain;Complement Clr-like EGF domain;EGF-like calcium-binding domain;EGF-like calcium-binding, conserved site	KOG1217;ENOG410XSTY	Fibrillins and related proteins containing Ca2+-binding EGF-like domains;-	GO:2001205;GO:0003674;GO:0001822;GO:0007507;GO:0033627;GO:0001501;GO:0071560;GO:0042802;GO:0005178;GO:0043010;GO:1990314;GO:0005578;GO:0005615;GO:0001527;GO:0005576;GO:0031012;GO:0001656;GO:0044877;GO:0035582;GO:0005201;GO:0090287;GO:0035583;GO:0045671;GO:0005509;GO:0009653;GO:0048048;GO:0070062;GO:0005604;GO:0048050;GO:0008201	biological_process;molecular_function;biological_process;biological_process;biological_process;biological_process;biological_process;molecular_function;molecular_function;biological_process;biological_process;;cellular_component;cellular_component;cellular_component;cellular_component;biological_process;molecular_function;biological_process;molecular_function;biological_process;biological_process…	negative regulation of osteoclast development;molecular_function;kidney development;heart development;cell adhesion mediated by integrin;skeletal system development;cellular response to transforming growth factor beta stimulus;identical protein binding;integrin binding;camera-type eye development;cellular response to insulin-like growth factor stimulus;;extracellular space;microfibril;extracellul…	-	-	-
ENSMUSG00000056501	128	134	30	39	1.78539	6.65477	91.65	1.19e-11	9.78e-10	Cebpb	-	Q3UPN9	Uncharacterized protein	NP_034013.1	CCAAT/enhancer-binding protein beta isoform a	12608	Cebpb	CCAAT/enhancer binding protein (C/EBP), beta	O	PF07716	Basic region leucine zipper	IPR004827;IPR016468	Basic-leucine zipper domain;CCAAT/enhancer-binding protein, chordates	ENOG410YJ8G;KOG3119	-;Basic region leucine zipper transcription factor	GO:0005737;GO:0050873;GO:0032753;GO:1901329;GO:0003700;GO:0045444;GO:0001889;GO:0033598;GO:0071222;GO:0045669;GO:0045893;GO:0042742;GO:0008134;GO:0001892;GO:0044212;GO:0071407;GO:0006366;GO:0005654;GO:0000122;GO:0097421;GO:0044389;GO:0071347;GO:0000978;GO:0003682;GO:0045944;GO:0035259;GO:1990440;GO:0043565;GO:0019900;GO:0045408;GO:0070059;GO:0035035;GO:0000981;GO:0045670;GO:0001077;GO:0000979;GO:…	cellular_component;biological_process;biological_process;biological_process;molecular_function;biological_process;biological_process;biological_process;biological_process;biological_process;biological_process;biological_process;molecular_function;biological_process;molecular_function;biological_process;biological_process;cellular_component;biological_process;biological_process;molecular_function;…	cytoplasm;brown fat cell differentiation;positive regulation of interleukin-4 production;regulation of odontoblast differentiation;DNA binding transcription factor activity;fat cell differentiation;liver development;mammary gland epithelial cell proliferation;cellular response to lipopolysaccharide;positive regulation of osteoblast differentiation;positive regulation of transcription, DNA-templat…	K10048;K10048;K10048	ko04668;ko05202;ko05152	TNF signaling pathway;Transcriptional misregulation in cancer;Tuberculosis
ENSMUSG00000039904	81	64	177	175	-1.4147	7.25033	91.0604	1.3e-11	1.06e-09	Gpr37	-	A0A1U7QFU6	prosaposin receptor GPR37	XP_005078120.1	prosaposin receptor GPR37	102000000	Gpr37	G protein-coupled receptor 37	-	-	-	IPR017452;IPR003909;IPR000276	GPCR, rhodopsin-like, 7TM;G protein-coupled receptor 37 orphan;G protein-coupled receptor, rhodopsin-like	-	-	GO:0004930;GO:0016020;GO:0007186;GO:0016021	molecular_function;cellular_component;biological_process;cellular_component	G-protein coupled receptor activity;membrane;G-protein coupled receptor signaling pathway;integral component of membrane	-	-	-
ENSMUSG00000039910	175	147	304	326	-1.10461	8.17876	90.9719	1.32e-11	1.07e-09	Cited2	ENSRNOG00000056940	Q99MA1	Cbp/p300-interacting transactivator, with Glu/Asp-rich carboxy-terminal domain, 2	NP_446150.1	cbp/p300-interacting transactivator 2	114490	Cited2	Cbp/p300-interacting transactivator, with Glu/Asp-rich carboxy-terminal domain, 2	O	PF04487	CITED	IPR007576	CITED	ENOG410Y09Y;ENOG410IH9P	-;-	GO:0030325;GO:0001568;GO:0003700;GO:0030336;GO:0043627;GO:0007422;GO:0021602;GO:0003151;GO:0002089;GO:0002521;GO:0003156;GO:0035035;GO:0060136;GO:0003713;GO:0046697;GO:0005575;GO:0001829;GO:0000790;GO:0045892;GO:0003674;GO:0060971;GO:0001822;GO:0001701;GO:0061156;GO:0030851;GO:0008584;GO:0007179;GO:0060349;GO:0061308;GO:0007530;GO:0001570;GO:0006366;GO:0045944;GO:0001843;GO:0035360;GO:0060411;GO:…	biological_process;biological_process;molecular_function;biological_process;biological_process;biological_process;biological_process;biological_process;biological_process;biological_process;biological_process;molecular_function;biological_process;molecular_function;biological_process;cellular_component;biological_process;cellular_component;biological_process;molecular_function;biological_process;…	adrenal gland development;blood vessel development;DNA binding transcription factor activity;negative regulation of cell migration;response to estrogen;peripheral nervous system development;cranial nerve morphogenesis;outflow tract morphogenesis;lens morphogenesis in camera-type eye;leukocyte differentiation;regulation of animal organ formation;histone acetyltransferase binding;embryonic process …	-	-	-
ENSMUSG00000023443	183	174	56	62	1.45891	7.16432	90.8566	1.34e-11	1.08e-09	Esx1	ENSMUSG00000023443	O88933	Extraembryonic, spermatogenesis, homeobox 1	NP_031983.2	homeobox protein ESX1	13984	Esx1	extraembryonic, spermatogenesis, homeobox 1	O	PF00046	Homeobox domain	IPR017970;IPR009057;IPR001356;IPR000047	Homeobox, conserved site;Homeobox-like domain superfamily;Homeobox domain;Helix-turn-helix motif	ENOG410YIJ3;KOG0490	-;Transcription factor, contains HOX domain	GO:0001568;GO:0003677;GO:0060716;GO:0043565;GO:0006357;GO:0006355;GO:0005634;GO:0060713	biological_process;molecular_function;biological_process;molecular_function;biological_process;biological_process;cellular_component;biological_process	blood vessel development;DNA binding;labyrinthine layer blood vessel development;sequence-specific DNA binding;regulation of transcription by RNA polymerase II;regulation of transcription, DNA-templated;nucleus;labyrinthine layer morphogenesis	K18491	ko04550	Signaling pathways regulating pluripotency of stem cells
ENSMUSG00000040952	117	120	34	23	1.91533	6.48832	90.5406	1.41e-11	1.13e-09	Rps19	ENSMUSG00000040952	D3Z722	40S ribosomal protein S19	-	-	-	-	-	-	PF01090	Ribosomal protein S19e	IPR018277;IPR036390;IPR038111;IPR001266	Ribosomal protein S19e, conserved site;Winged helix DNA-binding domain superfamily;Ribosomal protein S19e domain superfamily;Ribosomal protein S19e	COG2238;KOG3411	Ribosomal protein S19E (S16A);40S ribosomal protein S19	GO:0005840;GO:0005622;GO:0003735;GO:0006412	cellular_component;cellular_component;molecular_function;biological_process	ribosome;intracellular;structural constituent of ribosome;translation	-	-	-
ENSMUSG00000031574	28	29	114	89	-1.96378	6.33466	89.8788	1.55e-11	1.24e-09	Star	-	Q5XUN6	Steroidogenic acute regulatory protein	-	-	25557	Star	steroidogenic acute regulatory protein	O	PF01852	START domain	IPR023393;IPR029866;IPR000799;IPR002913	START-like domain superfamily;Steroidogenic acute regulatory protein;Steroidogenic acute regulatory protein-like;START domain	ENOG41100B5;KOG3845	-;MLN, STAR and related lipid-binding proteins	GO:0015485;GO:0006694;GO:0008289;GO:0005739;GO:0017127;GO:0030301;GO:0006869	molecular_function;biological_process;molecular_function;cellular_component;molecular_function;biological_process;biological_process	cholesterol binding;steroid biosynthetic process;lipid binding;mitochondrion;cholesterol transporter activity;cholesterol transport;lipid transport	-	-	-
ENSMUSG00000075031	239	201	76	83	1.33014	7.49279	89.7423	1.58e-11	1.26e-09	H2bc3	-	A0A0P6CBE1	Histone H2B	-	-	-	-	-	-	PF00125	Core histone H2A/H2B/H3/H4	IPR000558;IPR007125;IPR009072	Histone H2B;Histone H2A/H2B/H3;Histone-fold	-	-	GO:0005694;GO:0003677;GO:0046982;GO:0000786;GO:0005634	cellular_component;molecular_function;molecular_function;cellular_component;cellular_component	chromosome;DNA binding;protein heterodimerization activity;nucleosome;nucleus	-	-	-
ENSMUSG00000036880	190	188	342	365	-1.03897	8.36637	89.1286	1.74e-11	1.37e-09	Acaa2	-	Q3UKH3	Uncharacterized protein	-	-	52538	Acaa2	acetyl-Coenzyme A acyltransferase 2 (mitochondrial 3-oxoacyl-Coenzyme A thiolase)	O	PF02803;PF00108	Thiolase, C-terminal domain;Thiolase, N-terminal domain	IPR020613;IPR020617;IPR016039;IPR020616;IPR020610;IPR002155;IPR020615	Thiolase, conserved site;Thiolase, C-terminal;Thiolase-like;Thiolase, N-terminal;Thiolase, active site;Thiolase;Thiolase, acyl-enzyme intermediate active site	COG0183;KOG1391	Acetyl-CoA acetyltransferase;Acetyl-CoA acetyltransferase	GO:0008152;GO:0016747;GO:0016746;GO:0016740;GO:0003824	biological_process;molecular_function;molecular_function;molecular_function;molecular_function	metabolic process;transferase activity, transferring acyl groups other than amino-acyl groups;transferase activity, transferring acyl groups;transferase activity;catalytic activity	-	-	-
ENSMUSG00000067873	200	216	446	358	-1.08586	8.53592	89.1156	1.74e-11	1.37e-09	Htatsf1	ENSRNOG00000027761	D4A997	HIV TAT specific factor 1	NP_001101729.1	HIV Tat-specific factor 1	317612	Htatsf1	HIV-1 Tat specific factor 1	O	PF00076	RNA recognition motif. (a.k.a. RRM, RBD, or RNP domain)	IPR035979;IPR034393;IPR034392;IPR003954;IPR000504;IPR012677	RNA-binding domain superfamily;TatSF1-like;TatSF1-like, RNA recognition motif 1;RNA recognition motif domain, eukaryote;RNA recognition motif domain;Nucleotide-binding alpha-beta plait domain superfamily	ENOG410YD7P;KOG1548	-;Transcription elongation factor TAT-SF1	GO:0003676;GO:0000398;GO:0005686;GO:0005654;GO:0005684;GO:0003723	molecular_function;biological_process;cellular_component;cellular_component;cellular_component;molecular_function	nucleic acid binding;mRNA splicing, via spliceosome;U2 snRNP;nucleoplasm;U2-type spliceosomal complex;RNA binding	-	-	-
ENSMUSG00000028108	48	41	131	122	-1.6409	6.7202	88.7759	1.83e-11	1.43e-09	Ecm1	-	Q3TDX7	Extracellular matrix protein 1	-	-	13601	Ecm1	extracellular matrix protein 1	O	PF05782	xtracellular matrix protein 1 (ECM1)	IPR008605;IPR020858	Extracellular matrix protein 1;Serum albumin-like	ENOG4111TGN;ENOG410IVN8	-;-	GO:0005576;GO:0007165;GO:0005615	cellular_component;biological_process;cellular_component	extracellular region;signal transduction;extracellular space	-	-	-
ENSMUSG00000022032	119	136	241	289	-1.19028	7.90328	88.7282	1.84e-11	1.43e-09	Scara5	ENSRNOG00000014398	D4A213	Scavenger receptor class A member 5	XP_006252266.1	scavenger receptor class A member 5 isoform X1	305974	Scara5	scavenger receptor class A, member 5	O	PF00530;PF01391	Scavenger receptor cysteine-rich domain;Collagen triple helix repeat (20 copies)	IPR017448;IPR036772;IPR034726;IPR008160;IPR001190	SRCR-like domain;SRCR-like domain superfamily;Scavenger receptor class A member 5;Collagen triple helix repeat;SRCR domain	ENOG4111F18;ENOG410IJVR	-;-	GO:0006811;GO:0005044;GO:0070287;GO:0006897;GO:0034605;GO:0005887;GO:0034755;GO:0010468;GO:0016020;GO:0006879;GO:0030193;GO:0006898;GO:0005886;GO:0055072;GO:0016021;GO:0009986;GO:0070207	biological_process;molecular_function;molecular_function;biological_process;biological_process;cellular_component;biological_process;biological_process;cellular_component;biological_process;biological_process;biological_process;cellular_component;biological_process;cellular_component;cellular_component;biological_process	ion transport;scavenger receptor activity;ferritin receptor activity;endocytosis;cellular response to heat;integral component of plasma membrane;iron ion transmembrane transport;regulation of gene expression;membrane;cellular iron ion homeostasis;regulation of blood coagulation;receptor-mediated endocytosis;plasma membrane;iron ion homeostasis;integral component of membrane;cell surface;protein h…	-	-	-
ENSMUSG00000040152	1230	1285	654	644	0.81868	10.1444	88.3676	1.95e-11	1.5e-09	Thbs1	ENSMUSG00000040152	Q80YQ1	Thrombospondin-1	NP_035710.2;NP_001300843.1	thrombospondin-1 isoform 1 precursor;thrombospondin-1 isoform 2 precursor	21825	Thbs1	thrombospondin 1	O	PF05735;PF02412;PF00090;PF00093	Thrombospondin C-terminal region;Thrombospondin type 3 repeat;Thrombospondin type 1 domain;von Willebrand factor type C domain	IPR013320;IPR017897;IPR000884;IPR001007;IPR013032;IPR036383;IPR037349;IPR001791;IPR003367;IPR028974;IPR008859;IPR000742;IPR028499;IPR001881	Concanavalin A-like lectin/glucanase domain superfamily;Thrombospondin, type 3 repeat;Thrombospondin type-1 (TSP1) repeat;VWFC domain;EGF-like, conserved site;Thrombospondin type-1 (TSP1) repeat superfamily;Thrombospondin;Laminin G domain;Thrombospondin, type 3-like repeat;TSP type-3 repeat;Thrombospondin, C-terminal;EGF-like domain;Thrombospondin-1;EGF-like calcium-binding domain	ENOG410XQKE;ENOG410IFQQ	-;-	GO:0006955;GO:0043536;GO:0002605;GO:0009986;GO:0045766;GO:0008284;GO:0043236;GO:0040037;GO:0016477;GO:1902043;GO:0043537;GO:0042327;GO:0001786;GO:0071636;GO:0010751;GO:0050431;GO:0016525;GO:0042535;GO:0030335;GO:0010595;GO:0002040;GO:0017134;GO:2000353;GO:0032026;GO:0006954;GO:0043652;GO:0050840;GO:1903588;GO:0005615;GO:0005576;GO:2000379;GO:0050921;GO:0030511;GO:0009749;GO:0070052;GO:0071363;GO:…	biological_process;biological_process;biological_process;cellular_component;biological_process;biological_process;molecular_function;biological_process;biological_process;biological_process;biological_process;biological_process;molecular_function;biological_process;biological_process;molecular_function;biological_process;biological_process;biological_process;biological_process;biological_process;…	immune response;positive regulation of blood vessel endothelial cell migration;negative regulation of dendritic cell antigen processing and presentation;cell surface;positive regulation of angiogenesis;positive regulation of cell proliferation;laminin binding;negative regulation of fibroblast growth factor receptor signaling pathway;cell migration;positive regulation of extrinsic apoptotic signal…	K16857;K16857;K16857;K16857;K16857;K16857;K16857;K16857;K16857;K16857;K16857	ko04510;ko04145;ko04151;ko05205;ko04512;ko05206;ko04115;ko05219;ko05144;ko04350;ko04015	Focal adhesion;Phagosome;PI3K-Akt signaling pathway;Proteoglycans in cancer;ECM-receptor interaction;MicroRNAs in cancer;p53 signaling pathway;Bladder cancer;Malaria;TGF-beta signaling pathway;Rap1 signaling pathway
ENSMUSG00000023067	207	217	75	80	1.3146	7.4456	87.995	2.06e-11	1.58e-09	Cdkn1a	-	Q564P6	Cyclin-dependent kinase inhibitor 1A	NP_031695.1;NP_001104569.1	cyclin-dependent kinase inhibitor 1;-	12575	Cdkn1a	cyclin-dependent kinase inhibitor 1A (P21)	O	PF02234	Cyclin-dependent kinase inhibitor	IPR003175;IPR029841	Cyclin-dependent kinase inhibitor;Cyclin-dependent kinase inhibitor 1, vertebrate	ENOG410XXN5;KOG4743	-;Cyclin-dependent kinase inhibitor	GO:0010942;GO:0005737;GO:0016604;GO:1904030;GO:0034605;GO:0007050;GO:0000307;GO:0090399;GO:0008285;GO:0072331;GO:0004861;GO:0005730;GO:0010033;GO:0060574;GO:0010243;GO:0014070;GO:0009636;GO:0043066;GO:0006974;GO:0005654;GO:0071479;GO:0019912;GO:0070557;GO:0016301;GO:2000379;GO:0044877;GO:0046685;GO:0016310;GO:1904031;GO:0031625;GO:0048146;GO:2000134;GO:0031100;GO:0007265;GO:0010165;GO:0048471;GO:…	biological_process;cellular_component;cellular_component;biological_process;biological_process;biological_process;cellular_component;biological_process;biological_process;biological_process;molecular_function;cellular_component;biological_process;biological_process;biological_process;biological_process;biological_process;biological_process;biological_process;cellular_component;biological_process;…	positive regulation of cell death;cytoplasm;nuclear body;negative regulation of cyclin-dependent protein kinase activity;cellular response to heat;cell cycle arrest;cyclin-dependent protein kinase holoenzyme complex;replicative senescence;negative regulation of cell proliferation;signal transduction by p53 class mediator;cyclin-dependent protein serine/threonine kinase inhibitor activity;nucleolu…	K06625;K06625;K06625;K06625;K06625;K06625;K06625;K06625;K06625;K06625;K06625;K06625;K06625;K06625;K06625;K06625;K06625;K06625;K06625;K06625;K06625;K06625;K06625;K06625	ko05166;ko05169;ko04066;ko04068;ko04110;ko05161;ko05200;ko05202;ko04115;ko05160;ko04630;ko04012;ko04921;ko05205;ko05219;ko04151;ko05203;ko05220;ko05215;ko01524;ko05218;ko01522;ko05206;ko05214	HTLV-I infection;Epstein-Barr virus infection;HIF-1 signaling pathway;FoxO signaling pathway;Cell cycle;Hepatitis B;Pathways in cancer;Transcriptional misregulation in cancer;p53 signaling pathway;Hepatitis C;Jak-STAT signaling pathway;ErbB signaling pathway;Oxytocin signaling pathway;Proteoglycans in cancer;Bladder cancer;PI3K-Akt signaling pathway;Viral carcinogenesis;Chronic myeloid leukemia;P…
ENSMUSG00000030214	55	50	6	2	3.53911	5.17185	87.9871	2.06e-11	1.58e-09	Plbd1	ENSMUSG00000030214	A0A0R4J0B2	Phospholipase B-like	NP_080082.1	phospholipase B-like 1 precursor	66857	Plbd1	phospholipase B domain containing 1	O	PF04916	Phospholipase B	IPR007000	Phospholipase B-like	-	-	GO:0016042;GO:0016787;GO:0005615;GO:0006629	biological_process;molecular_function;cellular_component;biological_process	lipid catabolic process;hydrolase activity;extracellular space;lipid metabolic process	-	-	-
ENSMUSG00000057933	1	3	44	34	-4.33457	4.75652	87.2741	2.3e-11	1.75e-09	Gsta2	ENSMUSG00000074179	E9Q6L7	Glutathione S-transferase	NP_001116132.1	uncharacterized protein LOC100042314	100000000	Gm10639	predicted gene 10639	O	PF02798;PF00043	lutathione S-transferase, N-terminal domain;lutathione S-transferase, C-terminal domain	IPR010987;IPR004046;IPR003080;IPR036249;IPR004045;IPR036282	Glutathione S-transferase, C-terminal-like;Glutathione S-transferase, C-terminal;Glutathione S-transferase, alpha class;Thioredoxin-like superfamily;Glutathione S-transferase, N-terminal;Glutathione S-transferase, C-terminal domain superfamily	ENOG4111VAU;KOG1695	-;Glutathione S-transferase	GO:0008152;GO:0005575;GO:0003674;GO:0016740;GO:0008150;GO:0004364	biological_process;cellular_component;molecular_function;molecular_function;biological_process;molecular_function	metabolic process;cellular_component;molecular_function;transferase activity;biological_process;glutathione transferase activity	-	-	-
ENSMUSG00000030541	19	16	67	90	-2.29314	5.91116	87.0789	2.37e-11	1.79e-09	Idh2	ENSCGRG00000003356	G3IHC0	Isocitrate dehydrogenase [NADP]	XP_016818881.1;XP_003514124.1;XP_016823737.1;XP_016823736.1	-;isocitrate dehydrogenase;-;-	100764431;103158535	LOC100764431;Idh2	isocitrate dehydrogenase [NADP], mitochondrial;isocitrate dehydrogenase (NADP(+)) 2	-;-	PF00180	Isocitrate/isopropylmalate dehydrogenase	IPR019818;IPR024084;IPR004790	Isocitrate/isopropylmalate dehydrogenase, conserved site;Isopropylmalate dehydrogenase-like domain;Isocitrate dehydrogenase NADP-dependent	-	-	GO:0051287;GO:0016491;GO:0006099;GO:0004448;GO:0055114;GO:0006102;GO:0005743;GO:0005777;GO:0005739;GO:0016616;GO:0005829;GO:0000287;GO:0004450;GO:0046872	molecular_function;molecular_function;biological_process;molecular_function;biological_process;biological_process;cellular_component;cellular_component;cellular_component;molecular_function;cellular_component;molecular_function;molecular_function;molecular_function	NAD binding;oxidoreductase activity;tricarboxylic acid cycle;isocitrate dehydrogenase activity;oxidation-reduction process;isocitrate metabolic process;mitochondrial inner membrane;peroxisome;mitochondrion;oxidoreductase activity, acting on the CH-OH group of donors, NAD or NADP as acceptor;cytosol;magnesium ion binding;isocitrate dehydrogenase (NADP+) activity;metal ion binding	K00031;K00031;K00031;K00031;K00031;K00031;K00031	ko00480;ko00720;ko04146;ko00020;ko01200;ko01210;ko01230	Glutathione metabolism;Carbon fixation pathways in prokaryotes;Peroxisome;Citrate cycle (TCA cycle);Carbon metabolism;2-Oxocarboxylic acid metabolism;Biosynthesis of amino acids
ENSMUSG00000054545	6	9	53	52	-2.92186	5.26568	85.8208	2.88e-11	2.17e-09	Ugt1a6a	-	Q6NSR5	UDP-glucuronosyltransferase	-	-	94284	Ugt1a6a	UDP glucuronosyltransferase 1 family, polypeptide A6A	O	PF00201	UDP-glucoronosyl and UDP-glucosyl transferase	IPR002213;IPR035595	UDP-glucuronosyl/UDP-glucosyltransferase;UDP-glycosyltransferase family, conserved site	KOG1192;COG1819	UDP-glucuronosyl and UDP-glucosyl transferase;Glycosyl transferases, related to UDP-glucuronosyltransferase	GO:0008152;GO:0016020;GO:0015020;GO:0016740;GO:0016757;GO:0016021;GO:0016758	biological_process;cellular_component;molecular_function;molecular_function;molecular_function;cellular_component;molecular_function	metabolic process;membrane;glucuronosyltransferase activity;transferase activity;transferase activity, transferring glycosyl groups;integral component of membrane;transferase activity, transferring hexosyl groups	-	-	-
ENSMUSG00000037447	151	142	35	51	1.6294	6.84526	84.9122	3.31e-11	2.48e-09	Arid5a	ENSMUSG00000037447	D3Z0W0	AT-rich interactive domain-containing protein 5A	NP_001277655.1;XP_017175240.1	AT-rich interactive domain-containing protein 5A isoform 5;-	214855	Arid5a	AT rich interactive domain 5A (MRF1-like)	O	PF01388	ARID/BRIGHT DNA binding domain	IPR036431;IPR001606	ARID DNA-binding domain superfamily;ARID DNA-binding domain	ENOG4111RDB;ENOG410IQ79	-;-	GO:0071391;GO:0003677;GO:0000122;GO:0005654;GO:0046966;GO:0003714;GO:0043565;GO:0046965;GO:0005730;GO:0050681;GO:0008134;GO:0005634;GO:0030331	biological_process;molecular_function;biological_process;cellular_component;molecular_function;molecular_function;molecular_function;molecular_function;cellular_component;molecular_function;molecular_function;cellular_component;molecular_function	cellular response to estrogen stimulus;DNA binding;negative regulation of transcription by RNA polymerase II;nucleoplasm;thyroid hormone receptor binding;transcription corepressor activity;sequence-specific DNA binding;retinoid X receptor binding;nucleolus;androgen receptor binding;transcription factor binding;nucleus;estrogen receptor binding	-	-	-
ENSMUSG00000092035	217	218	392	388	-0.978106	8.52846	84.2321	3.68e-11	2.74e-09	Peg10	ENSMUSG00000092035	E9Q3F7	Retrotransposon-derived protein PEG10	-	-	-	-	-	-	PF08284;PF03732	Retroviral aspartyl protease;Retrotransposon gag protein	IPR032567;IPR001878;IPR005162;IPR021109;IPR036875	LDOC1-related;Zinc finger, CCHC-type;Retrotransposon gag domain;Aspartic peptidase domain superfamily;Zinc finger, CCHC-type superfamily	ENOG410Y6K0;ENOG410J3P7	-;-	GO:0008270;GO:0003676	molecular_function;molecular_function	zinc ion binding;nucleic acid binding	-	-	-
ENSMUSG00000033295	263	265	99	116	1.15929	7.80052	84.0194	3.81e-11	2.82e-09	Ptprf	ENSRNOG00000019977	G3V8P4	RCG50226, isoform CRA_a	XP_017448944.1	receptor-type tyrosine-protein phosphatase F isoform X9	360406	Ptprf	protein tyrosine phosphatase, receptor type, F	O	PF07679;PF00102;PF00041	Immunoglobulin I-set domain;Protein-tyrosine phosphatase;ibronectin type III domain	IPR007110;IPR016130;IPR036179;IPR003595;IPR003599;IPR003961;IPR000242;IPR003598;IPR029021;IPR013783;IPR000387;IPR013098;IPR036116	Immunoglobulin-like domain;Protein-tyrosine phosphatase, active site;Immunoglobulin-like domain superfamily;Protein-tyrosine phosphatase, catalytic;Immunoglobulin subtype;Fibronectin type III;PTP type protein phosphatase;Immunoglobulin subtype 2;Protein-tyrosine phosphatase-like;Immunoglobulin-like fold;Tyrosine specific protein phosphatases domain;Immunoglobulin I-set;Fibronectin type III superf…	COG5599;KOG4228	Protein tyrosine phosphatase;Protein tyrosine phosphatase	GO:0004721;GO:0016791;GO:0016020;GO:0016311;GO:0035335;GO:0004725;GO:0016787;GO:0006470;GO:0016021	molecular_function;molecular_function;cellular_component;biological_process;biological_process;molecular_function;molecular_function;biological_process;cellular_component	phosphoprotein phosphatase activity;phosphatase activity;membrane;dephosphorylation;peptidyl-tyrosine dephosphorylation;protein tyrosine phosphatase activity;hydrolase activity;protein dephosphorylation;integral component of membrane	-	-	-
ENSMUSG00000074129	137	152	38	49	1.59363	6.83474	82.4249	4.9e-11	3.61e-09	Rpl13a	-	Q5M9M0	MCG23455, isoform CRA_e	NP_033464.2	60S ribosomal protein L13a	22121	Rpl13a	ribosomal protein L13A	O	PF00572	Ribosomal protein L13	IPR023563;IPR005755;IPR005822;IPR036899	Ribosomal protein L13, conserved site;Ribosomal protein L13, eukaryotic/archaeal;Ribosomal protein L13;Ribosomal protein L13 superfamily	KOG3204;COG0102	60S ribosomal protein L13a;Ribosomal protein L13	GO:0097452;GO:0060425;GO:0071346;GO:0003729;GO:0030529;GO:0017148;GO:0015934;GO:0005840;GO:0032496;GO:0003735;GO:0006412;GO:0032844;GO:0048246	cellular_component;biological_process;biological_process;molecular_function;;biological_process;cellular_component;cellular_component;biological_process;molecular_function;biological_process;-;biological_process	GAIT complex;lung morphogenesis;cellular response to interferon-gamma;mRNA binding;;negative regulation of translation;large ribosomal subunit;ribosome;response to lipopolysaccharide;structural constituent of ribosome;translation;-;macrophage chemotaxis	K02872	ko03010	Ribosome
ENSMUSG00000038264	156	169	296	315	-1.04587	8.15433	82.3909	4.92e-11	3.61e-09	Sema7a	ENSRNOG00000007687	D3ZQP6	Sema domain, immunoglobulin domain	NP_001101623.1	semaphorin-7A precursor	315711	Sema7a	semaphorin 7A (John Milton Hagen blood group)	O	PF01403;PF13895;PF01437	Sema domain;Immunoglobulin domain;Plexin repeat	IPR016201;IPR007110;IPR002165;IPR036179;IPR036352;IPR015943;IPR001627;IPR027231;IPR013783	PSI domain;Immunoglobulin-like domain;Plexin repeat;Immunoglobulin-like domain superfamily;Sema domain superfamily;WD40/YVTN repeat-like-containing domain superfamily;Sema domain;Semaphorin;Immunoglobulin-like fold	ENOG410XQZC;KOG3611	-;Semaphorins	GO:0070374;GO:0005178;GO:0007229;GO:0038191;GO:0050727;GO:0016020;GO:0005615;GO:0031175;GO:0060907;GO:0001649;GO:0001934;GO:0045773;GO:0048675;GO:0016021;GO:0050919;GO:0021988;GO:0009897	biological_process;molecular_function;biological_process;molecular_function;biological_process;cellular_component;cellular_component;biological_process;biological_process;biological_process;biological_process;biological_process;biological_process;cellular_component;biological_process;biological_process;cellular_component	positive regulation of ERK1 and ERK2 cascade;integrin binding;integrin-mediated signaling pathway;neuropilin binding;regulation of inflammatory response;membrane;extracellular space;neuron projection development;positive regulation of macrophage cytokine production;osteoblast differentiation;positive regulation of protein phosphorylation;positive regulation of axon extension;axon extension;integr…	K06529	ko04360	Axon guidance
ENSMUSG00000020048	1776	1737	2797	2450	-0.714982	11.3724	82.0322	5.21e-11	3.81e-09	Hsp90b1	-	Q91V38	Heat shock protein 90, beta	-	-	22027	Hsp90b1	heat shock protein 90, beta (Grp94), member 1	O	PF00183;PF02518	Hsp90 protein;Histidine kinase-, DNA gyrase B-, and HSP90-like ATPase	IPR036890;IPR020568;IPR003594;IPR001404;IPR020575;IPR037196;IPR019805	Histidine kinase/HSP90-like ATPase superfamily;Ribosomal protein S5 domain 2-type fold;Histidine kinase/HSP90-like ATPase;Heat shock protein Hsp90 family;Heat shock protein Hsp90, N-terminal;HSP90, C-terminal domain;Heat shock protein Hsp90, conserved site	KOG0020;COG0326	Endoplasmic reticulum glucose-regulated protein (GRP94/endoplasmin), HSP90 family;Molecular chaperone, HSP90 family	GO:0051082;GO:0005524;GO:0006457;GO:0006950	molecular_function;molecular_function;biological_process;biological_process	unfolded protein binding;ATP binding;protein folding;response to stress	-	-	-
ENSMUSG00000034422	81	70	15	12	2.33676	5.79089	81.9226	5.31e-11	3.86e-09	Parp14	-	B2RSI3	Poly [ADP-ribose] polymerase	-	-	547253	Parp14	poly (ADP-ribose) polymerase family, member 14	O	PF00644;PF01661	Poly(ADP-ribose) polymerase catalytic domain;Macro domain	IPR034517;IPR002589;IPR012317;IPR037197;IPR004170;IPR012677	PARP-14, RNA recognition motif 2;Macro domain;Poly(ADP-ribose) polymerase, catalytic domain;WWE domain superfamily;WWE domain;Nucleotide-binding alpha-beta plait domain superfamily	KOG2633;COG2110	Hismacro and SEC14 domain-containing proteins;Predicted phosphatase homologous to the C-terminal domain of histone macroH2A1	GO:0016757;GO:0003950;GO:0016740	molecular_function;molecular_function;molecular_function	transferase activity, transferring glycosyl groups;NAD+ ADP-ribosyltransferase activity;transferase activity	-	-	-
ENSMUSG00000020241	78	58	154	175	-1.40965	7.15529	81.814	5.4e-11	3.9e-09	Col6a2	ENSRNOG00000001254	F1LNH3	Collagen type VI alpha 2 chain	NP_001094211.1	collagen alpha-2(VI) chain precursor	361821	Col6a2	collagen type VI alpha 2 chain	O	PF00092;PF01391	von Willebrand factor type A domain;Collagen triple helix repeat (20 copies)	IPR036465;IPR008160;IPR002035	von Willebrand factor A-like domain superfamily;Collagen triple helix repeat;von Willebrand factor, type A	ENOG410IS7F;ENOG410XT53	-;-	GO:0005581;GO:0005575;GO:0003674;GO:0070208;GO:0005578;GO:1903561;GO:0005615;GO:0070062;GO:0042383;GO:0009749;GO:0005576;GO:0031012	cellular_component;cellular_component;molecular_function;biological_process;;cellular_component;cellular_component;cellular_component;cellular_component;biological_process;cellular_component;cellular_component	collagen trimer;cellular_component;molecular_function;protein heterotrimerization;;extracellular vesicle;extracellular space;extracellular exosome;sarcolemma;response to glucose;extracellular region;extracellular matrix	K06238;K06238;K06238;K06238	ko04512;ko04974;ko04510;ko04151	ECM-receptor interaction;Protein digestion and absorption;Focal adhesion;PI3K-Akt signaling pathway
ENSMUSG00000008136	32	43	109	115	-1.71086	6.53082	81.5125	5.67e-11	4.08e-09	Fhl2	-	Q543D7	Four and a half LIM domains 2, isoform CRA_a	NP_001276462.1;XP_011236736.1;NP_034342.1	-;-;four and a half LIM domains protein 2	14200	Fhl2	four and a half LIM domains 2	O	PF00412	LIM domain	IPR001781;IPR037987	Zinc finger, LIM-type;Four and a half LIM domains protein 2/3/5	ENOG410XRFY;ENOG410INGK	-;-	GO:0043066;GO:0060347;GO:0055014;GO:0030018;GO:0000122;GO:0009725;GO:0031430;GO:0001649;GO:0006357;GO:0042802;GO:0008134;GO:0055015;GO:0005634;GO:0046872;GO:0045892	biological_process;biological_process;biological_process;cellular_component;biological_process;biological_process;cellular_component;biological_process;biological_process;molecular_function;molecular_function;biological_process;cellular_component;molecular_function;biological_process	negative regulation of apoptotic process;heart trabecula formation;atrial cardiac muscle cell development;Z disc;negative regulation of transcription by RNA polymerase II;response to hormone;M band;osteoblast differentiation;regulation of transcription by RNA polymerase II;identical protein binding;transcription factor binding;ventricular cardiac muscle cell development;nucleus;metal ion binding;…	K14380	ko04380	Osteoclast differentiation
ENSMUSG00000038580	3	4	42	38	-3.60215	4.83441	81.4111	5.76e-11	4.11e-09	Sct	ENSMUSG00000038580	Q80ZS9	Sct protein	NP_001274100.1	secretin isoform 1 precursor	20287	Sct	secretin	O	PF00123	Peptide hormone	IPR015675;IPR000532	Secretin precursor;Glucagon/GIP/secretin/VIP	-	-	GO:0001664;GO:0010469;GO:0043950;GO:0048566;GO:0005102;GO:0090187;GO:0005615;GO:0047485;GO:0007420;GO:0005576;GO:1903640;GO:0005179;GO:0090274	molecular_function;biological_process;biological_process;biological_process;molecular_function;biological_process;cellular_component;molecular_function;biological_process;cellular_component;biological_process;molecular_function;biological_process	G-protein coupled receptor binding;regulation of signaling receptor activity;positive regulation of cAMP-mediated signaling;embryonic digestive tract development;signaling receptor binding;positive regulation of pancreatic juice secretion;extracellular space;protein N-terminus binding;brain development;extracellular region;negative regulation of gastrin-induced gastric acid secretion;hormone acti…	-	-	-
ENSMUSG00000022951	240	246	103	93	1.17315	7.6788	81.4042	5.76e-11	4.11e-09	Rcan1	ENSMUSG00000022951	Q7TNY3	Calcipressin 1 large isoform	NP_001075018.1;NP_062339.2	calcipressin-1 isoform 1;calcipressin-1 isoform 2	54720	Rcan1	regulator of calcineurin 1	O	PF04847	Calcipressin	IPR035979;IPR006931;IPR031271;IPR034906;IPR012677	RNA-binding domain superfamily;Calcipressin;Calcipressin-1;Calcipressin-1, RNA recognition motif;Nucleotide-binding alpha-beta plait domain superfamily	KOG4019;ENOG4111I50	Calcineurin-mediated signaling pathway inhibitor DSCR1;-	GO:0005622;GO:0033173;GO:0003676;GO:0019722	cellular_component;biological_process;molecular_function;biological_process	intracellular;calcineurin-NFAT signaling cascade;nucleic acid binding;calcium-mediated signaling	K17901;K17901	ko04919;ko04921	Thyroid hormone signaling pathway;Oxytocin signaling pathway
ENSMUSG00000030546	11	6	49	60	-2.79826	5.33167	81.2154	5.94e-11	4.21e-09	Plin1	ENSRNOG00000015086	A0A0G2JTP6	Perilipin	NP_001295074.1;XP_008757721.1	perilipin-1;-	25629	Plin1	perilipin 1	O	PF03036	Perilipin family	IPR004279	Perilipin	-	-	GO:0005811;GO:0005829;GO:0016042	cellular_component;cellular_component;biological_process	lipid droplet;cytosol;lipid catabolic process	K08768;K08768	ko04923;ko03320	Regulation of lipolysis in adipocytes;PPAR signaling pathway
ENSMUSG00000019846	33	27	87	112	-1.86164	6.32866	81.1724	5.98e-11	4.22e-09	Lama4	ENSRNOG00000000599	F1LTF8	Laminin subunit alpha 4	-	-	-	-	-	-	PF02210;PF06008;PF00053;PF06009	Laminin G domain;Laminin Domain I;Laminin EGF domain;Laminin Domain II	IPR002049;IPR013320;IPR009254;IPR001791;IPR000742;IPR010307	Laminin EGF domain;Concanavalin A-like lectin/glucanase domain superfamily;Laminin alpha, domain I;Laminin G domain;EGF-like domain;Laminin domain II	ENOG410KCXD;ENOG410Z3D5	-;-	GO:0001568;GO:0050873;GO:0045995;GO:0030155;GO:0005605;GO:0005102;GO:0007155;GO:0005615;GO:0070062;GO:0005604;GO:0031012;GO:0030334	biological_process;biological_process;biological_process;biological_process;cellular_component;molecular_function;biological_process;cellular_component;cellular_component;cellular_component;cellular_component;biological_process	blood vessel development;brown fat cell differentiation;regulation of embryonic development;regulation of cell adhesion;basal lamina;signaling receptor binding;cell adhesion;extracellular space;extracellular exosome;basement membrane;extracellular matrix;regulation of cell migration	-	-	-
ENSMUSG00000024665	280	271	457	492	-0.920299	8.83091	80.9176	6.23e-11	4.38e-09	Fads2	-	A0A1U7Q654	fatty acid desaturase 2	XP_005063910.1	fatty acid desaturase 2	102000000	Fads2	fatty acid desaturase 2	-	-	-	IPR001199;IPR005804;IPR012171;IPR036400	Cytochrome b5-like heme/steroid binding domain;Fatty acid desaturase domain;Fatty acid desaturase;Cytochrome b5-like heme/steroid binding domain superfamily	-	-	GO:0016491;GO:0055114;GO:0016020;GO:0016021;GO:0006629	molecular_function;biological_process;cellular_component;cellular_component;biological_process	oxidoreductase activity;oxidation-reduction process;membrane;integral component of membrane;lipid metabolic process	-	-	-
ENSMUSG00000020122	22	32	90	96	-1.91501	6.2222	80.7997	6.35e-11	4.43e-09	Egfr	-	Q9EP98	Receptor protein-tyrosine kinase	NP_997538.1	epidermal growth factor receptor isoform 1 precursor	13649	Egfr	epidermal growth factor receptor	O	PF01030;PF07714;PF14843;PF00757	Receptor L domain;Protein tyrosine kinase;rowth factor receptor domain IV;urin-like cysteine rich region	IPR006211;IPR020635;IPR036941;IPR001245;IPR000719;IPR009030;IPR011009;IPR017441;IPR006212;IPR008266;IPR016245;IPR032778;IPR000494	Furin-like cysteine-rich domain;Tyrosine-protein kinase, catalytic domain;Receptor L-domain superfamily;Serine-threonine/tyrosine-protein kinase, catalytic domain;Protein kinase domain;Growth factor receptor cysteine-rich domain superfamily;Protein kinase-like domain superfamily;Protein kinase, ATP binding site;Furin-like repeat;Tyrosine-protein kinase, active site;Tyrosine protein kinase, EGF/ER…	ENOG410XNSR;KOG1025	-;Epidermal growth factor receptor EGFR and related tyrosine kinases	GO:0006468;GO:0018108;GO:0005622;GO:0035556;GO:0004714;GO:0016301;GO:0016020;GO:0005524;GO:0023014;GO:0016021;GO:0016740;GO:0004713;GO:0007169;GO:0000166;GO:0004716;GO:0004672;GO:0016310	biological_process;biological_process;cellular_component;biological_process;molecular_function;molecular_function;cellular_component;molecular_function;biological_process;cellular_component;molecular_function;molecular_function;biological_process;molecular_function;molecular_function;molecular_function;biological_process	protein phosphorylation;peptidyl-tyrosine phosphorylation;intracellular;intracellular signal transduction;transmembrane receptor protein tyrosine kinase activity;kinase activity;membrane;ATP binding;signal transduction by protein phosphorylation;integral component of membrane;transferase activity;protein tyrosine kinase activity;transmembrane receptor protein tyrosine kinase signaling pathway;nuc…	K04361;K04361;K04361;K04361;K04361;K04361;K04361;K04361;K04361;K04361;K04361;K04361;K04361;K04361;K04361;K04361;K04361;K04361;K04361;K04361;K04361;K04361;K04361;K04361;K04361;K04361;K04361;K04361;K04361;K04361;K04361;K04361;K04361;K04361;K04361;K04361;K04361	ko04921;ko05213;ko04214;ko05205;ko04810;ko05219;ko05160;ko04012;ko05231;ko04151;ko05120;ko04912;ko04540;ko05218;ko04320;ko05206;ko05215;ko04013;ko05214;ko04066;ko04510;ko04144;ko04068;ko04520;ko05230;ko04015;ko01522;ko05212;ko05200;ko05223;ko04072;ko04014;ko04060;ko04915;ko01521;ko04020;ko04010	Oxytocin signaling pathway;Endometrial cancer;Apoptosis - fly;Proteoglycans in cancer;Regulation of actin cytoskeleton;Bladder cancer;Hepatitis C;ErbB signaling pathway;Choline metabolism in cancer;PI3K-Akt signaling pathway;Epithelial cell signaling in Helicobacter pylori infection;GnRH signaling pathway;Gap junction;Melanoma;Dorso-ventral axis formation;MicroRNAs in cancer;Prostate cancer;MAPK …
ENSMUSG00000090145	6	7	48	47	-2.98053	5.1231	80.7786	6.37e-11	4.43e-09	Ugt1a6b	ENSMUSG00000090145	K9J7B2	UDP-glucuronosyltransferase	NP_958812.3	UDP glucuronosyltransferase 1 family, polypeptide A6B precursor	394435	Ugt1a6b	UDP glucuronosyltransferase 1 family, polypeptide A6B	O	PF00201	UDP-glucoronosyl and UDP-glucosyl transferase	IPR002213;IPR035595	UDP-glucuronosyl/UDP-glucosyltransferase;UDP-glycosyltransferase family, conserved site	KOG1192;COG1819	UDP-glucuronosyl and UDP-glucosyl transferase;Glycosyl transferases, related to UDP-glucuronosyltransferase	GO:0008152;GO:0052697;GO:0046982;GO:0016758;GO:0042803;GO:0016020;GO:0019899;GO:0015020;GO:0016740;GO:0016757;GO:0005783;GO:0016021;GO:0043231;GO:0052696	biological_process;biological_process;molecular_function;molecular_function;molecular_function;cellular_component;molecular_function;molecular_function;molecular_function;molecular_function;cellular_component;cellular_component;cellular_component;biological_process	metabolic process;xenobiotic glucuronidation;protein heterodimerization activity;transferase activity, transferring hexosyl groups;protein homodimerization activity;membrane;enzyme binding;glucuronosyltransferase activity;transferase activity;transferase activity, transferring glycosyl groups;endoplasmic reticulum;integral component of membrane;intracellular membrane-bounded organelle;flavonoid g…	K00699;K00699;K00699;K00699;K00699;K00699;K00699;K00699;K00699;K00699	ko00982;ko05204;ko00983;ko00830;ko00860;ko00053;ko00980;ko00040;ko00500;ko00140	Drug metabolism - cytochrome P450;Chemical carcinogenesis;Drug metabolism - other enzymes;Retinol metabolism;Porphyrin and chlorophyll metabolism;Ascorbate and aldarate metabolism;Metabolism of xenobiotics by cytochrome P450;Pentose and glucuronate interconversions;Starch and sucrose metabolism;Steroid hormone biosynthesis
ENSMUSG00000032092	67	63	12	7	2.623	5.54706	80.7628	6.39e-11	4.43e-09	Mpzl2	ENSMUSG00000032092	F6RG10	Epithelial V-like antigen 1	XP_006510062.1;NP_031988.2	-;myelin protein zero-like protein 2 precursor	14012	Mpzl2	myelin protein zero-like 2	O	PF07686	Immunoglobulin V-set domain	IPR007110;IPR036179;IPR003599;IPR000920;IPR013783;IPR029863;IPR013106	Immunoglobulin-like domain;Immunoglobulin-like domain superfamily;Immunoglobulin subtype;Myelin P0 protein-related;Immunoglobulin-like fold;Myelin protein zero-like protein 2;Immunoglobulin V-set domain	ENOG410YKVV;ENOG410IU94	-;-	GO:0016020;GO:0098609;GO:0016021	cellular_component;biological_process;cellular_component	membrane;cell-cell adhesion;integral component of membrane	-	-	-
ENSMUSG00000058056	105	93	24	24	1.90258	6.23951	80.7071	6.45e-11	4.45e-09	Palld	ENSSTOG00000010414	I3MFG6	Palladin, cytoskeletal associated protein	-	-	-	-	-	-	PF07679	Immunoglobulin I-set domain	IPR033017;IPR007110;IPR036179;IPR003599;IPR003598;IPR013783;IPR013098	Palladin, C-terminal immunoglobulin-like domain;Immunoglobulin-like domain;Immunoglobulin-like domain superfamily;Immunoglobulin subtype;Immunoglobulin subtype 2;Immunoglobulin-like fold;Immunoglobulin I-set	ENOG41103YT;ENOG410IGH0	-;-	GO:0003382;GO:0005884;GO:0030036;GO:0003334;GO:0015629;GO:0005886;GO:0016477;GO:0005829;GO:0005634	biological_process;cellular_component;biological_process;biological_process;cellular_component;cellular_component;biological_process;cellular_component;cellular_component	epithelial cell morphogenesis;actin filament;actin cytoskeleton organization;keratinocyte development;actin cytoskeleton;plasma membrane;cell migration;cytosol;nucleus	-	-	-
ENSMUSG00000052684	949	838	1321	1452	-0.770997	10.4311	80.6659	6.49e-11	4.45e-09	Jun	-	Q3US19	Uncharacterized protein	-	-	16476	Jun	jun proto-oncogene	O	PF00170;PF03957	bZIP transcription factor;Jun-like transcription factor	IPR005643;IPR015558;IPR002112;IPR004827;IPR008917	Jun-like transcription factor;Transcription Factor c-Jun/v-Jun;Transcription factor Jun;Basic-leucine zipper domain;Transcription factor, Skn-1-like, DNA-binding domain superfamily	KOG0837;ENOG410XRWH	Transcriptional activator of the JUN family;-	GO:0003700;GO:0006355;GO:0006351;GO:0003677	molecular_function;biological_process;biological_process;molecular_function	DNA binding transcription factor activity;regulation of transcription, DNA-templated;transcription, DNA-templated;DNA binding	-	-	-
ENSMUSG00000004892	103	114	29	28	1.78854	6.39057	79.1164	8.35e-11	5.7e-09	Bcan	ENSRNOG00000018798	G3V8G4	Brevican core protein	XP_006232659.1;NP_001028837.1;XP_006232658.1;XP_017446134.1;XP_017446132.1	-;brevican core protein isoform 1 precursor;-;-;-	25393	Bcan	brevican	O	PF00008;PF07686;PF00059;PF00193;PF00084	-like domain;Immunoglobulin V-set domain;Lectin C-type domain;xtracellular link domain;Sushi repeat (SCR repeat)	IPR003006;IPR007110;IPR036179;IPR018378;IPR013032;IPR000436;IPR003599;IPR035976;IPR000538;IPR013783;IPR000742;IPR016187;IPR016186;IPR001304;IPR001881;IPR013106	Immunoglobulin/major histocompatibility complex, conserved site;Immunoglobulin-like domain;Immunoglobulin-like domain superfamily;C-type lectin, conserved site;EGF-like, conserved site;Sushi/SCR/CCP domain;Immunoglobulin subtype;Sushi/SCR/CCP superfamily;Link domain;Immunoglobulin-like fold;EGF-like domain;C-type lectin fold;C-type lectin-like/link domain superfamily;C-type lectin-like;EGF-like c…	ENOG410IG1W;ENOG410XW3U	-;-	GO:0005578;GO:0007155;GO:0005540;GO:0021766;GO:0005509	;biological_process;molecular_function;biological_process;molecular_function	;cell adhesion;hyaluronic acid binding;hippocampus development;calcium ion binding	-	-	-
ENSMUSG00000003970	641	666	308	338	0.88081	9.18336	79.0685	8.42e-11	5.72e-09	Rpl8	ENSSTOG00000013016	I3MK72	Ribosomal protein L8	XP_005316069.1	-	102000000	Rpl8	ribosomal protein L8	-	PF00181;PF03947	Ribosomal Proteins L2, RNA binding domain;Ribosomal Proteins L2, C-terminal domain	IPR014722;IPR002171;IPR008991;IPR022671;IPR012340;IPR022669;IPR014726;IPR023672;IPR022666	Ribosomal protein L2, domain 2;Ribosomal protein L2;Translation protein SH3-like domain superfamily;Ribosomal protein L2, conserved site;Nucleic acid-binding, OB-fold;Ribosomal protein L2, C-terminal;Ribosomal protein L2, domain 3;Ribosomal protein L2, archaeal-type;Ribosomal Proteins L2, RNA binding domain	COG0090;KOG2309	Ribosomal protein L2;60s ribosomal protein L2/L8	GO:0005622;GO:0042788;GO:0022625;GO:0015934;GO:0005840;GO:0003735;GO:0006412;GO:0002181;GO:0003723	cellular_component;cellular_component;cellular_component;cellular_component;cellular_component;molecular_function;biological_process;biological_process;molecular_function	intracellular;polysomal ribosome;cytosolic large ribosomal subunit;large ribosomal subunit;ribosome;structural constituent of ribosome;translation;cytoplasmic translation;RNA binding	-	-	-
ENSMUSG00000020644	127	119	258	225	-1.10899	7.79604	78.5119	9.22e-11	6.24e-09	Id2	ENSMUSG00000020644	A0A1Y7VMT3	DNA-binding protein inhibitor ID-2	-	-	-	-	-	-	-	-	IPR026052;IPR036638;IPR011598	DNA-binding protein inhibitor;Helix-loop-helix DNA-binding domain superfamily;Myc-type, basic helix-loop-helix (bHLH) domain	-	-	GO:0005737;GO:0005634;GO:0046983;GO:0045892	cellular_component;cellular_component;molecular_function;biological_process	cytoplasm;nucleus;protein dimerization activity;negative regulation of transcription, DNA-templated	-	-	-
ENSMUSG00000030089	27	39	112	96	-1.7878	6.40804	78.2687	9.6e-11	6.47e-09	Slc41a3	ENSMUSG00000030089	G3X937	Solute carrier family 41 member 3	NP_082144.2	solute carrier family 41 member 3 isoform 1	71699	Slc41a3	solute carrier family 41, member 3	O	PF01769	ivalent cation transporter	IPR036739;IPR006667	SLC41 divalent cation transporters, integral membrane domain superfamily;SLC41 divalent cation transporters, integral membrane domain	ENOG410XSTG;KOG3788	-;Predicted divalent cation transporter	GO:0008324;GO:0016020;GO:0006812;GO:0005886;GO:0098655;GO:0016021	molecular_function;cellular_component;biological_process;cellular_component;biological_process;cellular_component	cation transmembrane transporter activity;membrane;cation transport;plasma membrane;cation transmembrane transport;integral component of membrane	-	-	-
ENSMUSG00000023019	6	9	45	55	-2.85162	5.20786	77.7822	1.04e-10	6.97e-09	Gpd1	-	G3HX67	Glycerol-3-phosphate dehydrogenase [NAD	-	-	101000000	Gpd1	glycerol-3-phosphate dehydrogenase 1	-	PF07479;PF14880;PF01210	NAD-dependent glycerol-3-phosphate dehydrogenase C-terminus;Cytochrome oxidase c assembly;NAD-dependent glycerol-3-phosphate dehydrogenase N-terminus	IPR006109;IPR029208;IPR011128;IPR006168;IPR017751;IPR013328;IPR008927;IPR036291	Glycerol-3-phosphate dehydrogenase, NAD-dependent, C-terminal;Cytochrome c oxidase assembly protein COX14;Glycerol-3-phosphate dehydrogenase, NAD-dependent, N-terminal;Glycerol-3-phosphate dehydrogenase, NAD-dependent;Glycerol-3-phosphate dehydrogenase, NAD-dependent, eukaryotic;6-phosphogluconate dehydrogenase, domain 2;6-phosphogluconate dehydrogenase-like, C-terminal domain superfamily;NAD(P)-…	-	-	GO:0051287;GO:0016491;GO:0055114;GO:0042803;GO:0005975;GO:0004367;GO:0009331;GO:0016616;GO:0046168;GO:0006072	molecular_function;molecular_function;biological_process;molecular_function;biological_process;molecular_function;cellular_component;molecular_function;biological_process;biological_process	NAD binding;oxidoreductase activity;oxidation-reduction process;protein homodimerization activity;carbohydrate metabolic process;glycerol-3-phosphate dehydrogenase [NAD+] activity;glycerol-3-phosphate dehydrogenase complex;oxidoreductase activity, acting on the CH-OH group of donors, NAD or NADP as acceptor;glycerol-3-phosphate catabolic process;glycerol-3-phosphate metabolic process	-	-	-
ENSMUSG00000066129	1	0	28	29	-5.63978	4.30775	77.0919	1.17e-10	7.79e-09	Kndc1	-	B2RX11	Kinase non-catalytic C-lobe domain	-	-	76484	Kndc1	kinase non-catalytic C-lobe domain (KIND) containing 1	O	PF00617;PF00618;PF16474	RasGEF domain;RasGEF N-terminal motif;Kinase non-catalytic C-lobe domain	IPR029899;IPR011009;IPR001895;IPR036964;IPR023578;IPR000651;IPR011019	Kinase non-catalytic C-lobe domain-containing protein 1;Protein kinase-like domain superfamily;Ras guanine-nucleotide exchange factors catalytic domain;Ras guanine-nucleotide exchange factor catalytic domain superfamily;Ras guanine nucleotide exchange factor domain superfamily;Ras-like guanine nucleotide exchange factor, N-terminal;KIND domain	ENOG410II5U;ENOG410XQ1A	-;-	GO:0005622;GO:0065009;GO:0005085;GO:0016301;GO:0005088;GO:0007264;GO:0016310	cellular_component;biological_process;molecular_function;molecular_function;molecular_function;biological_process;biological_process	intracellular;regulation of molecular function;guanyl-nucleotide exchange factor activity;kinase activity;Ras guanyl-nucleotide exchange factor activity;small GTPase mediated signal transduction;phosphorylation	-	-	-
ENSMUSG00000067455	121	136	32	43	1.638	6.65981	76.9103	1.2e-10	7.99e-09	H4c11	-	A0A1S3FW03	Histone H4	XP_012880565.1;XP_012886783.1	-;-	105992280;105997053	LOC105992280;LOC105997053	histone H4;histone H4	-;-	-	-	IPR009072;IPR004823;IPR035425;IPR019809;IPR001951	Histone-fold;TATA box binding protein associated factor (TAF);CENP-T/Histone H4, histone fold;Histone H4, conserved site;Histone H4	-	-	GO:0005694;GO:0003677;GO:0046982;GO:0006352;GO:0006334;GO:0000786;GO:0005634	cellular_component;molecular_function;molecular_function;biological_process;biological_process;cellular_component;cellular_component	chromosome;DNA binding;protein heterodimerization activity;DNA-templated transcription, initiation;nucleosome assembly;nucleosome;nucleus	-	-	-
ENSMUSG00000089989	124	129	34	42	1.59603	6.64707	76.1736	1.36e-10	9e-09	Gm45713	ENSMUSG00000089989	A0A1B0GS68	Predicted gene 45713	-	-	-	-	-	-	PF02947;PF00572	flt3 ligand;Ribosomal protein L13	IPR009079;IPR004213;IPR023563;IPR005755;IPR005822;IPR036899	Four-helical cytokine-like, core;Flt3 ligand;Ribosomal protein L13, conserved site;Ribosomal protein L13, eukaryotic/archaeal;Ribosomal protein L13;Ribosomal protein L13 superfamily	-	-	GO:0010469;GO:0005125;GO:0016020;GO:0030529;GO:0015934;GO:0005840;GO:0003735;GO:0006412;GO:0016021	biological_process;molecular_function;cellular_component;;cellular_component;cellular_component;molecular_function;biological_process;cellular_component	regulation of signaling receptor activity;cytokine activity;membrane;;large ribosomal subunit;ribosome;structural constituent of ribosome;translation;integral component of membrane	-	-	-
ENSMUSG00000030722	78	68	164	162	-1.29394	7.17601	76.1034	1.38e-10	9.06e-09	Nfatc2ip	ENSCGRG00000001574;ENSCGRG00001023795	G3I7M7	NFATC2-interacting protein	XP_003511114.1;XP_007624881.1	NFATC2-interacting protein;-	101000000	Nfatc2ip	nuclear factor of activated T cells 2 interacting protein	-	PF11976	Ubiquitin-2 like Rad60 SUMO-like	IPR029071;IPR000626;IPR022617	Ubiquitin-like domain superfamily;Ubiquitin domain;Rad60/SUMO-like domain	-	-	GO:0045944;GO:0001816	biological_process;biological_process	positive regulation of transcription by RNA polymerase II;cytokine production	-	-	-
ENSMUSG00000004610	73	55	151	151	-1.37346	7.04365	75.6083	1.5e-10	9.81e-09	Etfb	-	A0A1U7QS16	electron transfer flavoprotein subunit beta	XP_005084862.1	electron transfer flavoprotein subunit beta	102000000	Etfb	electron transfer flavoprotein subunit beta	-	-	-	IPR014730;IPR012255;IPR033948;IPR014729;IPR000049	Electron transfer flavoprotein, alpha/beta-subunit, N-terminal;Electron transfer flavoprotein, beta subunit;Electron transfer flavoprotein, beta subunit, N-terminal;Rossmann-like alpha/beta/alpha sandwich fold;Electron transfer flavoprotein, beta-subunit, conserved site	-	-	GO:0022900;GO:0009055	biological_process;molecular_function	electron transport chain;electron transfer activity	-	-	-
ENSMUSG00000032281	856	824	1231	1310	-0.73316	10.3194	75.0178	1.65e-10	1.08e-08	Acsbg1	ENSCGRG00000014790;ENSCGRG00001011206	A0A061I5L8	Long-chain-fatty-acid--CoA ligase ACSBG1	XP_007616056.1;XP_003497947.1	-;long-chain-fatty-acid--CoA ligase ACSBG1	101000000	Acsbg1	acyl-CoA synthetase bubblegum family member 1	-	PF00501	AMP-binding enzyme	IPR020845;IPR000873	AMP-binding, conserved site;AMP-dependent synthetase/ligase	-	-	GO:0001676;GO:0005737;GO:0004467;GO:0000038;GO:0008152;GO:0051384;GO:0031957;GO:0016874;GO:0102391;GO:0003824	biological_process;cellular_component;molecular_function;biological_process;biological_process;biological_process;molecular_function;molecular_function;molecular_function;molecular_function	long-chain fatty acid metabolic process;cytoplasm;long-chain fatty acid-CoA ligase activity;very long-chain fatty acid metabolic process;metabolic process;response to glucocorticoid;very long-chain fatty acid-CoA ligase activity;ligase activity;decanoate-CoA ligase activity;catalytic activity	K15013;K15013;K15013;K15013;K15013	ko04920;ko00071;ko03320;ko00061;ko01212	Adipocytokine signaling pathway;Fatty acid degradation;PPAR signaling pathway;Fatty acid biosynthesis;Fatty acid metabolism
ENSMUSG00000025784	23	19	74	78	-1.98533	5.92476	74.9818	1.66e-10	1.08e-08	Clec3b	ENSMUSG00000025784	Q8CFZ6	C-type lectin domain family 3, member b	NP_035736.2	tetranectin precursor	21922	Clec3b	C-type lectin domain family 3, member b	O	PF00059	Lectin C-type domain	IPR001304;IPR016187;IPR018378;IPR016186	C-type lectin-like;C-type lectin fold;C-type lectin, conserved site;C-type lectin-like/link domain superfamily	KOG4297;ENOG410XPJ1	C-type lectin;-	GO:0005737;GO:0001652;GO:0036143;GO:0005615;GO:0001503;GO:0030246;GO:0071560;GO:0071310;GO:0005576;GO:0030282;GO:0005509;GO:0008201	cellular_component;cellular_component;molecular_function;cellular_component;biological_process;molecular_function;biological_process;biological_process;cellular_component;biological_process;molecular_function;molecular_function	cytoplasm;granular component;kringle domain binding;extracellular space;ossification;carbohydrate binding;cellular response to transforming growth factor beta stimulus;cellular response to organic substance;extracellular region;bone mineralization;calcium ion binding;heparin binding	-	-	-
ENSMUSG00000042961	63	62	139	153	-1.35844	7.00019	74.8879	1.69e-10	1.09e-08	Egflam	ENSRNOG00000012058	G3V7M7	Pikachurin	-	-	365691	Egflam	EGF-like, fibronectin type III and laminin G domains	O	PF02210;PF00008;PF00054;PF00041	Laminin G domain;-like domain;Laminin G domain;ibronectin type III domain	IPR013320;IPR013032;IPR003961;IPR001791;IPR013783;IPR000742;IPR001881;IPR036116	Concanavalin A-like lectin/glucanase domain superfamily;EGF-like, conserved site;Fibronectin type III;Laminin G domain;Immunoglobulin-like fold;EGF-like domain;EGF-like calcium-binding domain;Fibronectin type III superfamily	KOG3509;ENOG410XTD2;KOG0613	Basement membrane-specific heparan sulfate proteoglycan (HSPG) core protein;-;Projectin/twitchin and related proteins	GO:0005539;GO:0005578;GO:0030198;GO:0005604;GO:0019800;GO:0005509;GO:0005614;GO:0010811	molecular_function;;biological_process;cellular_component;biological_process;molecular_function;cellular_component;biological_process	glycosaminoglycan binding;;extracellular matrix organization;basement membrane;peptide cross-linking via chondroitin 4-sulfate glycosaminoglycan;calcium ion binding;interstitial matrix;positive regulation of cell-substrate adhesion	-	-	-
ENSMUSG00000040511	306	353	136	155	1.0436	8.15195	74.7992	1.71e-10	1.1e-08	Pvr	ENSMUSG00000040511	Q8K094	Poliovirus receptor	NP_081790.1	poliovirus receptor precursor	52118	Pvr	poliovirus receptor	O	PF08205;PF07686	CD80-like C2-set immunoglobulin domain;Immunoglobulin V-set domain	IPR007110;IPR036179;IPR003599;IPR013162;IPR013783;IPR013106	Immunoglobulin-like domain;Immunoglobulin-like domain superfamily;Immunoglobulin subtype;CD80-like, immunoglobulin C2-set;Immunoglobulin-like fold;Immunoglobulin V-set domain	-	-	GO:0007157;GO:0005886;GO:0016021;GO:0009986;GO:0005515;GO:0050839;GO:0045503;GO:0042271;GO:0060370;GO:0016477;GO:0008037;GO:0042803;GO:0016020;GO:0005913;GO:0005887;GO:0004872;GO:0005102;GO:0002860;GO:0098609;GO:0007156	biological_process;cellular_component;cellular_component;cellular_component;molecular_function;molecular_function;molecular_function;biological_process;biological_process;biological_process;biological_process;molecular_function;cellular_component;cellular_component;cellular_component;-;molecular_function;biological_process;biological_process;biological_process	heterophilic cell-cell adhesion via plasma membrane cell adhesion molecules;plasma membrane;integral component of membrane;cell surface;protein binding;cell adhesion molecule binding;dynein light chain binding;susceptibility to natural killer cell mediated cytotoxicity;susceptibility to T cell mediated cytotoxicity;cell migration;cell recognition;protein homodimerization activity;membrane;cell-ce…	K06539	ko04514	Cell adhesion molecules (CAMs)
ENSMUSG00000025056	117	87	210	210	-1.17794	7.57353	74.6478	1.76e-10	1.13e-08	Nr0b1	-	Q53ZY9	Adrenal hypoplasia congenita-like protein	NP_031456.1	nuclear receptor subfamily 0 group B member 1	11614	Nr0b1	nuclear receptor subfamily 0, group B, member 1	O	PF00104;PF14046	Ligand-binding domain of nuclear hormone receptor;Nuclear receptor repeat	IPR000536;IPR025900;IPR001723;IPR033544;IPR035500	Nuclear hormone receptor, ligand-binding domain;Nuclear receptor repeat;Nuclear hormone receptor;Nuclear receptor subfamily 0 group B member 1;Nuclear hormone receptor-like domain superfamily	KOG3575;ENOG410XRZC	FOG: Hormone receptors;-	GO:0005737;GO:0030325;GO:0045596;GO:0030154;GO:0005815;GO:0008584;GO:0016607;GO:0008134;GO:0030238;GO:0006694;GO:0019904;GO:0007530;GO:0033144;GO:0000122;GO:0003714;GO:0035258;GO:0043565;GO:0003707;GO:0003723;GO:0008406;GO:0006351;GO:0007283;GO:0033327;GO:0042803;GO:0016020;GO:0008104;GO:0004879;GO:0030522;GO:0006355;GO:0043401;GO:0003677;GO:0042788;GO:0032448;GO:0043433;GO:0035902;GO:0043231;GO:…	cellular_component;biological_process;biological_process;biological_process;cellular_component;biological_process;cellular_component;molecular_function;biological_process;biological_process;molecular_function;biological_process;biological_process;biological_process;molecular_function;molecular_function;molecular_function;molecular_function;molecular_function;biological_process;biological_process;…	cytoplasm;adrenal gland development;negative regulation of cell differentiation;cell differentiation;microtubule organizing center;male gonad development;nuclear speck;transcription factor binding;male sex determination;steroid biosynthetic process;protein domain specific binding;sex determination;negative regulation of intracellular steroid hormone receptor signaling pathway;negative regulation …	-	-	-
ENSMUSG00000089675	6	7	44	46	-2.90272	5.05921	74.4127	1.83e-10	1.15e-08	Ugt1a8	ENSMUSG00000089675	D3Z748	UDP-glucuronosyltransferase	-	-	-	-	-	-	PF00201	UDP-glucoronosyl and UDP-glucosyl transferase	IPR002213;IPR035595	UDP-glucuronosyl/UDP-glucosyltransferase;UDP-glycosyltransferase family, conserved site	KOG1192;COG1819	UDP-glucuronosyl and UDP-glucosyl transferase;Glycosyl transferases, related to UDP-glucuronosyltransferase	GO:0008152;GO:0052697;GO:0016020;GO:0015020;GO:0016740;GO:0016757;GO:0043231;GO:0016021;GO:0016758;GO:0052696	biological_process;biological_process;cellular_component;molecular_function;molecular_function;molecular_function;cellular_component;cellular_component;molecular_function;biological_process	metabolic process;xenobiotic glucuronidation;membrane;glucuronosyltransferase activity;transferase activity;transferase activity, transferring glycosyl groups;intracellular membrane-bounded organelle;integral component of membrane;transferase activity, transferring hexosyl groups;flavonoid glucuronidation	-	-	-
ENSMUSG00000089943	6	7	44	46	-2.90272	5.05921	74.4127	1.83e-10	1.15e-08	Ugt1a5	ENSMUSG00000089943	B2RT14	UDP-glucuronosyltransferase	NP_964005.2	UDP glucuronosyltransferase 1 family, polypeptide A5 precursor	394433	Ugt1a5	UDP glucuronosyltransferase 1 family, polypeptide A5	O	PF00201	UDP-glucoronosyl and UDP-glucosyl transferase	IPR002213;IPR035595	UDP-glucuronosyl/UDP-glucosyltransferase;UDP-glycosyltransferase family, conserved site	KOG1192;COG1819	UDP-glucuronosyl and UDP-glucosyl transferase;Glycosyl transferases, related to UDP-glucuronosyltransferase	GO:0008152;GO:0052697;GO:0042803;GO:0046982;GO:0016020;GO:0015020;GO:0019899;GO:0005783;GO:0052695;GO:0016740;GO:0016757;GO:0043231;GO:0016021;GO:0016758;GO:0052696	biological_process;biological_process;molecular_function;molecular_function;cellular_component;molecular_function;molecular_function;cellular_component;biological_process;molecular_function;molecular_function;cellular_component;cellular_component;molecular_function;biological_process	metabolic process;xenobiotic glucuronidation;protein homodimerization activity;protein heterodimerization activity;membrane;glucuronosyltransferase activity;enzyme binding;endoplasmic reticulum;cellular glucuronidation;transferase activity;transferase activity, transferring glycosyl groups;intracellular membrane-bounded organelle;integral component of membrane;transferase activity, transferring h…	K00699;K00699;K00699;K00699;K00699;K00699;K00699;K00699;K00699;K00699	ko00982;ko05204;ko00983;ko00830;ko00860;ko00053;ko00980;ko00040;ko00500;ko00140	Drug metabolism - cytochrome P450;Chemical carcinogenesis;Drug metabolism - other enzymes;Retinol metabolism;Porphyrin and chlorophyll metabolism;Ascorbate and aldarate metabolism;Metabolism of xenobiotics by cytochrome P450;Pentose and glucuronate interconversions;Starch and sucrose metabolism;Steroid hormone biosynthesis
ENSMUSG00000089960	6	7	44	46	-2.90272	5.05921	74.4127	1.83e-10	1.15e-08	Ugt1a1	-	Q5DT04	UDP-glucuronosyltransferase	NP_036815.1	UDP-glucuronosyltransferase 1-1 precursor	24861	Ugt1a1	UDP glucuronosyltransferase family 1 member A1	O	PF00201	UDP-glucoronosyl and UDP-glucosyl transferase	IPR002213;IPR035595	UDP-glucuronosyl/UDP-glucosyltransferase;UDP-glycosyltransferase family, conserved site	KOG1192;COG1819	UDP-glucuronosyl and UDP-glucosyl transferase;Glycosyl transferases, related to UDP-glucuronosyltransferase	GO:0008152;GO:0016021;GO:0016758;GO:0051552;GO:0052697;GO:0052695;GO:0016757;GO:0004857;GO:0042803;GO:0046982;GO:0016020;GO:0005783;GO:0005887;GO:0001972;GO:0043086;GO:0015020;GO:0016740;GO:0005496;GO:0034663;GO:0052696	biological_process;cellular_component;molecular_function;biological_process;biological_process;biological_process;molecular_function;molecular_function;molecular_function;molecular_function;cellular_component;cellular_component;cellular_component;molecular_function;biological_process;molecular_function;molecular_function;molecular_function;cellular_component;biological_process	metabolic process;integral component of membrane;transferase activity, transferring hexosyl groups;flavone metabolic process;xenobiotic glucuronidation;cellular glucuronidation;transferase activity, transferring glycosyl groups;enzyme inhibitor activity;protein homodimerization activity;protein heterodimerization activity;membrane;endoplasmic reticulum;integral component of plasma membrane;retino…	K00699;K00699;K00699;K00699;K00699;K00699;K00699;K00699;K00699;K00699	ko00982;ko05204;ko00983;ko00830;ko00860;ko00053;ko00980;ko00040;ko00500;ko00140	Drug metabolism - cytochrome P450;Chemical carcinogenesis;Drug metabolism - other enzymes;Retinol metabolism;Porphyrin and chlorophyll metabolism;Ascorbate and aldarate metabolism;Metabolism of xenobiotics by cytochrome P450;Pentose and glucuronate interconversions;Starch and sucrose metabolism;Steroid hormone biosynthesis
ENSMUSG00000090165	6	7	44	46	-2.90272	5.05921	74.4127	1.83e-10	1.15e-08	Ugt1a10	ENSMUSG00000090165	E9PXN7	UDP-glucuronosyltransferase	NP_964003.2	UDP glycosyltransferase 1 family, polypeptide A10 precursor	394430	Ugt1a10	UDP glycosyltransferase 1 family, polypeptide A10	O	PF00201	UDP-glucoronosyl and UDP-glucosyl transferase	IPR002213;IPR035595	UDP-glucuronosyl/UDP-glucosyltransferase;UDP-glycosyltransferase family, conserved site	KOG1192;COG1819	UDP-glucuronosyl and UDP-glucosyl transferase;Glycosyl transferases, related to UDP-glucuronosyltransferase	GO:0008152;GO:0019899;GO:0016021;GO:0016758;GO:0052697;GO:0016757;GO:0004857;GO:0005504;GO:0008144;GO:0042803;GO:0046982;GO:0016020;GO:0005783;GO:0005080;GO:0043086;GO:0015020;GO:0016740;GO:0005496;GO:0043231;GO:0052696	biological_process;molecular_function;cellular_component;molecular_function;biological_process;molecular_function;molecular_function;molecular_function;molecular_function;molecular_function;molecular_function;cellular_component;cellular_component;molecular_function;biological_process;molecular_function;molecular_function;molecular_function;cellular_component;biological_process	metabolic process;enzyme binding;integral component of membrane;transferase activity, transferring hexosyl groups;xenobiotic glucuronidation;transferase activity, transferring glycosyl groups;enzyme inhibitor activity;fatty acid binding;drug binding;protein homodimerization activity;protein heterodimerization activity;membrane;endoplasmic reticulum;protein kinase C binding;negative regulation of …	K00699;K00699;K00699;K00699;K00699;K00699;K00699;K00699;K00699;K00699	ko00982;ko05204;ko00983;ko00830;ko00860;ko00053;ko00980;ko00040;ko00500;ko00140	Drug metabolism - cytochrome P450;Chemical carcinogenesis;Drug metabolism - other enzymes;Retinol metabolism;Porphyrin and chlorophyll metabolism;Ascorbate and aldarate metabolism;Metabolism of xenobiotics by cytochrome P450;Pentose and glucuronate interconversions;Starch and sucrose metabolism;Steroid hormone biosynthesis
ENSMUSG00000090171	6	7	44	46	-2.90272	5.05921	74.4127	1.83e-10	1.15e-08	Ugt1a2	ENSRNOG00000018740	Q6T5F2	UDP-glucuronosyltransferase	NP_958826.1	UDP-glucuronosyltransferase 1-2 precursor	396527	Ugt1a2	UDP glucuronosyltransferase 1 family, polypeptide A2	O	PF00201	UDP-glucoronosyl and UDP-glucosyl transferase	IPR002213;IPR035595	UDP-glucuronosyl/UDP-glucosyltransferase;UDP-glycosyltransferase family, conserved site	-	-	GO:0008152;GO:0016020;GO:0015020;GO:0016740;GO:0016757;GO:0016021;GO:0016758	biological_process;cellular_component;molecular_function;molecular_function;molecular_function;cellular_component;molecular_function	metabolic process;membrane;glucuronosyltransferase activity;transferase activity;transferase activity, transferring glycosyl groups;integral component of membrane;transferase activity, transferring hexosyl groups	K00699;K00699;K00699;K00699;K00699;K00699;K00699;K00699;K00699;K00699	ko00982;ko05204;ko00983;ko00830;ko00860;ko00053;ko00980;ko00040;ko00500;ko00140	Drug metabolism - cytochrome P450;Chemical carcinogenesis;Drug metabolism - other enzymes;Retinol metabolism;Porphyrin and chlorophyll metabolism;Ascorbate and aldarate metabolism;Metabolism of xenobiotics by cytochrome P450;Pentose and glucuronate interconversions;Starch and sucrose metabolism;Steroid hormone biosynthesis
ENSMUSG00000090175	6	7	44	46	-2.90272	5.05921	74.4127	1.83e-10	1.15e-08	Ugt1a9	ENSMUSG00000090165	E9PXN7	UDP-glucuronosyltransferase	NP_964003.2	UDP glycosyltransferase 1 family, polypeptide A10 precursor	394430	Ugt1a10	UDP glycosyltransferase 1 family, polypeptide A10	O	PF00201	UDP-glucoronosyl and UDP-glucosyl transferase	IPR002213;IPR035595	UDP-glucuronosyl/UDP-glucosyltransferase;UDP-glycosyltransferase family, conserved site	KOG1192;COG1819	UDP-glucuronosyl and UDP-glucosyl transferase;Glycosyl transferases, related to UDP-glucuronosyltransferase	GO:0008152;GO:0019899;GO:0016021;GO:0016758;GO:0052697;GO:0016757;GO:0004857;GO:0005504;GO:0008144;GO:0042803;GO:0046982;GO:0016020;GO:0005783;GO:0005080;GO:0043086;GO:0015020;GO:0016740;GO:0005496;GO:0043231;GO:0052696	biological_process;molecular_function;cellular_component;molecular_function;biological_process;molecular_function;molecular_function;molecular_function;molecular_function;molecular_function;molecular_function;cellular_component;cellular_component;molecular_function;biological_process;molecular_function;molecular_function;molecular_function;cellular_component;biological_process	metabolic process;enzyme binding;integral component of membrane;transferase activity, transferring hexosyl groups;xenobiotic glucuronidation;transferase activity, transferring glycosyl groups;enzyme inhibitor activity;fatty acid binding;drug binding;protein homodimerization activity;protein heterodimerization activity;membrane;endoplasmic reticulum;protein kinase C binding;negative regulation of …	K00699;K00699;K00699;K00699;K00699;K00699;K00699;K00699;K00699;K00699	ko00982;ko05204;ko00983;ko00830;ko00860;ko00053;ko00980;ko00040;ko00500;ko00140	Drug metabolism - cytochrome P450;Chemical carcinogenesis;Drug metabolism - other enzymes;Retinol metabolism;Porphyrin and chlorophyll metabolism;Ascorbate and aldarate metabolism;Metabolism of xenobiotics by cytochrome P450;Pentose and glucuronate interconversions;Starch and sucrose metabolism;Steroid hormone biosynthesis
ENSMUSG00000024600	74	65	151	162	-1.30598	7.11441	74.2976	1.87e-10	1.16e-08	Slc27a6	ENSMUSG00000024600	E9Q9W4	Solute carrier family 27	NP_001074541.1	long-chain fatty acid transport protein 6	225579	Slc27a6	solute carrier family 27 (fatty acid transporter), member 6	O	PF00501;PF13193	AMP-binding enzyme;AMP-binding enzyme C-terminal domain	IPR020845;IPR000873;IPR030309;IPR025110	AMP-binding, conserved site;AMP-dependent synthetase/ligase;Fatty acid transport protein 6;AMP-binding enzyme, C-terminal domain	KOG1179;ENOG410XQ8T	Very long-chain acyl-CoA synthetase/fatty acid transporter;-	GO:0008152;GO:0004467;GO:0001676;GO:0031957;GO:0015908;GO:0005783;GO:0016021;GO:0003824	biological_process;molecular_function;biological_process;molecular_function;biological_process;cellular_component;cellular_component;molecular_function	metabolic process;long-chain fatty acid-CoA ligase activity;long-chain fatty acid metabolic process;very long-chain fatty acid-CoA ligase activity;fatty acid transport;endoplasmic reticulum;integral component of membrane;catalytic activity	K08749;K08749	ko04931;ko03320	Insulin resistance;PPAR signaling pathway
ENSMUSG00000052062	14	6	70	48	-2.68146	5.45572	74.1931	1.9e-10	1.18e-08	Pard3b	ENSMUSG00000052062	Q5SV55	Ortholog of human amyotrophic lateral sclerosis 2	-	-	72823	Pard3b	par-3 family cell polarity regulator beta	O	PF00595;PF12053	PDZ domain (Also known as DHR or GLGF);N-terminal of Par3 and HAL proteins	IPR021922;IPR001478;IPR036034	Par3/HAL, N-terminal;PDZ domain;PDZ superfamily	-	-	-	-	-	-	-	-
ENSMUSG00000024084	936	932	525	437	0.82116	9.71592	74.0834	1.94e-10	1.2e-08	Qpct	ENSMUSG00000024084	A0A0R4J0G6	Glutaminyl-peptide cyclotransferase	NP_081731.1	glutaminyl-peptide cyclotransferase isoform 1 precursor	70536	Qpct	glutaminyl-peptide cyclotransferase (glutaminyl cyclase)	O	PF04389	Peptidase family M28	IPR007484;IPR037457	Peptidase M28;M28 Zn-Peptidase Glutaminyl Cyclase	-	-	GO:0008270;GO:0017186;GO:0016603	molecular_function;biological_process;molecular_function	zinc ion binding;peptidyl-pyroglutamic acid biosynthetic process, using glutaminyl-peptide cyclotransferase;glutaminyl-peptide cyclotransferase activity	-	-	-
ENSMUSG00000053931	337	327	133	165	1.01905	8.16932	74.0604	1.95e-10	1.2e-08	Cnn3	-	A0A1S3AF01	Calponin	XP_007534062.1	calponin-3 isoform X1	103000000	CNN3	calponin 3	-	-	-	IPR001997;IPR036872;IPR000557;IPR003096;IPR001715	Calponin/LIMCH1;CH domain superfamily;Calponin repeat;Smooth muscle protein/calponin;Calponin homology domain	-	-	GO:0005516;GO:0031032;GO:0003779	molecular_function;biological_process;molecular_function	calmodulin binding;actomyosin structure organization;actin binding	-	-	-
ENSMUSG00000000753	41	42	116	107	-1.55908	6.56261	74.014	1.96e-10	1.2e-08	Serpinf1	-	A0A0S3NTJ2	Serine	-	-	-	-	-	-	PF00079	Serpin (serine protease inhibitor)	IPR023796;IPR023795;IPR000215;IPR036186;IPR033832	Serpin domain;Serpin, conserved site;Serpin family;Serpin superfamily;Pigment epithelium derived factor	-	-	GO:0050769;GO:0016525;GO:0005615	biological_process;biological_process;cellular_component	positive regulation of neurogenesis;negative regulation of angiogenesis;extracellular space	-	-	-
ENSMUSG00000029070	31	38	100	101	-1.67475	6.38675	73.9632	1.98e-10	1.21e-08	Mxra8	ENSRNOG00000019244	A0A0G2KB26	Limitrin, isoform CRA_b	XP_006239636.1	matrix-remodeling-associated protein 8 isoform X1	313770	Mxra8	matrix remodeling associated 8	O	PF07686	Immunoglobulin V-set domain	IPR007110;IPR036179;IPR003599;IPR013783;IPR013106	Immunoglobulin-like domain;Immunoglobulin-like domain superfamily;Immunoglobulin subtype;Immunoglobulin-like fold;Immunoglobulin V-set domain	-	-	GO:0009986;GO:0060857;GO:0016020;GO:0016021	cellular_component;biological_process;cellular_component;cellular_component	cell surface;establishment of glial blood-brain barrier;membrane;integral component of membrane	-	-	-
ENSMUSG00000010592	917	900	498	459	0.78864	9.68766	73.8002	2.03e-10	1.23e-08	Dazl	ENSRNOG00000023474	A0A0G2JYV3	Deleted in azoospermia-like	XP_006244539.1	deleted in azoospermia-like isoform X1	680486	Dazl	deleted in azoospermia-like	O	PF00076	RNA recognition motif. (a.k.a. RRM, RBD, or RNP domain)	IPR037551;IPR035979;IPR037366;IPR000504;IPR034779;IPR012677	DAZ, RNA recognition motif, vertebrates;RNA-binding domain superfamily;BOULE/DAZ family;RNA recognition motif domain;Deleted in azoospermia-like;Nucleotide-binding alpha-beta plait domain superfamily	-	-	GO:0003676;GO:0005737;GO:0005622;GO:0007147;GO:0005844;GO:0003729;GO:0070935;GO:0045948;GO:0045836;GO:0008494;GO:0007281;GO:0001556;GO:0042802;GO:0003723;GO:0003730	molecular_function;cellular_component;cellular_component;biological_process;cellular_component;molecular_function;biological_process;biological_process;biological_process;molecular_function;biological_process;biological_process;molecular_function;molecular_function;molecular_function	nucleic acid binding;cytoplasm;intracellular;female meiosis II;polysome;mRNA binding;3'-UTR-mediated mRNA stabilization;positive regulation of translational initiation;positive regulation of meiotic nuclear division;translation activator activity;germ cell development;oocyte maturation;identical protein binding;RNA binding;mRNA 3'-UTR binding	-	-	-
ENSMUSG00000029810	62	57	137	142	-1.36377	6.93386	73.2977	2.22e-10	1.34e-08	Tmem176b	ENSMUSG00000029810	A0A0N4SV46	Transmembrane protein 176B	-	-	-	-	-	-	PF04103	CD20-like family	IPR007237;IPR009281	CD20-like family;Transmembrane protein 176A/B	-	-	GO:2001199;GO:0016020;GO:0016021	biological_process;cellular_component;cellular_component	negative regulation of dendritic cell differentiation;membrane;integral component of membrane	-	-	-
ENSMUSG00000023000	93	90	172	214	-1.21184	7.44227	72.7899	2.42e-10	1.46e-08	Dhh	-	Q544P6	Hedgehog protein	NP_031883.1	desert hedgehog protein preproprotein	13363	Dhh	desert hedgehog	O	PF01079;PF01085	Hint module;Hedgehog amino-terminal signalling domain	IPR001767;IPR001657;IPR006141;IPR003587;IPR003586;IPR036844;IPR009045;IPR000320	Hedgehog protein, Hint domain;Hedgehog protein;Intein N-terminal splicing region;Hint domain N-terminal;Hint domain C-terminal;Hint domain superfamily;Hedgehog signalling/DD-peptidase zinc-binding domain superfamily;Hedgehog, N-terminal signalling domain	KOG3638;ENOG410XQA3	Sonic hedgehog and related proteins;-	GO:0005886;GO:0050810;GO:0043627;GO:0030238;GO:0032355;GO:0007267;GO:0008233;GO:0005113;GO:0005615;GO:0007286;GO:0001649;GO:0033327;GO:0008270;GO:0016020;GO:0042552;GO:0005509;GO:0007224;GO:0006508;GO:0007275;GO:0016787;GO:0016539;GO:0046872	cellular_component;biological_process;biological_process;biological_process;biological_process;biological_process;molecular_function;molecular_function;cellular_component;biological_process;biological_process;biological_process;molecular_function;cellular_component;biological_process;molecular_function;biological_process;biological_process;biological_process;molecular_function;biological_process;…	plasma membrane;regulation of steroid biosynthetic process;response to estrogen;male sex determination;response to estradiol;cell-cell signaling;peptidase activity;patched binding;extracellular space;spermatid development;osteoblast differentiation;Leydig cell differentiation;zinc ion binding;membrane;myelination;calcium ion binding;smoothened signaling pathway;proteolysis;multicellular organism …	K11990	ko04340	Hedgehog signaling pathway
ENSMUSG00000027829	253	217	399	403	-0.907611	8.59311	72.3106	2.63e-10	1.58e-08	Ccnl1	-	G5B254	Cyclin-L1	-	-	102000000	Ccnl1	cyclin L1	-	PF02984;PF00134	Cyclin, C-terminal domain;Cyclin, N-terminal domain	IPR036915;IPR004367;IPR006671;IPR015431;IPR013763	Cyclin-like superfamily;Cyclin, C-terminal domain;Cyclin, N-terminal;Cyclin L1;Cyclin-like	-	-	GO:0006396;GO:0006355;GO:0005634;GO:0000079	biological_process;biological_process;cellular_component;biological_process	RNA processing;regulation of transcription, DNA-templated;nucleus;regulation of cyclin-dependent protein serine/threonine kinase activity	-	-	-
ENSMUSG00000005886	153	146	266	274	-0.988538	7.99638	72.2017	2.68e-10	1.6e-08	Ncoa2	ENSRNOG00000007975	F1MA61	Nuclear receptor coactivator 2	XP_006237809.1;XP_017449149.1;XP_006237806.1;XP_006237807.1;XP_017449150.1	-;-;nuclear receptor coactivator 2 isoform X1;-;-	83724	Ncoa2	nuclear receptor coactivator 2	O	PF00989;PF08832;PF14598;PF07469;PF08815;PF16665;PF16279	PAS fold;Steroid receptor coactivator;PAS domain;omain of unknown function (DUF1518);Nuclear receptor coactivator;Unstructured region on nuclear receptor coactivator protein;omain of unknown function (DUF4927)	IPR036638;IPR014920;IPR009110;IPR010011;IPR013767;IPR014935;IPR011598;IPR028822;IPR000014;IPR017426;IPR032565;IPR035965;IPR037077	Helix-loop-helix DNA-binding domain superfamily;Nuclear receptor coactivator, Ncoa-type, interlocking;Nuclear receptor coactivator, interlocking;Domain of unknown function DUF1518;PAS fold;Nuclear receptor coactivator, receptor-binding domain;Myc-type, basic helix-loop-helix (bHLH) domain;Nuclear receptor coactivator 2;PAS domain;Nuclear receptor coactivator;Domain of unknown function DUF4927;PAS…	ENOG410XPF9;ENOG410IQ5S	-;-	GO:0005737;GO:0001162;GO:0016604;GO:0030375;GO:0008134;GO:0019904;GO:0016922;GO:0005654;GO:0000122;GO:0030374;GO:0000978;GO:0003682;GO:0045944;GO:0032991;GO:1904017;GO:0035257;GO:0006351;GO:0045475;GO:0010906;GO:0017162;GO:0003713;GO:0006355;GO:0046983;GO:0007623;GO:0005102;GO:0032922;GO:0005634;GO:0045892	cellular_component;molecular_function;cellular_component;molecular_function;molecular_function;molecular_function;molecular_function;cellular_component;biological_process;molecular_function;molecular_function;molecular_function;biological_process;cellular_component;biological_process;molecular_function;biological_process;biological_process;biological_process;molecular_function;molecular_function;…	cytoplasm;RNA polymerase II intronic transcription regulatory region sequence-specific DNA binding;nuclear body;thyroid hormone receptor coactivator activity;transcription factor binding;protein domain specific binding;ligand-dependent nuclear receptor binding;nucleoplasm;negative regulation of transcription by RNA polymerase II;ligand-dependent nuclear receptor transcription coactivator activity…	-	-	-
ENSMUSG00000021638	84	98	201	179	-1.19666	7.42479	71.8822	2.83e-10	1.69e-08	Ocln	-	B2RS24	Occludin	XP_006517626.1;NP_032782.1;XP_011242936.1;XP_006517627.1;XP_006517629.1	-;occludin;-;-;-	18260	Ocln	occludin	O	PF01284;PF07303	Membrane-associating domain;Occludin homology domain	IPR010844;IPR008253;IPR002958;IPR031176	Occludin homology domain;Marvel domain;Occludin;ELL/occludin family	ENOG4110E0E;ENOG410IGK8	-;-	GO:0030054;GO:0031410;GO:0016327;GO:0045216;GO:0016020;GO:0016328;GO:0016021;GO:0071356;GO:0005911;GO:0005886;GO:0016324;GO:0070830;GO:0005923;GO:0030139;GO:0070673;GO:0019904	cellular_component;cellular_component;cellular_component;biological_process;cellular_component;cellular_component;cellular_component;biological_process;cellular_component;cellular_component;cellular_component;biological_process;cellular_component;cellular_component;biological_process;molecular_function	cell junction;cytoplasmic vesicle;apicolateral plasma membrane;cell-cell junction organization;membrane;lateral plasma membrane;integral component of membrane;cellular response to tumor necrosis factor;cell-cell junction;plasma membrane;apical plasma membrane;bicellular tight junction assembly;bicellular tight junction;endocytic vesicle;response to interleukin-18;protein domain specific binding	K06088;K06088;K06088;K06088;K06088	ko04530;ko05160;ko04514;ko04670;ko05130	Tight junction;Hepatitis C;Cell adhesion molecules (CAMs);Leukocyte transendothelial migration;Pathogenic Escherichia coli infection
ENSMUSG00000041096	102	103	202	203	-1.11746	7.54106	71.8261	2.86e-10	1.7e-08	Tspyl2	-	A0A1Q2TRA8	Testis-specific Y-encoded-like protein 2	-	-	-	-	-	-	-	-	IPR037231;IPR002164	NAP-like superfamily;Nucleosome assembly protein (NAP)	-	-	GO:0006334;GO:0005634	biological_process;cellular_component	nucleosome assembly;nucleus	-	-	-
ENSMUSG00000031591	104	99	213	191	-1.12824	7.53402	71.2966	3.14e-10	1.85e-08	Asah1	-	Q78P93	Acid ceramidase	XP_017168016.1;XP_017168020.1;NP_062708.1;XP_017168018.1;XP_017168017.1;XP_017168019.1;XP_017168021.1	-;-;acid ceramidase preproprotein;-;-;-;-	11886	Asah1	N-acylsphingosine amidohydrolase 1	O	PF02275;PF15508	Linear amide C-N hydrolases, choloylglycine hydrolase family;beta subunit of N-acylethanolamine-hydrolyzing acid amidase	IPR029132;IPR029130;IPR016699	Choloylglycine hydrolase/NAAA C-terminal;Acid ceramidase, N-terminal;Acid ceramidase-like	ENOG410XQ6Y;ENOG410IFSS	-;-	GO:0017040;GO:0005615;GO:0016787;GO:0005764;GO:0006629	molecular_function;cellular_component;molecular_function;cellular_component;biological_process	N-acylsphingosine amidohydrolase activity;extracellular space;hydrolase activity;lysosome;lipid metabolic process	K12348;K12348;K12348	ko00600;ko04071;ko04142	Sphingolipid metabolism;Sphingolipid signaling pathway;Lysosome
ENSMUSG00000038119	5	8	40	50	-2.90264	5.05925	71.0745	3.26e-10	1.92e-08	Cdon	ENSRNOG00000011789	G3V7K7	Cell adhesion molecule-related/down-regulated by oncogenes	XP_006242854.1;XP_006242853.1	-;cell adhesion molecule-related/down-regulated by oncogenes isoform X1	50938	Cdon	cell adhesion associated, oncogene regulated	O	PF13927;PF07679;PF00041	Immunoglobulin domain;Immunoglobulin I-set domain;ibronectin type III domain	IPR007110;IPR032983;IPR036179;IPR003599;IPR003961;IPR003598;IPR013783;IPR013098;IPR036116	Immunoglobulin-like domain;Cell adhesion molecule-related/down-regulated by oncogenes;Immunoglobulin-like domain superfamily;Immunoglobulin subtype;Fibronectin type III;Immunoglobulin subtype 2;Immunoglobulin-like fold;Immunoglobulin I-set;Fibronectin type III superfamily	ENOG410XSVT;ENOG410IHIH	-;-	GO:0014816;GO:0051146;GO:0009952;GO:0021987;GO:0016021;GO:0043497;GO:0045666;GO:0048598;GO:0045944;GO:0043410;GO:2000179;GO:0010172;GO:0051057;GO:0001708;GO:0016020;GO:0045664;GO:0005887;GO:0048643;GO:0007224;GO:0045663;GO:0060059;GO:0007520;GO:0001934;GO:0002088	biological_process;biological_process;biological_process;biological_process;cellular_component;biological_process;biological_process;biological_process;biological_process;biological_process;biological_process;biological_process;biological_process;biological_process;cellular_component;biological_process;cellular_component;biological_process;biological_process;biological_process;biological_process;…	skeletal muscle satellite cell differentiation;striated muscle cell differentiation;anterior/posterior pattern specification;cerebral cortex development;integral component of membrane;regulation of protein heterodimerization activity;positive regulation of neuron differentiation;embryonic morphogenesis;positive regulation of transcription by RNA polymerase II;positive regulation of MAPK cascade;p…	-	-	-
ENSMUSG00000021594	6	4	36	46	-3.13889	4.90825	71.0309	3.29e-10	1.93e-08	Srd5a1	ENSMUSG00000021594	A0A0R4J136	3-oxo-5-alpha-steroid 4-dehydrogenase 1	NP_780492.2	3-oxo-5-alpha-steroid 4-dehydrogenase 1	78925	Srd5a1	steroid 5 alpha-reductase 1	O	PF02544	3-oxo-5-alpha-steroid 4-dehydrogenase	IPR016636;IPR001104	3-oxo-5-alpha-steroid 4-dehydrogenase;3-oxo-5-alpha-steroid 4-dehydrogenase, C-terminal	-	-	GO:0009267;GO:0005737;GO:0071392;GO:0001889;GO:0008202;GO:0043025;GO:0033574;GO:0032354;GO:0021987;GO:0016021;GO:0008584;GO:0043627;GO:0006694;GO:0032355;GO:0014850;GO:0014070;GO:0071407;GO:0042448;GO:0055114;GO:0001655;GO:0030539;GO:0060992;GO:0021510;GO:0016101;GO:0071872;GO:0032869;GO:0042747;GO:0021854;GO:0016020;GO:0071394;GO:0043209;GO:0070402;GO:0048471;GO:0042493;GO:0008209;GO:0016627;GO:…	biological_process;cellular_component;biological_process;biological_process;biological_process;cellular_component;biological_process;biological_process;biological_process;cellular_component;biological_process;biological_process;biological_process;biological_process;biological_process;biological_process;biological_process;biological_process;biological_process;biological_process;biological_process;…	cellular response to starvation;cytoplasm;cellular response to estradiol stimulus;liver development;steroid metabolic process;neuronal cell body;response to testosterone;response to follicle-stimulating hormone;cerebral cortex development;integral component of membrane;male gonad development;response to estrogen;steroid biosynthetic process;response to estradiol;response to muscle activity;respon…	K12343	ko00140	Steroid hormone biosynthesis
ENSMUSG00000032826	17	7	62	57	-2.43374	5.50403	70.8726	3.38e-10	1.97e-08	Ank2	ENSMUSG00000032826	S4R2F3	Ankyrin-2	-	-	-	-	-	-	PF00791;PF13857;PF13637;PF12796	ZU5 domain;Ankyrin repeats (many copies);Ankyrin repeats (many copies);Ankyrin repeats (3 copies)	IPR011029;IPR036770;IPR020683;IPR000906;IPR002110;IPR000488	Death-like domain superfamily;Ankyrin repeat-containing domain superfamily;Ankyrin repeat-containing domain;ZU5 domain;Ankyrin repeat;Death domain	KOG4177;COG0666	Ankyrin;FOG: Ankyrin repeat	GO:0007165	biological_process	signal transduction	-	-	-
ENSMUSG00000067276	167	134	267	283	-1.00614	8.01657	70.6508	3.52e-10	2.04e-08	Capn6	-	Q80VZ1	Calpain 6	NP_031629.3	calpain-6	12338	Capn6	calpain 6	O	PF00168;PF01067;PF00648	C2 domain;Calpain large subunit, domain III;Calpain family cysteine protease	IPR033884;IPR000008;IPR029540;IPR022682;IPR022684;IPR036213;IPR022683;IPR033883;IPR035892;IPR001300	Calpain C2 domain;C2 domain;Calpamodulin;Peptidase C2, calpain, large subunit, domain III;Peptidase C2, calpain family;Calpain large subunit, domain III superfamily;Peptidase C2, calpain, domain III;Calpain subdomain III;C2 domain superfamily;Peptidase C2, calpain, catalytic domain	KOG0045;ENOG410XP0B	Cytosolic Ca2+-dependent cysteine protease (calpain), large subunit (EF-Hand protein superfamily);-	GO:0051493;GO:0006508;GO:0004198;GO:0005622	biological_process;biological_process;molecular_function;cellular_component	regulation of cytoskeleton organization;proteolysis;calcium-dependent cysteine-type endopeptidase activity;intracellular	-	-	-
ENSMUSG00000019960	177	193	332	317	-0.945882	8.27533	70.647	3.52e-10	2.04e-08	Dusp6	-	Q566K7	Dual specificity protein phosphatase	NP_001184196.1	-	-	-	-	-	PF00782;PF00581	ual specificity phosphatase, catalytic domain;Rhodanese-like domain	IPR000340;IPR024950;IPR020422;IPR029021;IPR000387;IPR036873;IPR001763;IPR008343	Dual specificity phosphatase, catalytic domain;Dual specificity phosphatase;Dual specificity protein phosphatase domain;Protein-tyrosine phosphatase-like;Tyrosine specific protein phosphatases domain;Rhodanese-like domain superfamily;Rhodanese-like domain;Mitogen-activated protein (MAP) kinase phosphatase	-	-	GO:0008138;GO:0004721;GO:0016791;GO:0016311;GO:0035335;GO:0004725;GO:0000188;GO:0016787;GO:0006470;GO:0017017	molecular_function;molecular_function;molecular_function;biological_process;biological_process;molecular_function;biological_process;molecular_function;biological_process;molecular_function	protein tyrosine/serine/threonine phosphatase activity;phosphoprotein phosphatase activity;phosphatase activity;dephosphorylation;peptidyl-tyrosine dephosphorylation;protein tyrosine phosphatase activity;inactivation of MAPK activity;hydrolase activity;protein dephosphorylation;MAP kinase tyrosine/serine/threonine phosphatase activity	-	-	-
ENSMUSG00000037098	33	40	96	109	-1.62213	6.42764	70.5746	3.57e-10	2.06e-08	Rab11fip3	-	G3HBS9	Rab11 family-interacting protein 3	-	-	-	-	-	-	PF00106;PF09457;PF13561	short chain dehydrogenase;IP domain;noyl-(Acyl carrier protein) reductase	IPR002347;IPR037245;IPR011992;IPR002048;IPR032920;IPR019018;IPR036291	Short-chain dehydrogenase/reductase SDR;FIP-RBD, C-terminal domain superfamily;EF-hand domain pair;EF-hand domain;Rab11 family-interacting protein 3;Rab-binding domain FIP-RBD;NAD(P)-binding domain superfamily	-	-	GO:0005622;GO:0016192;GO:0032456;GO:0000910;GO:0017137;GO:0005509;GO:0030306	cellular_component;biological_process;biological_process;biological_process;molecular_function;molecular_function;molecular_function	intracellular;vesicle-mediated transport;endocytic recycling;cytokinesis;Rab GTPase binding;calcium ion binding;ADP-ribosylation factor binding	-	-	-
ENSMUSG00000062773	1292	1200	684	691	0.72105	10.1655	70.4713	3.63e-10	2.08e-08	Tex101	ENSRNOG00000020057	G3V8N9	Testis expressed gene 101	XP_006228443.1	testis-expressed sequence 101 protein isoform X1	207113	Tex101	testis expressed 101	O	PF00021	u-PAR/Ly-6 domain	IPR016054	Ly-6 antigen/uPA receptor-like	ENOG410J0X3;ENOG41118MD	-;-	-	-	-	-	-	-
ENSMUSG00000031375	90	86	180	180	-1.16757	7.35658	70.3688	3.7e-10	2.11e-08	Bgn	-	Q3TNY9	Biglycan	NP_031568.2	biglycan preproprotein	12111	Bgn	biglycan	O	PF13855;PF01462	Leucine rich repeat;Leucine rich repeat N-terminal domain	IPR003591;IPR016352;IPR000372;IPR028547;IPR032675;IPR001611	Leucine-rich repeat, typical subtype;Small leucine-rich proteoglycan, class I, decorin/asporin/byglycan;Leucine-rich repeat N-terminal domain;Biglycan;Leucine-rich repeat domain superfamily;Leucine-rich repeat	KOG0619;COG4886	FOG: Leucine rich repeat;Leucine-rich repeat (LRR) protein	GO:0001974;GO:0005578;GO:0005576;GO:0009986;GO:0030133;GO:0031012	biological_process;;cellular_component;cellular_component;cellular_component;cellular_component	blood vessel remodeling;;extracellular region;cell surface;transport vesicle;extracellular matrix	-	-	-
ENSMUSG00000048583	34	29	83	107	-1.72482	6.29521	70.1849	3.82e-10	2.18e-08	Igf2	-	Q2IDG7	Insulin-like growth factor 2	-	-	-	-	-	-	PF00049;PF08365	Insulin/IGF/Relaxin family;Insulin-like growth factor II E-peptide	IPR022352;IPR016179;IPR022353;IPR036438;IPR022334;IPR013576;IPR022350	Insulin family;Insulin-like;Insulin, conserved site;Insulin-like superfamily;Insulin-like growth factor II;Insulin-like growth factor II E-peptide, C-terminal;Insulin-like growth factor	-	-	GO:0010469;GO:0005615;GO:0005576;GO:0005179;GO:0008083	biological_process;cellular_component;cellular_component;molecular_function;molecular_function	regulation of signaling receptor activity;extracellular space;extracellular region;hormone activity;growth factor activity	-	-	-
ENSMUSG00000022912	61	72	168	138	-1.33626	7.07346	70.0955	3.88e-10	2.2e-08	Pros1	-	Q3TR66	Protein S	NP_035303.1	vitamin K-dependent protein S preproprotein	19128	Pros1	protein S (alpha)	O	PF00008;PF00054;PF07645;PF14670;PF00594	-like domain;Laminin G domain;Calcium-binding EGF domain;Coagulation Factor Xa inhibitory site;Vitamin K-dependent carboxylation/gamma-carboxyglutamic (GLA) domain	IPR033189;IPR013320;IPR013032;IPR009030;IPR001791;IPR000152;IPR000742;IPR035972;IPR001881;IPR018097;IPR000294;IPR017857	Vitamin K-dependent protein S;Concanavalin A-like lectin/glucanase domain superfamily;EGF-like, conserved site;Growth factor receptor cysteine-rich domain superfamily;Laminin G domain;EGF-type aspartate/asparagine hydroxylation site;EGF-like domain;Gamma-carboxyglutamic acid-rich (GLA) domain superfamily;EGF-like calcium-binding domain;EGF-like calcium-binding, conserved site;Gamma-carboxyglutami…	ENOG410IGF6;ENOG410ZTGU	-;-	GO:0005576;GO:0005509;GO:0005615;GO:0030195	cellular_component;molecular_function;cellular_component;biological_process	extracellular region;calcium ion binding;extracellular space;negative regulation of blood coagulation	K03908	ko04610	Complement and coagulation cascades
ENSMUSG00000006369	139	143	50	47	1.40139	6.84669	70.0161	3.94e-10	2.23e-08	Fbln1	-	B2CQD6	Fibulin-1	NP_034310.2	fibulin-1 isoform 1 precursor	14114	Fbln1	fibulin 1	O	PF07645;PF12662	Calcium-binding EGF domain;Complement Clr-like EGF-like	IPR013032;IPR000020;IPR009030;IPR000152;IPR017048;IPR000742;IPR026823;IPR001881;IPR018097	EGF-like, conserved site;Anaphylatoxin/fibulin;Growth factor receptor cysteine-rich domain superfamily;EGF-type aspartate/asparagine hydroxylation site;Fibulin-1;EGF-like domain;Complement Clr-like EGF domain;EGF-like calcium-binding domain;EGF-like calcium-binding, conserved site	ENOG410Y194;ENOG410IR7F	-;-	GO:0030198;GO:0042802;GO:0010952;GO:0005577;GO:0005578;GO:0005615;GO:0001933;GO:0070051;GO:0007162;GO:0005576;GO:0031012;GO:0044877;GO:1900025;GO:0001968;GO:0005201;GO:0005509;GO:0070373;GO:2000146;GO:2000647;GO:0072378;GO:0016504;GO:0071953;GO:0008022;GO:0005604;GO:0007566	biological_process;molecular_function;biological_process;cellular_component;;cellular_component;biological_process;molecular_function;biological_process;cellular_component;cellular_component;molecular_function;biological_process;molecular_function;molecular_function;molecular_function;biological_process;biological_process;biological_process;biological_process;molecular_function;cellular_component…	extracellular matrix organization;identical protein binding;positive regulation of peptidase activity;fibrinogen complex;;extracellular space;negative regulation of protein phosphorylation;fibrinogen binding;negative regulation of cell adhesion;extracellular region;extracellular matrix;protein-containing complex binding;negative regulation of substrate adhesion-dependent cell spreading;fibronecti…	-	-	-
ENSMUSG00000022479	39	36	91	121	-1.63202	6.47236	69.9105	4.01e-10	2.26e-08	Vdr	-	Q3U0J7	Uncharacterized protein	-	-	22337	Vdr	vitamin D (1,25-dihydroxyvitamin D3) receptor	O	PF00105;PF00104	Zinc finger, C4 type (two domains);Ligand-binding domain of nuclear hormone receptor	IPR000536;IPR001723;IPR001628;IPR000324;IPR013088;IPR035500	Nuclear hormone receptor, ligand-binding domain;Nuclear hormone receptor;Zinc finger, nuclear hormone receptor-type;Vitamin D receptor;Zinc finger, NHR/GATA-type;Nuclear hormone receptor-like domain superfamily	KOG3575;ENOG410XRZC	FOG: Hormone receptors;-	GO:0043401;GO:0008270;GO:0003677;GO:0003700;GO:0008434;GO:0070561;GO:0043565;GO:0003707;GO:0006351;GO:0006355;GO:0005634;GO:0046872	biological_process;molecular_function;molecular_function;molecular_function;molecular_function;biological_process;molecular_function;molecular_function;biological_process;biological_process;cellular_component;molecular_function	steroid hormone mediated signaling pathway;zinc ion binding;DNA binding;DNA binding transcription factor activity;calcitriol receptor activity;vitamin D receptor signaling pathway;sequence-specific DNA binding;steroid hormone receptor activity;transcription, DNA-templated;regulation of transcription, DNA-templated;nucleus;metal ion binding	-	-	-
ENSMUSG00000022863	71	64	11	15	2.22957	5.65348	69.6907	4.17e-10	2.34e-08	Btg3	-	Q52L83	B-cell translocation gene 3	NP_033900.1;NP_001284676.1	protein BTG3;-	12228	Btg3	BTG anti-proliferation factor 3	O	PF07742	BTG family	IPR002087;IPR036054	Anti-proliferative protein;BTG-like domain superfamily	ENOG410ZZC0;KOG4006	-;Anti-proliferation factor BTG1/TOB	-	-	-	K14443	ko03018	RNA degradation
ENSMUSG00000042684	169	146	59	55	1.32771	7.02113	69.4371	4.36e-10	2.44e-08	Npl	-	A0A250YFH7	N-acetylneuraminate lyase	XP_020025121.1;XP_020025117.1	-;N-acetylneuraminate lyase isoform X1	110000000	Npl	N-acetylneuraminate pyruvate lyase	-	-	-	IPR002220;IPR005264;IPR013785	DapA-like;N-acetylneuraminate lyase;Aldolase-type TIM barrel	-	-	GO:0016829;GO:0005737;GO:0008152;GO:0008747;GO:0005975;GO:0003824	molecular_function;cellular_component;biological_process;molecular_function;biological_process;molecular_function	lyase activity;cytoplasm;metabolic process;N-acetylneuraminate lyase activity;carbohydrate metabolic process;catalytic activity	K01639	ko00520	Amino sugar and nucleotide sugar metabolism
ENSMUSG00000017754	51	43	111	125	-1.46202	6.66867	69.1295	4.61e-10	2.57e-08	Pltp	-	Q3UFS5	Phospholipid transfer protein	NP_035255.1	phospholipid transfer protein precursor	18830	Pltp	phospholipid transfer protein	O	PF02886;PF01273	LBP / BPI / CETP family, C-terminal domain;LBP / BPI / CETP family, N-terminal domain	IPR001124;IPR032942;IPR017943;IPR030179;IPR017942;IPR017954;IPR030675	Lipid-binding serum glycoprotein, C-terminal;BPI/LBP/Plunc family;Bactericidal permeability-increasing protein, alpha/beta domain superfamily;Phospholipid transfer protein;Lipid-binding serum glycoprotein, N-terminal;Lipid-binding serum glycoprotein, conserved site;Lipid binding protein BPI/LBP	KOG4160;ENOG410Z88E	BPI/LBP/CETP family protein;-	GO:1901611;GO:0008429;GO:0035627;GO:0010875;GO:0034375;GO:1904121;GO:0006869;GO:0097001;GO:0005615;GO:0008289;GO:0030317;GO:0019992;GO:0031210;GO:0035620;GO:0005319;GO:0015914;GO:0034364;GO:0070300;GO:0006629;GO:0008525;GO:1990050;GO:0005548;GO:0010189	molecular_function;molecular_function;biological_process;biological_process;biological_process;molecular_function;biological_process;molecular_function;cellular_component;molecular_function;biological_process;molecular_function;molecular_function;molecular_function;molecular_function;biological_process;cellular_component;molecular_function;biological_process;molecular_function;molecular_function;…	phosphatidylglycerol binding;phosphatidylethanolamine binding;ceramide transport;positive regulation of cholesterol efflux;high-density lipoprotein particle remodeling;phosphatidylethanolamine transporter activity;lipid transport;ceramide binding;extracellular space;lipid binding;flagellated sperm motility;diacylglycerol binding;phosphatidylcholine binding;ceramide transporter activity;lipid tran…	K08761	ko03320	PPAR signaling pathway
ENSMUSG00000023367	21	13	67	66	-2.09592	5.71706	68.9503	4.76e-10	2.64e-08	Tmem176a	ENSMUSG00000023367	A0A0N4SVU8	Transmembrane protein 176A	-	-	-	-	-	-	PF04103	CD20-like family	IPR007237;IPR009281	CD20-like family;Transmembrane protein 176A/B	-	-	GO:0016020;GO:0016021	cellular_component;cellular_component	membrane;integral component of membrane	-	-	-
ENSMUSG00000026628	647	612	296	346	0.83495	9.14483	68.909	4.8e-10	2.65e-08	Atf3	-	Q4FJW1	Activating transcription factor 3	NP_031524.2	cyclic AMP-dependent transcription factor ATF-3	11910	Atf3	activating transcription factor 3	O	PF00170	bZIP transcription factor	IPR029812;IPR004827;IPR000837	cAMP-dependent transcription factor ATF-3;Basic-leucine zipper domain;AP-1 transcription factor	ENOG4111CH5;KOG1414	-;Transcriptional activator FOSB/c-Fos and related bZIP transcription factors	GO:0000976;GO:0003700;GO:1990622;GO:0005730;GO:0042802;GO:0030968;GO:0044212;GO:0008284;GO:0006094;GO:0000122;GO:0000978;GO:0045944;GO:1990440;GO:0035914;GO:0006357;GO:1903984;GO:0042803;GO:0046982;GO:0010628;GO:0006355;GO:0070373;GO:0003677;GO:0034198;GO:0001078;GO:0000977;GO:0005634;GO:0045892	molecular_function;molecular_function;cellular_component;cellular_component;molecular_function;biological_process;molecular_function;biological_process;biological_process;biological_process;molecular_function;biological_process;biological_process;biological_process;biological_process;biological_process;molecular_function;molecular_function;biological_process;biological_process;biological_process;…	transcription regulatory region sequence-specific DNA binding;DNA binding transcription factor activity;CHOP-ATF3 complex;nucleolus;identical protein binding;endoplasmic reticulum unfolded protein response;transcription regulatory region DNA binding;positive regulation of cell proliferation;gluconeogenesis;negative regulation of transcription by RNA polymerase II;RNA polymerase II proximal promot…	K09032	ko05166	HTLV-I infection
ENSMUSG00000032554	23	18	69	75	-1.94203	5.85857	68.6375	5.04e-10	2.77e-08	Trf	ENSMUSG00000090639	E9Q035	Predicted gene 20425	-	-	-	-	-	-	PF09439;PF00405	Signal recognition particle receptor beta subunit;Transferrin	IPR001156;IPR019009;IPR018195;IPR024156;IPR027417	Transferrin-like domain;Signal recognition particle receptor, beta subunit;Transferrin family, iron binding site;Small GTPase superfamily, ARF type;P-loop containing nucleoside triphosphate hydrolase	ENOG410XQ36;ENOG410IEAI	-;-	GO:0005622;GO:0005047;GO:0005525;GO:0016020;GO:0016021;GO:0005785;GO:0000166;GO:0005576	cellular_component;molecular_function;molecular_function;cellular_component;cellular_component;cellular_component;molecular_function;cellular_component	intracellular;signal recognition particle binding;GTP binding;membrane;integral component of membrane;signal recognition particle receptor complex;nucleotide binding;extracellular region	-	-	-
ENSMUSG00000064288	146	105	36	40	1.5832	6.63764	68.5541	5.11e-10	2.8e-08	H4c12	-	A0A091EES9	Histone H4	XP_010621298.1;XP_010621017.1;XP_010636723.1;XP_010621293.1;XP_010621315.1	-;-;-;-;-	104861514;104861624;104861338;104856843;104861529;104861510;104870596;104872243	LOC104861514;LOC104861624;LOC104861338;LOC104856843;LOC104861529;LOC104861510;LOC104870596;LOC104872243	histone H4;uncharacterized LOC104861624;histone H4;histone H4;histone H4;histone H4;histone H3;histone H4	-;-;-;-;-;-;-;-	PF15511	Centromere kinetochore component CENP-T histone fold	IPR009072;IPR004823;IPR035425;IPR019809;IPR001951	Histone-fold;TATA box binding protein associated factor (TAF);CENP-T/Histone H4, histone fold;Histone H4, conserved site;Histone H4	-	-	GO:0005694;GO:0003677;GO:0046982;GO:0006352;GO:0006334;GO:0000786;GO:0005634	cellular_component;molecular_function;molecular_function;biological_process;biological_process;cellular_component;cellular_component	chromosome;DNA binding;protein heterodimerization activity;DNA-templated transcription, initiation;nucleosome assembly;nucleosome;nucleus	-	-	-
ENSMUSG00000007655	37	31	98	93	-1.62272	6.32775	68.4078	5.25e-10	2.87e-08	Cav1	ENSRNOG00000056836	Q2IBC6	Caveolin	NP_113744.2	caveolin-1 isoform alpha	25404	Cav1	caveolin 1	O	PF01146	Caveolin	IPR018361;IPR001612;IPR015504	Caveolin, conserved site;Caveolin;Caveolin-1	ENOG4111HJR;ENOG410IV7A	-;-	GO:0051480;GO:0019899;GO:0001525;GO:0043627;GO:0001960;GO:0097190;GO:0030857;GO:1900085;GO:0051259;GO:0032991;GO:0043409;GO:0031295;GO:0061099;GO:0010524;GO:0010608;GO:0043407;GO:0032092;GO:0060056;GO:1903598;GO:0005925;GO:1903609;GO:0034141;GO:0031410;GO:0050998;GO:0071375;GO:0042802;GO:0055074;GO:0010952;GO:0001570;GO:0006816;GO:0002026;GO:0031397;GO:0005198;GO:0034098;GO:0045019;GO:0033484;GO:…	biological_process;molecular_function;biological_process;biological_process;biological_process;biological_process;biological_process;biological_process;biological_process;cellular_component;biological_process;biological_process;biological_process;biological_process;biological_process;biological_process;biological_process;biological_process;biological_process;cellular_component;biological_process;…	regulation of cytosolic calcium ion concentration;enzyme binding;angiogenesis;response to estrogen;negative regulation of cytokine-mediated signaling pathway;apoptotic signaling pathway;negative regulation of epithelial cell differentiation;negative regulation of peptidyl-tyrosine autophosphorylation;protein complex oligomerization;protein-containing complex;negative regulation of MAPK cascade;T …	K06278;K06278;K06278;K06278;K06278	ko04510;ko05100;ko05205;ko04144;ko05416	Focal adhesion;Bacterial invasion of epithelial cells;Proteoglycans in cancer;Endocytosis;Viral myocarditis
ENSMUSG00000107482	53	46	124	117	-1.41766	6.71073	68.2276	5.42e-10	2.94e-08	Etfbl	ENSMUSG00000107482	A0A0N4SVE0	Predicted gene 45233	-	-	-	-	-	-	PF01012	lectron transfer flavoprotein domain	IPR014730;IPR012255;IPR033948;IPR014729;IPR000049	Electron transfer flavoprotein, alpha/beta-subunit, N-terminal;Electron transfer flavoprotein, beta subunit;Electron transfer flavoprotein, beta subunit, N-terminal;Rossmann-like alpha/beta/alpha sandwich fold;Electron transfer flavoprotein, beta-subunit, conserved site	-	-	GO:0022900;GO:0009055	biological_process;molecular_function	electron transport chain;electron transfer activity	-	-	-
ENSMUSG00000042524	103	104	201	200	-1.08916	7.53613	68.2208	5.43e-10	2.94e-08	Sun2	ENSRNOG00000015177	D3ZTT7	Sad1 and UNC84 domain-containing 2	XP_006242107.1;XP_006226220.1	-;SUN domain-containing protein 2 isoform X1	315135	Sun2	Sad1 and UNC84 domain containing 2	O	PF07738	Sad1 / UNC-like C-terminal	IPR030272;IPR012919;IPR008979	SUN domain-containing protein 2;SUN domain;Galactose-binding-like domain superfamily	ENOG410YM6S;KOG2687	-;Spindle pole body protein, contains UNC-84 domain	GO:0051642;GO:0000794;GO:0006998;GO:0016021;GO:0042802;GO:0090286;GO:0034993;GO:0031965;GO:0005635;GO:0031022;GO:0090292;GO:0005521;GO:0016020;GO:0005637;GO:0005639;GO:0021817;GO:0043495;GO:0030335;GO:0000784	biological_process;cellular_component;biological_process;cellular_component;molecular_function;biological_process;cellular_component;cellular_component;cellular_component;biological_process;biological_process;molecular_function;cellular_component;cellular_component;cellular_component;biological_process;molecular_function;biological_process;cellular_component	centrosome localization;condensed nuclear chromosome;nuclear envelope organization;integral component of membrane;identical protein binding;cytoskeletal anchoring at nuclear membrane;meiotic nuclear membrane microtubule tethering complex;nuclear membrane;nuclear envelope;nuclear migration along microfilament;nuclear matrix anchoring at nuclear membrane;lamin binding;membrane;nuclear inner membran…	-	-	-
ENSMUSG00000050931	68	58	8	14	2.36877	5.53813	68.1971	5.45e-10	2.94e-08	Sgms2	ENSRNOG00000011284	A0A0G2JSK7	Phosphatidylcholine:ceramide cholinephosphotransferase 2	NP_001014065.1;XP_006233373.1;XP_017446423.1;XP_008759723.1	ceramide cholinephosphotransferase 2;-;-;-	310849	Sgms2	sphingomyelin synthase 2	O	PF14360	PAP2 superfamily C-terminal	IPR025749	Sphingomyelin synthase-like domain	-	-	GO:0030173;GO:0002950;GO:0046513;GO:1905373;GO:0016020;GO:0005794;GO:0005887;GO:0016021;GO:0006686;GO:0033188;GO:0047493	cellular_component;molecular_function;biological_process;biological_process;cellular_component;cellular_component;cellular_component;cellular_component;biological_process;molecular_function;molecular_function	integral component of Golgi membrane;ceramide phosphoethanolamine synthase activity;ceramide biosynthetic process;ceramide phosphoethanolamine biosynthetic process;membrane;Golgi apparatus;integral component of plasma membrane;integral component of membrane;sphingomyelin biosynthetic process;sphingomyelin synthase activity;ceramide cholinephosphotransferase activity	K04714;K04714	ko00600;ko04071	Sphingolipid metabolism;Sphingolipid signaling pathway
ENSMUSG00000115302	31	29	78	106	-1.74856	6.24451	68.1875	5.46e-10	2.94e-08	Gm49394	-	A0A159ZTB8	Igf2as short transcript protein	-	-	111975	Igf2os	insulin-like growth factor 2, opposite strand	O	-	-	-	-	-	-	-	-	-	-	-	-
ENSMUSG00000024538	27	31	83	91	-1.71654	6.17384	68.0166	5.63e-10	3.02e-08	Ppic	-	Q3UC73	Peptidyl-prolyl cis-trans isomerase	NP_032934.1	peptidyl-prolyl cis-trans isomerase C precursor	19038	Ppic	peptidylprolyl isomerase C	O	PF00160	Cyclophilin type peptidyl-prolyl cis-trans isomerase/CLD	IPR024936;IPR029000;IPR020892;IPR002130	Cyclophilin-type peptidyl-prolyl cis-trans isomerase;Cyclophilin-like domain superfamily;Cyclophilin-type peptidyl-prolyl cis-trans isomerase, conserved site;Cyclophilin-type peptidyl-prolyl cis-trans isomerase domain	ENOG410Z0G4;KOG0880	-;Peptidyl-prolyl cis-trans isomerase	GO:0006457;GO:0016018;GO:0000413;GO:0016853;GO:0003755	biological_process;molecular_function;biological_process;molecular_function;molecular_function	protein folding;cyclosporin A binding;protein peptidyl-prolyl isomerization;isomerase activity;peptidyl-prolyl cis-trans isomerase activity	-	-	-
ENSMUSG00000020111	84	77	166	168	-1.18792	7.24313	67.9223	5.73e-10	3.06e-08	Micu1	ENSRNOG00000043436	A0A0G2K0T5	Calcium uptake protein 1, mitochondrial	XP_006256483.1	calcium uptake protein 1, mitochondrial isoform X2	365567	Micu1	mitochondrial calcium uptake 1	I	PF13833;PF13202	-hand domain pair;hand	IPR011992;IPR002048;IPR018247	EF-hand domain pair;EF-hand domain;EF-Hand 1, calcium-binding site	-	-	GO:0036444;GO:1990246;GO:0032592;GO:0046982;GO:0070509;GO:0051260;GO:0006851;GO:0051561;GO:0005758;GO:0051560;GO:0005739;GO:0005743;GO:0042802;GO:0034704;GO:0005509	biological_process;cellular_component;cellular_component;molecular_function;biological_process;biological_process;biological_process;biological_process;cellular_component;biological_process;cellular_component;cellular_component;molecular_function;cellular_component;molecular_function	calcium import into the mitochondrion;uniplex complex;integral component of mitochondrial membrane;protein heterodimerization activity;calcium ion import;protein homooligomerization;mitochondrial calcium ion transmembrane transport;positive regulation of mitochondrial calcium ion concentration;mitochondrial intermembrane space;mitochondrial calcium ion homeostasis;mitochondrion;mitochondrial inne…	-	-	-
ENSMUSG00000074063	26	15	67	83	-2.00105	5.90295	67.8764	5.78e-10	3.08e-08	Osgin1	ENSMUSG00000074063	Q8VC10	Oxidative stress-induced growth inhibitor 1	NP_082226.1;XP_006531440.1;XP_006531444.1	oxidative stress-induced growth inhibitor 1;-;-	71839	Osgin1	oxidative stress induced growth inhibitor 1	O	PF13738;PF07992	Pyridine nucleotide-disulphide oxidoreductase;Pyridine nucleotide-disulphide oxidoreductase	IPR036188;IPR029731;IPR029724	FAD/NAD(P)-binding domain superfamily;OKL38 family;Oxidative stress-induced growth inhibitor 1	ENOG410ZAI8;ENOG410IF6I	-;-	GO:0010469;GO:0005575;GO:0030308;GO:0043065;GO:0008083	biological_process;cellular_component;biological_process;biological_process;molecular_function	regulation of signaling receptor activity;cellular_component;negative regulation of cell growth;positive regulation of apoptotic process;growth factor activity	-	-	-
ENSMUSG00000029423	329	321	512	529	-0.815427	9.00206	67.8294	5.83e-10	3.09e-08	Piwil1	ENSRNOG00000000934	D3ZTP9	Piwi like homolog 1	NP_001102323.1;XP_017453900.1	-;-	363912	Piwil1	piwi-like RNA-mediated gene silencing 1	O	PF02170;PF05831;PF08699;PF02171	PAZ domain;AGE protein;Argonaute linker 1 domain;Piwi domain	IPR014811;IPR031320;IPR036085;IPR003165;IPR036397;IPR031326;IPR012337;IPR003100	Argonaute, linker 1 domain;GAGE;PAZ domain superfamily;Piwi domain;Ribonuclease H superfamily;Piwi-like protein 1;Ribonuclease H-like superfamily;PAZ domain	KOG1042;ENOG410XNRH	Germ-line stem cell division protein Hiwi/Piwi; negative developmental regulator;-	GO:0005737;GO:0010529;GO:0090502;GO:0034584;GO:0033391;GO:0003676;GO:0005844;GO:0003729;GO:0005845;GO:0007286;GO:0031047;GO:0007283;GO:0035093;GO:0034587;GO:0097433;GO:0019901;GO:0003727;GO:0004521;GO:0005634	cellular_component;biological_process;biological_process;molecular_function;cellular_component;molecular_function;cellular_component;molecular_function;cellular_component;biological_process;biological_process;biological_process;biological_process;biological_process;cellular_component;molecular_function;molecular_function;molecular_function;cellular_component	cytoplasm;negative regulation of transposition;RNA phosphodiester bond hydrolysis, endonucleolytic;piRNA binding;chromatoid body;nucleic acid binding;polysome;mRNA binding;mRNA cap binding complex;spermatid development;gene silencing by RNA;spermatogenesis;spermatogenesis, exchange of chromosomal proteins;piRNA metabolic process;dense body;protein kinase binding;single-stranded RNA binding;endori…	K02156	ko04320	Dorso-ventral axis formation
ENSMUSG00000022962	145	158	287	257	-0.979476	8.01021	67.6963	5.97e-10	3.16e-08	Gart	-	Q3UJP8	Trifunctional purine biosynthetic protein adenosine-3	-	-	14450	Gart	phosphoribosylglycinamide formyltransferase	O	PF00586;PF02769;PF02843;PF02844;PF01071;PF00551	AIR synthase related protein, N-terminal domain;AIR synthase related protein, C-terminal domain;Phosphoribosylglycinamide synthetase, C domain;Phosphoribosylglycinamide synthetase, N domain;Phosphoribosylglycinamide synthetase, ATP-grasp (A) domain;ormyl transferase	IPR037123;IPR011761;IPR011054;IPR016188;IPR010918;IPR036676;IPR020560;IPR013815;IPR002376;IPR000115;IPR016185;IPR020562;IPR004607;IPR036921;IPR004733;IPR001555;IPR020561;IPR036477;IPR020559	Phosphoribosylglycinamide synthetase, C-domain superfamily;ATP-grasp fold;Rudiment single hybrid motif;PurM-like, N-terminal domain;PurM-like, C-terminal domain;PurM-like, C-terminal domain superfamily;Phosphoribosylglycinamide synthetase, C-domain;ATP-grasp fold, subdomain 1;Formyl transferase, N-terminal;Phosphoribosylglycinamide synthetase;Pre-ATP-grasp domain superfamily;Phosphoribosylglycina…	COG0150;COG0151;COG0299;KOG3076;KOG0237	Phosphoribosylaminoimidazole (AIR) synthetase;Phosphoribosylamine-glycine ligase;Folate-dependent phosphoribosylglycinamide formyltransferase PurN;5'-phosphoribosylglycinamide formyltransferase;Glycinamide ribonucleotide synthetase (GARS)/Aminoimidazole ribonucleotide synthetase (AIRS)	GO:0008152;GO:0005737;GO:0016742;GO:0004637;GO:0005524;GO:0016874;GO:0009058;GO:0004644;GO:0006164;GO:0000166;GO:0004641;GO:0003824;GO:0009113;GO:0046872;GO:0006189	biological_process;cellular_component;molecular_function;molecular_function;molecular_function;molecular_function;biological_process;molecular_function;biological_process;molecular_function;molecular_function;molecular_function;biological_process;molecular_function;biological_process	metabolic process;cytoplasm;hydroxymethyl-, formyl- and related transferase activity;phosphoribosylamine-glycine ligase activity;ATP binding;ligase activity;biosynthetic process;phosphoribosylglycinamide formyltransferase activity;purine nucleotide biosynthetic process;nucleotide binding;phosphoribosylformylglycinamidine cyclo-ligase activity;catalytic activity;purine nucleobase biosynthetic proc…	-	-	-
ENSMUSG00000029503	5	5	40	37	-3.04833	4.83397	67.3961	6.31e-10	3.31e-08	P2rx2	ENSRNOG00000037456	A0A140TAH4	p2X purinoceptor	-	-	-	-	-	-	PF00864	ATP P2X receptor	IPR001429;IPR003045;IPR027309	P2X purinoreceptor;P2X2 purinoceptor;P2X purinoreceptor extracellular domain superfamily	-	-	GO:0005622;GO:0007528;GO:0050909;GO:0005524;GO:0005216;GO:0005886;GO:0098655;GO:0033198;GO:0010033;GO:0016021;GO:0042802;GO:0098794;GO:0048741;GO:0007274;GO:0051260;GO:0004931;GO:0006811;GO:0030432;GO:0016020;GO:0009743;GO:0060079;GO:0005887;GO:0035590;GO:0007268;GO:0001614;GO:0043235;GO:0007605;GO:0014832;GO:0048266;GO:0016324;GO:0003029;GO:0001666	cellular_component;biological_process;biological_process;molecular_function;molecular_function;cellular_component;biological_process;biological_process;biological_process;cellular_component;molecular_function;cellular_component;biological_process;biological_process;biological_process;molecular_function;biological_process;biological_process;cellular_component;biological_process;biological_process;…	intracellular;neuromuscular junction development;sensory perception of taste;ATP binding;ion channel activity;plasma membrane;cation transmembrane transport;response to ATP;response to organic substance;integral component of membrane;identical protein binding;postsynapse;skeletal muscle fiber development;neuromuscular synaptic transmission;protein homooligomerization;extracellularly ATP-gated cat…	-	-	-
ENSMUSG00000032035	132	110	37	40	1.51234	6.60363	67.3917	6.31e-10	3.31e-08	Ets1	-	A0A1U8CLI3	protein C-ets-1 isoform X1	XP_012979385.1	protein C-ets-1 isoform X1	102000000	Ets1	ETS proto-oncogene 1, transcription factor	-	-	-	IPR003118;IPR000418;IPR013761;IPR036388;IPR036390;IPR016311	Pointed domain;Ets domain;Sterile alpha motif/pointed domain superfamily;Winged helix-like DNA-binding domain superfamily;Winged helix DNA-binding domain superfamily;Transforming protein C-ets	-	-	GO:0003677;GO:0003700;GO:0043565;GO:0006355;GO:0005634	molecular_function;molecular_function;molecular_function;biological_process;cellular_component	DNA binding;DNA binding transcription factor activity;sequence-specific DNA binding;regulation of transcription, DNA-templated;nucleus	-	-	-
ENSMUSG00000053898	111	123	215	226	-1.04923	7.68552	67.2406	6.49e-10	3.39e-08	Ech1	-	A0A1A6GUX8	Uncharacterized protein	-	-	-	-	-	-	PF00378	noyl-CoA hydratase/isomerase	IPR014748;IPR018376;IPR001753;IPR029045	Enoyl-CoA hydratase, C-terminal;Enoyl-CoA hydratase/isomerase, conserved site;Enoyl-CoA hydratase/isomerase;ClpP/crotonase-like domain superfamily	-	-	GO:0008152;GO:0003824	biological_process;molecular_function	metabolic process;catalytic activity	-	-	-
ENSMUSG00000027993	52	56	8	9	2.51471	5.309	67.1855	6.55e-10	3.42e-08	Trim2	ENSMUSG00000027993	E9QKC6	Tripartite motif-containing protein 2	NP_001258654.1	tripartite motif-containing protein 2 isoform 1	80890	Trim2	tripartite motif-containing 2	O	PF00643;PF01436;PF00630;PF13445	B-box zinc finger;NHL repeat;ilamin/ABP280 repeat;RING-type zinc-finger	IPR013017;IPR001298;IPR001841;IPR027370;IPR017868;IPR001258;IPR014756;IPR013783;IPR017907;IPR000315;IPR003649;IPR011042;IPR013083	NHL repeat, subgroup;Filamin/ABP280 repeat;Zinc finger, RING-type;RING-type zinc-finger, LisH dimerisation motif;Filamin/ABP280 repeat-like;NHL repeat;Immunoglobulin E-set;Immunoglobulin-like fold;Zinc finger, RING-type, conserved site;B-box-type zinc finger;B-box, C-terminal;Six-bladed beta-propeller, TolB-like;Zinc finger, RING/FYVE/PHD-type	ENOG410ITFR;ENOG410XQSU	-;-	GO:0008270;GO:0005622;GO:0005737;GO:0046872	molecular_function;cellular_component;cellular_component;molecular_function	zinc ion binding;intracellular;cytoplasm;metal ion binding	-	-	-
ENSMUSG00000029759	4	12	71	41	-2.92308	5.35366	68.8614	7.01e-10	3.64e-08	Pon3	-	A0A1U7R076	serum paraoxonase/lactonase 3	XP_005082968.1	serum paraoxonase/lactonase 3	102000000	Pon3	paraoxonase 3	-	-	-	IPR002640;IPR008364;IPR011042	Arylesterase;Paraoxonase2;Six-bladed beta-propeller, TolB-like	-	-	GO:0005576;GO:0004064	cellular_component;molecular_function	extracellular region;arylesterase activity	-	-	-
ENSMUSG00000038991	24	29	85	79	-1.7607	6.08052	66.7993	7.03e-10	3.64e-08	Txndc5	-	Q3TEE8	Uncharacterized protein	NP_663342.3	thioredoxin domain-containing protein 5 isoform 1 precursor	105245	Txndc5	thioredoxin domain containing 5	O	PF00085	Thioredoxin	IPR017937;IPR036249;IPR005788;IPR013766	Thioredoxin, conserved site;Thioredoxin-like superfamily;Disulphide isomerase;Thioredoxin domain	COG0526;KOG0191	Thiol-disulfide isomerase and thioredoxins;Thioredoxin/protein disulfide isomerase	GO:0016853;GO:0005788;GO:0045454	molecular_function;cellular_component;biological_process	isomerase activity;endoplasmic reticulum lumen;cell redox homeostasis	K13984	ko04141	Protein processing in endoplasmic reticulum
ENSMUSG00000022816	74	60	158	139	-1.28331	7.04646	66.7368	7.11e-10	3.67e-08	Fstl1	-	A0A1U7QDD9	follistatin-related protein 1	XP_005071559.1	follistatin-related protein 1	102000000	Fstl1	follistatin like 1	-	-	-	IPR036058;IPR011992;IPR002350;IPR036773;IPR015369;IPR003645	Kazal domain superfamily;EF-hand domain pair;Kazal domain;TGF-beta binding (TB) domain superfamily;Follistatin/Osteonectin EGF domain;Follistatin-like, N-terminal	-	-	-	-	-	-	-	-
ENSMUSG00000050777	61	66	14	10	2.25636	5.56607	66.5137	7.41e-10	3.81e-08	Tmem37	ENSRNOG00000047714	M0RCX9	Voltage-dependent calcium channel gamma-like subunit	-	-	-	-	-	-	PF15108	Voltage-dependent calcium channel gamma-like subunit protein family	IPR029372	Voltage-dependent calcium channel gamma-like subunit	ENOG4111WUN;ENOG410IE8N	-;-	GO:0034220;GO:0016020;GO:0005262;GO:0016021;GO:0005244;GO:0070588	biological_process;cellular_component;molecular_function;cellular_component;molecular_function;biological_process	ion transmembrane transport;membrane;calcium channel activity;integral component of membrane;voltage-gated ion channel activity;calcium ion transmembrane transport	-	-	-
ENSMUSG00000024900	194	177	319	314	-0.906922	8.25313	66.3967	7.57e-10	3.88e-08	Cpt1a	-	Q7TQD5	Carnitine palmitoyltransferase 1a, liver	NP_038523.2;XP_006531722.1;XP_006531721.1;XP_006531718.1;XP_006531717.1	carnitine O-palmitoyltransferase 1, liver isoform;-;-;-;-	12894	Cpt1a	carnitine palmitoyltransferase 1a, liver	O	PF00755;PF16484	Choline/Carnitine o-acyltransferase;Carnitine O-palmitoyltransferase N-terminus	IPR000542;IPR032476	Acyltransferase ChoActase/COT/CPT;Carnitine O-palmitoyltransferase, N-terminal	KOG3717;ENOG410XNZ9	Carnitine O-acyltransferase CRAT;-	GO:0050796;GO:1990698;GO:0016021;GO:0042802;GO:0014070;GO:0071398;GO:0051260;GO:0005741;GO:0004095;GO:0005743;GO:0030855;GO:0001676;GO:0046320;GO:0016746;GO:0016020;GO:0042493;GO:0006641;GO:0042755;GO:0016740;GO:0031307;GO:0005739;GO:0032000;GO:0006006;GO:0009437;GO:0043231	biological_process;molecular_function;cellular_component;molecular_function;biological_process;biological_process;biological_process;cellular_component;molecular_function;cellular_component;biological_process;biological_process;biological_process;molecular_function;cellular_component;biological_process;biological_process;biological_process;molecular_function;cellular_component;cellular_component;…	regulation of insulin secretion;palmitoleoyltransferase activity;integral component of membrane;identical protein binding;response to organic cyclic compound;cellular response to fatty acid;protein homooligomerization;mitochondrial outer membrane;carnitine O-palmitoyltransferase activity;mitochondrial inner membrane;epithelial cell differentiation;long-chain fatty acid metabolic process;regulatio…	K08765;K08765;K08765;K08765;K08765;K08765;K08765	ko03320;ko04922;ko04931;ko04152;ko01212;ko04920;ko00071	PPAR signaling pathway;Glucagon signaling pathway;Insulin resistance;AMPK signaling pathway;Fatty acid metabolism;Adipocytokine signaling pathway;Fatty acid degradation
ENSMUSG00000023959	35	47	4	3	3.37071	4.85461	66.3372	7.66e-10	3.91e-08	Clic5	ENSNLEG00000003594	G1QTT1	Chloride intracellular channel protein	XP_003266256.1	chloride intracellular channel protein 5 isoform X2	101000000	CLIC5	chloride intracellular channel 5	-	PF13410;PF13417	lutathione S-transferase, C-terminal domain;lutathione S-transferase, N-terminal domain	IPR030264;IPR010987;IPR036249;IPR004045;IPR036282;IPR002946	Chloride intracellular channel protein 5;Glutathione S-transferase, C-terminal-like;Thioredoxin-like superfamily;Glutathione S-transferase, N-terminal;Glutathione S-transferase, C-terminal domain superfamily;Intracellular chloride channel	KOG1422;ENOG410ZRK6	Intracellular Cl- channel CLIC, contains GST domain;-	GO:0005737;GO:0006811;GO:0034220;GO:0034765;GO:0034707;GO:0016020;GO:0006821;GO:1902476;GO:0005244;GO:0005254	cellular_component;biological_process;biological_process;biological_process;cellular_component;cellular_component;biological_process;biological_process;molecular_function;molecular_function	cytoplasm;ion transport;ion transmembrane transport;regulation of ion transmembrane transport;chloride channel complex;membrane;chloride transport;chloride transmembrane transport;voltage-gated ion channel activity;chloride channel activity	-	-	-
ENSMUSG00000034863	42	41	90	148	-1.65289	6.63061	65.8964	8.3e-10	4.22e-08	Ano8	ENSMUSG00000034863	A0A1L1SR96	Anoctamin	-	-	-	-	-	-	-	-	IPR031289;IPR007632	Anoctamin-8;Anoctamin	-	-	GO:0016020;GO:0016021	cellular_component;cellular_component	membrane;integral component of membrane	-	-	-
ENSMUSG00000020333	10	18	54	68	-2.24874	5.56973	65.8291	8.41e-10	4.26e-08	Acsl6	ENSMUSG00000020333	Q8R1X1	Acyl-CoA synthetase long-chain family member 6	NP_001028769.1	long-chain-fatty-acid--CoA ligase 6 isoform 2	216739	Acsl6	acyl-CoA synthetase long-chain family member 6	O	PF00501	AMP-binding enzyme	IPR020845;IPR000873	AMP-binding, conserved site;AMP-dependent synthetase/ligase	COG1022;KOG1256	Long-chain acyl-CoA synthetases (AMP-forming);Long-chain acyl-CoA synthetases (AMP-forming)	GO:0008152;GO:0016020;GO:0003824;GO:0016021	biological_process;cellular_component;molecular_function;cellular_component	metabolic process;membrane;catalytic activity;integral component of membrane	-	-	-
ENSMUSG00000001506	169	163	270	311	-0.943082	8.11721	65.7109	8.59e-10	4.34e-08	Col1a1	-	Q99LL6	Col1a1 protein	-	-	12842	Col1a1	collagen, type I, alpha 1	O	PF01410;PF01391	ibrillar collagen C-terminal domain;Collagen triple helix repeat (20 copies)	IPR000885;IPR008160	Fibrillar collagen, C-terminal;Collagen triple helix repeat	ENOG410XNMM;KOG3544	-;Collagens (type IV and type XIII), and related proteins	GO:0005201	molecular_function	extracellular matrix structural constituent	-	-	-
ENSMUSG00000024997	85	74	163	165	-1.17992	7.21977	65.6525	8.69e-10	4.37e-08	Prdx3	ENSCGRG00000002667;ENSCGRG00001015353	G3H7R4	Thioredoxin-dependent peroxide reductase	XP_007618673.1;XP_003500218.1	-;thioredoxin-dependent peroxide reductase, mitochondrial	101000000	Prdx3	peroxiredoxin 3	-	PF10417;PF00578	C-terminal domain of 1-Cys peroxiredoxin;AhpC/TSA family	IPR013766;IPR019479;IPR036249;IPR024706;IPR000866	Thioredoxin domain;Peroxiredoxin, C-terminal;Thioredoxin-like superfamily;Peroxiredoxin, AhpC-type;Alkyl hydroperoxide reductase subunit C/ Thiol specific antioxidant	-	-	GO:0051920;GO:0005737;GO:0043154;GO:0006979;GO:0018171;GO:0042802;GO:0043027;GO:0008284;GO:0043066;GO:0055114;GO:0051881;GO:0033673;GO:0032991;GO:0007005;GO:0019900;GO:0016209;GO:0034614;GO:0008379;GO:0016491;GO:0001893;GO:0051092;GO:0043209;GO:0034599;GO:0030099;GO:0005829;GO:0006915;GO:0005769;GO:0045454;GO:0042542;GO:0042744;GO:0008385;GO:0004601;GO:0019901;GO:0098869;GO:0005739;GO:0008022;GO:…	molecular_function;cellular_component;biological_process;biological_process;biological_process;molecular_function;molecular_function;biological_process;biological_process;biological_process;biological_process;biological_process;cellular_component;biological_process;molecular_function;molecular_function;biological_process;molecular_function;molecular_function;biological_process;biological_process;…	peroxiredoxin activity;cytoplasm;negative regulation of cysteine-type endopeptidase activity involved in apoptotic process;response to oxidative stress;peptidyl-cysteine oxidation;identical protein binding;cysteine-type endopeptidase inhibitor activity involved in apoptotic process;positive regulation of cell proliferation;negative regulation of apoptotic process;oxidation-reduction process;regul…	-	-	-
ENSMUSG00000109745	22	28	80	77	-1.78146	6.01474	65.1015	9.62e-10	4.83e-08	1700018G05Rik	ENSMUSG00000109745	A0A1B0GSI2	RIKEN cDNA 1700018G05 gene	-	-	-	-	-	-	-	-	-	-	-	-	-	-	-	-	-	-
ENSMUSG00000024818	9	9	53	42	-2.51902	5.18362	65.0422	9.73e-10	4.87e-08	Slc25a45	ENSRNOG00000030616	D3ZL04	RCG47981, isoform CRA_a	NP_001258108.1	solute carrier family 25 member 45	689625	Slc25a45	solute carrier family 25, member 45	O	PF00153	Mitochondrial carrier protein	IPR018108;IPR023395;IPR002067	Mitochondrial substrate/solute carrier;Mitochondrial carrier domain superfamily;Mitochondrial carrier protein	ENOG410XS86;KOG0758	-;Mitochondrial carnitine-acylcarnitine carrier protein	GO:0055085;GO:0016020;GO:0016021;GO:0000064;GO:0005739;GO:0005743;GO:0006839;GO:0022857	biological_process;cellular_component;cellular_component;molecular_function;cellular_component;cellular_component;biological_process;molecular_function	transmembrane transport;membrane;integral component of membrane;L-ornithine transmembrane transporter activity;mitochondrion;mitochondrial inner membrane;mitochondrial transport;transmembrane transporter activity	-	-	-
ENSMUSG00000028127	146	129	263	232	-0.984011	7.87312	64.8829	1e-09	5e-08	Abcd3	-	Q91VT3	ATP-binding cassette, sub-family D	-	-	19299	Abcd3	ATP-binding cassette, sub-family D (ALD), member 3	O	PF00005;PF06472	ABC transporter;ABC transporter transmembrane region 2	IPR003593;IPR003439;IPR017871;IPR031241;IPR005283;IPR036640;IPR027417;IPR011527	AAA+ ATPase domain;ABC transporter-like;ABC transporter, conserved site;ATP-binding cassette sub-family D member 3;Peroxysomal long chain fatty acyl transporter;ABC transporter type 1, transmembrane domain superfamily;P-loop containing nucleoside triphosphate hydrolase;ABC transporter type 1, transmembrane domain	COG4178;KOG0064	ABC-type uncharacterized transport system, permease and ATPase components;Peroxisomal long-chain acyl-CoA transporter, ABC superfamily	GO:0055085;GO:0015910;GO:0042626;GO:0042803;GO:0016020;GO:0005524;GO:0016021;GO:0005777;GO:0016887;GO:0000166;GO:0005324	biological_process;biological_process;molecular_function;molecular_function;cellular_component;molecular_function;cellular_component;cellular_component;molecular_function;molecular_function;molecular_function	transmembrane transport;peroxisomal long-chain fatty acid import;ATPase activity, coupled to transmembrane movement of substances;protein homodimerization activity;membrane;ATP binding;integral component of membrane;peroxisome;ATPase activity;nucleotide binding;long-chain fatty acid transporter activity	-	-	-
ENSMUSG00000024030	104	128	39	32	1.56958	6.53228	64.859	1.01e-09	5e-08	Abcg1	-	Q0VDW9	ATP-binding cassette, sub-family G	NP_033723.1	ATP-binding cassette sub-family G member 1	11307	Abcg1	ATP binding cassette subfamily G member 1	O	PF00005;PF01061	ABC transporter;ABC-2 type transporter	IPR003593;IPR003439;IPR017871;IPR020064;IPR013525;IPR005284;IPR027417	AAA+ ATPase domain;ABC transporter-like;ABC transporter, conserved site;ABC transporter, G1;ABC-2 type transporter;Pigment precursor permease/Protein ATP-binding cassette sub-family G;P-loop containing nucleoside triphosphate hydrolase	KOG0061;COG1131	Transporter, ABC superfamily (Breast cancer resistance protein);ABC-type multidrug transport system, ATPase component	GO:0055085;GO:0045542;GO:0055091;GO:0042632;GO:0034041;GO:0005524;GO:0010875;GO:0034375;GO:0042987;GO:0010033;GO:0016021;GO:1901998;GO:0010888;GO:0019534;GO:0034374;GO:0071403;GO:0034436;GO:0017127;GO:0016887;GO:0032367;GO:0055037;GO:0033993;GO:0009897;GO:0043691;GO:0010872;GO:0008203;GO:0042803;GO:0046982;GO:0016020;GO:0030301;GO:0043531;GO:0006355;GO:0005768;GO:0033700;GO:0005739;GO:0005548;GO:…	biological_process;biological_process;biological_process;biological_process;molecular_function;molecular_function;biological_process;biological_process;biological_process;biological_process;cellular_component;biological_process;biological_process;molecular_function;biological_process;biological_process;biological_process;molecular_function;molecular_function;biological_process;cellular_component;…	transmembrane transport;positive regulation of cholesterol biosynthetic process;phospholipid homeostasis;cholesterol homeostasis;sterol-transporting ATPase activity;ATP binding;positive regulation of cholesterol efflux;high-density lipoprotein particle remodeling;amyloid precursor protein catabolic process;response to organic substance;integral component of membrane;toxin transport;negative regul…	K05679	ko02010	ABC transporters
ENSMUSG00000003420	24	28	79	80	-1.74347	6.04127	64.7514	1.03e-09	5.09e-08	Fcgrt	ENSMUSG00000003420	Q6PKB0	Fcgrt protein	XP_006540666.1	-	14132	Fcgrt	Fc receptor, IgG, alpha chain transporter	O	PF07654;PF00129	Immunoglobulin C1-set domain;Class I Histocompatibility antigen, domains alpha 1 and 2	IPR003006;IPR001039;IPR007110;IPR003597;IPR037055;IPR036179;IPR013783;IPR011161;IPR011162	Immunoglobulin/major histocompatibility complex, conserved site;MHC class I alpha chain, alpha1 alpha2 domains;Immunoglobulin-like domain;Immunoglobulin C1-set;MHC class I-like antigen recognition-like superfamily;Immunoglobulin-like domain superfamily;Immunoglobulin-like fold;MHC class I-like antigen recognition-like;MHC classes I/II-like antigen recognition protein	ENOG4111C4R;ENOG410IPRY	-;-	GO:0016020;GO:0019864;GO:0016021	cellular_component;molecular_function;cellular_component	membrane;IgG binding;integral component of membrane	-	-	-
ENSMUSG00000054855	65	51	8	12	2.38557	5.42297	64.2286	1.13e-09	5.59e-08	Rnd1	ENSRNOG00000059857	Q5FVG9	Rho family GTPase 1	NP_001013240.1	rho-related GTP-binding protein Rho6	362993	Rnd1	Rho family GTPase 1	O	PF00071	Ras family	IPR001806;IPR005225;IPR027417;IPR003578	Small GTPase superfamily;Small GTP-binding protein domain;P-loop containing nucleoside triphosphate hydrolase;Small GTPase superfamily, Rho type	COG1100;KOG0393	GTPase SAR1 and related small G proteins;Ras-related small GTPase, Rho type	GO:0005622;GO:0005102;GO:0005525;GO:0015629;GO:0005886;GO:0000166;GO:0007162;GO:0003924;GO:0007015;GO:0005912;GO:0043231;GO:0016322;GO:0007264	cellular_component;molecular_function;molecular_function;cellular_component;cellular_component;molecular_function;biological_process;molecular_function;biological_process;cellular_component;cellular_component;biological_process;biological_process	intracellular;signaling receptor binding;GTP binding;actin cytoskeleton;plasma membrane;nucleotide binding;negative regulation of cell adhesion;GTPase activity;actin filament organization;adherens junction;intracellular membrane-bounded organelle;neuron remodeling;small GTPase mediated signal transduction	K07531	ko04360	Axon guidance
ENSMUSG00000055691	4	5	35	37	-3.09965	4.73961	64.2042	1.14e-09	5.6e-08	Gja6	-	A0A061HZU4	Gap junction protein	-	-	-	-	-	-	PF00029;PF00069	Connexin;Protein kinase domain	IPR019570;IPR038359;IPR000500;IPR013092;IPR011009;IPR000719;IPR017990;IPR008271	Gap junction protein, cysteine-rich domain;Connexin, N-terminal domain superfamily;Connexin;Connexin, N-terminal;Protein kinase-like domain superfamily;Protein kinase domain;Connexin, conserved site;Serine/threonine-protein kinase, active site	-	-	GO:0006468;GO:0007154;GO:0030054;GO:0016301;GO:0016020;GO:0005524;GO:0016740;GO:0005922;GO:0005886;GO:0005921;GO:0016021;GO:0004672;GO:0016310	biological_process;biological_process;cellular_component;molecular_function;cellular_component;molecular_function;molecular_function;cellular_component;cellular_component;cellular_component;cellular_component;molecular_function;biological_process	protein phosphorylation;cell communication;cell junction;kinase activity;membrane;ATP binding;transferase activity;connexin complex;plasma membrane;gap junction;integral component of membrane;protein kinase activity;phosphorylation	-	-	-
ENSMUSG00000020044	511	509	256	271	0.81639	8.85035	64.0808	1.16e-09	5.71e-08	Timp3	-	Q54AE5	Brain cDNA, clone MNCb-5810, similar to Mus musculus tissue inhibitor of metalloproteinase 3	NP_035725.1	metalloproteinase inhibitor 3 precursor	21859	Timp3	tissue inhibitor of metalloproteinase 3	O	PF00965	Tissue inhibitor of metalloproteinase	IPR030490;IPR001820;IPR027465;IPR001134;IPR015612;IPR008993	Tissue inhibitor of metalloproteinase, conserved site;Protease inhibitor I35 (TIMP);Proteinase inhibitor I35b (TIMP), C-terminal;Netrin domain;Metalloproteinase inhibitor 3;Tissue inhibitor of metalloproteinases-like, OB-fold	KOG4745;ENOG41103NU	Metalloproteinase inhibitor TIMP and related proteins;-	GO:0070373;GO:1903984;GO:1904684;GO:0005615;GO:0008191;GO:0051045;GO:0005604;GO:0071310;GO:0005576;GO:0031012	biological_process;biological_process;biological_process;cellular_component;molecular_function;biological_process;cellular_component;biological_process;cellular_component;cellular_component	negative regulation of ERK1 and ERK2 cascade;positive regulation of TRAIL-activated apoptotic signaling pathway;negative regulation of metalloendopeptidase activity;extracellular space;metalloendopeptidase inhibitor activity;negative regulation of membrane protein ectodomain proteolysis;basement membrane;cellular response to organic substance;extracellular region;extracellular matrix	K16866;K16866	ko05205;ko05206	Proteoglycans in cancer;MicroRNAs in cancer
ENSMUSG00000027544	129	152	50	49	1.36745	6.85095	64.0037	1.18e-09	5.77e-08	Nfatc2	-	B5B2P7	Nuclear factor of activated T-cells c2 isoform IB-IIL-Xa	NP_001129545.1	nuclear factor of activated T-cells, cytoplasmic 2 isoform d	18019	Nfatc2	nuclear factor of activated T cells, cytoplasmic, calcineurin dependent 2	O	PF00554;PF16179	Rel homology DNA-binding domain;Rel homology dimerisation domain	IPR032397;IPR011539;IPR037059;IPR002909;IPR014756;IPR008366;IPR013783;IPR008967	Rel homology dimerisation domain;Rel homology domain (RHD), DNA-binding domain;Rel homology domain (RHD), DNA-binding domain superfamily;IPT domain;Immunoglobulin E-set;Nuclear factor of activated T cells (NFAT);Immunoglobulin-like fold;p53-like transcription factor, DNA-binding	ENOG41105U2;ENOG410IHFR	-;-	GO:0003700;GO:0006355;GO:0003677	molecular_function;biological_process;molecular_function	DNA binding transcription factor activity;regulation of transcription, DNA-templated;DNA binding	-	-	-
ENSMUSG00000025203	735	740	1084	1081	-0.689459	10.1052	63.9318	1.2e-09	5.83e-08	Scd2	-	A0A1A6HRR8	Uncharacterized protein	-	-	-	-	-	-	PF00487	atty acid desaturase	IPR015876;IPR005804;IPR001522	Acyl-CoA desaturase;Fatty acid desaturase domain;Fatty acid desaturase type 1, conserved site	-	-	GO:0016491;GO:0055114;GO:0016020;GO:0006633;GO:0016717;GO:0016021;GO:0006629	molecular_function;biological_process;cellular_component;biological_process;molecular_function;cellular_component;biological_process	oxidoreductase activity;oxidation-reduction process;membrane;fatty acid biosynthetic process;oxidoreductase activity, acting on paired donors, with oxidation of a pair of donors resulting in the reduction of molecular oxygen to two molecules of water;integral component of membrane;lipid metabolic process	-	-	-
ENSMUSG00000028633	159	197	64	72	1.25169	7.21616	63.8899	1.21e-09	5.86e-08	Ctps	ENSRNOG00000009963	B1WC02	CTP synthase	NP_001128345.1;XP_006238843.1	CTP synthase 1;-	313560	Ctps1	CTP synthase 1	O	PF06418;PF00117	CTP synthase N-terminus;lutamine amidotransferase class-I	IPR017456;IPR017926;IPR029062;IPR033828;IPR027417;IPR004468	CTP synthase, N-terminal;Glutamine amidotransferase;Class I glutamine amidotransferase-like;CTP synthase GATase domain;P-loop containing nucleoside triphosphate hydrolase;CTP synthase	COG0504;KOG2387	CTP synthase (UTP-ammonia lyase);CTP synthase (UTP-ammonia lyase)	GO:0005575;GO:0003674;GO:0003883;GO:0006221;GO:0006541;GO:0042098;GO:0016020;GO:0005524;GO:0044210;GO:0016874;GO:0006241;GO:0042802;GO:0008150;GO:0000166;GO:0042100	cellular_component;molecular_function;molecular_function;biological_process;biological_process;biological_process;cellular_component;molecular_function;biological_process;molecular_function;biological_process;molecular_function;biological_process;molecular_function;biological_process	cellular_component;molecular_function;CTP synthase activity;pyrimidine nucleotide biosynthetic process;glutamine metabolic process;T cell proliferation;membrane;ATP binding;'de novo' CTP biosynthetic process;ligase activity;CTP biosynthetic process;identical protein binding;biological_process;nucleotide binding;B cell proliferation	K01937	ko00240	Pyrimidine metabolism
ENSMUSG00000023942	95	97	171	209	-1.11992	7.44913	63.638	1.27e-09	6.13e-08	Slc29a1	-	A2JR00	NBMPR-sensitive equilibrative nucleoside transporter	-	-	-	-	-	-	PF01733	Nucleoside transporter	IPR002259;IPR036259;IPR030195;IPR034764	Equilibrative nucleoside transporter;MFS transporter superfamily;Equilibrative nucleoside transporter 1;Nucleoside transporter ENT1/ENT2	-	-	GO:0015858;GO:0016020;GO:0016021;GO:1901642;GO:0005337;GO:0005887	biological_process;cellular_component;cellular_component;biological_process;molecular_function;cellular_component	nucleoside transport;membrane;integral component of membrane;nucleoside transmembrane transport;nucleoside transmembrane transporter activity;integral component of plasma membrane	-	-	-
ENSMUSG00000048752	280	230	89	127	1.10142	7.76733	63.3396	1.34e-09	6.46e-08	Prss50	ENSRNOG00000037175	D4A1L9	Protease, serine, 50	-	-	-	-	-	-	PF00089	Trypsin	IPR009003;IPR001254;IPR001314	Peptidase S1, PA clan;Serine proteases, trypsin domain;Peptidase S1A, chymotrypsin family	KOG3627;COG5640	Trypsin;Secreted trypsin-like serine protease	GO:0005737;GO:0006508;GO:0004252;GO:0004298;GO:0005783	cellular_component;biological_process;molecular_function;molecular_function;cellular_component	cytoplasm;proteolysis;serine-type endopeptidase activity;threonine-type endopeptidase activity;endoplasmic reticulum	-	-	-
ENSMUSG00000037206	31	29	83	87	-1.63457	6.16128	63.0693	1.41e-09	6.78e-08	Islr	-	A0A146E664	Immunoglobulin superfamily containing leucine-rich repeat, isoform CRA_c	NP_036173.1;NP_001182360.1	immunoglobulin superfamily containing leucine-rich repeat protein precursor;-	26968	Islr	immunoglobulin superfamily containing leucine-rich repeat	O	PF07679;PF13855	Immunoglobulin I-set domain;Leucine rich repeat	IPR003591;IPR007110;IPR036179;IPR003598;IPR032675;IPR001611;IPR000483;IPR013783;IPR013098	Leucine-rich repeat, typical subtype;Immunoglobulin-like domain;Immunoglobulin-like domain superfamily;Immunoglobulin subtype 2;Leucine-rich repeat domain superfamily;Leucine-rich repeat;Cysteine-rich flanking region, C-terminal;Immunoglobulin-like fold;Immunoglobulin I-set	-	-	GO:0005615	cellular_component	extracellular space	-	-	-
ENSMUSG00000061740	123	115	32	45	1.48876	6.58634	63.0504	1.42e-09	6.78e-08	Cyp2d22	ENSMUSG00000061740	Q9JKY7	Cytochrome P450 CYP2D22	NP_001156944.1;NP_062797.3	-;cytochrome P450, family 2, subfamily d, polypeptide 22	56448	Cyp2d22	cytochrome P450, family 2, subfamily d, polypeptide 22	O	PF00067	Cytochrome P450	IPR008069;IPR017972;IPR001128;IPR036396;IPR002401	Cytochrome P450, E-class, group I, CYP2D-like;Cytochrome P450, conserved site;Cytochrome P450;Cytochrome P450 superfamily;Cytochrome P450, E-class, group I	KOG0156;COG2124	Cytochrome P450 CYP2 subfamily;Cytochrome P450	GO:0005737;GO:0008391;GO:0004509;GO:0010033;GO:0016021;GO:0042417;GO:0055114;GO:0008395;GO:0020037;GO:0019369;GO:0016491;GO:0006587;GO:0016705;GO:0016712;GO:0016020;GO:0007565;GO:0005506;GO:0004497;GO:0042416;GO:0017144;GO:0043231;GO:0046872	cellular_component;molecular_function;molecular_function;biological_process;cellular_component;biological_process;biological_process;molecular_function;molecular_function;biological_process;molecular_function;biological_process;molecular_function;molecular_function;cellular_component;biological_process;molecular_function;molecular_function;biological_process;biological_process;cellular_component;…	cytoplasm;arachidonic acid monooxygenase activity;steroid 21-monooxygenase activity;response to organic substance;integral component of membrane;dopamine metabolic process;oxidation-reduction process;steroid hydroxylase activity;heme binding;arachidonic acid metabolic process;oxidoreductase activity;serotonin biosynthetic process from tryptophan;oxidoreductase activity, acting on paired donors, w…	K07414;K07414	ko00140;ko04726	Steroid hormone biosynthesis;Serotonergic synapse
ENSMUSG00000068220	99	99	183	196	-1.07188	7.46115	62.9433	1.44e-09	6.9e-08	Lgals1	ENSCGRG00000013185;ENSCGRG00001016814	G3I4Z7	Galectin	XP_003510318.1;XP_007622829.1	galectin-1;-	101000000	Lgals1	galectin 1	-	PF00337	alactoside-binding lectin	IPR001079;IPR013320	Galectin, carbohydrate recognition domain;Concanavalin A-like lectin/glucanase domain superfamily	-	-	GO:0005622;GO:0046598;GO:0031295;GO:0045445;GO:0005615;GO:0030246;GO:0002317;GO:0005576;GO:0031012	cellular_component;biological_process;biological_process;biological_process;cellular_component;molecular_function;biological_process;cellular_component;cellular_component	intracellular;positive regulation of viral entry into host cell;T cell costimulation;myoblast differentiation;extracellular space;carbohydrate binding;plasma cell differentiation;extracellular region;extracellular matrix	-	-	-
ENSMUSG00000070436	119	114	194	248	-1.05915	7.68531	62.7438	1.5e-09	7.14e-08	Serpinh1	-	Q3TMD2	Uncharacterized protein	-	-	12406	Serpinh1	serine (or cysteine) peptidase inhibitor, clade H, member 1	O	PF00079	Serpin (serine protease inhibitor)	IPR000215;IPR023796;IPR023795;IPR033830;IPR036186;IPR033547	Serpin family;Serpin domain;Serpin, conserved site;Serpin H1 inhibitory domain;Serpin superfamily;Serpin H1	COG4826;KOG2392	Serine protease inhibitor;Serpin	GO:0004867;GO:0010951;GO:0005615;GO:0005518	molecular_function;biological_process;cellular_component;molecular_function	serine-type endopeptidase inhibitor activity;negative regulation of endopeptidase activity;extracellular space;collagen binding	-	-	-
ENSMUSG00000037035	35	30	82	99	-1.61	6.25538	62.6155	1.54e-09	7.3e-08	Inhbb	-	A0A1U7QBH5	inhibin beta B chain	XP_005070349.1	inhibin beta B chain	102000000	Inhbb	inhibin subunit beta B	-	-	-	IPR001111;IPR015615;IPR000381;IPR029034;IPR017948;IPR001839	TGF-beta, propeptide;Transforming growth factor-beta-related;Inhibin, beta B subunit;Cystine-knot cytokine;Transforming growth factor beta, conserved site;Transforming growth factor-beta, C-terminal	-	-	GO:0005576;GO:0010469;GO:0005179;GO:0008083	cellular_component;biological_process;molecular_function;molecular_function	extracellular region;regulation of signaling receptor activity;hormone activity;growth factor activity	-	-	-
ENSMUSG00000001507	70	41	9	7	2.63943	5.32948	62.3427	1.62e-09	7.66e-08	Itga3	ENSRNOG00000004276	D3ZQM3	Integrin alpha 3 variant B	XP_006247277.1;XP_008766406.1;XP_006220864.1;XP_008773504.1;XP_008773502.1	-;-;integrin alpha-3 isoform X1;-;-	360606	Itga3	integrin subunit alpha 3	O	PF08441;PF01839	Integrin alpha;-GAP repeat	IPR013519;IPR028994;IPR013517;IPR032695;IPR000413;IPR013649	Integrin alpha beta-propellor;Integrin alpha, N-terminal;FG-GAP repeat;Integrin domain superfamily;Integrin alpha chain;Integrin alpha-2	ENOG410IPB6;ENOG410ZZD8	-;-	GO:0045202;GO:0030426;GO:0007155;GO:0097060;GO:0007507;GO:0010976;GO:0005886;GO:0071944;GO:0001764;GO:0071438;GO:0016021;GO:1903078;GO:0009986;GO:0035640;GO:0019904;GO:0005178;GO:0007229;GO:0043588;GO:0043236;GO:0048333;GO:0030510;GO:0097062;GO:0005515;GO:0005925;GO:0017015;GO:0009897;GO:0097205;GO:0002020;GO:0034667;GO:0010811;GO:0030324;GO:0035024;GO:0034698;GO:0001968;GO:0030111;GO:0046982;GO:…	cellular_component;cellular_component;biological_process;cellular_component;biological_process;biological_process;cellular_component;cellular_component;biological_process;cellular_component;cellular_component;biological_process;cellular_component;biological_process;molecular_function;molecular_function;biological_process;biological_process;molecular_function;biological_process;biological_process;…	synapse;growth cone;cell adhesion;synaptic membrane;heart development;positive regulation of neuron projection development;plasma membrane;cell periphery;neuron migration;invadopodium membrane;integral component of membrane;positive regulation of protein localization to plasma membrane;cell surface;exploration behavior;protein domain specific binding;integrin binding;integrin-mediated signaling p…	-	-	-
ENSMUSG00000060093	144	149	37	63	1.41278	6.89767	62.0406	1.72e-09	8.09e-08	H4c1	-	A0A1S3FW03	Histone H4	XP_012880565.1;XP_012886783.1	-;-	105992280;105997053	LOC105992280;LOC105997053	histone H4;histone H4	-;-	-	-	IPR009072;IPR004823;IPR035425;IPR019809;IPR001951	Histone-fold;TATA box binding protein associated factor (TAF);CENP-T/Histone H4, histone fold;Histone H4, conserved site;Histone H4	-	-	GO:0005694;GO:0003677;GO:0046982;GO:0006352;GO:0006334;GO:0000786;GO:0005634	cellular_component;molecular_function;molecular_function;biological_process;biological_process;cellular_component;cellular_component	chromosome;DNA binding;protein heterodimerization activity;DNA-templated transcription, initiation;nucleosome assembly;nucleosome;nucleus	-	-	-
ENSMUSG00000021702	28	34	2	1	4.12911	4.44528	61.9502	1.75e-09	8.21e-08	Thbs4	-	B2RTL6	Thrombospondin 4	NP_035712.1	thrombospondin-4 precursor	21828	Thbs4	thrombospondin 4	O	PF11598;PF07645;PF02412;PF05735	Cartilage oligomeric matrix protein;Calcium-binding EGF domain;Thrombospondin type 3 repeat;Thrombospondin C-terminal region	IPR013320;IPR017897;IPR013032;IPR024665;IPR037349;IPR001791;IPR003367;IPR028974;IPR008859;IPR000742;IPR001881;IPR018097	Concanavalin A-like lectin/glucanase domain superfamily;Thrombospondin, type 3 repeat;EGF-like, conserved site;Thrombospondin/cartilage oligomeric matrix protein, coiled-coil domain;Thrombospondin;Laminin G domain;Thrombospondin, type 3-like repeat;TSP type-3 repeat;Thrombospondin, C-terminal;EGF-like domain;EGF-like calcium-binding domain;EGF-like calcium-binding, conserved site	ENOG410XQKE;ENOG410IFQQ	-;-	GO:0030198;GO:0007155;GO:0071603;GO:0034103;GO:0016529;GO:0005178;GO:0090023;GO:0005615;GO:0051451;GO:0005576;GO:0031012;GO:0001938;GO:0050731;GO:0005783;GO:0034976;GO:0005509;GO:0016525;GO:0005604;GO:0048266;GO:0008201	biological_process;biological_process;biological_process;biological_process;cellular_component;molecular_function;biological_process;cellular_component;biological_process;cellular_component;cellular_component;biological_process;biological_process;cellular_component;biological_process;molecular_function;biological_process;cellular_component;biological_process;molecular_function	extracellular matrix organization;cell adhesion;endothelial cell-cell adhesion;regulation of tissue remodeling;sarcoplasmic reticulum;integrin binding;positive regulation of neutrophil chemotaxis;extracellular space;myoblast migration;extracellular region;extracellular matrix;positive regulation of endothelial cell proliferation;positive regulation of peptidyl-tyrosine phosphorylation;endoplasmic…	K04659;K04659;K04659;K04659;K04659	ko04145;ko05144;ko04512;ko04510;ko04151	Phagosome;Malaria;ECM-receptor interaction;Focal adhesion;PI3K-Akt signaling pathway
ENSMUSG00000043243	40	33	84	144	-1.77585	6.5401	66.1509	1.76e-09	8.24e-08	Fam129c	ENSMUSG00000043243	D3YZB0	Family with sequence similarity 129, member C	NP_001159685.1	niban-like protein 2	100000000	Fam129c	family with sequence similarity 129, member C	O	-	-	IPR011993;IPR001849;IPR026088	PH-like domain superfamily;Pleckstrin homology domain;Niban-like	ENOG41102BB;ENOG410IJI8	-;-	GO:0008150;GO:0005575;GO:0003674	biological_process;cellular_component;molecular_function	biological_process;cellular_component;molecular_function	-	-	-
ENSMUSG00000024713	10	15	51	56	-2.22191	5.39444	61.871	1.77e-09	8.27e-08	Pcsk5	-	A0A1U7Q4E6	proprotein convertase subtilisin/kexin type 5	XP_005063292.1	proprotein convertase subtilisin/kexin type 5	102000000	Pcsk5	proprotein convertase subtilisin/kexin type 5	-	-	-	IPR038466;IPR000209;IPR022398;IPR034182;IPR009030;IPR036852;IPR023828;IPR002884;IPR006212;IPR023827;IPR032815;IPR000742;IPR008979;IPR032778;IPR015500;IPR011641	Peptidase S8, pro-domain superfamily;Peptidase S8/S53 domain;Peptidase S8, subtilisin, His-active site;Kexin/furin catalytic domain;Growth factor receptor cysteine-rich domain superfamily;Peptidase S8/S53 domain superfamily;Peptidase S8, subtilisin, Ser-active site;P domain;Furin-like repeat;Peptidase S8, subtilisin, Asp-active site;Peptidase S8, pro-domain;EGF-like domain;Galactose-binding-like …	-	-	GO:0008233;GO:0006508;GO:0008236;GO:0004252;GO:0016020;GO:0016787;GO:0016021	molecular_function;biological_process;molecular_function;molecular_function;cellular_component;molecular_function;cellular_component	peptidase activity;proteolysis;serine-type peptidase activity;serine-type endopeptidase activity;membrane;hydrolase activity;integral component of membrane	-	-	-
ENSMUSG00000003411	73	83	23	14	1.93321	5.90373	61.8642	1.78e-09	8.27e-08	Rab3b	ENSMUSG00000003411	A2A7Z6	Ras-related protein Rab-3B	-	-	-	-	-	-	PF00071	Ras family	IPR001806;IPR005225;IPR027417	Small GTPase superfamily;Small GTP-binding protein domain;P-loop containing nucleoside triphosphate hydrolase	KOG0093;ENOG410ZZXQ	GTPase Rab3, small G protein superfamily;-	GO:0005525;GO:0003924	molecular_function;molecular_function	GTP binding;GTPase activity	-	-	-
ENSMUSG00000025351	153	138	52	57	1.27826	6.92291	61.8087	1.8e-09	8.33e-08	Cd63	-	Q549D0	Tetraspanin	NP_031679.1;NP_001036045.1;NP_001269895.1	CD63 antigen;-;-	12512	Cd63	CD63 antigen	O	PF00335	Tetraspanin family	IPR008952;IPR018499;IPR018503;IPR000301	Tetraspanin, EC2 domain superfamily;Tetraspanin/Peripherin;Tetraspanin, conserved site;Tetraspanin	ENOG4111IRY;KOG3882	-;Tetraspanin family integral membrane protein	GO:0097487;GO:0031902;GO:0016021;GO:0002092;GO:0048757;GO:0009986;GO:0005765;GO:0050931;GO:1901379;GO:0005615;GO:0035646;GO:1900746;GO:0016477;GO:2001046;GO:0031226;GO:0010008;GO:0007160;GO:0016020;GO:0005764;GO:0034613;GO:0043473;GO:0070062;GO:0032585;GO:0005770;GO:0031904	cellular_component;cellular_component;cellular_component;biological_process;biological_process;cellular_component;cellular_component;biological_process;biological_process;cellular_component;biological_process;biological_process;biological_process;biological_process;cellular_component;cellular_component;biological_process;cellular_component;cellular_component;biological_process;biological_process;…	multivesicular body, internal vesicle;late endosome membrane;integral component of membrane;positive regulation of receptor internalization;pigment granule maturation;cell surface;lysosomal membrane;pigment cell differentiation;regulation of potassium ion transmembrane transport;extracellular space;endosome to melanosome transport;regulation of vascular endothelial growth factor signaling pathway…	K06497;K06497	ko05205;ko04142	Proteoglycans in cancer;Lysosome
ENSMUSG00000051669	10	7	43	46	-2.50647	5.09724	61.7631	1.81e-09	8.38e-08	AU021092	-	A0A1A6HSE1	Uncharacterized protein	-	-	-	-	-	-	PF15882	omain of unknown function (DUF4735)	IPR031751	Protein of unknown function DUF4735	-	-	-	-	-	-	-	-
ENSMUSG00000001467	265	247	114	125	0.96193	7.81723	60.9897	2.1e-09	9.68e-08	Cyp51	ENSCGRG00000006238;ENSCGRG00001017340	G3GXG4	Lanosterol 14-alpha demethylase	XP_003497006.2	lanosterol 14-alpha demethylase isoform X1	101000000	LOC100762189	lanosterol 14-alpha demethylase	-	PF00067	Cytochrome P450	IPR001128;IPR036396;IPR017972;IPR002403	Cytochrome P450;Cytochrome P450 superfamily;Cytochrome P450, conserved site;Cytochrome P450, E-class, group IV	-	-	GO:0005506;GO:0016491;GO:0055114;GO:0004497;GO:0016705;GO:0016020;GO:0016021;GO:0005783;GO:0008168;GO:0020037;GO:0032259;GO:0046872	molecular_function;molecular_function;biological_process;molecular_function;molecular_function;cellular_component;cellular_component;cellular_component;molecular_function;molecular_function;biological_process;molecular_function	iron ion binding;oxidoreductase activity;oxidation-reduction process;monooxygenase activity;oxidoreductase activity, acting on paired donors, with incorporation or reduction of molecular oxygen;membrane;integral component of membrane;endoplasmic reticulum;methyltransferase activity;heme binding;methylation;metal ion binding	K05917	ko00100	Steroid biosynthesis
ENSMUSG00000062170	133	142	56	42	1.35053	6.82463	60.9854	2.11e-09	9.68e-08	Fmr1nb	ENSMUSG00000062170	B7ZNB2	Fragile X mental retardation 1 neighbor	NP_778158.2	fragile X mental retardation 1 neighbor protein isoform 1	207854	Fmr1nb	Fmr1 neighbor	O	-	-	-	-	ENOG410IVQ6;ENOG4111AZD	-;-	GO:0016020;GO:0016021	cellular_component;cellular_component	membrane;integral component of membrane	-	-	-
ENSMUSG00000025967	175	160	58	74	1.20562	7.14181	60.6462	2.25e-09	1.03e-07	Eef1b2	-	A0A0P6CBR8	Elongation factor 1-beta	-	-	-	-	-	-	PF00736;PF10587	-1 guanine nucleotide exchange domain;ukaryotic elongation factor 1 beta central acidic region	IPR018940;IPR001326;IPR036219;IPR014038;IPR036282;IPR014717	Elongation factor 1 beta central acidic region, eukaryote;Translation elongation factor EF1B, beta/delta chains, conserved site;Translation elongation factor eEF-1beta-like superfamily;Translation elongation factor EF1B, beta/delta subunit, guanine nucleotide exchange domain;Glutathione S-transferase, C-terminal domain superfamily;Translation elongation factor EF1B/ribosomal protein S6	-	-	GO:0005853;GO:0003746;GO:0006414;GO:0006412	cellular_component;molecular_function;biological_process;biological_process	eukaryotic translation elongation factor 1 complex;translation elongation factor activity;translational elongation;translation	-	-	-
ENSMUSG00000031828	10	8	42	48	-2.44126	5.12235	60.5277	2.3e-09	1.05e-07	Klhl36	ENSCGRG00000015651;ENSCGRG00001012498	G3GRX3	Kelch-like protein 36	XP_007622147.1;XP_003495160.1	-;kelch-like protein 36	101000000	Klhl36	kelch like family member 36	-	PF07707;PF13964;PF01344;PF00651	BTB And C-terminal Kelch;Kelch motif;Kelch motif;BTB/POZ domain	IPR015915;IPR030585;IPR011705;IPR006652;IPR017096;IPR011333;IPR000210	Kelch-type beta propeller;Kelch-like protein 36;BTB/Kelch-associated;Kelch repeat type 1;BTB-kelch protein;SKP1/BTB/POZ domain superfamily;BTB/POZ domain	-	-	-	-	-	-	-	-
ENSMUSG00000031700	20	16	53	79	-2.00301	5.72516	59.4145	2.86e-09	1.3e-07	Gpt2	ENSRNOG00000059579	A0A0G2JV84	Glutamic--pyruvic transaminase 2	-	-	-	-	-	-	PF00155	Aminotransferase class I and II	IPR015421;IPR015424;IPR004839;IPR015422	Pyridoxal phosphate-dependent transferase, major domain;Pyridoxal phosphate-dependent transferase;Aminotransferase, class I/classII;Pyridoxal phosphate-dependent transferase domain 1	-	-	GO:0030170;GO:0004021;GO:0042851;GO:0009058;GO:0005739;GO:0003824;GO:0006103	molecular_function;molecular_function;biological_process;biological_process;cellular_component;molecular_function;biological_process	pyridoxal phosphate binding;L-alanine:2-oxoglutarate aminotransferase activity;L-alanine metabolic process;biosynthetic process;mitochondrion;catalytic activity;2-oxoglutarate metabolic process	-	-	-
ENSMUSG00000022330	3	9	39	41	-2.84617	4.90818	59.3776	2.88e-09	1.31e-07	Osr2	ENSMPUG00000015246	M3YUX7	Uncharacterized protein	-	-	-	-	-	-	PF00096;PF13912	Zinc finger, C2H2 type;C2H2-type zinc finger	IPR036236;IPR013087	Zinc finger C2H2 superfamily;Zinc finger C2H2-type	KOG1721;COG5048	FOG: Zn-finger;FOG: Zn-finger	GO:0009792;GO:0035115;GO:0072498;GO:0042476;GO:0001823;GO:0045893;GO:0042474;GO:0030154;GO:0060322;GO:0060349;GO:0003676;GO:0008284;GO:0036023;GO:0006366;GO:0033687;GO:0000122;GO:0001227;GO:0045944;GO:0043565;GO:0001656;GO:0001228;GO:0060021;GO:0010628;GO:0050679;GO:0035116;GO:0060272;GO:0042733;GO:0030501;GO:0061029;GO:0000977;GO:0002062;GO:0005634;GO:0048704	biological_process;biological_process;biological_process;biological_process;biological_process;biological_process;biological_process;biological_process;biological_process;biological_process;molecular_function;biological_process;biological_process;biological_process;biological_process;biological_process;molecular_function;biological_process;molecular_function;biological_process;molecular_function;…	embryo development ending in birth or egg hatching;embryonic forelimb morphogenesis;embryonic skeletal joint development;odontogenesis;mesonephros development;positive regulation of transcription, DNA-templated;middle ear morphogenesis;cell differentiation;head development;bone morphogenesis;nucleic acid binding;positive regulation of cell proliferation;embryonic skeletal limb joint morphogenesis…	-	-	-
ENSMUSG00000006498	737	731	378	423	0.73779	9.40019	59.1628	3.01e-09	1.36e-07	Ptbp1	ENSMUSG00000006498	Q922I7	MCG13402, isoform CRA_c	NP_032982.2;NP_001070831.1	polypyrimidine tract-binding protein 1 isoform 2;polypyrimidine tract-binding protein 1 isoform 1	19205	Ptbp1	polypyrimidine tract binding protein 1	O	PF00076;PF13893	RNA recognition motif. (a.k.a. RRM, RBD, or RNP domain);RNA recognition motif. (a.k.a. RRM, RBD, or RNP domain)	IPR035979;IPR035001;IPR006536;IPR035000;IPR034798;IPR000504;IPR012677	RNA-binding domain superfamily;PTBP1, RNA recognition motif 3;HnRNP-L/PTB;PTBP1, RNA recognition motif 1;Polypyrimidine tract-binding protein1/2/3, RNA recognition motif 2;RNA recognition motif domain;Nucleotide-binding alpha-beta plait domain superfamily	ENOG410XPMZ;KOG1190	-;Polypyrimidine tract-binding protein	GO:0048025;GO:0003676;GO:0005634;GO:0075522;GO:0033119;GO:0036002;GO:0006397;GO:0051148;GO:0003723;GO:0000381	biological_process;molecular_function;cellular_component;biological_process;biological_process;molecular_function;biological_process;biological_process;molecular_function;biological_process	negative regulation of mRNA splicing, via spliceosome;nucleic acid binding;nucleus;IRES-dependent viral translational initiation;negative regulation of RNA splicing;pre-mRNA binding;mRNA processing;negative regulation of muscle cell differentiation;RNA binding;regulation of alternative mRNA splicing, via spliceosome	-	-	-
ENSMUSG00000026627	97	104	180	198	-1.04617	7.466	59.1002	3.05e-09	1.38e-07	Pacc1	-	Q9CZV9	Uncharacterized protein	-	-	66950	Pacc1	proton activated chloride channel 1	O	PF15122	TMEM206 protein family	IPR029366	TMEM206 protein	ENOG410XTG6;ENOG410IGZU	-;-	GO:0016020;GO:0016021	cellular_component;cellular_component	membrane;integral component of membrane	-	-	-
ENSMUSG00000045193	236	220	98	110	0.99514	7.64196	58.6115	3.36e-09	1.51e-07	Cirbp	ENSCGRG00000013689;ENSCGRG00001021763	A5XDT6	Cold-inducible RNA-binding protein	XP_016831142.1;NP_001231002.1	-;-	101000000	Cirbp	cold inducible RNA binding protein	-	PF00076	RNA recognition motif. (a.k.a. RRM, RBD, or RNP domain)	IPR035979;IPR034278;IPR003954;IPR000504;IPR012677	RNA-binding domain superfamily;RBM3/CIRBP, RNA recognition motif;RNA recognition motif domain, eukaryote;RNA recognition motif domain;Nucleotide-binding alpha-beta plait domain superfamily	-	-	GO:0003676;GO:0005737;GO:0010494;GO:0005654;GO:0017148;GO:0030308;GO:0030371;GO:0070417;GO:0005730;GO:0034063;GO:0008266;GO:1902806;GO:0003723;GO:0005634	molecular_function;cellular_component;cellular_component;cellular_component;biological_process;biological_process;molecular_function;biological_process;cellular_component;biological_process;molecular_function;biological_process;molecular_function;cellular_component	nucleic acid binding;cytoplasm;cytoplasmic stress granule;nucleoplasm;negative regulation of translation;negative regulation of cell growth;translation repressor activity;cellular response to cold;nucleolus;stress granule assembly;poly(U) RNA binding;regulation of cell cycle G1/S phase transition;RNA binding;nucleus	-	-	-
ENSMUSG00000016239	109	108	202	194	-1.00316	7.54707	58.5902	3.37e-09	1.51e-07	Lonrf3	ENSRNOG00000013092	D3ZER0	LON peptidase N-terminal domain and ring finger 3	NP_001178514.1	LON peptidase N-terminal domain and RING finger protein 3	298322	Lonrf3	LON peptidase N-terminal domain and ring finger 3	O	PF13923;PF02190;PF13445	Zinc finger, C3HC4 type (RING finger);ATP-dependent protease La (LON) substrate-binding domain;RING-type zinc-finger	IPR011990;IPR027370;IPR001841;IPR019734;IPR017907;IPR013026;IPR003111;IPR013083;IPR015947	Tetratricopeptide-like helical domain superfamily;RING-type zinc-finger, LisH dimerisation motif;Zinc finger, RING-type;Tetratricopeptide repeat;Zinc finger, RING-type, conserved site;Tetratricopeptide repeat-containing domain;Lon, substrate-binding domain;Zinc finger, RING/FYVE/PHD-type;PUA-like superfamily	KOG4159;COG2802;KOG1124	Predicted E3 ubiquitin ligase;Uncharacterized protein, similar to the N-terminal domain of Lon protease;FOG: TPR repeat	GO:0046872	molecular_function	metal ion binding	-	-	-
ENSMUSG00000024176	29	41	88	99	-1.54984	6.31693	58.5776	3.38e-09	1.51e-07	Sox8	-	Q543C3	SRY-box containing gene 8, isoform CRA_b	NP_035577.1	transcription factor SOX-8	20681	Sox8	SRY (sex determining region Y)-box 8	O	PF00505;PF12444	HMG (high mobility group) box;Sox developmental protein N terminal	IPR022151;IPR031265;IPR036910;IPR009071	Sox developmental protein N-terminal;Transcription factor SOX-8;High mobility group box domain superfamily;High mobility group box domain	ENOG4111U1K;ENOG410IPZ6	-;-	GO:0005737;GO:0045662;GO:0044798;GO:0072197;GO:0003700;GO:0045444;GO:0001701;GO:0090190;GO:0045893;GO:0007422;GO:0008584;GO:0008134;GO:0007165;GO:0010817;GO:0072034;GO:0005634;GO:0043066;GO:0060221;GO:0048469;GO:0045944;GO:0001649;GO:0043565;GO:0035914;GO:0045165;GO:0048484;GO:0090184;GO:0072289;GO:0001755;GO:0000981;GO:0007283;GO:0060018;GO:0046533;GO:0000979;GO:0014015;GO:0046982;GO:0060612;GO:…	cellular_component;biological_process;cellular_component;biological_process;molecular_function;biological_process;biological_process;biological_process;biological_process;biological_process;biological_process;molecular_function;biological_process;biological_process;biological_process;cellular_component;biological_process;biological_process;biological_process;biological_process;biological_process;…	cytoplasm;negative regulation of myoblast differentiation;nuclear transcription factor complex;ureter morphogenesis;DNA binding transcription factor activity;fat cell differentiation;in utero embryonic development;positive regulation of branching involved in ureteric bud morphogenesis;positive regulation of transcription, DNA-templated;peripheral nervous system development;male gonad development;…	-	-	-
ENSMUSG00000056895	59	54	7	14	2.27854	5.40325	58.4388	3.48e-09	1.55e-07	H2bu2	-	G3HHM2	Histone H3.1t	-	-	-	-	-	-	PF00125	Core histone H2A/H2B/H3/H4	IPR000558;IPR007125;IPR009072;IPR000164	Histone H2B;Histone H2A/H2B/H3;Histone-fold;Histone H3/CENP-A	-	-	GO:0005694;GO:0003677;GO:0046982;GO:0000786;GO:0005634	cellular_component;molecular_function;molecular_function;cellular_component;cellular_component	chromosome;DNA binding;protein heterodimerization activity;nucleosome;nucleus	-	-	-
ENSMUSG00000027452	44	42	106	100	-1.39385	6.49566	58.3598	3.53e-09	1.57e-07	Acss1	-	Q3UJ89	Acetyl-coenzyme A synthetase	NP_542142.1	acetyl-coenzyme A synthetase 2-like, mitochondrial precursor	68738	Acss1	acyl-CoA synthetase short-chain family member 1	O	PF00501;PF16177;PF13193	AMP-binding enzyme;Acetyl-coenzyme A synthetase N-terminus;AMP-binding enzyme C-terminal domain	IPR032387;IPR025110;IPR000873;IPR020845;IPR011904	Acetyl-coenzyme A synthetase, N-terminal domain;AMP-binding enzyme, C-terminal domain;AMP-dependent synthetase/ligase;AMP-binding, conserved site;Acetate-CoA ligase	COG0365;KOG1175	Acyl-coenzyme A synthetases/AMP-(fatty) acid ligases;Acyl-CoA synthetase	GO:0019427;GO:0008152;GO:0016208;GO:0005759;GO:0006085;GO:0005524;GO:0016874;GO:0019542;GO:0005739;GO:0000166;GO:0003987;GO:0019413;GO:0003824	biological_process;biological_process;molecular_function;cellular_component;biological_process;molecular_function;molecular_function;biological_process;cellular_component;molecular_function;molecular_function;biological_process;molecular_function	acetyl-CoA biosynthetic process from acetate;metabolic process;AMP binding;mitochondrial matrix;acetyl-CoA biosynthetic process;ATP binding;ligase activity;propionate biosynthetic process;mitochondrion;nucleotide binding;acetate-CoA ligase activity;acetate biosynthetic process;catalytic activity	K01895;K01895;K01895;K01895;K01895;K01895	ko00620;ko00010;ko00680;ko00720;ko01200;ko00640	Pyruvate metabolism;Glycolysis / Gluconeogenesis;Methane metabolism;Carbon fixation pathways in prokaryotes;Carbon metabolism;Propanoate metabolism
ENSMUSG00000089809	113	112	193	215	-0.993999	7.59288	57.9823	3.81e-09	1.69e-07	Rasgef1b	ENSMUSG00000089809	A0A1B0GSM5	Ras-GEF domain-containing family member 1B	-	-	-	-	-	-	PF00617;PF00618	RasGEF domain;RasGEF N-terminal motif	IPR019804;IPR001895;IPR036964;IPR023578;IPR030710;IPR000651	Ras guanine-nucleotide exchange factor, conserved site;Ras guanine-nucleotide exchange factors catalytic domain;Ras guanine-nucleotide exchange factor catalytic domain superfamily;Ras guanine nucleotide exchange factor domain superfamily;Ras-GEF domain-containing family member 1B;Ras-like guanine nucleotide exchange factor, N-terminal	-	-	GO:0005622;GO:0043547;GO:0007264;GO:0005085	cellular_component;biological_process;biological_process;molecular_function	intracellular;positive regulation of GTPase activity;small GTPase mediated signal transduction;guanyl-nucleotide exchange factor activity	-	-	-
ENSMUSG00000021701	113	102	198	194	-1.00218	7.53283	57.851	3.91e-09	1.73e-07	Plk2	-	Q548A9	Serine/threonine-protein kinase PLK	NP_690017.2	serine/threonine-protein kinase PLK2	20620	Plk2	polo like kinase 2	O	PF00659;PF00069	POLO box duplicated region;Protein kinase domain	IPR036947;IPR033695;IPR000959;IPR011009;IPR000719;IPR017441;IPR033701;IPR008271	POLO box domain superfamily;Second polo-box domain;POLO box domain;Protein kinase-like domain superfamily;Protein kinase domain;Protein kinase, ATP binding site;First polo-box domain;Serine/threonine-protein kinase, active site	KOG0575;ENOG410XQBP	Polo-like serine/threonine protein kinase;-	GO:0005737;GO:0005622;GO:0000785;GO:0090050;GO:0005524;GO:0060292;GO:0048167;GO:0004674;GO:0032486;GO:2000773;GO:0004672;GO:0043066;GO:0043008;GO:0007052;GO:0060291;GO:0016301;GO:0010508;GO:0016310;GO:0005814;GO:0018105;GO:0005813;GO:0007265;GO:0045732;GO:0000278;GO:0071866;GO:0007613;GO:0046599;GO:0006468;GO:0016740;GO:0007093;GO:0032092;GO:0016525;GO:0000082;GO:0000166;GO:0061000;GO:0030425;GO:…	cellular_component;cellular_component;cellular_component;biological_process;molecular_function;biological_process;biological_process;molecular_function;biological_process;biological_process;molecular_function;biological_process;molecular_function;biological_process;biological_process;molecular_function;biological_process;biological_process;cellular_component;biological_process;cellular_component;…	cytoplasm;intracellular;chromatin;positive regulation of cell migration involved in sprouting angiogenesis;ATP binding;long term synaptic depression;regulation of synaptic plasticity;protein serine/threonine kinase activity;Rap protein signal transduction;negative regulation of cellular senescence;protein kinase activity;negative regulation of apoptotic process;ATP-dependent protein binding;mitot…	K08861	ko04068	FoxO signaling pathway
ENSMUSG00000002900	379	417	603	611	-0.743979	9.25033	57.8151	3.94e-09	1.73e-07	Lamb1	ENSMUSG00000002900	E9QN70	Laminin subunit beta-1	NP_032508.2	laminin subunit beta-1	16777	Lamb1	laminin B1	O	PF00055;PF00053	Laminin N-terminal (Domain VI);Laminin EGF domain	IPR002049;IPR038684;IPR013015;IPR000742;IPR008211	Laminin EGF domain;Laminin, N-terminal domain superfamily;Laminin IV type B;EGF-like domain;Laminin, N-terminal	KOG0994;ENOG410XPEG	Extracellular matrix glycoprotein Laminin subunit beta;-	GO:0021812;GO:0035987;GO:0043257;GO:0005201;GO:0005607;GO:0005615;GO:0031175;GO:0042476;GO:0005604;GO:0030335;GO:0005606;GO:0034446;GO:0043259;GO:0031012	biological_process;biological_process;cellular_component;molecular_function;cellular_component;cellular_component;biological_process;biological_process;cellular_component;biological_process;cellular_component;biological_process;cellular_component;cellular_component	neuronal-glial interaction involved in cerebral cortex radial glia guided migration;endodermal cell differentiation;laminin-8 complex;extracellular matrix structural constituent;laminin-2 complex;extracellular space;neuron projection development;odontogenesis;basement membrane;positive regulation of cell migration;laminin-1 complex;substrate adhesion-dependent cell spreading;laminin-10 complex;ex…	K05636;K05636;K05636;K05636;K05636;K05636;K05636	ko05145;ko05146;ko04512;ko05200;ko04151;ko04510;ko05222	Toxoplasmosis;Amoebiasis;ECM-receptor interaction;Pathways in cancer;PI3K-Akt signaling pathway;Focal adhesion;Small cell lung cancer
ENSMUSG00000036570	34	25	79	85	-1.60722	6.11778	57.7302	4.01e-09	1.76e-07	Fxyd1	-	A0A1U8CFR9	FXYD domain-containing ion transport regulator	XP_012977270.1	phospholemman isoform X1	102000000	Fxyd1	FXYD domain containing ion transport regulator 1	-	-	-	IPR000272	Ion-transport regulator, FXYD motif	-	-	GO:0006811;GO:0034220;GO:0016020;GO:0005216;GO:0016021	biological_process;biological_process;cellular_component;molecular_function;cellular_component	ion transport;ion transmembrane transport;membrane;ion channel activity;integral component of membrane	-	-	-
ENSMUSG00000006333	273	230	109	125	0.96626	7.79004	57.5011	4.19e-09	1.84e-07	Rps9	ENSSTOG00000020325	I3NEJ6	Ribosomal protein S9	XP_005342322.1	-	102000000	Rps9	ribosomal protein S9	-	PF00163;PF01479	Ribosomal protein S4/S9 N-terminal domain;S4 domain	IPR001912;IPR005710;IPR022801;IPR002942;IPR036986;IPR018079	Ribosomal protein S4/S9, N-terminal;Ribosomal protein S4/S9, eukaryotic/archaeal;Ribosomal protein S4/S9;RNA-binding S4 domain;RNA-binding S4 domain superfamily;Ribosomal protein S4, conserved site	KOG3301;COG0522	Ribosomal protein S4;Ribosomal protein S4 and related proteins	GO:0005622;GO:0005737;GO:0008284;GO:0015935;GO:0030529;GO:0006417;GO:0005840;GO:0003735;GO:0005730;GO:0003723;GO:0006412;GO:0022627;GO:0019843;GO:0045182	cellular_component;cellular_component;biological_process;cellular_component;;biological_process;cellular_component;molecular_function;cellular_component;molecular_function;biological_process;cellular_component;molecular_function;molecular_function	intracellular;cytoplasm;positive regulation of cell proliferation;small ribosomal subunit;;regulation of translation;ribosome;structural constituent of ribosome;nucleolus;RNA binding;translation;cytosolic small ribosomal subunit;rRNA binding;translation regulator activity	-	-	-
ENSMUSG00000026003	116	116	219	197	-0.977861	7.62628	57.1801	4.48e-09	1.95e-07	Acadl	ENSMUSG00000026003	A0A0R4J083	Long-chain-specific acyl-CoA dehydrogenase, mitochondrial	NP_031407.2	long-chain specific acyl-CoA dehydrogenase, mitochondrial precursor	11363	Acadl	acyl-Coenzyme A dehydrogenase, long-chain	O	PF02771;PF02770;PF00441	Acyl-CoA dehydrogenase, N-terminal domain;Acyl-CoA dehydrogenase, middle domain;Acyl-CoA dehydrogenase, C-terminal domain	IPR006089;IPR009100;IPR036250;IPR006091;IPR037069;IPR034179;IPR013786;IPR009075	Acyl-CoA dehydrogenase, conserved site;Acyl-CoA dehydrogenase/oxidase, N-terminal and middle domain superfamily;Acyl-CoA dehydrogenase-like, C-terminal;Acyl-CoA oxidase/dehydrogenase, central domain;Acyl-CoA dehydrogenase/oxidase, N-terminal domain superfamily;Long-chain specific acyl-CoA dehydrogenase;Acyl-CoA dehydrogenase/oxidase, N-terminal;Acyl-CoA dehydrogenase/oxidase C-terminal	-	-	GO:0008152;GO:0016627;GO:0016491;GO:0033539;GO:0000062;GO:0055114;GO:0005759;GO:0005739;GO:0042758;GO:0031966;GO:0003995;GO:0004466;GO:0050660;GO:0051289	biological_process;molecular_function;molecular_function;biological_process;molecular_function;biological_process;cellular_component;cellular_component;biological_process;cellular_component;molecular_function;molecular_function;molecular_function;biological_process	metabolic process;oxidoreductase activity, acting on the CH-CH group of donors;oxidoreductase activity;fatty acid beta-oxidation using acyl-CoA dehydrogenase;fatty-acyl-CoA binding;oxidation-reduction process;mitochondrial matrix;mitochondrion;long-chain fatty acid catabolic process;mitochondrial membrane;acyl-CoA dehydrogenase activity;long-chain-acyl-CoA dehydrogenase activity;flavin adenine di…	K00255;K00255;K00255	ko00071;ko01212;ko03320	Fatty acid degradation;Fatty acid metabolism;PPAR signaling pathway
ENSMUSG00000024085	142	122	256	212	-0.962081	7.80034	56.9077	4.73e-09	2.06e-07	Man2a1	-	A0A1U7QQP6	Alpha-mannosidase	XP_005077226.1	alpha-mannosidase 2	102000000	Man2a1	mannosidase alpha class 2A member 1	-	-	-	IPR027291;IPR011330;IPR011682;IPR028995;IPR037094;IPR011013;IPR000602;IPR013780;IPR015341	Glycoside hydrolase 38, N-terminal domain superfamily;Glycoside hydrolase/deacetylase, beta/alpha-barrel;Glycosyl hydrolase family 38, C-terminal;Glycoside hydrolase families 57/38, central domain superfamily;Glycoside hydrolase family 38, central domain superfamily;Galactose mutarotase-like domain superfamily;Glycoside hydrolase family 38, N-terminal domain;Glycosyl hydrolase, all-beta;Glycoside…	-	-	GO:0008152;GO:0016798;GO:0016020;GO:0016021;GO:0030246;GO:0016787;GO:0006013;GO:0005975;GO:0004559;GO:0003824;GO:0046872	biological_process;molecular_function;cellular_component;cellular_component;molecular_function;molecular_function;biological_process;biological_process;molecular_function;molecular_function;molecular_function	metabolic process;hydrolase activity, acting on glycosyl bonds;membrane;integral component of membrane;carbohydrate binding;hydrolase activity;mannose metabolic process;carbohydrate metabolic process;alpha-mannosidase activity;catalytic activity;metal ion binding	-	-	-
ENSMUSG00000030847	357	383	166	203	0.86801	8.37426	56.8681	4.77e-09	2.07e-07	Bag3	-	A6H663	BCL2-associated athanogene 3	-	-	29810	Bag3	BCL2-associated athanogene 3	O	PF00397;PF02179	WW domain;BAG domain	IPR003103;IPR036020;IPR036533;IPR001202	BAG domain;WW domain superfamily;BAG domain superfamily;WW domain	KOG0940;KOG4361;COG5021	Ubiquitin protein ligase RSP5/NEDD4;BCL2-associated athanogene-like proteins and related BAG family chaperone regulators;Ubiquitin-protein ligase	GO:0051087	molecular_function	chaperone binding	-	-	-
ENSMUSG00000028452	46	51	103	121	-1.34112	6.6292	56.8559	4.78e-09	2.07e-07	Vcp	-	A0A1U7QTL0	transitional endoplasmic reticulum ATPase	XP_005078870.1	-	102000000	Vcp	valosin containing protein	-	-	-	IPR003593;IPR029067;IPR003959;IPR015415;IPR004201;IPR009010;IPR003960;IPR027417;IPR003338;IPR005938	AAA+ ATPase domain;CDC48 domain 2-like superfamily;ATPase, AAA-type, core;Vps4 oligomerisation, C-terminal;CDC48, domain 2;Aspartate decarboxylase-like domain superfamily;ATPase, AAA-type, conserved site;P-loop containing nucleoside triphosphate hydrolase;CDC48, N-terminal subdomain;AAA ATPase, CDC48 family	-	-	GO:0005524;GO:0016787;GO:0000166	molecular_function;molecular_function;molecular_function	ATP binding;hydrolase activity;nucleotide binding	-	-	-
ENSMUSG00000033610	29	25	77	75	-1.62474	6.00724	56.459	5.18e-09	2.24e-07	Pank1	ENSOCUG00000002780	G1T3F1	Pantothenate kinase 1	XP_002718546.1	pantothenate kinase 1 isoform X1	100000000	PANK1	pantothenate kinase 1	-	PF03630	umble	IPR004567	Type II pantothenate kinase	COG5146;KOG2201	Pantothenate kinase, acetyl-CoA regulated;Pantothenate kinase PanK and related proteins	GO:0030118;GO:0015937;GO:0005524;GO:0004594;GO:0071944;GO:0055037;GO:0005829;GO:0005634;GO:0016310	cellular_component;biological_process;molecular_function;molecular_function;cellular_component;cellular_component;cellular_component;cellular_component;biological_process	clathrin coat;coenzyme A biosynthetic process;ATP binding;pantothenate kinase activity;cell periphery;recycling endosome;cytosol;nucleus;phosphorylation	K09680	ko00770	Pantothenate and CoA biosynthesis
ENSMUSG00000034993	282	228	121	119	0.94943	7.81491	56.1506	5.52e-09	2.37e-07	Vat1	-	Q499X4	Vesicle amine transport protein 1 homolog	NP_036167.1	synaptic vesicle membrane protein VAT-1 homolog	26949	Vat1	vesicle amine transport 1	O	PF00107;PF13602;PF08240	Zinc-binding dehydrogenase;Zinc-binding dehydrogenase;Alcohol dehydrogenase GroES-like domain	IPR002364;IPR011032;IPR020843;IPR036291;IPR013154	Quinone oxidoreductase/zeta-crystallin, conserved site;GroES-like superfamily;Polyketide synthase, enoylreductase domain;NAD(P)-binding domain superfamily;Alcohol dehydrogenase, N-terminal	COG0604;KOG1198	NADPH:quinone reductase and related Zn-dependent oxidoreductases;Zinc-binding oxidoreductase	GO:0008270;GO:0016491;GO:0055114;GO:0005741;GO:0010637	molecular_function;molecular_function;biological_process;cellular_component;biological_process	zinc ion binding;oxidoreductase activity;oxidation-reduction process;mitochondrial outer membrane;negative regulation of mitochondrial fusion	-	-	-
ENSMUSG00000028464	37	33	92	86	-1.47941	6.26625	56.1037	5.57e-09	2.39e-07	Tpm2	-	A0A146P1X6	Uncharacterized protein	-	-	-	-	-	-	-	-	-	-	-	-	-	-	-	-	-	-
ENSMUSG00000040612	67	63	14	17	1.92368	5.65419	56.0746	5.6e-09	2.4e-07	Ildr2	ENSRNOG00000025151	D3ZGJ1	Immunoglobulin-like domain-containing receptor 2	-	-	-	-	-	-	PF05624	Lipolysis stimulated receptor (LSR)	IPR008664;IPR003599;IPR036179	LISCH7;Immunoglobulin subtype;Immunoglobulin-like domain superfamily	ENOG410IE5P;ENOG410XYIF	-;-	GO:0031016;GO:0016020;GO:0016021;GO:0048873;GO:0030073;GO:0030154;GO:0009749	biological_process;cellular_component;cellular_component;biological_process;biological_process;biological_process;biological_process	pancreas development;membrane;integral component of membrane;homeostasis of number of cells within a tissue;insulin secretion;cell differentiation;response to glucose	-	-	-
ENSMUSG00000067158	74	82	146	163	-1.12067	7.15381	55.899	5.81e-09	2.48e-07	Col4a4	ENSRNOG00000014851	A0A096MIZ6	Collagen type IV alpha 4 chain	-	-	-	-	-	-	PF01413;PF01391	C-terminal tandem repeated domain in type 4 procollagen;Collagen triple helix repeat (20 copies)	IPR001442;IPR016187;IPR008160;IPR036954	Collagen IV, non-collagenous;C-type lectin fold;Collagen triple helix repeat;Collagen IV, non-collagenous domain superfamily	-	-	GO:0005581;GO:0005575;GO:0003674;GO:0005605;GO:0005578;GO:0005201;GO:0008150;GO:0005604;GO:0032836;GO:0005576;GO:0005587	cellular_component;cellular_component;molecular_function;cellular_component;;molecular_function;biological_process;cellular_component;biological_process;cellular_component;cellular_component	collagen trimer;cellular_component;molecular_function;basal lamina;;extracellular matrix structural constituent;biological_process;basement membrane;glomerular basement membrane development;extracellular region;collagen type IV trimer	-	-	-
ENSMUSG00000021728	22	20	59	74	-1.79291	5.78115	55.7522	5.99e-09	2.55e-07	Emb	-	Q3TSZ8	Uncharacterized protein	-	-	13723	Emb	embigin	O	PF07679	Immunoglobulin I-set domain	IPR007110;IPR036179;IPR027114;IPR003599;IPR013783;IPR013098	Immunoglobulin-like domain;Immunoglobulin-like domain superfamily;Embigin;Immunoglobulin subtype;Immunoglobulin-like fold;Immunoglobulin I-set	ENOG410IVBC;ENOG41120A3	-;-	GO:0016020;GO:0016021	cellular_component;cellular_component	membrane;integral component of membrane	-	-	-
ENSMUSG00000026574	2	1	26	23	-4.05241	4.16954	55.6279	6.14e-09	2.6e-07	Dpt	-	A0A1U7QFW7	dermatopontin	XP_005071433.1	-	102000000	Dpt	dermatopontin	-	-	-	IPR026645	Dermatopontin family	-	-	-	-	-	-	-	-
ENSMUSG00000005973	12	19	61	53	-2.00562	5.52264	55.5703	6.21e-09	2.63e-07	Rcn1	ENSRNOG00000013452	D3ZUB0	Reticulocalbin 1	NP_001102056.1	reticulocalbin-1 precursor	362182	Rcn1	reticulocalbin 1	O	PF13202	hand	IPR011992;IPR002048;IPR027241;IPR018247	EF-hand domain pair;EF-hand domain;Reticulocalbin-1;EF-Hand 1, calcium-binding site	ENOG410XRVE;KOG4223	-;Reticulocalbin, calumenin, DNA supercoiling factor, and related Ca2+-binding proteins of the CREC family (EF-Hand protein superfamily)	GO:0043010;GO:0005783;GO:0005509;GO:0001701	biological_process;cellular_component;molecular_function;biological_process	camera-type eye development;endoplasmic reticulum;calcium ion binding;in utero embryonic development	-	-	-
ENSMUSG00000026600	232	263	397	389	-0.802061	8.60266	55.5107	6.29e-09	2.65e-07	Soat1	-	Q06EZ3	O-acyltransferase	-	-	20652	Soat1	sterol O-acyltransferase 1	O	PF03062	MBOAT, membrane-bound O-acyltransferase family	IPR030687;IPR004299;IPR014371	Sterol O-acyltransferase, metazoa;Membrane bound O-acyl transferase, MBOAT;Sterol O-acyltransferase, ACAT/DAG/ARE types	COG5056;KOG0380	Acyl-CoA cholesterol acyltransferase;Sterol O-acyltransferase/Diacylglycerol O-acyltransferase	GO:0016746;GO:0042632;GO:0016020;GO:0008374;GO:0005783;GO:0016740;GO:0034736;GO:0016021;GO:0034435;GO:0005789	molecular_function;biological_process;cellular_component;molecular_function;cellular_component;molecular_function;molecular_function;cellular_component;biological_process;cellular_component	transferase activity, transferring acyl groups;cholesterol homeostasis;membrane;O-acyltransferase activity;endoplasmic reticulum;transferase activity;cholesterol O-acyltransferase activity;integral component of membrane;cholesterol esterification;endoplasmic reticulum membrane	-	-	-
ENSMUSG00000060671	56	55	126	114	-1.24679	6.755	55.2625	6.62e-09	2.78e-07	Atp8b2	ENSMUSG00000060671	D3YXQ5	Phospholipid-transporting ATPase	-	-	-	-	-	-	PF16209;PF00122;PF16212;PF13246	Phospholipid-translocating ATPase N-terminal;1-E2 ATPase;Phospholipid-translocating P-type ATPase C-terminal;Cation transport ATPase (P-type)	IPR030347;IPR006539;IPR023214;IPR018303;IPR032630;IPR023299;IPR032631;IPR001757;IPR008250;IPR023298;IPR036412	Phospholipid-transporting ATPase ID;P-type ATPase, subfamily IV;HAD superfamily;P-type ATPase, phosphorylation site;P-type ATPase, C-terminal;P-type ATPase, cytoplasmic domain N;P-type ATPase, N-terminal;P-type ATPase;P-type ATPase, A domain superfamily;P-type ATPase, transmembrane domain superfamily;HAD-like superfamily	KOG0206;COG0474	P-type ATPase;Cation transport ATPase	GO:0005524;GO:0016020;GO:0004012;GO:0016021;GO:0016787;GO:0000166;GO:0015914;GO:0045332;GO:0000287	molecular_function;cellular_component;molecular_function;cellular_component;molecular_function;molecular_function;biological_process;biological_process;molecular_function	ATP binding;membrane;phospholipid-translocating ATPase activity;integral component of membrane;hydrolase activity;nucleotide binding;phospholipid transport;phospholipid translocation;magnesium ion binding	-	-	-
ENSMUSG00000055866	58	57	9	15	2.1133	5.45338	55.2256	6.67e-09	2.8e-07	Per2	ENSMUSG00000055866	A0A0R4J0U3	Period circadian protein homolog 2	NP_035196.2	period circadian protein homolog 2	18627	Per2	period circadian clock 2	O	PF12114;PF08447	Period protein 2/3C-terminal region;PAS fold	IPR000014;IPR022728;IPR035965;IPR013655	PAS domain;Period circadian-like, C-terminal;PAS domain superfamily;PAS fold-3	-	-	GO:0007623;GO:0000122;GO:0000989;GO:0005634;GO:0045892	biological_process;biological_process;molecular_function;cellular_component;biological_process	circadian rhythm;negative regulation of transcription by RNA polymerase II;transcription factor activity, transcription factor binding;nucleus;negative regulation of transcription, DNA-templated	K02633;K02633;K02633;K02633	ko04710;ko04711;ko04713;ko05168	Circadian rhythm;Circadian rhythm - fly;Circadian entrainment;Herpes simplex infection
ENSMUSG00000020186	15	14	52	54	-1.99653	5.42455	55.1942	6.72e-09	2.81e-07	Csrp2	ENSMUSG00000020186	A0A1W2P845	Cysteine and glycine-rich protein 2	-	-	13008	Csrp2	cysteine and glycine-rich protein 2	O	-	-	IPR001781	Zinc finger, LIM-type	-	-	GO:0046872	molecular_function	metal ion binding	-	-	-
ENSMUSG00000036928	390	320	172	186	0.84996	8.3195	54.8367	7.23e-09	3.01e-07	Stag3	ENSFCAG00000010798	M3WDY5	Stromal antigen 3	-	-	-	-	-	-	PF08514	STAG domain	IPR016024;IPR020839;IPR013721	Armadillo-type fold;Stromalin conservative domain;STAG	KOG2011;COG5537	Sister chromatid cohesion complex Cohesin, subunit STAG/IRR1/SCC3;Cohesin	GO:0000794;GO:0001673;GO:0034502;GO:0000800;GO:0030893;GO:0000795;GO:0007129;GO:0034991;GO:0000802	cellular_component;cellular_component;biological_process;cellular_component;cellular_component;cellular_component;biological_process;cellular_component;cellular_component	condensed nuclear chromosome;male germ cell nucleus;protein localization to chromosome;lateral element;meiotic cohesin complex;synaptonemal complex;synapsis;nuclear meiotic cohesin complex;transverse filament	-	-	-
ENSMUSG00000022887	93	85	26	29	1.5538	6.16527	54.8009	7.29e-09	3.03e-07	Masp1	-	A0A061I687	Mannan-binding lectin serine protease 1	-	-	-	-	-	-	PF00431;PF00089;PF00084	CUB domain;Trypsin;Sushi repeat (SCR repeat)	IPR013032;IPR035976;IPR000436;IPR009003;IPR018114;IPR033116;IPR001254;IPR000859;IPR035914;IPR001881;IPR018097;IPR001314	EGF-like, conserved site;Sushi/SCR/CCP superfamily;Sushi/SCR/CCP domain;Peptidase S1, PA clan;Serine proteases, trypsin family, histidine active site;Serine proteases, trypsin family, serine active site;Serine proteases, trypsin domain;CUB domain;Spermadhesin, CUB domain superfamily;EGF-like calcium-binding domain;EGF-like calcium-binding, conserved site;Peptidase S1A, chymotrypsin family	-	-	GO:0008233;GO:0006508;GO:0008236;GO:0004252;GO:0016787;GO:0005576;GO:0005509	molecular_function;biological_process;molecular_function;molecular_function;molecular_function;cellular_component;molecular_function	peptidase activity;proteolysis;serine-type peptidase activity;serine-type endopeptidase activity;hydrolase activity;extracellular region;calcium ion binding	-	-	-
ENSMUSG00000031029	192	179	87	75	1.05783	7.32986	54.5996	7.6e-09	3.15e-07	Eif3f	-	Q3UVY8	Eukaryotic translation initiation factor 3 subunit F	NP_079620.2	eukaryotic translation initiation factor 3 subunit F	66085	Eif3f	eukaryotic translation initiation factor 3, subunit F	O	PF01398;PF13012	JAB1/Mov34/MPN/PAD-1 ubiquitin protease;Maintenance of mitochondrial structure and function	IPR024969;IPR037518;IPR000555;IPR027531	Rpn11/EIF3F, C-terminal;MPN domain;JAB1/MPN/MOV34 metalloenzyme domain;Eukaryotic translation initiation factor 3 subunit F	COG1310;KOG2975	Predicted metal-dependent protease of the PAD1/JAB1 superfamily;Translation initiation factor 3, subunit f (eIF-3f)	GO:0005737;GO:0002183;GO:0005852;GO:0003743;GO:0006412;GO:0033290;GO:0001732;GO:0016282;GO:0006413	cellular_component;biological_process;cellular_component;molecular_function;biological_process;cellular_component;biological_process;cellular_component;biological_process	cytoplasm;cytoplasmic translational initiation;eukaryotic translation initiation factor 3 complex;translation initiation factor activity;translation;eukaryotic 48S preinitiation complex;formation of cytoplasmic translation initiation complex;eukaryotic 43S preinitiation complex;translational initiation	K03249	ko03013	RNA transport
ENSMUSG00000052852	92	83	165	165	-1.0505	7.27058	54.5769	7.63e-09	3.15e-07	Reep1	ENSMUSG00000052852	A0A1D5RLF1	Receptor expression-enhancing protein	-	-	-	-	-	-	-	-	IPR004345	TB2/DP1/HVA22-related protein	-	-	GO:0016020;GO:0016021	cellular_component;cellular_component	membrane;integral component of membrane	-	-	-
ENSMUSG00000039218	1307	1332	756	797	0.62915	10.2838	54.5016	7.75e-09	3.2e-07	Srrm2	ENSRNOG00000058561	A0A0G2K2M9	Serine/arginine repetitive matrix 2	-	-	-	-	-	-	PF08312	cwf21 domain	IPR013170;IPR024945	mRNA splicing factor Cwf21 domain;Spt5 C-terminal domain	-	-	GO:0000398;GO:0005575;GO:0003674;GO:0015030;GO:0070742;GO:0047485;GO:0071013;GO:0008150;GO:0071007;GO:0016607;GO:0003723;GO:0005634	biological_process;cellular_component;molecular_function;cellular_component;molecular_function;molecular_function;cellular_component;biological_process;cellular_component;cellular_component;molecular_function;cellular_component	mRNA splicing, via spliceosome;cellular_component;molecular_function;Cajal body;C2H2 zinc finger domain binding;protein N-terminus binding;catalytic step 2 spliceosome;biological_process;U2-type catalytic step 2 spliceosome;nuclear speck;RNA binding;nucleus	-	-	-
ENSMUSG00000035274	43	42	6	7	2.55091	4.98256	54.3445	8.01e-09	3.29e-07	Tpbg	ENSMMUG00000005196	F7CT46	Trophoblast glycoprotein	XP_014992235.1;NP_001180630.1	-;trophoblast glycoprotein precursor	693944	TPBG	trophoblast glycoprotein	O	PF13855;PF01462	Leucine rich repeat;Leucine rich repeat N-terminal domain	IPR003591;IPR000372;IPR032675;IPR001611;IPR000483	Leucine-rich repeat, typical subtype;Leucine-rich repeat N-terminal domain;Leucine-rich repeat domain superfamily;Leucine-rich repeat;Cysteine-rich flanking region, C-terminal	KOG0619;COG4886	FOG: Leucine rich repeat;Leucine-rich repeat (LRR) protein	GO:0005737;GO:0016020;GO:0005783;GO:0051965;GO:0016021	cellular_component;cellular_component;cellular_component;biological_process;cellular_component	cytoplasm;membrane;endoplasmic reticulum;positive regulation of synapse assembly;integral component of membrane	-	-	-
ENSMUSG00000020863	264	250	128	124	0.89129	7.8461	54.2462	8.18e-09	3.35e-07	Luc7l3	ENSSTOG00000004234	A0A287D9T6	LUC7 like 3 pre-mRNA splicing factor	-	-	-	-	-	-	-	-	IPR004882	Luc7-related	-	-	GO:0005685;GO:0006376;GO:0003729	cellular_component;biological_process;molecular_function	U1 snRNP;mRNA splice site selection;mRNA binding	-	-	-
ENSMUSG00000056666	10	16	48	54	-2.09699	5.35226	54.197	8.26e-09	3.38e-07	Retsat	-	A4FUU4	Retsat protein	-	-	67442	Retsat	retinol saturase (all trans retinol 13,14 reductase)	O	PF00890;PF01593;PF13450	AD binding domain;lavin containing amine oxidoreductase;NAD(P)-binding Rossmann-like domain	IPR036188	FAD/NAD(P)-binding domain superfamily	KOG4254;COG1233	Phytoene desaturase;Phytoene dehydrogenase and related proteins	-	-	-	-	-	-
ENSMUSG00000034219	140	147	283	218	-0.939153	7.90618	54.1662	8.32e-09	3.38e-07	Septin14	ENSMUSG00000034219	S4R2P6	Septin-14	NP_083102.1	septin-14	74222	Septin14	septin 14	O	PF00735	Septin	IPR027417;IPR016491;IPR030379	P-loop containing nucleoside triphosphate hydrolase;Septin;Septin-type guanine nucleotide-binding (G) domain	KOG2655;COG5019	Septin family protein (P-loop GTPase);Septin family protein	GO:0005525;GO:0000166	molecular_function;molecular_function	GTP binding;nucleotide binding	-	-	-
ENSMUSG00000002897	136	162	52	64	1.2241	6.97248	54.1594	8.33e-09	3.38e-07	Il17ra	ENSRNOG00000011153	D4A740	Interleukin 17 receptor A	NP_001101353.2	interleukin-17 receptor A	312679	Il17ra	interleukin 17 receptor A	O	PF16578;PF16556;PF08357	Interleukin 17 receptor D;Interleukin-17 receptor, fibronectin-III-like domain 1;SEFIR domain	IPR038683;IPR013568;IPR032356	Interleukin-17 receptor A/B, FnIII-like domain 1 superfamily;SEFIR domain;Interleukin-17 receptor, fibronectin-III-like domain 1	ENOG410IH6C;ENOG4111HRA	-;-	GO:0030368;GO:0005575;GO:0003674;GO:0005102;GO:0071345;GO:0050832;GO:0016020;GO:0005887;GO:1900017;GO:2000664;GO:0005886;GO:0072537;GO:0050729;GO:0032747;GO:0016021;GO:2000667;GO:0071621;GO:0019221	molecular_function;cellular_component;molecular_function;molecular_function;biological_process;biological_process;cellular_component;cellular_component;biological_process;biological_process;cellular_component;biological_process;biological_process;biological_process;cellular_component;biological_process;biological_process;biological_process	interleukin-17 receptor activity;cellular_component;molecular_function;signaling receptor binding;cellular response to cytokine stimulus;defense response to fungus;membrane;integral component of plasma membrane;positive regulation of cytokine production involved in inflammatory response;positive regulation of interleukin-5 secretion;plasma membrane;fibroblast activation;positive regulation of inf…	K05164	ko04060	Cytokine-cytokine receptor interaction
ENSMUSG00000063063	166	138	61	62	1.16692	7.01541	54.0327	8.55e-09	3.47e-07	Ctnna2	ENSMUSG00000063063	E0CXB9	Catenin alpha-2	XP_017176860.1	catenin alpha-2 isoform X1	12386	Ctnna2	catenin (cadherin associated protein), alpha 2	O	PF01044	Vinculin family	IPR000633;IPR030046;IPR001033;IPR006077;IPR036723	Vinculin, conserved site;Alpha N-catenin;Alpha-catenin;Vinculin/alpha-catenin;Alpha-catenin/vinculin-like superfamily	KOG3681;ENOG410XSRU	Alpha-catenin;-	GO:0051015;GO:0048813;GO:0030424;GO:0051823;GO:0060134;GO:0007155;GO:0048854;GO:0015629;GO:0005198;GO:0021942;GO:0005913;GO:0030027;GO:0014069;GO:0016323;GO:0042802;GO:0005912;GO:0007409;GO:0045296	molecular_function;biological_process;cellular_component;biological_process;biological_process;biological_process;biological_process;cellular_component;molecular_function;biological_process;cellular_component;cellular_component;cellular_component;cellular_component;molecular_function;cellular_component;biological_process;molecular_function	actin filament binding;dendrite morphogenesis;axon;regulation of synapse structural plasticity;prepulse inhibition;cell adhesion;brain morphogenesis;actin cytoskeleton;structural molecule activity;radial glia guided migration of Purkinje cell;cell-cell adherens junction;lamellipodium;postsynaptic density;basolateral plasma membrane;identical protein binding;adherens junction;axonogenesis;cadherin…	-	-	-
ENSMUSG00000022037	15407	15060	10258	9988	0.45343	13.8792	53.9041	8.78e-09	3.55e-07	Clu	-	Q549A5	Clusterin	XP_006518567.1;NP_038520.2	-;clusterin preproprotein	12759	Clu	clusterin	O	PF01093	Clusterin	IPR033986;IPR000753;IPR016016;IPR016015;IPR016014	Clusterin, conserved site;Clusterin-like;Clusterin;Clusterin, C-terminal;Clusterin, N-terminal	ENOG410YYKB;ENOG410IHRB	-;-	GO:0005737;GO:0032286;GO:1902004;GO:1905892;GO:0017038;GO:1903573;GO:0071944;GO:1902230;GO:0097440;GO:0009986;GO:0051787;GO:1902847;GO:0050821;GO:0005634;GO:0001540;GO:0061077;GO:0048156;GO:0005615;GO:0009615;GO:0060548;GO:0032991;GO:0034366;GO:0050750;GO:0032760;GO:0045429;GO:0005576;GO:0031012;GO:1905907;GO:0005856;GO:0044877;GO:0051131;GO:0031625;GO:1902998;GO:0032464;GO:0051092;GO:0016020;GO:…	cellular_component;biological_process;biological_process;biological_process;biological_process;biological_process;cellular_component;biological_process;cellular_component;cellular_component;molecular_function;biological_process;biological_process;cellular_component;molecular_function;biological_process;molecular_function;cellular_component;biological_process;biological_process;cellular_component;…	cytoplasm;central nervous system myelin maintenance;positive regulation of amyloid-beta formation;negative regulation of cellular response to thapsigargin;protein import;negative regulation of response to endoplasmic reticulum stress;cell periphery;negative regulation of intrinsic apoptotic signaling pathway in response to DNA damage;apical dendrite;cell surface;misfolded protein binding;regulati…	K17252	ko04610	Complement and coagulation cascades
ENSMUSG00000046731	81	68	15	24	1.79088	5.86736	53.8489	8.89e-09	3.58e-07	Kctd11	-	T0M3P5	Arf-GAP with coiled-coil, ANK repeat and PH domain-containing protein 1	-	-	103000000	ACAP1	ArfGAP with coiled-coil, ankyrin repeat and PH domains 1	-	PF04979;PF12796;PF01412;PF02214;PF00169;PF16746	Protein phosphatase inhibitor 2 (IPP-2);Ankyrin repeats (3 copies);Putative GTPase activating protein for Arf;BTB/POZ domain;PH domain;BAR domain of APPL family	IPR003131;IPR037278;IPR001164;IPR001849;IPR020683;IPR036770;IPR027267;IPR011333;IPR007062;IPR011993;IPR000210;IPR002110;IPR038508	Potassium channel tetramerisation-type BTB domain;ARFGAP/RecO-like zinc finger;Arf GTPase activating protein;Pleckstrin homology domain;Ankyrin repeat-containing domain;Ankyrin repeat-containing domain superfamily;AH/BAR domain superfamily;SKP1/BTB/POZ domain superfamily;Protein phosphatase inhibitor 2 (IPP-2);PH-like domain superfamily;BTB/POZ domain;Ankyrin repeat;ArfGAP domain superfamily	-	-	GO:0009966;GO:0043666;GO:0004864;GO:0051260;GO:0043547;GO:0005096;GO:0032515;GO:0046872	biological_process;biological_process;molecular_function;biological_process;biological_process;molecular_function;biological_process;molecular_function	regulation of signal transduction;regulation of phosphoprotein phosphatase activity;protein phosphatase inhibitor activity;protein homooligomerization;positive regulation of GTPase activity;GTPase activator activity;negative regulation of phosphoprotein phosphatase activity;metal ion binding	-	-	-
ENSMUSG00000037681	51	66	112	148	-1.28574	6.8568	53.7824	9.01e-09	3.62e-07	Esyt3	ENSRNOG00000022704	D3ZC04	Extended synaptotagmin 3	XP_343455.4;XP_001070598.2	-;extended synaptotagmin-3	363120	Esyt3	extended synaptotagmin 3	O	PF00168;PF17047	C2 domain;Synaptotagmin-like mitochondrial-lipid-binding domain	IPR000008;IPR037749;IPR037733;IPR037752;IPR031468;IPR035892	C2 domain;Extended synaptotagmin, C2B domain;Extended synaptotagmin, C2A domain;Extended synaptotagmin, C-terminal C2 domain;Synaptotagmin-like mitochondrial-lipid-binding domain;C2 domain superfamily	ENOG410YCXU;ENOG410ISCB	-;-	GO:0061817;GO:0031227;GO:0005887;GO:0016020;GO:0008289;GO:0016021;GO:0031234;GO:0044232;GO:0006869	biological_process;cellular_component;cellular_component;cellular_component;molecular_function;cellular_component;cellular_component;cellular_component;biological_process	endoplasmic reticulum-plasma membrane tethering;intrinsic component of endoplasmic reticulum membrane;integral component of plasma membrane;membrane;lipid binding;integral component of membrane;extrinsic component of cytoplasmic side of plasma membrane;organelle membrane contact site;lipid transport	-	-	-
ENSMUSG00000021094	53	56	110	126	-1.24856	6.73065	53.7755	9.02e-09	3.62e-07	Dhrs7	ENSMUSG00000021094	A0A1Y7VN19	Dehydrogenase/reductase SDR family member 7	-	-	-	-	-	-	-	-	IPR002347;IPR020904;IPR036291	Short-chain dehydrogenase/reductase SDR;Short-chain dehydrogenase/reductase, conserved site;NAD(P)-binding domain superfamily	-	-	GO:0016491;GO:0055114	molecular_function;biological_process	oxidoreductase activity;oxidation-reduction process	-	-	-
ENSMUSG00000024038	18	25	62	71	-1.75884	5.78916	53.6389	9.29e-09	3.71e-07	Ndufv3	ENSMUSG00000024038	Q3U422	NADH dehydrogenase [ubiquinone] flavoprotein 3, mitochondrial	NP_084363.2	NADH dehydrogenase	78330	Ndufv3	NADH:ubiquinone oxidoreductase core subunit V3	O	PF15880	NADH dehydrogenase [ubiquinone] flavoprotein 3, mitochondrial	IPR026193	NADH-ubiquinone oxidoreductase flavoprotein 3	ENOG410YVZC;ENOG410IXG2	-;-	GO:0005747;GO:0005739	cellular_component;cellular_component	mitochondrial respiratory chain complex I;mitochondrion	-	-	-
ENSMUSG00000032875	99	76	21	30	1.63728	6.12228	53.5821	9.4e-09	3.75e-07	Arhgef17	ENSRNOG00000053502	A0A0G2JXT9	Rho guanine nucleotide exchange factor	-	-	-	-	-	-	PF00621	RhoGEF domain	IPR036322;IPR035899;IPR015943;IPR011993;IPR000219	WD40-repeat-containing domain superfamily;Dbl homology (DH) domain superfamily;WD40/YVTN repeat-like-containing domain superfamily;PH-like domain superfamily;Dbl homology (DH) domain	-	-	GO:0065009;GO:0005089;GO:0030036;GO:0005085;GO:0035023	biological_process;molecular_function;biological_process;molecular_function;biological_process	regulation of molecular function;Rho guanyl-nucleotide exchange factor activity;actin cytoskeleton organization;guanyl-nucleotide exchange factor activity;regulation of Rho protein signal transduction	-	-	-
ENSMUSG00000019768	4	8	33	40	-2.71454	4.80296	53.4735	9.62e-09	3.82e-07	Esr1	-	E7FJU2	Estrogen receptor	XP_011241370.1;XP_006512496.1;NP_001289462.1;NP_001289460.1;XP_011241368.1;NP_001289461.1;XP_011241369.1;XP_006512498.1;XP_006512497.1;NP_031982.1	-;-;estrogen receptor isoform 2;-;-;-;-;-;-;estrogen receptor isoform 1	13982	Esr1	estrogen receptor 1 (alpha)	O	PF00105;PF00104;PF02159;PF12743	Zinc finger, C4 type (two domains);Ligand-binding domain of nuclear hormone receptor;Oestrogen receptor;Oestrogen-type nuclear receptor final C-terminal	IPR024736;IPR024178;IPR000536;IPR001723;IPR001292;IPR001628;IPR013088;IPR035500	Oestrogen-type nuclear receptor final C-terminal domain;Oestrogen receptor/oestrogen-related receptor;Nuclear hormone receptor, ligand-binding domain;Nuclear hormone receptor;Oestrogen receptor;Zinc finger, nuclear hormone receptor-type;Zinc finger, NHR/GATA-type;Nuclear hormone receptor-like domain superfamily	KOG3575;ENOG410XRZC	FOG: Hormone receptors;-	GO:0005737;GO:1903799;GO:0071392;GO:0003700;GO:0019899;GO:0008013;GO:0001223;GO:0030331;GO:0005886;GO:0045893;GO:0043627;GO:0042802;GO:0008134;GO:0001093;GO:0032355;GO:0010629;GO:0017025;GO:0045899;GO:0006366;GO:0000122;GO:0000978;GO:0003682;GO:0045944;GO:0008289;GO:0032991;GO:0003707;GO:0043565;GO:0001046;GO:0038052;GO:0006351;GO:0008270;GO:0001077;GO:0051091;GO:0043124;GO:0034056;GO:0030520;GO:…	cellular_component;biological_process;biological_process;molecular_function;molecular_function;molecular_function;molecular_function;molecular_function;cellular_component;biological_process;biological_process;molecular_function;molecular_function;molecular_function;biological_process;biological_process;molecular_function;biological_process;biological_process;biological_process;molecular_function;…	cytoplasm;negative regulation of production of miRNAs involved in gene silencing by miRNA;cellular response to estradiol stimulus;DNA binding transcription factor activity;enzyme binding;beta-catenin binding;transcription coactivator binding;estrogen receptor binding;plasma membrane;positive regulation of transcription, DNA-templated;response to estrogen;identical protein binding;transcription fa…	K08550;K08550;K08550;K08550;K08550;K08550	ko04917;ko04919;ko01522;ko04961;ko05205;ko04915	Prolactin signaling pathway;Thyroid hormone signaling pathway;Endocrine resistance;Endocrine and other factor-regulated calcium reabsorption;Proteoglycans in cancer;Estrogen signaling pathway
[truncated: 14,384 more rows]
