# Supplementary material for: METTL16 is Required for Meiotic Sex Chromosome Inactivation and DSB Formation and Recombination during Male Meiosis
Source: Adv Sci (Weinh). 2024 Nov 28;12(3):2406332. doi: 10.1002/advs.202406332 (PMC11744674; doi:10.1002/advs.202406332)
Supplement: Supplementary file 2 — Supporting Information [file ADVS-12-2406332-s002.zip › Table S7.xlsx]

## Sheet: Sheet1
Supplementary Table 7. The reduced translation efficiency (TE) identified in iKO spermatocytes determined by Ribo-seq and RNA-seq.
ID	iKO-1 TE	iKO-2 TE	Ctrl-1 TE	Ctrl-2 TE	logFC	PValue	GeneName	Ensembl_ID	uniprot_ID	uniprot_Description	NR_ID	NR_Description	Refseq_ID	Symbol	Refseq_Description	Nomenclature_status	pfam_ID	pfam_Description	interpro_ID	interpro_Description	eggNOG_ID	eggNOG_Description	GO_term	GO_class	GO_description	KEGG_KO	KEGG_pathway	KEGG_description
ENSMUSG00000000120	0.0159065	0.0221751	0.0227594	1.96065	-0.805779	0.0393757	Ngfr	ENSMUSG00000000120	Q8CFT3	Nerve growth factor receptor	NP_150086.2	tumor necrosis factor receptor superfamily member 16 precursor	18053	Ngfr	nerve growth factor receptor (TNFR superfamily, member 16)	O	PF00020;PF00531	TNFR/NGFR cysteine-rich region;eath domain	IPR001368;IPR022325;IPR034046;IPR011029;IPR000488	TNFR/NGFR cysteine-rich region;Tumour necrosis factor receptor 16;Tumor necrosis factor receptor 16, N-terminal;Death-like domain superfamily;Death domain	ENOG4111F3C;ENOG410IQFC	-;-	GO:0005622;GO:0031625;GO:1903588;GO:0005516;GO:1900182;GO:0016020;GO:0007266;GO:0016021;GO:0005886;GO:0051402;GO:0005035;GO:1904646;GO:0015026;GO:0006919;GO:0007165;GO:1902895	cellular_component;molecular_function;biological_process;molecular_function;biological_process;cellular_component;biological_process;cellular_component;cellular_component;biological_process;molecular_function;biological_process;molecular_function;biological_process;biological_process;biological_process	intracellular;ubiquitin protein ligase binding;negative regulation of blood vessel endothelial cell proliferation involved in sprouting angiogenesis;calmodulin binding;positive regulation of protein localization to nucleus;membrane;Rho protein signal transduction;integral component of membrane;plasma membrane;neuron apoptotic process;death receptor activity;cellular response to amyloid-beta;corec…	K02583;K02583;K02583;K02583;K02583;K02583;K02583	ko04015;ko04215;ko04014;ko04060;ko05202;ko04722;ko04151	Rap1 signaling pathway;Apoptosis - multiple species;Ras signaling pathway;Cytokine-cytokine receptor interaction;Transcriptional misregulation in cancer;Neurotrophin signaling pathway;PI3K-Akt signaling pathway
ENSMUSG00000000127	0.223497	0.148301	0.339321	0.229002	-0.570589	0.0181527	Fer	ENSRNOG00000015898	A0A140TAC4	Tyrosine-protein kinase	XP_017451872.1	tyrosine-protein kinase Fer isoform X2	301737	Fer	FER tyrosine kinase	O	PF07714;PF00017;PF00611	Protein tyrosine kinase;SH2 domain;es/CIP4, and EFC/F-BAR homology domain	IPR000980;IPR020635;IPR028539;IPR001245;IPR000719;IPR027267;IPR036860;IPR011009;IPR035849;IPR037452;IPR031160;IPR008266;IPR017441;IPR016250;IPR001060	SH2 domain;Tyrosine-protein kinase, catalytic domain;Tyrosine-protein kinase Fer;Serine-threonine/tyrosine-protein kinase, catalytic domain;Protein kinase domain;AH/BAR domain superfamily;SH2 domain superfamily;Protein kinase-like domain superfamily;Fes/Fps/Fer, SH2 domain;Tyrosine-protein kinase Fer, F-BAR domain;F-BAR domain;Tyrosine-protein kinase, active site;Protein kinase, ATP binding site;…	-	-	GO:0018108;GO:0005737;GO:0005524;GO:0007155;GO:0036119;GO:0036006;GO:0010591;GO:0031234;GO:0006935;GO:0007165;GO:0004672;GO:0038028;GO:0019221;GO:0008284;GO:0070102;GO:0008289;GO:0008283;GO:0034446;GO:0050904;GO:0016301;GO:0034614;GO:0008157;GO:0032869;GO:0005856;GO:0016310;GO:0004715;GO:0030054;GO:0001932;GO:0044331;GO:0030838;GO:0051092;GO:0004713;GO:0033007;GO:0000226;GO:0038109;GO:0030027;GO:…	biological_process;cellular_component;molecular_function;biological_process;biological_process;biological_process;biological_process;cellular_component;biological_process;biological_process;molecular_function;biological_process;biological_process;biological_process;biological_process;molecular_function;biological_process;biological_process;biological_process;molecular_function;biological_process;…	peptidyl-tyrosine phosphorylation;cytoplasm;ATP binding;cell adhesion;response to platelet-derived growth factor;cellular response to macrophage colony-stimulating factor stimulus;regulation of lamellipodium assembly;extrinsic component of cytoplasmic side of plasma membrane;chemotaxis;signal transduction;protein kinase activity;insulin receptor signaling pathway via phosphatidylinositol 3-kinase…	-	-	-
ENSMUSG00000000148	4.67959	3.99806	6.71954	6.83264	-0.595441	0.0155085	Brat1	ENSMUSG00000000148	E9QLK3	BRCA1-associated ATM activator 1	NP_001263216.1	BRCA1-associated ATM activator 1 isoform 3	231841	Brat1	BRCA1-associated ATM activator 1	O	PF02985	HEAT repeat	IPR016024;IPR011989;IPR000357	Armadillo-type fold;Armadillo-like helical;HEAT repeat	ENOG410IEZF;ENOG4110J7I	-;-	GO:0006915;GO:0005737;GO:0006974;GO:0005654;GO:0030307;GO:0008283;GO:0010212;GO:0006006;GO:0001934;GO:0016477;GO:0005634;GO:0051646	biological_process;cellular_component;biological_process;cellular_component;biological_process;biological_process;biological_process;biological_process;biological_process;biological_process;cellular_component;biological_process	apoptotic process;cytoplasm;cellular response to DNA damage stimulus;nucleoplasm;positive regulation of cell growth;cell proliferation;response to ionizing radiation;glucose metabolic process;positive regulation of protein phosphorylation;cell migration;nucleus;mitochondrion localization	-	-	-
ENSMUSG00000000168	2.13553	1.89105	2.95877	3.15729	-0.557524	0.00236876	Dlat	ENSCGRG00000007219;ENSCGRG00001001078	G3H2H5	Acetyltransferase component of pyruvate dehydrogenase complex	XP_003498579.1	dihydrolipoyllysine-residue acetyltransferase component of pyruvate dehydrogenase complex, mitochondrial	100773493	Dlat	dihydrolipoamide S-acetyltransferase	-	PF02817;PF00198;PF00364	e3 binding domain;2-oxoacid dehydrogenases acyltransferase (catalytic domain);Biotin-requiring enzyme	IPR036625;IPR011053;IPR001078;IPR006257;IPR003016;IPR023213;IPR000089;IPR004167	E3-binding domain superfamily;Single hybrid motif;2-oxoacid dehydrogenase acyltransferase, catalytic domain;Dihydrolipoyllysine-residue acetyltransferase component of pyruvate dehydrogenase complex;2-oxo acid dehydrogenase, lipoyl-binding site;Chloramphenicol acetyltransferase-like domain superfamily;Biotin/lipoyl attachment;Peripheral subunit-binding domain	-	-	GO:0006090;GO:0008152;GO:0016746;GO:0005759;GO:0034604;GO:0004742;GO:0016740;GO:0043209;GO:0005739;GO:0006086;GO:0045254;GO:0042802	biological_process;biological_process;molecular_function;cellular_component;molecular_function;molecular_function;molecular_function;cellular_component;cellular_component;biological_process;cellular_component;molecular_function	pyruvate metabolic process;metabolic process;transferase activity, transferring acyl groups;mitochondrial matrix;pyruvate dehydrogenase (NAD+) activity;dihydrolipoyllysine-residue acetyltransferase activity;transferase activity;myelin sheath;mitochondrion;acetyl-CoA biosynthetic process from pyruvate;pyruvate dehydrogenase complex;identical protein binding	K00627;K00627;K00627;K00627	ko00620;ko00010;ko01200;ko00020	Pyruvate metabolism;Glycolysis / Gluconeogenesis;Carbon metabolism;Citrate cycle (TCA cycle)
ENSMUSG00000000197	0.572221	0.537215	1.9556	0.960551	-1.32765	0.0743935	Nalcn	ENSMUSG00000000197	E9QLE4	Sodium leak channel non-selective protein	NP_796367.3	sodium leak channel non-selective protein	338370	Nalcn	sodium leak channel, non-selective	O	PF00520	Ion transport protein	IPR005821;IPR028823;IPR027359	Ion transport domain;Sodium leak channel non-selective protein;Voltage-dependent channel domain superfamily	KOG2301;ENOG410XNP6	Voltage-gated Ca2+ channels, alpha1 subunits;-	GO:0055085;GO:0006811;GO:0034220;GO:0016020;GO:0005261;GO:0005216;GO:0098655;GO:0016021	biological_process;biological_process;biological_process;cellular_component;molecular_function;molecular_function;biological_process;cellular_component	transmembrane transport;ion transport;ion transmembrane transport;membrane;cation channel activity;ion channel activity;cation transmembrane transport;integral component of membrane	-	-	-
ENSMUSG00000000223	1.00662	0.872924	1.25312	1.38146	-0.440181	0.0470784	Drp2	ENSMUSG00000000223	B1AV35	Dystrophin-related protein 2	XP_006528559.1	dystrophin-related protein 2 isoform X2	13497	Drp2	dystrophin related protein 2	O	PF00569;PF09068;PF00397;PF09069;PF00435	Zinc finger, ZZ type;hand;WW domain;-hand;Spectrin repeat	IPR018159;IPR015153;IPR015154;IPR011992;IPR001202;IPR036020;IPR002017;IPR000433	Spectrin/alpha-actinin;EF-hand domain, type 1;EF-hand domain, type 2;EF-hand domain pair;WW domain;WW domain superfamily;Spectrin repeat;Zinc finger, ZZ-type	ENOG410KCP3;ENOG410XQUI	-;-	GO:0008270;GO:0005886;GO:0046872	molecular_function;cellular_component;molecular_function	zinc ion binding;plasma membrane;metal ion binding	-	-	-
ENSMUSG00000000253	0.58688	0.0146305	1.69186	1.80379	-2.39584	0.0820978	Gmpr	ENSRNOG00000017250	F1LRV6	GMP reductase	-	-	-	-	-	-	PF00478	IMP dehydrogenase / GMP reductase domain	IPR005993;IPR013785;IPR015875;IPR001093	GMP reductase;Aldolase-type TIM barrel;IMP dehydrogenase / GMP reductase, conserved site;IMP dehydrogenase/GMP reductase	COG0516;KOG2550	IMP dehydrogenase/GMP reductase;IMP dehydrogenase/GMP reductase	GO:0016491;GO:0055114;GO:0009117;GO:0003920;GO:0006163;GO:0006144;GO:1902560;GO:0003824;GO:0046872	molecular_function;biological_process;biological_process;molecular_function;biological_process;biological_process;cellular_component;molecular_function;molecular_function	oxidoreductase activity;oxidation-reduction process;nucleotide metabolic process;GMP reductase activity;purine nucleotide metabolic process;purine nucleobase metabolic process;GMP reductase complex;catalytic activity;metal ion binding	-	-	-
ENSMUSG00000000359	2.00787	1.28337	2.47854	8.99103	-1.72941	0.0352261	Rem1	-	B2RWZ4	Rad and gem related GTP binding protein 1	-	-	19700	Rem1	rad and gem related GTP binding protein 1	O	PF00071	Ras family	IPR017358;IPR001806;IPR020849;IPR005225;IPR027417	Ras-related small G protein, RGK family;Small GTPase superfamily;Small GTPase superfamily, Ras type;Small GTP-binding protein domain;P-loop containing nucleoside triphosphate hydrolase	COG1100;KOG0395	GTPase SAR1 and related small G proteins;Ras-related GTPase	GO:0005525;GO:0016020;GO:0000166;GO:1901842;GO:0003924;GO:0007165	molecular_function;cellular_component;molecular_function;biological_process;molecular_function;biological_process	GTP binding;membrane;nucleotide binding;negative regulation of high voltage-gated calcium channel activity;GTPase activity;signal transduction	-	-	-
ENSMUSG00000000365	1.33022	1.18156	1.72543	1.50931	-0.320336	0.00889386	Rnf17	ENSRNOG00000008059	D3ZLP2	Ring finger protein 17	NP_001178614.1	RING finger protein 17	305908	Rnf17	ring finger protein 17	O	PF00567	Tudor domain	IPR035437;IPR002999;IPR017907	SNase-like, OB-fold superfamily;Tudor domain;Zinc finger, RING-type, conserved site	ENOG410ZWK2;ENOG410IPQY	-;-	GO:0007286;GO:0005737;GO:0042803	biological_process;cellular_component;molecular_function	spermatid development;cytoplasm;protein homodimerization activity	-	-	-
ENSMUSG00000000374	0.251187	0.142674	0.458235	0.338534	-0.980403	0.0235832	Trappc10	ENSMUSG00000000374	F8VQF9	Trafficking protein particle complex subunit 10	NP_001074524.1	trafficking protein particle complex subunit 10	216131	Trappc10	trafficking protein particle complex 10	O	PF12584	Trafficking protein particle complex subunit 10, TRAPPC10	IPR022233	TRAPP II complex, TRAPPC10	KOG1931;ENOG410XNVF	Putative transmembrane protein;-	-	-	-	-	-	-
ENSMUSG00000000631	0.325006	0.38344	0.434686	0.484457	-0.331253	0.0363831	Myo18a	ENSMUSG00000000631	E9QAX2	Unconventional myosin-XVIIIa	XP_011247392.1;NP_001278142.1	-;unconventional myosin-XVIIIa isoform 1	360013	Myo18a	myosin XVIIIA	O	PF00595;PF00063;PF01576	PDZ domain (Also known as DHR or GLGF);Myosin head (motor domain);Myosin tail	IPR036961;IPR000048;IPR036034;IPR027401;IPR002928;IPR036064;IPR001609;IPR001478;IPR031244;IPR027417	Kinesin motor domain superfamily;IQ motif, EF-hand binding site;PDZ superfamily;Myosin IQ motif-containing domain superfamily;Myosin tail;Class XVIII myosin, motor domain;Myosin head, motor domain;PDZ domain;Unconventional myosin-XVIIIa;P-loop containing nucleoside triphosphate hydrolase	KOG0161;COG5022	Myosin class II heavy chain;Myosin heavy chain	GO:0008017;GO:0005524;GO:0090164;GO:0090161;GO:0043066;GO:0007018;GO:0003774;GO:0016477;GO:0043030;GO:0050714;GO:0051015;GO:0042641;GO:1903028;GO:0000139;GO:0003779;GO:0043531;GO:0048194;GO:0003777;GO:0016459;GO:0005802;GO:0007030;GO:0000166;GO:0031032	molecular_function;molecular_function;biological_process;biological_process;biological_process;biological_process;molecular_function;biological_process;biological_process;biological_process;molecular_function;cellular_component;biological_process;cellular_component;molecular_function;molecular_function;biological_process;molecular_function;cellular_component;cellular_component;biological_process;…	microtubule binding;ATP binding;asymmetric Golgi ribbon formation;Golgi ribbon formation;negative regulation of apoptotic process;microtubule-based movement;motor activity;cell migration;regulation of macrophage activation;positive regulation of protein secretion;actin filament binding;actomyosin;positive regulation of opsonization;Golgi membrane;actin binding;ADP binding;Golgi vesicle budding;mi…	-	-	-
ENSMUSG00000000682	0.0529647	0.0167317	0.0478219	8.017	-0.908172	0.0681914	Cd52	-	A0A0P6CE49	Uncharacterized protein	-	-	-	-	-	-	PF15116	CAMPATH-1 antigen	IPR026643	CAMPATH-1 antigen (CD52)	-	-	GO:0016020;GO:0016021	cellular_component;cellular_component	membrane;integral component of membrane	-	-	-
ENSMUSG00000000693	1.10977	0.903896	3.29305	2.01954	-1.32423	0.00097356	Loxl3	ENSRNOG00000061373	D3ZP82	Lysyl oxidase-like 3	NP_001101336.1	lysyl oxidase homolog 3 precursor	312478	Loxl3	lysyl oxidase-like 3	O	PF00530;PF01186	Scavenger receptor cysteine-rich domain;Lysyl oxidase	IPR017448;IPR019828;IPR036772;IPR001695;IPR001190	SRCR-like domain;Lysyl oxidase, conserved site;SRCR-like domain superfamily;Lysyl oxidase;SRCR domain	ENOG410IE2X;ENOG410XSN1	-;-	GO:0005737;GO:0016641;GO:0005507;GO:0006954;GO:0005044;GO:0055114;GO:0018057;GO:0005615;GO:0021510;GO:0005576;GO:2001046;GO:0030324;GO:0001968;GO:0016020;GO:0004720;GO:0006898;GO:0060021;GO:0001837;GO:0061053;GO:2000329;GO:1905590;GO:0005634;GO:0045892	cellular_component;molecular_function;molecular_function;biological_process;molecular_function;biological_process;biological_process;cellular_component;biological_process;cellular_component;biological_process;biological_process;molecular_function;cellular_component;molecular_function;biological_process;biological_process;biological_process;biological_process;biological_process;biological_process;…	cytoplasm;oxidoreductase activity, acting on the CH-NH2 group of donors, oxygen as acceptor;copper ion binding;inflammatory response;scavenger receptor activity;oxidation-reduction process;peptidyl-lysine oxidation;extracellular space;spinal cord development;extracellular region;positive regulation of integrin-mediated signaling pathway;lung development;fibronectin binding;membrane;protein-lysine…	-	-	-
ENSMUSG00000000753	7.40406	8.22203	16.827	12.6896	-0.854187	0.000923357	Serpinf1	-	A0A0S3NTJ2	Serine	-	-	-	-	-	-	PF00079	Serpin (serine protease inhibitor)	IPR023796;IPR023795;IPR000215;IPR036186;IPR033832	Serpin domain;Serpin, conserved site;Serpin family;Serpin superfamily;Pigment epithelium derived factor	-	-	GO:0050769;GO:0016525;GO:0005615	biological_process;biological_process;cellular_component	positive regulation of neurogenesis;negative regulation of angiogenesis;extracellular space	-	-	-
ENSMUSG00000000811	0.486877	0.585387	0.894972	0.857813	-0.662397	3.50778e-05	Txnrd3	ENSMUSG00000000811	G3X8P6	Thioredoxin reductase 3	-	-	-	-	-	-	PF13738;PF00462;PF02852;PF00070;PF00890;PF07992	Pyridine nucleotide-disulphide oxidoreductase;lutaredoxin;Pyridine nucleotide-disulphide oxidoreductase, dimerisation domain;Pyridine nucleotide-disulphide oxidoreductase;AD binding domain;Pyridine nucleotide-disulphide oxidoreductase	IPR023753;IPR002109;IPR016156;IPR001100;IPR036249;IPR006338;IPR012999;IPR011899;IPR004099;IPR036188	FAD/NAD(P)-binding domain;Glutaredoxin;FAD/NAD-linked reductase, dimerisation domain superfamily;Pyridine nucleotide-disulphide oxidoreductase, class I;Thioredoxin-like superfamily;Thioredoxin/glutathione reductase selenoprotein;Pyridine nucleotide-disulphide oxidoreductase, class I, active site;Glutaredoxin, eukaryotic/virial;Pyridine nucleotide-disulphide oxidoreductase, dimerisation domain;FAD…	KOG4716;COG1249;KOG1752	Thioredoxin reductase;Pyruvate/2-oxoglutarate dehydrogenase complex, dihydrolipoamide dehydrogenase (E3) component, and related enzymes;Glutaredoxin and related proteins	GO:0022900;GO:0016491;GO:0045454;GO:0055114;GO:0015035;GO:0005654;GO:0098869;GO:0004791;GO:0005829;GO:0016668;GO:0050660;GO:0009055	biological_process;molecular_function;biological_process;biological_process;molecular_function;cellular_component;biological_process;molecular_function;cellular_component;molecular_function;molecular_function;molecular_function	electron transport chain;oxidoreductase activity;cell redox homeostasis;oxidation-reduction process;protein disulfide oxidoreductase activity;nucleoplasm;cellular oxidant detoxification;thioredoxin-disulfide reductase activity;cytosol;oxidoreductase activity, acting on a sulfur group of donors, NAD(P) as acceptor;flavin adenine dinucleotide binding;electron transfer activity	-	-	-
ENSMUSG00000000823	0.242585	0.255593	0.382163	0.509041	-0.788153	0.00641155	Zfp512b	ENSMUSG00000000823	Q6PHP4	MCG140111, isoform CRA_c	-	-	269401	Zfp512b	zinc finger protein 512B	O	PF00096	Zinc finger, C2H2 type	IPR036236;IPR013087	Zinc finger C2H2 superfamily;Zinc finger C2H2-type	KOG1721;COG5048	FOG: Zn-finger;FOG: Zn-finger	GO:0003676;GO:0008150;GO:0003674	molecular_function;biological_process;molecular_function	nucleic acid binding;biological_process;molecular_function	-	-	-
ENSMUSG00000000861	0.014946	0.011963	0.288429	0.277154	-1.25295	0.0143397	Bcl11a	ENSMUSG00000000861	Q5STS9	B-cell lymphoma/leukemia 11A	XP_006514567.1;XP_006514569.1;NP_001229863.1;XP_006514568.1	-;-;B-cell lymphoma/leukemia 11A isoform 4;-	14025	Bcl11a	B cell CLL/lymphoma 11A (zinc finger protein)	O	PF00096	Zinc finger, C2H2 type	IPR036236;IPR013087	Zinc finger C2H2 superfamily;Zinc finger C2H2-type	KOG1721;COG5048	FOG: Zn-finger;FOG: Zn-finger	GO:1904800;GO:0003676;GO:0005737;GO:0005634;GO:2000171;GO:0000122;GO:0005654;GO:0019901;GO:2000173;GO:0000978;GO:0001078;GO:1905232;GO:0014069;GO:0010628;GO:1903860	biological_process;molecular_function;cellular_component;cellular_component;biological_process;biological_process;cellular_component;molecular_function;biological_process;molecular_function;molecular_function;biological_process;cellular_component;biological_process;biological_process	negative regulation of neuron remodeling;nucleic acid binding;cytoplasm;nucleus;negative regulation of dendrite development;negative regulation of transcription by RNA polymerase II;nucleoplasm;protein kinase binding;negative regulation of branching morphogenesis of a nerve;RNA polymerase II proximal promoter sequence-specific DNA binding;transcriptional repressor activity, RNA polymerase II prox…	-	-	-
ENSMUSG00000001029	0.897604	1.08283	1.75666	3.40927	-1.26508	0.0665727	Icam2	ENSRNOG00000025143	Q6AXM6	Intercellular adhesion molecule 2	XP_008766601.1;XP_006247689.1;XP_006247686.1;XP_017452899.1;NP_001007726.1;XP_008766599.1	-;-;-;-;intercellular adhesion molecule 2 precursor;-	360647	Icam2	intercellular adhesion molecule 2	O	PF03921	Intercellular adhesion molecule (ICAM), N-terminal domain	IPR015653;IPR013768;IPR036179;IPR003987;IPR013783	Intercellular adhesion molecule 2;Intercellular adhesion molecule, N-terminal;Immunoglobulin-like domain superfamily;Intercellular adhesion molecule/vascular cell adhesion molecule, N-terminal;Immunoglobulin-like fold	ENOG410Z9H1;ENOG410IH57	-;-	GO:0005178;GO:0032154;GO:0005902;GO:0005887;GO:0016020;GO:0007155;GO:0098609;GO:0001931;GO:0070062;GO:0071944;GO:0005886;GO:0016021	molecular_function;cellular_component;cellular_component;cellular_component;cellular_component;biological_process;biological_process;cellular_component;cellular_component;cellular_component;cellular_component;cellular_component	integrin binding;cleavage furrow;microvillus;integral component of plasma membrane;membrane;cell adhesion;cell-cell adhesion;uropod;extracellular exosome;cell periphery;plasma membrane;integral component of membrane	K06523;K06523	ko04514;ko04650	Cell adhesion molecules (CAMs);Natural killer cell mediated cytotoxicity
ENSMUSG00000001054	1.58465	1.08848	2.15187	2.04666	-0.606439	0.037078	Rmnd5b	ENSRNOG00000047719;ENSRNOG00000047396	Q566Q9	Protein RMD5 homolog B	XP_006246267.1;XP_017459541.1;XP_008765962.1;XP_006246377.1;XP_017459542.1;NP_001017473.1	-;-;-;-;-;protein RMD5 homolog B	103689927;497900	LOC103689927;Rmnd5b	protein RMD5 homolog B;required for meiotic nuclear division 5 homolog B	I;O	PF10607	CTLH/CRA C-terminal to LisH motif domain	IPR006594;IPR013144;IPR024964;IPR037681;IPR006595	LIS1 homology motif;CRA domain;CTLH/CRA C-terminal to LisH motif domain;Protein RMD5 homolog B, degenerated RING finger;CTLH, C-terminal LisH motif	COG5109;KOG2817	Uncharacterized conserved protein, contains RING Zn-finger;Predicted E3 ubiquitin ligase	GO:0005737;GO:0004842;GO:0005634;GO:0043161;GO:0034657;GO:0016567	cellular_component;molecular_function;cellular_component;biological_process;cellular_component;biological_process	cytoplasm;ubiquitin-protein transferase activity;nucleus;proteasome-mediated ubiquitin-dependent protein catabolic process;GID complex;protein ubiquitination	-	-	-
ENSMUSG00000001089	0.10393	0.150446	0.205824	0.23505	-0.753789	0.00588156	Luzp1	-	B2RQ68	Luzp1 protein	-	-	269593	Luzp1	leucine zipper protein 1	O	-	-	IPR026734	Leucine zipper protein 1	ENOG410Y6B5;ENOG410IJB9	-;-	-	-	-	-	-	-
ENSMUSG00000001105	1.39379	1.04547	1.30028	1.90316	-0.35316	0.0926927	Ift20	ENSCGRG00000012631	G3GTQ1	Intraflagellar transport protein 20-like	XP_007620145.1;XP_003495825.1	-;-	100759277	Ift20	intraflagellar transport 20	-	PF14931	Intraflagellar transport complex B, subunit 20	IPR028172	Intraflagellar transport protein 20	-	-	GO:0001736;GO:0051642;GO:0035845;GO:0001822;GO:0072659;GO:0060828;GO:0036064;GO:0061512;GO:0097546;GO:0017137;GO:1902636;GO:0090102;GO:0030992;GO:0044292;GO:0060122;GO:0001750;GO:0055007;GO:0005801;GO:0005814;GO:0005813;GO:2000785;GO:0034067;GO:0022008;GO:0061351;GO:0042073;GO:0060271;GO:0007224;GO:0036372;GO:1902017;GO:0032420;GO:0005902;GO:0002046;GO:0005794;GO:0008542;GO:0032391;GO:0005929;GO:…	biological_process;biological_process;biological_process;biological_process;biological_process;biological_process;cellular_component;biological_process;cellular_component;molecular_function;cellular_component;biological_process;cellular_component;cellular_component;biological_process;cellular_component;biological_process;cellular_component;cellular_component;cellular_component;biological_process;…	establishment of planar polarity;centrosome localization;photoreceptor cell outer segment organization;kidney development;protein localization to plasma membrane;regulation of canonical Wnt signaling pathway;ciliary basal body;protein localization to cilium;ciliary base;Rab GTPase binding;kinociliary basal body;cochlea development;intraciliary transport particle B;dendrite terminus;inner ear rece…	-	-	-
ENSMUSG00000001143	0.656744	0.443192	1.55629	1.08801	-1.20395	0.00137029	Lman2l	ENSMUSG00000001143	D3Z4P2	Lectin, mannose-binding 2-like, isoform CRA_b	NP_001297446.1	VIP36-like protein isoform 1 precursor	214895	Lman2l	lectin, mannose-binding 2-like	O	PF03388	Legume-like lectin family	IPR013320;IPR005052	Concanavalin A-like lectin/glucanase domain superfamily;Legume-like lectin	ENOG410YH8V;KOG3839	-;Lectin VIP36, involved in the transport of glycoproteins carrying high mannose-type glycans	GO:0016020;GO:0005794;GO:0016021;GO:0015031;GO:0005789	cellular_component;cellular_component;cellular_component;biological_process;cellular_component	membrane;Golgi apparatus;integral component of membrane;protein transport;endoplasmic reticulum membrane	-	-	-
ENSMUSG00000001157	0.535145	1.01326	1.02142	1.2105	-0.504458	0.0352644	Gmcl1	-	Q3UID6	Uncharacterized protein	-	-	23885	Gmcl1	germ cell-less, spermatogenesis associated 1	O	PF07707;PF00651	BTB And C-terminal Kelch;BTB/POZ domain	IPR011705;IPR011333;IPR000210	BTB/Kelch-associated;SKP1/BTB/POZ domain superfamily;BTB/POZ domain	ENOG410XPEJ;KOG4682	-;Uncharacterized conserved protein, contains BTB/POZ domain	-	-	-	-	-	-
ENSMUSG00000001173	0.328667	0.19786	0.766753	0.446836	-1.13135	0.00564548	Ocrl	ENSRNOG00000003875	R9PXS2	Inositol polyphosphate 5-phosphatase OCRL-1	XP_006257590.1	inositol polyphosphate 5-phosphatase OCRL-1 isoform X1	317576	Ocrl	OCRL, inositol polyphosphate-5-phosphatase	O	PF16726;PF03372;PF00620	Inositol polyphosphate 5-phosphatase clathrin binding domain;ndonuclease/Exonuclease/phosphatase family;RhoGAP domain	IPR008936;IPR037787;IPR036691;IPR005135;IPR000300;IPR000198;IPR013783;IPR031995;IPR037793	Rho GTPase activation protein;OCRL1, PH domain;Endonuclease/exonuclease/phosphatase superfamily;Endonuclease/exonuclease/phosphatase;Inositol polyphosphate-related phosphatase;Rho GTPase-activating protein domain;Immunoglobulin-like fold;Inositol polyphosphate 5-phosphatase, clathrin binding domain;OCRL1/INPP5B, INPP5c domain	KOG0565;COG5411	Inositol polyphosphate 5-phosphatase and related proteins;Phosphatidylinositol 5-phosphate phosphatase	GO:0016787;GO:0007165;GO:0046856;GO:0052745	molecular_function;biological_process;biological_process;molecular_function	hydrolase activity;signal transduction;phosphatidylinositol dephosphorylation;inositol phosphate phosphatase activity	-	-	-
ENSMUSG00000001211	0.636362	0.27133	1.0195	1.07812	-1.16449	0.000245215	Agpat3	-	Q3TXT9	Uncharacterized protein	-	-	28169	Agpat3	1-acylglycerol-3-phosphate O-acyltransferase 3	O	PF01553;PF16076	Acyltransferase;Acyltransferase C-terminus	IPR002123;IPR032098	Phospholipid/glycerol acyltransferase;Acyltransferase, C-terminal domain	COG0204;KOG1505	1-acyl-sn-glycerol-3-phosphate acyltransferase;Lysophosphatidic acid acyltransferase LPAAT and related acyltransferases	GO:0008152;GO:0016020;GO:0016746;GO:0016021	biological_process;cellular_component;molecular_function;cellular_component	metabolic process;membrane;transferase activity, transferring acyl groups;integral component of membrane	-	-	-
ENSMUSG00000001248	0.322	0.236544	0.504673	0.366924	-0.604569	0.00843873	Gramd1a	ENSMUSG00000001248	F8WJ74	GRAM domain-containing protein 1A	-	-	-	-	-	-	PF02893;PF16016	RAM domain;omain of unknown function (DUF4782)	IPR031968;IPR011993;IPR004182	VASt domain;PH-like domain superfamily;GRAM domain	ENOG410XRQQ;KOG1032	-;Uncharacterized conserved protein, contains GRAM domain	GO:0016020;GO:0016021	cellular_component;cellular_component	membrane;integral component of membrane	-	-	-
ENSMUSG00000001285	5.29233	5.775	9.91161	6.81052	-0.532608	0.0956409	Myg1	-	Q8R038	Melanocyte proliferating gene 1	-	-	60315	Myg1	melanocyte proliferating gene 1	O	PF03690	Uncharacterised protein family (UPF0160)	IPR003226	Metal-dependent protein hydrolase	KOG2948;COG4286	Predicted metal-binding protein;Uncharacterized conserved protein related to MYG1 family	-	-	-	-	-	-
ENSMUSG00000001333	0.255387	0.0984369	0.807347	0.530921	-1.96964	0.0337527	Sync	-	C0LQ89	Syncoilin	NP_075974.3	syncoilin	68828	Sync	syncoilin	O	PF00038	Intermediate filament protein	IPR001664;IPR027702	Intermediate filament protein;Syncoilin	ENOG410IKIK;ENOG410Y2YI	-;-	GO:0005737;GO:0045103;GO:0030018;GO:0005882;GO:0005198;GO:0031594;GO:0042383;GO:0005829	cellular_component;biological_process;cellular_component;cellular_component;molecular_function;cellular_component;cellular_component;cellular_component	cytoplasm;intermediate filament-based process;Z disc;intermediate filament;structural molecule activity;neuromuscular junction;sarcolemma;cytosol	-	-	-
ENSMUSG00000001366	1.52065	1.27821	2.20247	1.90448	-0.515716	0.0351193	Fbxo9	-	A0A1U8BZJ8	F-box only protein 9	XP_012971560.1	F-box only protein 9 isoform X2	106021439	Fbxo9	F-box protein 9	-	-	-	IPR036047;IPR036181;IPR001810	F-box-like domain superfamily;MIT domain superfamily;F-box domain	-	-	-	-	-	-	-	-
ENSMUSG00000001440	0.684753	0.586311	0.961278	0.780202	-0.406365	0.00114086	Kpnb1	ENSRNOG00000009275	F2Z3Q8	Importin subunit beta-1	-	-	-	-	-	-	PF13513;PF03810	HEAT-like repeat;Importin-beta N-terminal domain	IPR000225;IPR016024;IPR021133;IPR011989;IPR001494	Armadillo;Armadillo-type fold;HEAT, type 2;Armadillo-like helical;Importin-beta, N-terminal domain	COG5215;KOG1241	Karyopherin (importin) beta;Karyopherin (importin) beta 1	GO:0031291;GO:0006606;GO:0019899;GO:0019904;GO:0031965;GO:0045184;GO:0006610;GO:0090307;GO:0005654;GO:0071782;GO:0005635;GO:0051879;GO:0008536;GO:0030953;GO:0040001;GO:0005829;GO:0007079;GO:0007080;GO:0006886;GO:0008565	biological_process;biological_process;molecular_function;molecular_function;cellular_component;biological_process;biological_process;biological_process;cellular_component;cellular_component;cellular_component;molecular_function;molecular_function;biological_process;biological_process;cellular_component;biological_process;biological_process;biological_process;molecular_function	Ran protein signal transduction;protein import into nucleus;enzyme binding;protein domain specific binding;nuclear membrane;establishment of protein localization;ribosomal protein import into nucleus;mitotic spindle assembly;nucleoplasm;endoplasmic reticulum tubular network;nuclear envelope;Hsp90 protein binding;Ran GTPase binding;astral microtubule organization;establishment of mitotic spindle l…	-	-	-
ENSMUSG00000001521	0.89047	0.639967	1.44562	1.16665	-0.715996	0.0277071	Tulp3	ENSRNOG00000005767	F1M656	Tubby-like protein	-	-	-	-	-	-	PF16322;PF01167	Tubby N-terminal;Tub family	IPR025659;IPR000007;IPR005398;IPR018066	Tubby-like, C-terminal;Tubby, C-terminal;Tubby, N-terminal;Tubby, C-terminal, conserved site	KOG2502;ENOG410XQFT	Tub family proteins;-	GO:0060173;GO:0009952;GO:0019899;GO:0030991;GO:0007420;GO:0008277;GO:0005886;GO:0005730;GO:0097546;GO:0021953;GO:0045879;GO:0005634;GO:0097500;GO:0021915;GO:0060434;GO:0001843;GO:0005930;GO:0021904;GO:0021914;GO:0060831;GO:0061548;GO:0031076;GO:1903546;GO:0008589;GO:0001841;GO:1901621;GO:0060348;GO:0035091;GO:0042733;GO:0005929;GO:0048702	biological_process;biological_process;molecular_function;cellular_component;biological_process;biological_process;cellular_component;cellular_component;cellular_component;biological_process;biological_process;cellular_component;biological_process;biological_process;biological_process;biological_process;cellular_component;biological_process;biological_process;biological_process;biological_process;…	limb development;anterior/posterior pattern specification;enzyme binding;intraciliary transport particle A;brain development;regulation of G-protein coupled receptor protein signaling pathway;plasma membrane;nucleolus;ciliary base;central nervous system neuron differentiation;negative regulation of smoothened signaling pathway;nucleus;receptor localization to non-motile cilium;neural tube develop…	-	-	-
ENSMUSG00000001627	1.50668	1.62282	2.24993	2.21005	-0.466422	8.29474e-06	Ifrd1	ENSRNOG00000050997	Q5XIV9	Interferon-related developmental regulator 1	-	-	29596	Ifrd1	interferon-related developmental regulator 1	O	PF05004;PF04836	Interferon-related developmental regulator (IFRD);Interferon-related protein conserved region	IPR007701;IPR006921;IPR016024	Interferon-related developmental regulator, N-terminal;Interferon-related developmental regulator, C-terminal;Armadillo-type fold	KOG2842;ENOG410XSIZ	Interferon-related protein PC4 like;-	GO:0005737;GO:0014706;GO:0030517;GO:0042692;GO:0005634;GO:0043403;GO:0048671	cellular_component;biological_process;biological_process;biological_process;cellular_component;biological_process;biological_process	cytoplasm;striated muscle tissue development;negative regulation of axon extension;muscle cell differentiation;nucleus;skeletal muscle tissue regeneration;negative regulation of collateral sprouting	-	-	-
ENSMUSG00000001833	0.605155	0.6334	0.923431	0.738069	-0.382942	0.0106457	Septin7	ENSMUSG00000001833	E9Q9F5	Septin-7	-	-	-	-	-	-	PF00735	Septin	IPR027417;IPR016491;IPR030379;IPR008115	P-loop containing nucleoside triphosphate hydrolase;Septin;Septin-type guanine nucleotide-binding (G) domain;Septin 7	KOG2655;COG5019	Septin family protein (P-loop GTPase);Septin family protein	GO:0005525;GO:0031105;GO:0000166	molecular_function;cellular_component;molecular_function	GTP binding;septin complex;nucleotide binding	-	-	-
ENSMUSG00000001918	4.3831	3.82974	11.913	15.8908	-1.70073	6.412e-10	Slc1a5	ENSMUSG00000001918	Q9ESU7	Amino acid transporter	NP_033227.2	neutral amino acid transporter B(0)	20514	Slc1a5	solute carrier family 1 (neutral amino acid transporter), member 5	O	PF00375	Sodium:dicarboxylate symporter family	IPR018107;IPR001991;IPR036458	Sodium:dicarboxylate symporter, conserved site;Sodium:dicarboxylate symporter;Sodium:dicarboxylate symporter superfamily	COG1301;KOG3787	Na+/H+-dicarboxylate symporters;Glutamate/aspartate and neutral amino acid transporters	GO:0010585;GO:0016020;GO:1903803;GO:0015293;GO:0005886;GO:0016021;GO:0015825;GO:0015194	biological_process;cellular_component;biological_process;molecular_function;cellular_component;cellular_component;biological_process;molecular_function	glutamine secretion;membrane;L-glutamine import across plasma membrane;symporter activity;plasma membrane;integral component of membrane;L-serine transport;L-serine transmembrane transporter activity	K05616;K05616	ko05230;ko04974	Central carbon metabolism in cancer;Protein digestion and absorption
ENSMUSG00000001942	6.24801	5.28796	11.3286	10.5182	-0.88972	5.7013e-05	Siae	ENSMUSG00000001942	A0A1L1SU77	Sialate O-acetylesterase	-	-	-	-	-	-	-	-	IPR036514;IPR005181	SGNH hydrolase superfamily;Sialate O-acetylesterase domain	-	-	-	-	-	-	-	-
ENSMUSG00000002055	0.989003	1.01975	1.54761	1.47516	-0.54599	0.000838294	Spag5	ENSRNOG00000011777	E9PSL1	Sperm-associated antigen 5	-	-	-	-	-	-	-	-	IPR028728	Sperm-associated antigen 5	ENOG410YG9P;ENOG410IIA9	-;-	GO:0005737;GO:0090235;GO:0008017;GO:0051301;GO:0007059;GO:0007051;GO:0000776;GO:0032388;GO:0034451;GO:0005876;GO:0051294;GO:0035371;GO:0000070;GO:1905832;GO:0051988;GO:0071539;GO:0072686;GO:0097431	cellular_component;biological_process;molecular_function;biological_process;biological_process;biological_process;cellular_component;biological_process;cellular_component;cellular_component;biological_process;cellular_component;biological_process;biological_process;biological_process;biological_process;cellular_component;cellular_component	cytoplasm;regulation of metaphase plate congression;microtubule binding;cell division;chromosome segregation;spindle organization;kinetochore;positive regulation of intracellular transport;centriolar satellite;spindle microtubule;establishment of spindle orientation;microtubule plus-end;mitotic sister chromatid segregation;positive regulation of spindle assembly;regulation of attachment of spindl…	-	-	-
ENSMUSG00000002103	2.15823	2.07504	3.09117	2.78368	-0.429342	0.0296104	Acp2	-	Q3U4F3	Uncharacterized protein	-	-	11432	Acp2	acid phosphatase 2, lysosomal	O	PF00328	Histidine phosphatase superfamily (branch 2)	IPR029033;IPR033379;IPR000560	Histidine phosphatase superfamily;Histidine acid phosphatase active site;Histidine phosphatase superfamily, clade-2	KOG3720;ENOG410ZVBQ	Lysosomal & prostatic acid phosphatases;-	GO:0016020;GO:0016021	cellular_component;cellular_component	membrane;integral component of membrane	-	-	-
ENSMUSG00000002105	0.337218	0.238133	0.736535	1.10052	-1.63441	0.00420187	Slc39a13	-	B2RQ45	Solute carrier family 39	XP_017174725.1;NP_080997.1	-;zinc transporter ZIP13 isoform b precursor	68427	Slc39a13	solute carrier family 39 (metal ion transporter), member 13	O	PF02535	ZIP Zinc transporter	IPR003689	Zinc/iron permease	KOG2694;COG0428	Putative zinc transporter;Predicted divalent heavy-metal cations transporter	GO:0061448;GO:0055085;GO:0006882;GO:0042803;GO:0016020;GO:0005794;GO:0005385;GO:0071577;GO:0030001;GO:0046873;GO:0016021;GO:0048471	biological_process;biological_process;biological_process;molecular_function;cellular_component;cellular_component;molecular_function;biological_process;biological_process;molecular_function;cellular_component;cellular_component	connective tissue development;transmembrane transport;cellular zinc ion homeostasis;protein homodimerization activity;membrane;Golgi apparatus;zinc ion transmembrane transporter activity;zinc ion transmembrane transport;metal ion transport;metal ion transmembrane transporter activity;integral component of membrane;perinuclear region of cytoplasm	-	-	-
ENSMUSG00000002266	0.0824971	0.147032	0.333697	0.254792	-1.33729	0.096801	Zim1	ENSMUSG00000002266	Q8C393	Zinc finger, imprinted 1	XP_011248799.1;XP_011248801.1;XP_011248797.1;NP_035899.4	-;-;-;zinc finger, imprinted 1	22776	Zim1	zinc finger, imprinted 1	O	PF00096;PF13894;PF01352	Zinc finger, C2H2 type;C2H2-type zinc finger;KRAB box	IPR036051;IPR001909;IPR036236;IPR013087	KRAB domain superfamily;Krueppel-associated box;Zinc finger C2H2 superfamily;Zinc finger C2H2-type	KOG1721;COG5048	FOG: Zn-finger;FOG: Zn-finger	GO:0005622;GO:0003676;GO:0003700;GO:0006355;GO:0046872	cellular_component;molecular_function;molecular_function;biological_process;molecular_function	intracellular;nucleic acid binding;DNA binding transcription factor activity;regulation of transcription, DNA-templated;metal ion binding	-	-	-
ENSMUSG00000002289	8.77949	8.04897	14.451	14.3131	-0.731266	0.000124703	Angptl4	-	A0A068BEP2	Angiopoietin-like 4	-	-	57875	Angptl4	angiopoietin-like 4	O	PF00147	ibrinogen beta and gamma chains, C-terminal globular domain	IPR036056;IPR028793;IPR020837;IPR002181	Fibrinogen-like, C-terminal;Angiopoietin-related protein 4;Fibrinogen, conserved site;Fibrinogen, alpha/beta/gamma chain, C-terminal globular domain	KOG2579;ENOG410ZYS4	Ficolin and related extracellular proteins;-	GO:0001525;GO:0043066;GO:0005615	biological_process;biological_process;cellular_component	angiogenesis;negative regulation of apoptotic process;extracellular space	-	-	-
ENSMUSG00000002308	4.93952	7.65274	7.76145	9.3324	-0.417764	0.0776392	Cd320	-	A0A068BD29	CD320 antigen	-	-	54219	Cd320	CD320 antigen	O	PF00057	Low-density lipoprotein receptor domain class A	IPR036055;IPR023415;IPR002172	LDL receptor-like superfamily;Low-density lipoprotein (LDL) receptor class A, conserved site;Low-density lipoprotein (LDL) receptor class A repeat	KOG1215;ENOG410XP34	Low-density lipoprotein receptors containing Ca2+-binding EGF-like domains;-	GO:0016020;GO:0016021	cellular_component;cellular_component	membrane;integral component of membrane	-	-	-
ENSMUSG00000002413	0.20069	0.206066	0.558247	0.152102	-0.759403	0.0591001	Braf	ENSSSCG00000016494	A0A286ZVY2	B-Raf proto-oncogene, serine/threonine kinase	-	-	-	-	-	-	-	-	IPR002219;IPR003116;IPR001245;IPR000719;IPR011009;IPR017441;IPR020454;IPR029071;IPR008271	Protein kinase C-like, phorbol ester/diacylglycerol-binding domain;Raf-like Ras-binding;Serine-threonine/tyrosine-protein kinase, catalytic domain;Protein kinase domain;Protein kinase-like domain superfamily;Protein kinase, ATP binding site;Diacylglycerol/phorbol-ester binding;Ubiquitin-like domain superfamily;Serine/threonine-protein kinase, active site	-	-	GO:0006468;GO:0005622;GO:0035556;GO:0005057;GO:0016301;GO:0005524;GO:0004674;GO:0016740;GO:0004672;GO:0000166;GO:0007165;GO:0046872;GO:0016310	biological_process;cellular_component;biological_process;molecular_function;molecular_function;molecular_function;molecular_function;molecular_function;molecular_function;molecular_function;biological_process;molecular_function;biological_process	protein phosphorylation;intracellular;intracellular signal transduction;signal transducer activity, downstream of receptor;kinase activity;ATP binding;protein serine/threonine kinase activity;transferase activity;protein kinase activity;nucleotide binding;signal transduction;metal ion binding;phosphorylation	-	-	-
ENSMUSG00000002475	3.93794	3.88755	6.14582	5.97857	-0.588424	0.0586094	Abhd3	ENSMUSG00000002475	D3Z6Y2	Phospholipase ABHD3	-	-	-	-	-	-	PF00561;PF12697	alpha/beta hydrolase fold;Alpha/beta hydrolase family	IPR000952;IPR012020;IPR029058;IPR000073	AB hydrolase 4, conserved site;AB hydrolase 4 family;Alpha/Beta hydrolase fold;Alpha/beta hydrolase fold-1	KOG1838;COG0429	Alpha/beta hydrolase;Predicted hydrolase of the alpha/beta-hydrolase fold	GO:0016020;GO:0016021	cellular_component;cellular_component	membrane;integral component of membrane	-	-	-
ENSMUSG00000002603	0.870944	0.549412	1.08114	1.49708	-0.812433	0.0064889	Tgfb1	-	Q3UNK5	Transforming growth factor, beta 1	NP_035707.1	transforming growth factor beta-1 preproprotein	21803	Tgfb1	transforming growth factor, beta 1	O	PF00688;PF00019	TGF-beta propeptide;Transforming growth factor beta like domain	IPR001111;IPR015615;IPR016319;IPR003939;IPR029034;IPR017948;IPR001839	TGF-beta, propeptide;Transforming growth factor-beta-related;Transforming growth factor-beta;Transforming growth factor, beta 1;Cystine-knot cytokine;Transforming growth factor beta, conserved site;Transforming growth factor-beta, C-terminal	KOG3900;ENOG410XT8Z	Transforming growth factor beta, bone morphogenetic protein and related proteins;-	GO:0060391;GO:0019899;GO:0042482;GO:0043536;GO:0010033;GO:0009986;GO:0045786;GO:0005160;GO:0003179;GO:1902895;GO:0008284;GO:0071407;GO:0010469;GO:1990314;GO:0071677;GO:0032801;GO:0060390;GO:0017015;GO:0001933;GO:1903800;GO:0001775;GO:0016477;GO:0001763;GO:0072562;GO:0048535;GO:0061035;GO:0007435;GO:0032270;GO:0043029;GO:0042803;GO:0051152;GO:0051092;GO:0071158;GO:0043537;GO:0007182;GO:0045589;GO:…	biological_process;molecular_function;biological_process;biological_process;biological_process;cellular_component;biological_process;molecular_function;biological_process;biological_process;biological_process;biological_process;biological_process;biological_process;biological_process;biological_process;biological_process;biological_process;biological_process;biological_process;biological_process;…	positive regulation of SMAD protein signal transduction;enzyme binding;positive regulation of odontogenesis;positive regulation of blood vessel endothelial cell migration;response to organic substance;cell surface;negative regulation of cell cycle;transforming growth factor beta receptor binding;heart valve morphogenesis;positive regulation of pri-miRNA transcription by RNA polymerase II;positive…	K13375;K13375;K13375;K13375;K13375;K13375;K13375;K13375;K13375;K13375;K13375;K13375;K13375;K13375;K13375;K13375;K13375;K13375;K13375;K13375;K13375;K13375;K13375;K13375;K13375;K13375;K13375;K13375;K13375	ko04672;ko05410;ko05152;ko05414;ko05210;ko05140;ko05144;ko04144;ko04068;ko04110;ko05166;ko05323;ko05146;ko05161;ko05212;ko04390;ko05200;ko04380;ko05211;ko04060;ko05145;ko04932;ko05321;ko04010;ko04933;ko04350;ko05205;ko05220;ko05142	Intestinal immune network for IgA production;Hypertrophic cardiomyopathy (HCM);Tuberculosis;Dilated cardiomyopathy;Colorectal cancer;Leishmaniasis;Malaria;Endocytosis;FoxO signaling pathway;Cell cycle;HTLV-I infection;Rheumatoid arthritis;Amoebiasis;Hepatitis B;Pancreatic cancer;Hippo signaling pathway;Pathways in cancer;Osteoclast differentiation;Renal cell carcinoma;Cytokine-cytokine receptor i…
ENSMUSG00000002803	0.00152498	0.00171553	0.250324	0.286997	-1.70839	0.00629793	Btbd6	ENSMUSG00000002803	G5E817	BTB	NP_964008.2	BTB/POZ domain-containing protein 6 isoform 1	399566	Btbd6	BTB (POZ) domain containing 6	O	PF07707;PF08005;PF00651	BTB And C-terminal Kelch;PHR domain;BTB/POZ domain	IPR012983;IPR038648;IPR011705;IPR011333;IPR000210	PHR;PHR domain superfamily;BTB/Kelch-associated;SKP1/BTB/POZ domain superfamily;BTB/POZ domain	KOG2075;ENOG410XQ3X	Topoisomerase TOP1-interacting protein BTBD1;-	-	-	-	-	-	-
ENSMUSG00000002814	1.40824	0.902846	1.64849	1.57975	-0.428124	0.09382	Top3a	-	Q5NCT2	DNA topoisomerase	NP_033436.1	DNA topoisomerase 3-alpha	21975	Top3a	topoisomerase (DNA) III alpha	O	PF06839;PF01751;PF01396;PF01131	RF zinc finger;Toprim domain;Topoisomerase DNA binding C4 zinc finger;NA topoisomerase	IPR023406;IPR034144;IPR013497;IPR010666;IPR000380;IPR013824;IPR023405;IPR013825;IPR006171;IPR013826;IPR003601;IPR013498;IPR003602	DNA topoisomerase, type IA, active site;DNA topoisomerase 3-like, TOPRIM domain;DNA topoisomerase, type IA, central;Zinc finger, GRF-type;DNA topoisomerase, type IA;DNA topoisomerase, type IA, central region, subdomain 1;DNA topoisomerase, type IA, core domain;DNA topoisomerase, type IA, central region, subdomain 2;TOPRIM domain;DNA topoisomerase, type IA, central region, subdomain 3;DNA topoisom…	COG0550;KOG1956	Topoisomerase IA;DNA topoisomerase III alpha	GO:0006265;GO:0008270;GO:0003916;GO:0005694;GO:0003677;GO:0016853;GO:0016605;GO:0003917	biological_process;molecular_function;molecular_function;cellular_component;molecular_function;molecular_function;cellular_component;molecular_function	DNA topological change;zinc ion binding;DNA topoisomerase activity;chromosome;DNA binding;isomerase activity;PML body;DNA topoisomerase type I activity	K03165;K03165	ko03440;ko03460	Homologous recombination;Fanconi anemia pathway
ENSMUSG00000002847	5.08656	3.6473	15.0573	13.2281	-1.59757	0.0340251	Pla1a	-	A0A1U7QNX8	phospholipase A1 member A	XP_005071553.1	phospholipase A1 member A isoform X2	101842511	Pla1a	phospholipase A1 member A	-	-	-	IPR000734;IPR016272;IPR033906;IPR029058;IPR013818	Triacylglycerol lipase family;Lipase, LIPH-type;Lipase, N-terminal;Alpha/Beta hydrolase fold;Lipase/vitellogenin	-	-	GO:0052689;GO:0005576;GO:0006629	molecular_function;cellular_component;biological_process	carboxylic ester hydrolase activity;extracellular region;lipid metabolic process	-	-	-
ENSMUSG00000002871	1.59228	0.676113	6.14586	4.52576	-2.28515	0.00140333	Tpra1	-	A0A1U7QFJ5	transmembrane protein adipocyte-associated 1 isoform X1	XP_005071207.2	-	-	-	-	-	-	-	IPR018781	Transmembrane protein adipocyte-associated 1	-	-	GO:0016020;GO:0016021	cellular_component;cellular_component	membrane;integral component of membrane	-	-	-
ENSMUSG00000002984	1.12713	1.36158	1.53021	1.99201	-0.456677	0.0992938	Tomm40	ENSRNOG00000018556	G3V8F5	Mitochondrial import receptor subunit TOM40 homolog	XP_006228482.1	mitochondrial import receptor subunit TOM40 homolog isoform X1	308416	Tomm40	translocase of outer mitochondrial membrane 40	O	PF01459	ukaryotic porin	IPR023614;IPR037930;IPR027246	Porin domain superfamily;Tom40;Eukaryotic porin/Tom40	ENOG410XS2U;KOG3296	-;Translocase of outer mitochondrial membrane complex, subunit TOM40	GO:0055085;GO:0032592;GO:0030150;GO:0006626;GO:0005743;GO:0005741;GO:0005739;GO:0008320;GO:0016021;GO:0005829;GO:0005742	biological_process;cellular_component;biological_process;biological_process;cellular_component;cellular_component;cellular_component;molecular_function;cellular_component;cellular_component;cellular_component	transmembrane transport;integral component of mitochondrial membrane;protein import into mitochondrial matrix;protein targeting to mitochondrion;mitochondrial inner membrane;mitochondrial outer membrane;mitochondrion;protein transmembrane transporter activity;integral component of membrane;cytosol;mitochondrial outer membrane translocase complex	-	-	-
ENSMUSG00000003062	3.07556	1.30257	5.87338	5.40473	-1.30963	0.0157211	Stard3nl	ENSMUSG00000003062	A0A1Y7VJA7	STARD3 N-terminal-like protein	-	-	-	-	-	-	-	-	IPR019498	MENTAL domain	-	-	GO:0016020;GO:0016021	cellular_component;cellular_component	membrane;integral component of membrane	-	-	-
ENSMUSG00000003119	0.258541	0.237784	0.35325	0.326912	-0.408674	0.0105753	Cdk12	ENSGGOG00000014828	G3RFU0	Cyclin dependent kinase 12	-	-	-	-	-	-	PF00069	Protein kinase domain	IPR008271;IPR011009;IPR000719;IPR017441	Serine/threonine-protein kinase, active site;Protein kinase-like domain superfamily;Protein kinase domain;Protein kinase, ATP binding site	-	-	GO:0006468;GO:0005524;GO:0004672	biological_process;molecular_function;molecular_function	protein phosphorylation;ATP binding;protein kinase activity	-	-	-
ENSMUSG00000003123	0.90889	0.595709	1.41125	1.46491	-0.888627	0.0124414	Lipe	ENSMUSG00000003123	E9Q4M2	Hormone-sensitive lipase	-	-	-	-	-	-	PF10340;PF07859;PF06350	Steryl acetyl hydrolase;alpha/beta hydrolase fold;Hormone-sensitive lipase (HSL) N-terminus	IPR013094;IPR010468;IPR029058;IPR002168;IPR033140	Alpha/beta hydrolase fold-3;Hormone-sensitive lipase, N-terminal;Alpha/Beta hydrolase fold;Lipase, GDXG, putative histidine active site;Lipase, GDXG, putative serine active site	COG0657;KOG4388	Esterase/lipase;Hormone-sensitive lipase HSL	GO:0008152;GO:0046340;GO:0016042;GO:0004806;GO:0008203;GO:0005811;GO:0019433;GO:0019901;GO:0016787;GO:0042758;GO:0016298;GO:0005829;GO:0017171	biological_process;biological_process;biological_process;molecular_function;biological_process;cellular_component;biological_process;molecular_function;molecular_function;biological_process;molecular_function;cellular_component;molecular_function	metabolic process;diacylglycerol catabolic process;lipid catabolic process;triglyceride lipase activity;cholesterol metabolic process;lipid droplet;triglyceride catabolic process;protein kinase binding;hydrolase activity;long-chain fatty acid catabolic process;lipase activity;cytosol;serine hydrolase activity	-	-	-
ENSMUSG00000003153	1.26292	1.14147	1.9945	2.17655	-0.750784	3.24862e-12	Slc2a3	-	Q3TPL8	Solute carrier family 2	NP_035531.3	solute carrier family 2, facilitated glucose transporter member 3	20527	Slc2a3	solute carrier family 2 (facilitated glucose transporter), member 3	O	PF00083	Sugar (and other) transporter	IPR003663;IPR020846;IPR036259;IPR005828;IPR005829;IPR002945	Sugar/inositol transporter;Major facilitator superfamily domain;MFS transporter superfamily;Major facilitator, sugar transporter-like;Sugar transporter, conserved site;Glucose transporter, type 3 (GLUT3)	COG0477;KOG0569	Permeases of the major facilitator superfamily;Permease of the major facilitator superfamily	GO:0005737;GO:0055085;GO:0005215;GO:0055056;GO:0008643;GO:0070837;GO:0016020;GO:0005355;GO:1904659;GO:0005886;GO:0002080;GO:0033300;GO:0016021;GO:0022857	cellular_component;biological_process;molecular_function;molecular_function;biological_process;biological_process;cellular_component;molecular_function;biological_process;cellular_component;cellular_component;molecular_function;cellular_component;molecular_function	cytoplasm;transmembrane transport;transporter activity;D-glucose transmembrane transporter activity;carbohydrate transport;dehydroascorbic acid transport;membrane;glucose transmembrane transporter activity;glucose transmembrane transport;plasma membrane;acrosomal membrane;dehydroascorbic acid transmembrane transporter activity;integral component of membrane;transmembrane transporter activity	-	-	-
ENSMUSG00000003226	0.573786	0.624296	0.833351	0.78477	-0.39106	0.000210678	Ranbp2	ENSRNOG00000000796	D4A054	RAN-binding protein 2	-	-	-	-	-	-	PF00160;PF00638;PF00641;PF12185	Cyclophilin type peptidyl-prolyl cis-trans isomerase/CLD;RanBP1 domain;Zn-finger in Ran binding protein and others;Nup358/RanBP2 E3 ligase domain	IPR011990;IPR002130;IPR001876;IPR013026;IPR020892;IPR022011;IPR019734;IPR000156;IPR036443;IPR029000;IPR011993	Tetratricopeptide-like helical domain superfamily;Cyclophilin-type peptidyl-prolyl cis-trans isomerase domain;Zinc finger, RanBP2-type;Tetratricopeptide repeat-containing domain;Cyclophilin-type peptidyl-prolyl cis-trans isomerase, conserved site;Nup358/RanBP2 E3 ligase domain;Tetratricopeptide repeat;Ran binding domain;Zinc finger, RanBP2-type superfamily;Cyclophilin-like domain superfamily;PH-l…	COG5171;COG0652;KOG0865;KOG0864	Ran GTPase-activating protein (Ran-binding protein);Peptidyl-prolyl cis-trans isomerase (rotamase) - cyclophilin family;Cyclophilin type peptidyl-prolyl cis-trans isomerase;Ran-binding protein RANBP1 and related RanBD domain proteins	GO:0051642;GO:0000413;GO:0003755;GO:0016925;GO:0046907;GO:0006457;GO:0031965;GO:0042405;GO:0005515;GO:0044615;GO:0005642;GO:0005635;GO:0019789;GO:0005643;GO:0016853;GO:0090526;GO:0006607;GO:0033133;GO:0008536;GO:0016020;GO:0001975;GO:1990723;GO:0046872;GO:0005739;GO:0044614	biological_process;biological_process;molecular_function;biological_process;biological_process;biological_process;cellular_component;cellular_component;molecular_function;cellular_component;cellular_component;cellular_component;molecular_function;cellular_component;molecular_function;-;biological_process;biological_process;molecular_function;cellular_component;biological_process;cellular_componen…	centrosome localization;protein peptidyl-prolyl isomerization;peptidyl-prolyl cis-trans isomerase activity;protein sumoylation;intracellular transport;protein folding;nuclear membrane;nuclear inclusion body;protein binding;nuclear pore nuclear basket;annulate lamellae;nuclear envelope;SUMO transferase activity;nuclear pore;isomerase activity;-;NLS-bearing protein import into nucleus;positive regu…	-	-	-
ENSMUSG00000003235	0.812099	0.72082	1.21144	0.900301	-0.415652	0.0468823	Eif2b5	-	G3I321	Translation initiation factor eIF-2B subunit epsilon	XP_003509663.1	translation initiation factor eIF-2B subunit epsilon isoform X1	100773826	Eif2b5	eukaryotic translation initiation factor 2B subunit epsilon	-	PF00132;PF02020	Bacterial transferase hexapeptide (six repeats);eIF4-gamma/eIF5/eIF2-epsilon	IPR001451;IPR011004;IPR016021;IPR035543;IPR016024;IPR003307;IPR029044	Hexapeptide repeat;Trimeric LpxA-like superfamily;MIF4G-like domain superfamily;Translation initiation factor eIF-2B subunit epsilon, N-terminal;Armadillo-type fold;W2 domain;Nucleotide-diphospho-sugar transferases	-	-	GO:0003743;GO:0006413	molecular_function;biological_process	translation initiation factor activity;translational initiation	K03240	ko03013	RNA transport
ENSMUSG00000003354	0.267959	0.219216	0.468366	0.642992	-1.15077	0.000131466	Ccdc65	ENSLAFG00000004200	G3STT4	Coiled-coil domain containing 65	XP_003405474.1	coiled-coil domain-containing protein 65 isoform X1	100669161	CCDC65	coiled-coil domain containing 65	-	PF14772	Sperm tail	-	-	ENOG410XQTS;ENOG410IE4Y	-;-	GO:0060271;GO:0003352	biological_process;biological_process	cilium assembly;regulation of cilium movement	-	-	-
ENSMUSG00000003420	2.49136	1.99219	5.01274	5.25129	-1.18256	0.00126071	Fcgrt	ENSMUSG00000003420	Q6PKB0	Fcgrt protein	XP_006540666.1	-	14132	Fcgrt	Fc receptor, IgG, alpha chain transporter	O	PF07654;PF00129	Immunoglobulin C1-set domain;Class I Histocompatibility antigen, domains alpha 1 and 2	IPR003006;IPR001039;IPR007110;IPR003597;IPR037055;IPR036179;IPR013783;IPR011161;IPR011162	Immunoglobulin/major histocompatibility complex, conserved site;MHC class I alpha chain, alpha1 alpha2 domains;Immunoglobulin-like domain;Immunoglobulin C1-set;MHC class I-like antigen recognition-like superfamily;Immunoglobulin-like domain superfamily;Immunoglobulin-like fold;MHC class I-like antigen recognition-like;MHC classes I/II-like antigen recognition protein	ENOG4111C4R;ENOG410IPRY	-;-	GO:0016020;GO:0019864;GO:0016021	cellular_component;molecular_function;cellular_component	membrane;IgG binding;integral component of membrane	-	-	-
ENSMUSG00000003527	0.41593	0.341765	0.649017	0.791144	-0.880285	0.0157017	Ess2	ENSMUSG00000003527	Q3UFM6	Expressed sequence 2 embryonic lethal, isoform CRA_a	NP_071853.2	protein DGCR14 isoform 1	27886	Ess2	ess-2 splicing factor	O	PF09751	Nuclear protein Es2	IPR019148	Nuclear protein DGCR14/ESS-2	ENOG410YVA8;KOG2627	-;Nuclear protein ES2	GO:0005634;GO:0071013	cellular_component;cellular_component	nucleus;catalytic step 2 spliceosome	-	-	-
ENSMUSG00000003555	0.00454802	1.00433	12.6798	11.0034	-4.41019	0	Cyp17a1	-	Q53YJ1	Cytochrome P450 17-alpha hydroxylase/17,20 lyase	NP_031835.3	steroid 17-alpha-hydroxylase/17,20 lyase precursor	13074	Cyp17a1	cytochrome P450, family 17, subfamily a, polypeptide 1	O	PF00067	Cytochrome P450	IPR001128;IPR036396;IPR017972;IPR002401	Cytochrome P450;Cytochrome P450 superfamily;Cytochrome P450, conserved site;Cytochrome P450, E-class, group I	KOG0156;COG2124	Cytochrome P450 CYP2 subfamily;Cytochrome P450	GO:0005506;GO:0006704;GO:0016829;GO:0004508;GO:0030424;GO:0042448;GO:0042446;GO:0055114;GO:0004497;GO:0016705;GO:0016491;GO:0008202;GO:0043025;GO:0005739;GO:0047442;GO:0020037;GO:0046872	molecular_function;biological_process;molecular_function;molecular_function;cellular_component;biological_process;biological_process;biological_process;molecular_function;molecular_function;molecular_function;biological_process;cellular_component;cellular_component;molecular_function;molecular_function;molecular_function	iron ion binding;glucocorticoid biosynthetic process;lyase activity;steroid 17-alpha-monooxygenase activity;axon;progesterone metabolic process;hormone biosynthetic process;oxidation-reduction process;monooxygenase activity;oxidoreductase activity, acting on paired donors, with incorporation or reduction of molecular oxygen;oxidoreductase activity;steroid metabolic process;neuronal cell body;mito…	K00512;K00512;K00512	ko04913;ko00140;ko04917	Ovarian steroidogenesis;Steroid hormone biosynthesis;Prolactin signaling pathway
ENSMUSG00000003573	0.773217	0.688081	0.895121	1.76846	-0.822307	0.0212815	Homer3	ENSSSCG00000013919	F1S8D2	Homer scaffolding protein 3	-	-	-	-	-	-	PF00568	WH1 domain	IPR011993;IPR000697	PH-like domain superfamily;WH1/EVH1 domain	ENOG410IIX6;ENOG41101PM	-;-	GO:0045178;GO:0008022;GO:0014069;GO:0005829;GO:0042802;GO:0035256;GO:0019904	cellular_component;molecular_function;cellular_component;cellular_component;molecular_function;molecular_function;molecular_function	basal part of cell;protein C-terminus binding;postsynaptic density;cytosol;identical protein binding;G-protein coupled glutamate receptor binding;protein domain specific binding	-	-	-
ENSMUSG00000003623	1.19532	1.14671	1.82417	1.77507	-0.575424	0.00327902	Crot	ENSRNOG00000006779	Q6GMN6	Carnitine O-octanoyltransferase	XP_017448408.1;XP_006236067.1;XP_017448407.1	-;peroxisomal carnitine O-octanoyltransferase isoform X2;-	83842	Crot	carnitine O-octanoyltransferase	O	PF00755	Choline/Carnitine o-acyltransferase	IPR000542	Acyltransferase ChoActase/COT/CPT	ENOG410ZE4S;KOG3718	-;Carnitine O-acyltransferase CROT	GO:0008458;GO:0016746;GO:0005102;GO:0015936;GO:0051791;GO:0015908;GO:0016740;GO:0005777;GO:0005739;GO:0006091;GO:0006635;GO:0006631;GO:0009437;GO:0043231	molecular_function;molecular_function;molecular_function;biological_process;biological_process;biological_process;molecular_function;cellular_component;cellular_component;biological_process;biological_process;biological_process;biological_process;cellular_component	carnitine O-octanoyltransferase activity;transferase activity, transferring acyl groups;signaling receptor binding;coenzyme A metabolic process;medium-chain fatty acid metabolic process;fatty acid transport;transferase activity;peroxisome;mitochondrion;generation of precursor metabolites and energy;fatty acid beta-oxidation;fatty acid metabolic process;carnitine metabolic process;intracellular me…	-	-	-
ENSMUSG00000003779	1.67863	1.61356	2.73078	2.21479	-0.549291	0.00348103	Kif20a	ENSRNOG00000024428	B1WC01	Kinesin-like protein	NP_001101896.1	kinesin-like protein KIF20A	361308	Kif20a	kinesin family member 20A	O	PF00225	Kinesin motor domain	IPR036961;IPR001752;IPR019821;IPR027640;IPR027417;IPR027326	Kinesin motor domain superfamily;Kinesin motor domain;Kinesin motor domain, conserved site;Kinesin-like protein;P-loop containing nucleoside triphosphate hydrolase;Kinesin-like protein KIF20A	COG5059;KOG0247	Kinesin-like protein;Kinesin-like protein	GO:0005819;GO:0008017;GO:0005524;GO:0045171;GO:0005874;GO:0000910;GO:0005654;GO:0005871;GO:0007018;GO:0016887;GO:0003774;GO:0000920;GO:0003777;GO:0000281;GO:0032154;GO:0005794;GO:0019901;GO:0001578;GO:0000166;GO:0030496;GO:0032465	cellular_component;molecular_function;molecular_function;cellular_component;cellular_component;biological_process;cellular_component;cellular_component;biological_process;molecular_function;molecular_function;biological_process;molecular_function;biological_process;cellular_component;cellular_component;molecular_function;biological_process;molecular_function;cellular_component;biological_process	spindle;microtubule binding;ATP binding;intercellular bridge;microtubule;cytokinesis;nucleoplasm;kinesin complex;microtubule-based movement;ATPase activity;motor activity;cell separation after cytokinesis;microtubule motor activity;mitotic cytokinesis;cleavage furrow;Golgi apparatus;protein kinase binding;microtubule bundle formation;nucleotide binding;midbody;regulation of cytokinesis	-	-	-
ENSMUSG00000003809	2.13102	1.9613	3.14961	3.46335	-0.644436	0.0433247	Gcdh	ENSMUSG00000003809	A0A0A0MQ68	Glutaryl-CoA dehydrogenase, mitochondrial	NP_001038209.2;NP_032123.3	-;glutaryl-CoA dehydrogenase, mitochondrial	270076	Gcdh	glutaryl-Coenzyme A dehydrogenase	O	PF02771;PF02770;PF00441	Acyl-CoA dehydrogenase, N-terminal domain;Acyl-CoA dehydrogenase, middle domain;Acyl-CoA dehydrogenase, C-terminal domain	IPR006089;IPR009100;IPR036250;IPR006091;IPR037069;IPR013786;IPR009075	Acyl-CoA dehydrogenase, conserved site;Acyl-CoA dehydrogenase/oxidase, N-terminal and middle domain superfamily;Acyl-CoA dehydrogenase-like, C-terminal;Acyl-CoA oxidase/dehydrogenase, central domain;Acyl-CoA dehydrogenase/oxidase, N-terminal domain superfamily;Acyl-CoA dehydrogenase/oxidase, N-terminal;Acyl-CoA dehydrogenase/oxidase C-terminal	KOG0138;COG1960	Glutaryl-CoA dehydrogenase;Acyl-CoA dehydrogenases	GO:0008152;GO:0033539;GO:0016491;GO:0055114;GO:0000062;GO:0046949;GO:0019395;GO:0004361;GO:0005739;GO:0003995;GO:0016627;GO:0050660;GO:0006637	biological_process;biological_process;molecular_function;biological_process;molecular_function;biological_process;biological_process;molecular_function;cellular_component;molecular_function;molecular_function;molecular_function;biological_process	metabolic process;fatty acid beta-oxidation using acyl-CoA dehydrogenase;oxidoreductase activity;oxidation-reduction process;fatty-acyl-CoA binding;fatty-acyl-CoA biosynthetic process;fatty acid oxidation;glutaryl-CoA dehydrogenase activity;mitochondrion;acyl-CoA dehydrogenase activity;oxidoreductase activity, acting on the CH-CH group of donors;flavin adenine dinucleotide binding;acyl-CoA metabo…	K00252;K00252;K00252;K00252	ko00071;ko00380;ko00310;ko00362	Fatty acid degradation;Tryptophan metabolism;Lysine degradation;Benzoate degradation
ENSMUSG00000003863	0.55493	0.309393	1.47624	0.595334	-1.20413	0.0864889	Ppfia3	-	C7G3P1	MKIAA0654 protein	-	-	76787	Ppfia3	protein tyrosine phosphatase, receptor type, f polypeptide (PTPRF), interacting protein (liprin), alpha 3	O	PF07647;PF00536	SAM domain (Sterile alpha motif);SAM domain (Sterile alpha motif)	IPR029515;IPR013761;IPR037620;IPR001660;IPR037622;IPR030440;IPR037621	LAR-interacting protein, Liprin;Sterile alpha motif/pointed domain superfamily;Liprin-alpha, SAM domain repeat 1;Sterile alpha motif domain;Liprin-alpha, SAM domain repeat 3;Liprin-alpha-3;Liprin-alpha, SAM domain repeat 2	ENOG410XP8Z;KOG0249	-;LAR-interacting protein and related proteins	GO:0048786;GO:0007269	cellular_component;biological_process	presynaptic active zone;neurotransmitter secretion	-	-	-
ENSMUSG00000004105	0.889785	1.00192	1.87378	2.11902	-1.02915	0.00470686	Angptl2	ENSRNOG00000016678	G3V862	Angiopoietin-like 2	-	-	171100	Angptl2	angiopoietin-like 2	O	PF00147	ibrinogen beta and gamma chains, C-terminal globular domain	IPR036056;IPR020837;IPR002181	Fibrinogen-like, C-terminal;Fibrinogen, conserved site;Fibrinogen, alpha/beta/gamma chain, C-terminal globular domain	KOG2579;ENOG410ZYS4	Ficolin and related extracellular proteins;-	GO:0070062;GO:0005615	cellular_component;cellular_component	extracellular exosome;extracellular space	-	-	-
ENSMUSG00000004317	2.2124	1.44255	3.19369	3.48652	-0.839804	2.64901e-05	Clcn5	ENSMUSG00000004317	B1ATV0	Chloride channel protein	NP_001230691.1	H(+)/Cl(-) exchange transporter 5 isoform 2	12728	Clcn5	chloride channel, voltage-sensitive 5	O	PF00571;PF00654	CBS domain;Voltage gated chloride channel	IPR000644;IPR002247;IPR014743;IPR001807	CBS domain;Chloride channel ClC-5;Chloride channel, core;Chloride channel, voltage gated	COG0038;KOG0475	Chloride channel protein EriC;Cl- channel CLC-3 and related proteins (CLC superfamily)	GO:0055085;GO:0006811;GO:0005794;GO:0016020;GO:0005247;GO:0006821;GO:0045177;GO:0005886;GO:0016021;GO:0005829;GO:0042802;GO:1902476	biological_process;biological_process;cellular_component;cellular_component;molecular_function;biological_process;cellular_component;cellular_component;cellular_component;cellular_component;molecular_function;biological_process	transmembrane transport;ion transport;Golgi apparatus;membrane;voltage-gated chloride channel activity;chloride transport;apical part of cell;plasma membrane;integral component of membrane;cytosol;identical protein binding;chloride transmembrane transport	-	-	-
ENSMUSG00000004347	0.276677	0.240876	0.35378	0.52374	-0.723468	0.0106306	Pde1c	ENSMUSG00000004347	A0A0N4SWG4	Phosphodiesterase	XP_006505797.1	calcium/calmodulin-dependent 3',5'-cyclic nucleotide phosphodiesterase 1C isoform X4	18575	Pde1c	phosphodiesterase 1C	O	PF00233;PF08499	3'5'-cyclic nucleotide phosphodiesterase;3'5'-cyclic nucleotide phosphodiesterase N-terminal	IPR023088;IPR003607;IPR023174;IPR036971;IPR013706;IPR002073	3'5'-cyclic nucleotide phosphodiesterase;HD/PDEase domain;3'5'-cyclic nucleotide phosphodiesterase, conserved site;3'5'-cyclic nucleotide phosphodiesterase, catalytic domain superfamily;3'5'-cyclic nucleotide phosphodiesterase N-terminal;3'5'-cyclic nucleotide phosphodiesterase, catalytic domain	-	-	GO:0008081;GO:0004114;GO:0016787;GO:0007165;GO:0046872	molecular_function;molecular_function;molecular_function;biological_process;molecular_function	phosphoric diester hydrolase activity;3',5'-cyclic-nucleotide phosphodiesterase activity;hydrolase activity;signal transduction;metal ion binding	-	-	-
ENSMUSG00000004789	0.903277	0.90752	1.6202	1.42129	-0.700741	7.93449e-06	Dlst	ENSSTOG00000014603	I3MN85	Dihydrolipoamide S-succinyltransferase	XP_005321297.1	dihydrolipoyllysine-residue succinyltransferase component of 2-oxoglutarate dehydrogenase complex, mitochondrial	101957217	Dlst	dihydrolipoamide S-succinyltransferase	-	PF00198;PF00364	2-oxoacid dehydrogenases acyltransferase (catalytic domain);Biotin-requiring enzyme	IPR011053;IPR001078;IPR003016;IPR023213;IPR006255;IPR000089	Single hybrid motif;2-oxoacid dehydrogenase acyltransferase, catalytic domain;2-oxo acid dehydrogenase, lipoyl-binding site;Chloramphenicol acetyltransferase-like domain superfamily;Dihydrolipoamide succinyltransferase;Biotin/lipoyl attachment	COG0508;KOG0559	Pyruvate/2-oxoglutarate dehydrogenase complex, dihydrolipoamide acyltransferase (E2) component, and related enzymes;Dihydrolipoamide succinyltransferase (2-oxoglutarate dehydrogenase, E2 subunit)	GO:0008152;GO:0006099;GO:0016746;GO:0045252;GO:0106077;GO:0004149;GO:0043209;GO:0005739;GO:0005634	biological_process;biological_process;molecular_function;cellular_component;biological_process;molecular_function;cellular_component;cellular_component;cellular_component	metabolic process;tricarboxylic acid cycle;transferase activity, transferring acyl groups;oxoglutarate dehydrogenase complex;histone succinylation;dihydrolipoyllysine-residue succinyltransferase activity;myelin sheath;mitochondrion;nucleus	-	-	-
ENSMUSG00000004815	0.50339	0.349984	0.805785	1.71383	-1.45078	0.0104704	Dgkq	ENSRNOG00000024112	D3ZEY4	Diacylglycerol kinase	NP_001185733.1	diacylglycerol kinase theta	100361138	Dgkq	diacylglycerol kinase, theta	O	PF00788;PF00130;PF00609;PF00781	Ras association (RalGDS/AF-6) domain;Phorbol esters/diacylglycerol binding domain (C1 domain);iacylglycerol kinase accessory domain;iacylglycerol kinase catalytic domain	IPR000756;IPR017438;IPR002219;IPR001206;IPR020454;IPR000159;IPR029071;IPR016064;IPR037607	Diacylglycerol kinase, accessory domain;Inorganic polyphosphate/ATP-NAD kinase, N-terminal;Protein kinase C-like, phorbol ester/diacylglycerol-binding domain;Diacylglycerol kinase, catalytic domain;Diacylglycerol/phorbol-ester binding;Ras-associating (RA) domain;Ubiquitin-like domain superfamily;NAD kinase/diacylglycerol kinase-like domain superfamily;Diacylglycerol kinase	KOG1169;ENOG410XQVB	Diacylglycerol kinase;-	GO:0008152;GO:0007171;GO:0051591;GO:0005737;GO:0043274;GO:0005524;GO:0007205;GO:0008277;GO:0005886;GO:0033198;GO:0070528;GO:0016607;GO:0007165;GO:0046486;GO:0010629;GO:0000166;GO:0006111;GO:0003951;GO:0006357;GO:0012506;GO:0016301;GO:0019900;GO:1903432;GO:0005856;GO:0016310;GO:0050731;GO:0035556;GO:0007186;GO:0090181;GO:0018105;GO:0033613;GO:2000182;GO:0010801;GO:0006654;GO:0010628;GO:0005829;GO:…	biological_process;biological_process;biological_process;cellular_component;molecular_function;molecular_function;biological_process;biological_process;cellular_component;biological_process;biological_process;cellular_component;biological_process;biological_process;biological_process;molecular_function;biological_process;molecular_function;biological_process;cellular_component;molecular_function;…	metabolic process;activation of transmembrane receptor protein tyrosine kinase activity;response to cAMP;cytoplasm;phospholipase binding;ATP binding;protein kinase C-activating G-protein coupled receptor signaling pathway;regulation of G-protein coupled receptor protein signaling pathway;plasma membrane;response to ATP;protein kinase C signaling;nuclear speck;signal transduction;glycerolipid meta…	K00901;K00901;K00901;K00901;K00901	ko00561;ko04070;ko00564;ko04072;ko05231	Glycerolipid metabolism;Phosphatidylinositol signaling system;Glycerophospholipid metabolism;Phospholipase D signaling pathway;Choline metabolism in cancer
ENSMUSG00000004902	0.93809	0.563414	1.83407	1.29422	-1.06258	0.0110849	Slc25a18	-	G3HQ90	Cat eye syndrome critical region protein 2	-	-	-	-	-	-	PF00439;PF00153	Bromodomain;Mitochondrial carrier protein	IPR023395;IPR018359;IPR018108;IPR002067;IPR029614;IPR036427;IPR001487	Mitochondrial carrier domain superfamily;Bromodomain, conserved site;Mitochondrial substrate/solute carrier;Mitochondrial carrier protein;Cat eye syndrome critical region protein 2;Bromodomain-like superfamily;Bromodomain	-	-	GO:0055085;GO:0043044;GO:0016020;GO:0016021;GO:0021915;GO:0090537	biological_process;biological_process;cellular_component;cellular_component;biological_process;cellular_component	transmembrane transport;ATP-dependent chromatin remodeling;membrane;integral component of membrane;neural tube development;CERF complex	-	-	-
ENSMUSG00000004933	0.00624327	0.00814296	0.26558	0.516129	-1.11859	0.0236841	Matk	ENSMUSG00000004933	A0A0R4J1N6	Tyrosine-protein kinase	XP_006513358.1;NP_034898.1	-;megakaryocyte-associated tyrosine-protein kinase isoform 1	17179	Matk	megakaryocyte-associated tyrosine kinase	O	PF00018;PF07714;PF00017	SH3 domain;Protein tyrosine kinase;SH2 domain	IPR001452;IPR000980;IPR020635;IPR036028;IPR001245;IPR000719;IPR011009;IPR036860;IPR017441;IPR008266;IPR035027	SH3 domain;SH2 domain;Tyrosine-protein kinase, catalytic domain;SH3-like domain superfamily;Serine-threonine/tyrosine-protein kinase, catalytic domain;Protein kinase domain;Protein kinase-like domain superfamily;SH2 domain superfamily;Protein kinase, ATP binding site;Tyrosine-protein kinase, active site;CSK-like, SH2 domain	-	-	GO:0006468;GO:0018108;GO:0004715;GO:0005524;GO:0004713;GO:0016740;GO:0016310;GO:0016301;GO:0004672;GO:0000166	biological_process;biological_process;molecular_function;molecular_function;molecular_function;molecular_function;biological_process;molecular_function;molecular_function;molecular_function	protein phosphorylation;peptidyl-tyrosine phosphorylation;non-membrane spanning protein tyrosine kinase activity;ATP binding;protein tyrosine kinase activity;transferase activity;phosphorylation;kinase activity;protein kinase activity;nucleotide binding	K08888	ko04722	Neurotrophin signaling pathway
ENSMUSG00000004936	2.39559	2.13181	3.60849	3.10333	-0.535092	0.0423414	Map2k1	-	Q3TMJ8	Mitogen activated protein kinase kinase 1	NP_032953.1	dual specificity mitogen-activated protein kinase kinase 1	26395	Map2k1	mitogen-activated protein kinase kinase 1	O	PF00069	Protein kinase domain	IPR008271;IPR011009;IPR000719;IPR017441	Serine/threonine-protein kinase, active site;Protein kinase-like domain superfamily;Protein kinase domain;Protein kinase, ATP binding site	ENOG410XQ5A;KOG0581	-;Mitogen-activated protein kinase kinase (MAP2K)	GO:0005524;GO:0007050;GO:0047485;GO:0004674;GO:0008285;GO:0030216;GO:0005886;GO:0007507;GO:0060440;GO:0045893;GO:0004672;GO:0010629;GO:0050772;GO:0048870;GO:0071902;GO:0018107;GO:0060324;GO:1903800;GO:0016301;GO:0060502;GO:0060674;GO:0016310;GO:0070374;GO:0045597;GO:0048679;GO:0001932;GO:0060020;GO:0070371;GO:0030182;GO:0000187;GO:0005783;GO:0048538;GO:0005829;GO:0010628;GO:0030878;GO:0021697;GO:…	molecular_function;biological_process;molecular_function;molecular_function;biological_process;biological_process;cellular_component;biological_process;biological_process;biological_process;molecular_function;biological_process;biological_process;biological_process;biological_process;biological_process;biological_process;biological_process;molecular_function;biological_process;biological_process;…	ATP binding;cell cycle arrest;protein N-terminus binding;protein serine/threonine kinase activity;negative regulation of cell proliferation;keratinocyte differentiation;plasma membrane;heart development;trachea formation;positive regulation of transcription, DNA-templated;protein kinase activity;negative regulation of gene expression;positive regulation of axonogenesis;cell motility;positive regu…	K04368;K04368;K04368;K04368;K04368;K04368;K04368;K04368;K04368;K04368;K04368;K04368;K04368;K04368;K04368;K04368;K04368;K04368;K04368;K04368;K04368;K04368;K04368;K04368;K04368;K04368;K04368;K04368;K04368;K04368;K04368;K04368;K04368;K04368;K04368;K04368;K04368;K04368;K04368;K04368;K04368;K04368;K04368;K04368;K04368;K04368;K04368;K04368;K04368;K04368;K04368;K04368;K04368;K04368;K04368;K04368;K04368;…	ko04370;ko04810;ko04915;ko04666;ko04022;ko05020;ko04012;ko04921;ko05205;ko04910;ko04071;ko05219;ko04620;ko04210;ko04664;ko04151;ko04650;ko04720;ko04917;ko05220;ko04540;ko04914;ko05213;ko05231;ko04722;ko04912;ko05215;ko05206;ko04114;ko04013;ko05218;ko04725;ko05210;ko04320;ko04510;ko04068;ko04270;ko05230;ko05214;ko01522;ko04015;ko04062;ko04662;ko04626;ko04066;ko04916;ko04550;ko04660;ko05161;ko04072…	VEGF signaling pathway;Regulation of actin cytoskeleton;Estrogen signaling pathway;Fc gamma R-mediated phagocytosis;cGMP-PKG signaling pathway;Prion diseases;ErbB signaling pathway;Oxytocin signaling pathway;Proteoglycans in cancer;Insulin signaling pathway;Sphingolipid signaling pathway;Bladder cancer;Toll-like receptor signaling pathway;Apoptosis;Fc epsilon RI signaling pathway;PI3K-Akt signali…
ENSMUSG00000004945	6.28335	4.84355	9.1256	8.96443	-0.65496	0.0387288	Tmem242	ENSRNOG00000016973	D4A7K0	RCG40784	XP_006227932.1;NP_001138332.1	-;transmembrane protein 242	292228	Tmem242	transmembrane protein 242	O	PF07096	Protein of unknown function (DUF1358)	IPR009792	Transmembrane protein 242	ENOG4111SBW;ENOG410IVW9	-;-	GO:0016020;GO:0016021	cellular_component;cellular_component	membrane;integral component of membrane	-	-	-
ENSMUSG00000005069	2.00877	1.77208	2.35652	2.71419	-0.375055	0.0296238	Pex5	ENSMUSG00000005069	D3Z600	Peroxisomal targeting signal 1 receptor	-	-	-	-	-	-	PF13432	Tetratricopeptide repeat	IPR011990;IPR024113;IPR019734;IPR024111;IPR013026	Tetratricopeptide-like helical domain superfamily;Peroxisomal targeting signal 1 receptor;Tetratricopeptide repeat;Peroxisomal targeting signal 1 receptor family;Tetratricopeptide repeat-containing domain	ENOG410XQ6Q;KOG1125	-;TPR repeat-containing protein	GO:0000038;GO:0007029;GO:0007006;GO:0040018;GO:0021795;GO:0005794;GO:0048468;GO:0021895;GO:0007005;GO:0005739;GO:0044255;GO:0001764;GO:0007031;GO:0016558;GO:0006635;GO:0005829;GO:0050905	biological_process;biological_process;biological_process;biological_process;biological_process;cellular_component;biological_process;biological_process;biological_process;cellular_component;biological_process;biological_process;biological_process;biological_process;biological_process;cellular_component;biological_process	very long-chain fatty acid metabolic process;endoplasmic reticulum organization;mitochondrial membrane organization;positive regulation of multicellular organism growth;cerebral cortex cell migration;Golgi apparatus;cell development;cerebral cortex neuron differentiation;mitochondrion organization;mitochondrion;cellular lipid metabolic process;neuron migration;peroxisome organization;protein impo…	-	-	-
ENSMUSG00000005202	2.81777	2.49389	5.25083	4.58636	-0.843791	1.94063e-08	Shbg	-	A0A158SIS9	Sex hormone binding globulin	NP_035497.1;XP_011247139.1	sex hormone-binding globulin precursor;-	20415	Shbg	sex hormone binding globulin	O	PF00054	Laminin G domain	IPR013320;IPR001791	Concanavalin A-like lectin/glucanase domain superfamily;Laminin G domain	-	-	-	-	-	-	-	-
ENSMUSG00000005237	0.181063	0.276844	0.386665	0.479047	-0.88139	0.000268704	Dnah2	ENSMUSG00000005237	D3Z667	Dynein heavy chain 2, axonemal	NP_001074799.1	dynein heavy chain 2, axonemal	327954	Dnah2	dynein, axonemal, heavy chain 2	O	PF03028;PF12774;PF12777;PF08393;PF07728;PF12781;PF12775;PF08385;PF12780	ynein heavy chain and region D6 of dynein motor;Hydrolytic ATP binding site of dynein motor region D1;Microtubule-binding stalk of dynein motor;ynein heavy chain, N-terminal region 2;AAA domain (dynein-related subfamily);ATP-binding dynein motor region D5;P-loop containing dynein motor region D3;ynein heavy chain, N-terminal region 1;P-loop containing dynein motor region D4	IPR003593;IPR004273;IPR035706;IPR013602;IPR024743;IPR026983;IPR035699;IPR024317;IPR013594;IPR027417;IPR011704	AAA+ ATPase domain;Dynein heavy chain domain;Dynein heavy chain, ATP-binding dynein motor region D5;Dynein heavy chain, domain-2;Dynein heavy chain, coiled coil stalk;Dynein heavy chain;Dynein heavy chain, hydrolytic ATP-binding dynein motor region D1;Dynein heavy chain, AAA module D4;Dynein heavy chain, domain-1;P-loop containing nucleoside triphosphate hydrolase;ATPase, dynein-related, AAA doma…	KOG3595;COG5245	Dyneins, heavy chain;Dynein, heavy chain	GO:0005524;GO:0007018;GO:0016887;GO:0030286;GO:0003777	molecular_function;biological_process;molecular_function;cellular_component;molecular_function	ATP binding;microtubule-based movement;ATPase activity;dynein complex;microtubule motor activity	K10408	ko05016	Huntington's disease
ENSMUSG00000005268	1.87392	0.614984	3.40274	3.98925	-1.64508	0.000704485	Prlr	-	Q99JZ1	Prolactin receptor	-	-	19116	Prlr	prolactin receptor	O	PF09067	rythropoietin receptor, ligand binding	IPR003528;IPR003961;IPR015152;IPR013783;IPR033230;IPR036116	Long hematopoietin receptor, single chain, conserved site;Fibronectin type III;Growth hormone/erythropoietin receptor, ligand binding;Immunoglobulin-like fold;Prolactin receptor;Fibronectin type III superfamily	ENOG410XRJS;ENOG410IUSW	-;-	GO:0004896;GO:0038161;GO:0016020;GO:0016021;GO:0004925	molecular_function;biological_process;cellular_component;cellular_component;molecular_function	cytokine receptor activity;prolactin signaling pathway;membrane;integral component of membrane;prolactin receptor activity	-	-	-
ENSMUSG00000005320	0.0128146	0.0145621	2.36748	1.59638	-2.15784	0.00083741	Fgfr4	ENSMUSG00000005320	A0A0R4IZY3	Fibroblast growth factor receptor	NP_032037.2	fibroblast growth factor receptor 4 precursor	14186	Fgfr4	fibroblast growth factor receptor 4	O	PF13927;PF07679;PF07714	Immunoglobulin domain;Immunoglobulin I-set domain;Protein tyrosine kinase	IPR007110;IPR020635;IPR036179;IPR003599;IPR000719;IPR001245;IPR011009;IPR017441;IPR003598;IPR008266;IPR016248;IPR013783;IPR013098	Immunoglobulin-like domain;Tyrosine-protein kinase, catalytic domain;Immunoglobulin-like domain superfamily;Immunoglobulin subtype;Protein kinase domain;Serine-threonine/tyrosine-protein kinase, catalytic domain;Protein kinase-like domain superfamily;Protein kinase, ATP binding site;Immunoglobulin subtype 2;Tyrosine-protein kinase, active site;Fibroblast growth factor receptor family;Immunoglobul…	-	-	GO:0017134;GO:0018108;GO:0005524;GO:0005886;GO:0016021;GO:0008543;GO:0000166;GO:0004672;GO:0045862;GO:0008284;GO:0004714;GO:0016301;GO:0016477;GO:0016310;GO:0070374;GO:0016020;GO:0004713;GO:0005783;GO:2000573;GO:0005887;GO:0010628;GO:0030133;GO:0005007;GO:0006468;GO:0005794;GO:0046777;GO:0016740;GO:0005911;GO:0070857;GO:0043085;GO:0010715;GO:0008201	molecular_function;biological_process;molecular_function;cellular_component;cellular_component;biological_process;molecular_function;molecular_function;biological_process;biological_process;molecular_function;molecular_function;biological_process;biological_process;biological_process;cellular_component;molecular_function;cellular_component;biological_process;cellular_component;biological_process;…	fibroblast growth factor binding;peptidyl-tyrosine phosphorylation;ATP binding;plasma membrane;integral component of membrane;fibroblast growth factor receptor signaling pathway;nucleotide binding;protein kinase activity;positive regulation of proteolysis;positive regulation of cell proliferation;transmembrane receptor protein tyrosine kinase activity;kinase activity;cell migration;phosphorylatio…	K05095;K05095;K05095;K05095;K05095;K05095;K05095	ko04810;ko04014;ko04550;ko04010;ko04144;ko04015;ko04151	Regulation of actin cytoskeleton;Ras signaling pathway;Signaling pathways regulating pluripotency of stem cells;MAPK signaling pathway;Endocytosis;Rap1 signaling pathway;PI3K-Akt signaling pathway
ENSMUSG00000005360	1.183	0.240596	2.2558	1.82627	-1.48368	0.0161159	Slc1a3	-	Q543U3	Amino acid transporter	NP_683740.1	excitatory amino acid transporter 1	20512	Slc1a3	solute carrier family 1 (glial high affinity glutamate transporter), member 3	O	PF00375	Sodium:dicarboxylate symporter family	IPR018107;IPR001991;IPR036458	Sodium:dicarboxylate symporter, conserved site;Sodium:dicarboxylate symporter;Sodium:dicarboxylate symporter superfamily	COG1301;KOG3787	Na+/H+-dicarboxylate symporters;Glutamate/aspartate and neutral amino acid transporters	GO:0031223;GO:0043025;GO:0071944;GO:0005886;GO:0006537;GO:0016021;GO:0009986;GO:0046677;GO:0098712;GO:0050806;GO:0015501;GO:0016595;GO:0042995;GO:0140009;GO:0048667;GO:0009416;GO:0009449;GO:0005313;GO:0015293;GO:0015172;GO:0016020;GO:0016597;GO:0009611;GO:0015813;GO:0005887;GO:0042493;GO:0051938;GO:1902476;GO:0043005;GO:0071805;GO:0006536;GO:0007605;GO:0021545;GO:0050885;GO:0070779;GO:0005314	biological_process;cellular_component;cellular_component;cellular_component;biological_process;cellular_component;cellular_component;biological_process;biological_process;biological_process;molecular_function;molecular_function;cellular_component;biological_process;biological_process;biological_process;biological_process;molecular_function;molecular_function;molecular_function;cellular_component;…	auditory behavior;neuronal cell body;cell periphery;plasma membrane;glutamate biosynthetic process;integral component of membrane;cell surface;response to antibiotic;L-glutamate import across plasma membrane;positive regulation of synaptic transmission;glutamate:sodium symporter activity;glutamate binding;cell projection;L-aspartate import across plasma membrane;cell morphogenesis involved in neu…	K05614	ko04724	Glutamatergic synapse
ENSMUSG00000005371	0.188204	0.183412	0.252877	0.320259	-0.580171	0.00543762	Fbxo11	ENSCJAG00000010907	F7H1U8	F-box only protein 11 isoform 4	XP_002757820.1	-	100414214	FBXO11	F-box protein 11	-	PF02207;PF13229;PF12937	Putative zinc finger in N-recognin (UBR box);Right handed beta helix region;-box-like	IPR007742;IPR036047;IPR006626;IPR006633;IPR012334;IPR001810;IPR011050;IPR029799;IPR022441;IPR003126	Periplasmic copper-binding protein NosD, beta helix domain;F-box-like domain superfamily;Parallel beta-helix repeat;Carbohydrate-binding/sugar hydrolysis domain;Pectin lyase fold;F-box domain;Pectin lyase fold/virulence factor;F-box only protein 11;Parallel beta-helix repeat-2;Zinc finger, UBR-type	ENOG410YP8C;KOG1777	-;Putative Zn-finger protein	GO:0008270;GO:0006464;GO:0005737;GO:0004842;GO:0035246;GO:0016274;GO:0007605;GO:0005730;GO:0000151;GO:0005829;GO:0005634;GO:0016567	molecular_function;biological_process;cellular_component;molecular_function;biological_process;molecular_function;biological_process;cellular_component;cellular_component;cellular_component;cellular_component;biological_process	zinc ion binding;cellular protein modification process;cytoplasm;ubiquitin-protein transferase activity;peptidyl-arginine N-methylation;protein-arginine N-methyltransferase activity;sensory perception of sound;nucleolus;ubiquitin ligase complex;cytosol;nucleus;protein ubiquitination	-	-	-
ENSMUSG00000005397	2.39674	2.49172	3.35833	3.23385	-0.38738	0.000116406	Nid1	ENSRNOG00000002461	F1LM84	Nidogen-1	XP_213954.4	nidogen-1 isoform X1	25494	Nid1	nidogen 1	O	PF06119;PF07645;PF14670;PF07474;PF12662;PF00086;PF00058;PF12947	Nidogen-like;Calcium-binding EGF domain;Coagulation Factor Xa inhibitory site;2F domain;Complement Clr-like EGF-like;Thyroglobulin type-1 repeat;Low-density lipoprotein receptor repeat class B;domain	IPR003886;IPR000716;IPR013032;IPR036857;IPR000033;IPR006605;IPR009030;IPR009017;IPR000152;IPR000742;IPR024731;IPR026823;IPR001881;IPR018097;IPR011042	NIDO domain;Thyroglobulin type-1;EGF-like, conserved site;Thyroglobulin type-1 superfamily;LDLR class B repeat;G2 nidogen/fibulin G2F;Growth factor receptor cysteine-rich domain superfamily;Green fluorescent protein;EGF-type aspartate/asparagine hydroxylation site;EGF-like domain;EGF domain;Complement Clr-like EGF domain;EGF-like calcium-binding domain;EGF-like calcium-binding, conserved site;Six…	ENOG410XR8N;KOG1214	-;Nidogen and related basement membrane protein proteins	GO:0043236;GO:0005518;GO:0005578;GO:0005605;GO:0030198;GO:0007160;GO:0043237;GO:0005615;GO:0071944;GO:0005604;GO:0032836;GO:0031012;GO:0043394;GO:0005509;GO:0050840;GO:0010811	molecular_function;molecular_function;;cellular_component;biological_process;biological_process;molecular_function;cellular_component;cellular_component;cellular_component;biological_process;cellular_component;molecular_function;molecular_function;molecular_function;biological_process	laminin binding;collagen binding;;basal lamina;extracellular matrix organization;cell-matrix adhesion;laminin-1 binding;extracellular space;cell periphery;basement membrane;glomerular basement membrane development;extracellular matrix;proteoglycan binding;calcium ion binding;extracellular matrix binding;positive regulation of cell-substrate adhesion	-	-	-
ENSMUSG00000005534	2.21002	2.27409	3.04077	3.61266	-0.525449	0.00488211	Insr	-	M4TKR7	Tyrosine-protein kinase receptor	NP_001316985.1	insulin receptor isoform B preproprotein	16337	Insr	insulin receptor	O	PF01030;PF07714;PF00757;PF00041	Receptor L domain;Protein tyrosine kinase;urin-like cysteine rich region;ibronectin type III domain	IPR016246;IPR006211;IPR020635;IPR036941;IPR001245;IPR000719;IPR003961;IPR009030;IPR011009;IPR017441;IPR006212;IPR008266;IPR013783;IPR002011;IPR036116;IPR000494	Tyrosine-protein kinase, insulin-like receptor;Furin-like cysteine-rich domain;Tyrosine-protein kinase, catalytic domain;Receptor L-domain superfamily;Serine-threonine/tyrosine-protein kinase, catalytic domain;Protein kinase domain;Fibronectin type III;Growth factor receptor cysteine-rich domain superfamily;Protein kinase-like domain superfamily;Protein kinase, ATP binding site;Furin-like repeat;…	KOG4258;COG0515	Insulin/growth factor receptor (contains protein kinase domain);Serine/threonine protein kinase	GO:0006468;GO:0018108;GO:0004714;GO:0046777;GO:0004713;GO:0016021;GO:0016020;GO:0016740;GO:0005524;GO:0016310;GO:0043560;GO:0043548;GO:0007169;GO:0016301;GO:0004672;GO:0000166	biological_process;biological_process;molecular_function;biological_process;molecular_function;cellular_component;cellular_component;molecular_function;molecular_function;biological_process;molecular_function;molecular_function;biological_process;molecular_function;molecular_function;molecular_function	protein phosphorylation;peptidyl-tyrosine phosphorylation;transmembrane receptor protein tyrosine kinase activity;protein autophosphorylation;protein tyrosine kinase activity;integral component of membrane;membrane;transferase activity;ATP binding;phosphorylation;insulin receptor substrate binding;phosphatidylinositol 3-kinase binding;transmembrane receptor protein tyrosine kinase signaling pathw…	-	-	-
ENSMUSG00000005553	1.60629	0.0146486	2.76273	3.57912	-2.04378	0.0368707	Atp4a	ENSMUSG00000005553	E9QNX7	Sodium/potassium-transporting ATPase subunit alpha	NP_001277556.1	potassium-transporting ATPase alpha chain 1 isoform 1	11944	Atp4a	ATPase, H+/K+ exchanging, gastric, alpha polypeptide	O	PF00689;PF00690;PF09040;PF13246;PF00122	Cation transporting ATPase, C-terminus;Cation transporter/ATPase, N-terminus;astric H+/K+-ATPase, N terminal domain;Cation transport ATPase (P-type);1-E2 ATPase	IPR015127;IPR006068;IPR023214;IPR018303;IPR023299;IPR004014;IPR005775;IPR001757;IPR008250;IPR023298;IPR036412	Gastric H+/K+-transporter P-type ATPase, N-terminal;Cation-transporting P-type ATPase, C-terminal;HAD superfamily;P-type ATPase, phosphorylation site;P-type ATPase, cytoplasmic domain N;Cation-transporting P-type ATPase, N-terminal;P-type ATPase subfamily IIC, subunit alpha;P-type ATPase;P-type ATPase, A domain superfamily;P-type ATPase, transmembrane domain superfamily;HAD-like superfamily	KOG0203;COG0474	Na+/K+ ATPase, alpha subunit;Cation transport ATPase	GO:0005391;GO:0006811;GO:0006814;GO:0005524;GO:0016020;GO:0010248;GO:0016021;GO:0006813;GO:0016787;GO:0015991;GO:0000166;GO:0008900;GO:0000287;GO:0046872	molecular_function;biological_process;biological_process;molecular_function;cellular_component;biological_process;cellular_component;biological_process;molecular_function;biological_process;molecular_function;molecular_function;molecular_function;molecular_function	sodium:potassium-exchanging ATPase activity;ion transport;sodium ion transport;ATP binding;membrane;establishment or maintenance of transmembrane electrochemical gradient;integral component of membrane;potassium ion transport;hydrolase activity;ATP hydrolysis coupled proton transport;nucleotide binding;potassium:proton exchanging ATPase activity;magnesium ion binding;metal ion binding	K01542;K01542;K01542	ko04966;ko00190;ko04971	Collecting duct acid secretion;Oxidative phosphorylation;Gastric acid secretion
ENSMUSG00000005656	3.37086	2.74697	4.33052	3.47912	-0.302193	0.0789242	Snx6	ENSMMUG00000012576	F7FEN7	Sorting nexin	-	-	-	-	-	-	PF00787;PF09325	PX domain;Vps5 C terminal like	IPR015404;IPR027267;IPR001683;IPR014637;IPR036871;IPR028657	Sorting nexin Vps5-like, C-terminal;AH/BAR domain superfamily;Phox homologous domain;Sorting nexin-5/6/32;PX domain superfamily;Sorting nexin-6	KOG1660;ENOG410XPZY	Sorting nexin SNX6/TFAF2, contains PX domain;-	GO:0016050;GO:0019898;GO:0006897;GO:0035091;GO:0006886;GO:0015031;GO:0005768;GO:0005764	biological_process;cellular_component;biological_process;molecular_function;biological_process;biological_process;cellular_component;cellular_component	vesicle organization;extrinsic component of membrane;endocytosis;phosphatidylinositol binding;intracellular protein transport;protein transport;endosome;lysosome	-	-	-
ENSMUSG00000005763	0.00122254	0.0254639	0.12464	0.0468991	-2.7026	0.0563162	Cd247	ENSMUSG00000005763	J3QMU3	T-cell surface glycoprotein CD3 zeta chain	-	-	-	-	-	-	PF11628;PF02189	T-cell surface glycoprotein CD3 zeta chain;Immunoreceptor tyrosine-based activation motif	IPR024128;IPR021663;IPR003110	T-cell surface glycoprotein CD3 zeta subunit;T-cell surface glycoprotein CD3 zeta subunit/High affinity IgE receptor gamma subunit;Phosphorylated immunoreceptor signalling ITAM	ENOG411241T;ENOG410J0ID	-;-	GO:0004888;GO:0042105;GO:0016020;GO:0007166;GO:0016021;GO:0050852	molecular_function;cellular_component;cellular_component;biological_process;cellular_component;biological_process	transmembrane signaling receptor activity;alpha-beta T cell receptor complex;membrane;cell surface receptor signaling pathway;integral component of membrane;T cell receptor signaling pathway	-	-	-
ENSMUSG00000005802	0.219808	0.330348	0.839177	0.668074	-1.4249	0.000179219	Slc30a4	-	Q148S1	Solute carrier family 30	-	-	22785	Slc30a4	solute carrier family 30 (zinc transporter), member 4	O	PF01545	Cation efflux family	IPR027469;IPR002524	Cation efflux transmembrane domain superfamily;Cation efflux protein	COG1230;KOG1482	Co/Zn/Cd efflux system component;Zn2+ transporter	GO:0008324;GO:0055085;GO:0016020;GO:0006812;GO:0098655;GO:0016021	molecular_function;biological_process;cellular_component;biological_process;biological_process;cellular_component	cation transmembrane transporter activity;transmembrane transport;membrane;cation transport;cation transmembrane transport;integral component of membrane	-	-	-
ENSMUSG00000005846	1.69264	1.47948	2.38242	2.01307	-0.425313	0.00198566	Rsl1d1	-	Q3TS64	Uncharacterized protein	-	-	66409	Rsl1d1	ribosomal L1 domain containing 1	O	PF00687	Ribosomal protein L1p/L10e family	IPR023674;IPR016095;IPR028364	Ribosomal protein L1-like;Ribosomal protein L1, 3-layer alpha/beta-sandwich;Ribosomal protein L1/ribosomal biogenesis protein	KOG1685;ENOG4111W39	Uncharacterized conserved protein;-	-	-	-	-	-	-
ENSMUSG00000005973	0.902053	1.4501	2.37705	2.15758	-0.90038	0.00220885	Rcn1	ENSRNOG00000013452	D3ZUB0	Reticulocalbin 1	NP_001102056.1	reticulocalbin-1 precursor	362182	Rcn1	reticulocalbin 1	O	PF13202	hand	IPR011992;IPR002048;IPR027241;IPR018247	EF-hand domain pair;EF-hand domain;Reticulocalbin-1;EF-Hand 1, calcium-binding site	ENOG410XRVE;KOG4223	-;Reticulocalbin, calumenin, DNA supercoiling factor, and related Ca2+-binding proteins of the CREC family (EF-Hand protein superfamily)	GO:0043010;GO:0005783;GO:0005509;GO:0001701	biological_process;cellular_component;molecular_function;biological_process	camera-type eye development;endoplasmic reticulum;calcium ion binding;in utero embryonic development	-	-	-
ENSMUSG00000005981	2.39399	2.44899	3.45166	3.18799	-0.407674	0.00522824	Trap1	-	Q3TK29	Uncharacterized protein	-	-	68015	Trap1	TNF receptor-associated protein 1	O	PF13589;PF00183	Histidine kinase-, DNA gyrase B-, and HSP90-like ATPase;Hsp90 protein	IPR036890;IPR020568;IPR003594;IPR001404;IPR020575;IPR037196	Histidine kinase/HSP90-like ATPase superfamily;Ribosomal protein S5 domain 2-type fold;Histidine kinase/HSP90-like ATPase;Heat shock protein Hsp90 family;Heat shock protein Hsp90, N-terminal;HSP90, C-terminal domain	KOG0019;COG0326	Molecular chaperone (HSP90 family);Molecular chaperone, HSP90 family	GO:0051082;GO:0006457;GO:0005524;GO:0006950	molecular_function;biological_process;molecular_function;biological_process	unfolded protein binding;protein folding;ATP binding;response to stress	-	-	-
ENSMUSG00000005982	1.4987	0.679396	3.06248	2.84728	-1.40522	0.00157353	Naa60	-	A0A250YD43	N-alpha-acetyltransferase 60	-	-	109681688	Naa60	N-alpha-acetyltransferase 60, NatF catalytic subunit	-	-	-	IPR016181;IPR000182	Acyl-CoA N-acyltransferase;GNAT domain	-	-	GO:0008080;GO:0016740	molecular_function;molecular_function	N-acetyltransferase activity;transferase activity	-	-	-
ENSMUSG00000006021	1.03748	0.979233	2.62435	1.71414	-1.03088	0.0266962	Kptn	ENSMUSG00000006021	G3X8R1	KICSTOR complex protein kaptin	NP_598488.2	KICSTOR complex protein kaptin	70394	Kptn	kaptin	O	-	-	IPR029982	Kaptin	ENOG41100KB;ENOG410IJRR	-;-	GO:0051015;GO:0140007;GO:0042149;GO:0098871;GO:0061462;GO:0034198;GO:0015629;GO:1904262;GO:0031941;GO:0030027;GO:0003779;GO:0007015	molecular_function;cellular_component;biological_process;cellular_component;biological_process;biological_process;cellular_component;biological_process;cellular_component;cellular_component;molecular_function;biological_process	actin filament binding;KICSTOR complex;cellular response to glucose starvation;postsynaptic actin cytoskeleton;protein localization to lysosome;cellular response to amino acid starvation;actin cytoskeleton;negative regulation of TORC1 signaling;filamentous actin;lamellipodium;actin binding;actin filament organization	-	-	-
ENSMUSG00000006301	0.422116	0.639876	0.83171	0.821419	-0.576112	0.0669993	Tmbim1	ENSMUSG00000006301	Q3U717	Protein lifeguard 3	NP_081430.3	protein lifeguard 3	69660	Tmbim1	transmembrane BAX inhibitor motif containing 1	O	PF01027	Inhibitor of apoptosis-promoting Bax1	IPR006214	Bax inhibitor 1-related	COG0670;KOG2322	Integral membrane protein, interacts with FtsH;N-methyl-D-aspartate receptor glutamate-binding subunit	GO:0005765;GO:0010008;GO:0016020;GO:0005794;GO:1902042;GO:1903077;GO:0016021;GO:0043231;GO:0005123;GO:1902045	cellular_component;cellular_component;cellular_component;cellular_component;biological_process;biological_process;cellular_component;cellular_component;molecular_function;biological_process	lysosomal membrane;endosome membrane;membrane;Golgi apparatus;negative regulation of extrinsic apoptotic signaling pathway via death domain receptors;negative regulation of protein localization to plasma membrane;integral component of membrane;intracellular membrane-bounded organelle;death receptor binding;negative regulation of Fas signaling pathway	-	-	-
ENSMUSG00000006342	0.722374	1.48235	3.73589	5.84571	-2.06795	1.50736e-06	Susd2	ENSRNOG00000033389	A0A0G2K0Q8	Sushi domain-containing 2	XP_006256400.1	sushi domain-containing protein 2 isoform X1	294335	Susd2	sushi domain containing 2	O	PF00084;PF00094;PF01033;PF03782	Sushi repeat (SCR repeat);von Willebrand factor type D domain;Somatomedin B domain;AMOP domain	IPR000436;IPR036024;IPR035976;IPR001212;IPR005533;IPR001846	Sushi/SCR/CCP domain;Somatomedin B-like domain superfamily;Sushi/SCR/CCP superfamily;Somatomedin B domain;AMOP domain;von Willebrand factor, type D domain	-	-	GO:0006955;GO:0005044;GO:0016020;GO:0051782;GO:1902807;GO:0070062;GO:0006898;GO:0005886;GO:0016021;GO:0030247	biological_process;molecular_function;cellular_component;biological_process;biological_process;cellular_component;biological_process;cellular_component;cellular_component;molecular_function	immune response;scavenger receptor activity;membrane;negative regulation of cell division;negative regulation of cell cycle G1/S phase transition;extracellular exosome;receptor-mediated endocytosis;plasma membrane;integral component of membrane;polysaccharide binding	-	-	-
ENSMUSG00000006344	1.94803	3.23655	7.22857	5.54116	-1.30484	0.000937436	Ggt5	-	Q5PQV0	Gamma-glutamyltransferase 5	NP_062108.2	glutathione hydrolase 5 proenzyme	29566	Ggt5	gamma-glutamyltransferase 5	O	PF01019	amma-glutamyltranspeptidase	IPR000101;IPR029055	Gamma-glutamyltranspeptidase;Nucleophile aminohydrolases, N-terminal	-	-	GO:0036374;GO:0006508;GO:0006751;GO:0016740	molecular_function;biological_process;biological_process;molecular_function	glutathione hydrolase activity;proteolysis;glutathione catabolic process;transferase activity	K18592;K18592;K18592;K18592	ko00590;ko00460;ko00480;ko00430	Arachidonic acid metabolism;Cyanoamino acid metabolism;Glutathione metabolism;Taurine and hypotaurine metabolism
ENSMUSG00000006731	3.08621	2.66537	3.79823	5.35878	-0.613856	0.0639723	B4galnt1	-	Q3UN35	Beta-1,4 N-acetylgalactosaminyltransferase	NP_032106.1;NP_001231546.1;NP_082015.2;XP_006513282.1	beta-1,4 N-acetylgalactosaminyltransferase 1 isoform 1;beta-1,4 N-acetylgalactosaminyltransferase 1 isoform 3;beta-1,4 N-acetylgalactosaminyltransferase 1 isoform 2;-	14421	B4galnt1	beta-1,4-N-acetyl-galactosaminyl transferase 1	O	PF00535	lycosyl transferase family 2	IPR001173;IPR011143;IPR029044	Glycosyltransferase 2-like;Ganglioside GM2 synthase;Nucleotide-diphospho-sugar transferases	ENOG4111N56;ENOG410IF61	-;-	GO:0019915;GO:0001574;GO:0030173;GO:0016758;GO:0016020;GO:0005794;GO:0016740;GO:0008376;GO:0016757;GO:0005886;GO:0003947;GO:0000139;GO:0030259;GO:0006687;GO:0007283	biological_process;biological_process;cellular_component;molecular_function;cellular_component;cellular_component;molecular_function;molecular_function;molecular_function;cellular_component;molecular_function;cellular_component;biological_process;biological_process;biological_process	lipid storage;ganglioside biosynthetic process;integral component of Golgi membrane;transferase activity, transferring hexosyl groups;membrane;Golgi apparatus;transferase activity;acetylgalactosaminyltransferase activity;transferase activity, transferring glycosyl groups;plasma membrane;(N-acetylneuraminyl)-galactosylglucosylceramide N-acetylgalactosaminyltransferase activity;Golgi membrane;lipid…	K00725	ko00604	Glycosphingolipid biosynthesis - ganglio series
ENSMUSG00000006777	10.173	3.15015	16.7295	60.1269	-2.43535	0.0946028	Krt23	-	Q544I8	Uncharacterized protein	NP_203537.1	keratin, type I cytoskeletal 23	94179	Krt23	keratin 23	O	PF00038	Intermediate filament protein	IPR018039;IPR001664;IPR002957	Intermediate filament protein, conserved site;Intermediate filament protein;Keratin, type I	ENOG4111DWD;ENOG410IK9C	-;-	GO:0005882;GO:0005198	cellular_component;molecular_function	intermediate filament;structural molecule activity	-	-	-
ENSMUSG00000006782	1.03058	0.846233	1.63173	1.31146	-0.604014	0.011143	Cnp	-	Q3TYV5	2',3'-cyclic-nucleotide 3'-phosphodiesterase	NP_034053.2	2',3'-cyclic-nucleotide 3'-phosphodiesterase isoform 2	12799	Cnp	2',3'-cyclic nucleotide 3' phosphodiesterase	O	PF13671;PF05881	AAA domain;2',3'-cyclic nucleotide 3'-phosphodiesterase (CNP or CNPase)	IPR027417;IPR009097;IPR008431	P-loop containing nucleoside triphosphate hydrolase;Cyclic phosphodiesterase;Cyclic nucleotide phosphodiesterase	ENOG4111F3B;ENOG410IT06	-;-	GO:0005737;GO:0030900;GO:0008344;GO:0005886;GO:0009636;GO:0035749;GO:0042995;GO:0035748;GO:0005654;GO:0004113;GO:0005615;GO:0005741;GO:0005743;GO:0016020;GO:0043209;GO:0000226;GO:0048709;GO:0048471;GO:0031143;GO:0005829;GO:0007568;GO:0009214;GO:0042470;GO:0005902;GO:0032496;GO:0016787;GO:0003723;GO:0005634;GO:0030551;GO:0007409;GO:0046902	cellular_component;biological_process;biological_process;cellular_component;biological_process;cellular_component;cellular_component;cellular_component;cellular_component;molecular_function;cellular_component;cellular_component;cellular_component;cellular_component;cellular_component;biological_process;biological_process;cellular_component;cellular_component;cellular_component;biological_process;…	cytoplasm;forebrain development;adult locomotory behavior;plasma membrane;response to toxic substance;myelin sheath adaxonal region;cell projection;myelin sheath abaxonal region;nucleoplasm;2',3'-cyclic-nucleotide 3'-phosphodiesterase activity;extracellular space;mitochondrial outer membrane;mitochondrial inner membrane;membrane;myelin sheath;microtubule cytoskeleton organization;oligodendrocyte …	-	-	-
ENSMUSG00000006784	0.161708	0.247499	0.374283	0.384572	-0.830535	0.0243249	Ttc25	ENSRNOG00000017473	G3V9Y3	Putative uncharacterized protein RGD1311859_predicted	XP_006247372.1;NP_001100519.1	-;tetratricopeptide repeat protein 25	303534	Ttc25	tetratricopeptide repeat domain 25	O	PF13181	Tetratricopeptide repeat	IPR013026;IPR011990;IPR019734	Tetratricopeptide repeat-containing domain;Tetratricopeptide-like helical domain superfamily;Tetratricopeptide repeat	COG0457;KOG1124	FOG: TPR repeat;FOG: TPR repeat	GO:0005737	cellular_component	cytoplasm	-	-	-
ENSMUSG00000006800	1.28955	1.87861	2.80177	3.237	-0.897923	2.14465e-05	Sulf2	-	Q6ZPV3	MKIAA1247 protein	-	-	72043	Sulf2	sulfatase 2	O	PF00884;PF12548	Sulfatase;Sulfatase protein	IPR024607;IPR017849;IPR017850;IPR024609;IPR014615;IPR000917	Sulfatase, conserved site;Alkaline phosphatase-like, alpha/beta/alpha;Alkaline-phosphatase-like, core domain superfamily;Extracellular sulfatase, C-terminal;Extracellular sulfatase;Sulfatase, N-terminal	KOG3731;COG3119	Sulfatases;Arylsulfatase A and related enzymes	GO:0008152;GO:0008484;GO:0005794;GO:0005783;GO:0009986;GO:0003824;GO:0005509;GO:0046872	biological_process;molecular_function;cellular_component;cellular_component;cellular_component;molecular_function;molecular_function;molecular_function	metabolic process;sulfuric ester hydrolase activity;Golgi apparatus;endoplasmic reticulum;cell surface;catalytic activity;calcium ion binding;metal ion binding	-	-	-
ENSMUSG00000007036	0.278968	0.702733	1.55085	1.68976	-1.65743	2.46769e-05	Abhd16a	-	A0A1U7RE48	abhydrolase domain-containing protein 16A	XP_005086874.1	protein ABHD16A	101825027	Abhd16a	abhydrolase domain containing 16A, phospholipase	-	-	-	IPR026604;IPR029058;IPR000073	Abhydrolase domain-containing protein 16A;Alpha/Beta hydrolase fold;Alpha/beta hydrolase fold-1	-	-	GO:0016020;GO:0016787;GO:0016021	cellular_component;molecular_function;cellular_component	membrane;hydrolase activity;integral component of membrane	-	-	-
ENSMUSG00000007039	1.81972	2.33541	3.4886	4.00121	-0.795839	0.000386501	Ddah2	-	A0A1A6G421	Uncharacterized protein	-	-	-	-	-	-	-	-	IPR033202;IPR033199	N(G),N(G)-dimethylarginine dimethylaminohydrolase 2;Dimethylarginine dimethylaminohydrolase/arginine deiminase	-	-	GO:0045429;GO:0000052;GO:0016403;GO:0006527	biological_process;biological_process;molecular_function;biological_process	positive regulation of nitric oxide biosynthetic process;citrulline metabolic process;dimethylargininase activity;arginine catabolic process	-	-	-
ENSMUSG00000007122	0.0024755	0.00276324	0.421776	0.217056	-1.02833	0.0253841	Casq1	-	Q6P3C3	Calsequestrin	NP_033943.2	calsequestrin-1 precursor	12372	Casq1	calsequestrin 1	O	PF01216	Calsequestrin	IPR018233;IPR036249;IPR001393	Calsequestrin, conserved site;Thioredoxin-like superfamily;Calsequestrin	ENOG410IGY5;ENOG4111R2M	-;-	GO:0005509	molecular_function	calcium ion binding	-	-	-
ENSMUSG00000007411	0.370906	0.275439	0.508175	0.653311	-0.800995	0.000459635	Mark3	ENSMUSG00000007411	A0A1Y7VNZ6	Non-specific serine/threonine protein kinase	XP_006515575.1	MAP/microtubule affinity-regulating kinase 3 isoform X2	17169	Mark3	MAP/microtubule affinity regulating kinase 3	O	-	-	IPR015940;IPR001772;IPR011009;IPR000719;IPR017441;IPR033624;IPR028375;IPR008271;IPR033628	Ubiquitin-associated domain;Kinase associated domain 1 (KA1);Protein kinase-like domain superfamily;Protein kinase domain;Protein kinase, ATP binding site;Serine/threonine-protein kinase MARK/par1;KA1 domain/Ssp2, C-terminal;Serine/threonine-protein kinase, active site;Serine/threonine-protein kinase MARK3	-	-	GO:0006468;GO:0016301;GO:0005524;GO:0004674;GO:0016740;GO:0000226;GO:0000166;GO:0030010;GO:0004672;GO:0016310	biological_process;molecular_function;molecular_function;molecular_function;molecular_function;biological_process;molecular_function;biological_process;molecular_function;biological_process	protein phosphorylation;kinase activity;ATP binding;protein serine/threonine kinase activity;transferase activity;microtubule cytoskeleton organization;nucleotide binding;establishment of cell polarity;protein kinase activity;phosphorylation	-	-	-
ENSMUSG00000007589	1.21176	1.49381	1.71739	2.59422	-0.639237	0.0102324	Tinf2	-	Q3UMZ4	Uncharacterized protein	-	-	28113	Tinf2	Terf1 (TRF1)-interacting nuclear factor 2	O	PF14973	TERF1-interacting nuclear factor 2 N-terminus	IPR029400	TERF1-interacting nuclear factor 2, N-terminal domain	ENOG410IHMP;ENOG410Z499	-;-	-	-	-	-	-	-
ENSMUSG00000007594	0.0128116	0.0152835	0.929512	0.761025	-1.01217	0.0405132	Hapln4	ENSRNOG00000049949	D3Z9H2	Hyaluronan and proteoglycan link protein 4	NP_001101868.1	hyaluronan and proteoglycan link protein 4 precursor	361129	Hapln4	hyaluronan and proteoglycan link protein 4	I	PF07686;PF00193	Immunoglobulin V-set domain;xtracellular link domain	IPR007110;IPR036179;IPR003599;IPR003598;IPR000538;IPR013783;IPR016187;IPR016186;IPR013106	Immunoglobulin-like domain;Immunoglobulin-like domain superfamily;Immunoglobulin subtype;Immunoglobulin subtype 2;Link domain;Immunoglobulin-like fold;C-type lectin fold;C-type lectin-like/link domain superfamily;Immunoglobulin V-set domain	ENOG411150M;ENOG410IENV	-;-	GO:0005578;GO:0005201;GO:0007155;GO:0005540;GO:0001501;GO:0007417	;molecular_function;biological_process;molecular_function;biological_process;biological_process	;extracellular matrix structural constituent;cell adhesion;hyaluronic acid binding;skeletal system development;central nervous system development	-	-	-
ENSMUSG00000007777	1.92753	4.49163	8.36513	12.1411	-1.79686	0.00521339	0610009B22Rik	ENSMUSG00000007777	Q8R3W2	MCG6979, isoform CRA_a	NP_079595.1;XP_006533982.1;XP_006533980.1;XP_006533981.1	uncharacterized protein LOC66050;-;-;-	66050	0610009B22Rik	RIKEN cDNA 0610009B22 gene	O	PF04628	Sedlin, N-terminal conserved region	IPR006722;IPR011012	Trafficking protein particle complex subunit 2;Longin-like domain superfamily	KOG3487;COG5603	TRAPP 20 K subunit;Subunit of TRAPP, an ER-Golgi tethering complex	GO:0005737;GO:0005622;GO:0005575;GO:0003674;GO:0008150;GO:0006888	cellular_component;cellular_component;cellular_component;molecular_function;biological_process;biological_process	cytoplasm;intracellular;cellular_component;molecular_function;biological_process;ER to Golgi vesicle-mediated transport	-	-	-
ENSMUSG00000007812	1.15108	1.14643	1.72272	1.44396	-0.416872	0.00698264	Zfp655	ENSMUSG00000007812	Q9CZP3	Zinc finger protein 655	NP_082574.1;XP_017176603.1	zinc finger protein 655 isoform a;-	72611	Zfp655	zinc finger protein 655	O	PF00096	Zinc finger, C2H2 type	IPR036236;IPR013087	Zinc finger C2H2 superfamily;Zinc finger C2H2-type	KOG1721;COG5048	FOG: Zn-finger;FOG: Zn-finger	GO:0005737;GO:0003676;GO:0003674;GO:0003700;GO:2000134;GO:0005730;GO:0006355;GO:0005634	cellular_component;molecular_function;molecular_function;molecular_function;biological_process;cellular_component;biological_process;cellular_component	cytoplasm;nucleic acid binding;molecular_function;DNA binding transcription factor activity;negative regulation of G1/S transition of mitotic cell cycle;nucleolus;regulation of transcription, DNA-templated;nucleus	-	-	-
ENSMUSG00000007872	49.7945	35.9099	51.689	69.4224	-0.44443	0.0603821	Id3	-	Q545W1	Id3 protein	NP_032347.1	DNA-binding protein inhibitor ID-3	15903	Id3	inhibitor of DNA binding 3	O	PF00010	Helix-loop-helix DNA-binding domain	IPR026052;IPR036638;IPR011598	DNA-binding protein inhibitor;Helix-loop-helix DNA-binding domain superfamily;Myc-type, basic helix-loop-helix (bHLH) domain	ENOG410IYKY;ENOG4112051	-;-	GO:0005737;GO:0045662;GO:0003700;GO:0007507;GO:0042476;GO:0008134;GO:0010629;GO:0019904;GO:0072750;GO:1901707;GO:0000122;GO:0051726;GO:0006275;GO:0045668;GO:0030855;GO:0006351;GO:0001656;GO:0030182;GO:0009611;GO:0046983;GO:0007623;GO:0030903;GO:0043433;GO:0043065;GO:0007417;GO:0005634;GO:0045892	cellular_component;biological_process;molecular_function;biological_process;biological_process;molecular_function;biological_process;molecular_function;biological_process;molecular_function;biological_process;biological_process;biological_process;biological_process;biological_process;biological_process;biological_process;biological_process;biological_process;molecular_function;biological_process;…	cytoplasm;negative regulation of myoblast differentiation;DNA binding transcription factor activity;heart development;odontogenesis;transcription factor binding;negative regulation of gene expression;protein domain specific binding;cellular response to leptomycin B;leptomycin B binding;negative regulation of transcription by RNA polymerase II;regulation of cell cycle;regulation of DNA replication…	K17694;K17694	ko04350;ko04550	TGF-beta signaling pathway;Signaling pathways regulating pluripotency of stem cells
ENSMUSG00000007989	0.849235	0.711979	1.46634	0.883532	-0.55899	0.0804724	Fzd3	ENSRNOG00000047211	M0RCN5	Frizzled class receptor 3	-	-	266715	Fzd3	frizzled class receptor 3	O	PF01534;PF01392	rizzled/Smoothened family membrane region;z domain	IPR036790;IPR017981;IPR020067;IPR026553;IPR015526;IPR000539	Frizzled cysteine-rich domain superfamily;GPCR, family 2-like;Frizzled domain;Frizzled-3, vertebrates;Frizzled/secreted frizzled-related protein;Frizzled/Smoothened, transmembrane domain	KOG3577;ENOG410XRC8	Smoothened and related G-protein-coupled receptors;-	GO:0001736;GO:0005737;GO:0003674;GO:0061549;GO:0051602;GO:0043025;GO:0016055;GO:0005886;GO:0001764;GO:0030901;GO:0042472;GO:0017147;GO:0016021;GO:0048786;GO:0036515;GO:0030424;GO:0004930;GO:0002052;GO:0045976;GO:0036342;GO:0001843;GO:0042813;GO:0007186;GO:0060070;GO:0016020;GO:0007166;GO:0045177;GO:0036514;GO:0042493;GO:1904938;GO:0035567;GO:0005575;GO:0004888;GO:0033278;GO:0030165;GO:0007275;GO:…	biological_process;cellular_component;molecular_function;biological_process;biological_process;cellular_component;biological_process;cellular_component;biological_process;biological_process;biological_process;molecular_function;cellular_component;cellular_component;biological_process;cellular_component;molecular_function;biological_process;biological_process;biological_process;biological_process;…	establishment of planar polarity;cytoplasm;molecular_function;sympathetic ganglion development;response to electrical stimulus;neuronal cell body;Wnt signaling pathway;plasma membrane;neuron migration;midbrain development;inner ear morphogenesis;Wnt-protein binding;integral component of membrane;presynaptic active zone;serotonergic neuron axon guidance;axon;G-protein coupled receptor activity;pos…	-	-	-
ENSMUSG00000008136	9.48168	9.2543	15.0711	14.3457	-0.607293	0.0440385	Fhl2	-	Q543D7	Four and a half LIM domains 2, isoform CRA_a	NP_001276462.1;XP_011236736.1;NP_034342.1	-;-;four and a half LIM domains protein 2	14200	Fhl2	four and a half LIM domains 2	O	PF00412	LIM domain	IPR001781;IPR037987	Zinc finger, LIM-type;Four and a half LIM domains protein 2/3/5	ENOG410XRFY;ENOG410INGK	-;-	GO:0043066;GO:0060347;GO:0055014;GO:0030018;GO:0000122;GO:0009725;GO:0031430;GO:0001649;GO:0006357;GO:0042802;GO:0008134;GO:0055015;GO:0005634;GO:0046872;GO:0045892	biological_process;biological_process;biological_process;cellular_component;biological_process;biological_process;cellular_component;biological_process;biological_process;molecular_function;molecular_function;biological_process;cellular_component;molecular_function;biological_process	negative regulation of apoptotic process;heart trabecula formation;atrial cardiac muscle cell development;Z disc;negative regulation of transcription by RNA polymerase II;response to hormone;M band;osteoblast differentiation;regulation of transcription by RNA polymerase II;identical protein binding;transcription factor binding;ventricular cardiac muscle cell development;nucleus;metal ion binding;…	K14380	ko04380	Osteoclast differentiation
ENSMUSG00000008206	0.178083	0.143186	0.29855	0.330181	-0.921768	0.0829218	Cers4	ENSRNOG00000001072	D3ZU86	Ceramide synthase 4	XP_006248867.1;XP_006248866.1;NP_001100587.1	-;-;ceramide synthase 4	304208	Cers4	ceramide synthase 4	O	PF00046;PF03798	Homeobox domain;TLC domain	IPR006634;IPR009057;IPR016439;IPR001356	TRAM/LAG1/CLN8 homology domain;Homeobox-like domain superfamily;Sphingosine N-acyltransferase Lag1/Lac1-like;Homeobox domain	COG5058;KOG1607	Protein transporter of the TRAM (translocating chain-associating membrane) superfamily, longevity assurance factor;Protein transporter of the TRAM (translocating chain-associating membrane) superfamily	GO:0003677;GO:0046513;GO:0016020;GO:0050291;GO:0005783;GO:0030148;GO:0016021;GO:0005634	molecular_function;biological_process;cellular_component;molecular_function;cellular_component;biological_process;cellular_component;cellular_component	DNA binding;ceramide biosynthetic process;membrane;sphingosine N-acyltransferase activity;endoplasmic reticulum;sphingolipid biosynthetic process;integral component of membrane;nucleus	K04710;K04710	ko00600;ko04071	Sphingolipid metabolism;Sphingolipid signaling pathway
ENSMUSG00000008730	0.27698	0.293689	0.318671	0.427499	-0.341302	0.0883226	Hipk1	ENSRNOG00000019333	F1M8I6	Homeodomain-interacting protein kinase 1	NP_001094456.1	homeodomain-interacting protein kinase 1	365895	Hipk1	homeodomain interacting protein kinase 1	O	PF00069	Protein kinase domain	IPR008271;IPR011009;IPR000719;IPR017441	Serine/threonine-protein kinase, active site;Protein kinase-like domain superfamily;Protein kinase domain;Protein kinase, ATP binding site	ENOG410XPET;KOG0667	-;Dual-specificity tyrosine-phosphorylation regulated kinase	GO:0010842;GO:0005737;GO:0072577;GO:0009952;GO:0005524;GO:0097191;GO:0061072;GO:0016607;GO:0004672;GO:0008284;GO:0034333;GO:0005654;GO:0042771;GO:0030182;GO:0005813;GO:0060235;GO:0048596;GO:0016605;GO:0005829;GO:0060059;GO:0007224;GO:0006468;GO:0010803;GO:0005634	biological_process;cellular_component;biological_process;biological_process;molecular_function;biological_process;biological_process;cellular_component;molecular_function;biological_process;biological_process;cellular_component;biological_process;biological_process;cellular_component;biological_process;biological_process;cellular_component;cellular_component;biological_process;biological_process;…	retina layer formation;cytoplasm;endothelial cell apoptotic process;anterior/posterior pattern specification;ATP binding;extrinsic apoptotic signaling pathway;iris morphogenesis;nuclear speck;protein kinase activity;positive regulation of cell proliferation;adherens junction assembly;nucleoplasm;intrinsic apoptotic signaling pathway in response to DNA damage by p53 class mediator;neuron different…	-	-	-
ENSMUSG00000009073	0.166968	0.170689	0.203572	0.26828	-0.439984	0.0456016	Nf2	ENSSSCG00000028707	A0A287BF19	Neurofibromin 2	XP_003483494.1	merlin isoform X1	100520699	NF2	neurofibromin 2	O	-	-	IPR018979;IPR014352;IPR018980;IPR019748;IPR011174;IPR000798;IPR019749;IPR035963;IPR000299;IPR008954;IPR019747;IPR029071;IPR011993;IPR011259	FERM, N-terminal;FERM/acyl-CoA-binding protein superfamily;FERM, C-terminal PH-like domain;FERM central domain;Ezrin/radixin/moesin;Ezrin/radixin/moesin-like;Band 4.1 domain;FERM superfamily, second domain;FERM domain;Moesin tail domain superfamily;FERM conserved site;Ubiquitin-like domain superfamily;PH-like domain superfamily;Ezrin/radixin/moesin, C-terminal	-	-	GO:0008092;GO:0005856;GO:0003779	molecular_function;cellular_component;molecular_function	cytoskeletal protein binding;cytoskeleton;actin binding	K16684;K16684;K16684	ko04392;ko04391;ko04390	Hippo signaling pathway -multiple species;Hippo signaling pathway - fly;Hippo signaling pathway
ENSMUSG00000009628	0.439794	0.45115	0.894674	0.605125	-0.703876	9.77455e-06	Tex15	ENSRNOG00000007748	D3ZYB8	Testis-expressed 15, meiosis and synapsis-associated	XP_008769519.1;XP_008769518.1;XP_006253280.1	-;-;testis-expressed sequence 15 protein isoform X1	290803	Tex15	testis expressed 15, meiosis and synapsis associated	O	PF12509;PF15326	Protein of unknown function (DUF3715);Testis expressed sequence 15	IPR032765;IPR026616;IPR022188	Testis expressed sequence 15 domain;Testis-expressed sequence 15 protein;Protein of unknown function DUF3715	ENOG410IESA;ENOG410XSS9	-;-	GO:0009566;GO:0007140;GO:0032880;GO:0034502;GO:0010569;GO:0030539;GO:0048873;GO:0007129;GO:0007130;GO:0007283	biological_process;biological_process;biological_process;biological_process;biological_process;biological_process;biological_process;biological_process;biological_process;biological_process	fertilization;male meiotic nuclear division;regulation of protein localization;protein localization to chromosome;regulation of double-strand break repair via homologous recombination;male genitalia development;homeostasis of number of cells within a tissue;synapsis;synaptonemal complex assembly;spermatogenesis	-	-	-
ENSMUSG00000009670	2.24784	2.3875	2.9453	2.96985	-0.307197	0.016536	Tex11	ENSRNOG00000025672	D3Z868	Testis-expressed 11	-	-	-	-	-	-	PF08631	Meiosis protein SPO22/ZIP4 like	IPR013940;IPR011990	Meiosis specific protein Spo22/ZIP4/TEX11;Tetratricopeptide-like helical domain superfamily	ENOG410XQC2;KOG4814	-;Uncharacterized conserved protein	GO:0007131;GO:0000794;GO:0043066;GO:0009566;GO:0007140;GO:0051321;GO:0007060;GO:0000795;GO:0051026;GO:0007130;GO:0008584;GO:0000712;GO:0006311;GO:0000801	biological_process;cellular_component;biological_process;biological_process;biological_process;biological_process;biological_process;cellular_component;biological_process;biological_process;biological_process;biological_process;biological_process;cellular_component	reciprocal meiotic recombination;condensed nuclear chromosome;negative regulation of apoptotic process;fertilization;male meiotic nuclear division;meiotic cell cycle;male meiosis chromosome segregation;synaptonemal complex;chiasma assembly;synaptonemal complex assembly;male gonad development;resolution of meiotic recombination intermediates;meiotic gene conversion;central element	-	-	-
ENSMUSG00000010086	0.0201977	0.0117298	1.15377	0.32855	-0.510534	0.0626584	Rnf112	-	A0A1U8BVC7	RING finger protein 112 isoform X2	XP_012967234.1	RING finger protein 112 isoform X2	101836957	Rnf112	ring finger protein 112	-	-	-	IPR018957;IPR015894;IPR001841;IPR030386;IPR027417;IPR013083	Zinc finger, C3HC4 RING-type;Guanylate-binding protein, N-terminal;Zinc finger, RING-type;GB1/RHD3-type guanine nucleotide-binding (G) domain;P-loop containing nucleoside triphosphate hydrolase;Zinc finger, RING/FYVE/PHD-type	-	-	GO:0005525;GO:0003924;GO:0016020;GO:0046872	molecular_function;molecular_function;cellular_component;molecular_function	GTP binding;GTPase activity;membrane;metal ion binding	-	-	-
ENSMUSG00000010175	0.354953	0.417413	2.02374	0.846814	-1.87024	0.0859924	Prox1	-	A0A1U7QX72	prospero homeobox protein 1 isoform X2	XP_005082943.1	prospero homeobox protein 1 isoform X2	101844593	Prox1	prospero homeobox 1	-	-	-	IPR009057;IPR037131;IPR023082;IPR007738	Homeobox-like domain superfamily;Homeo-prospero domain superfamily;Homeo-prospero domain;Prospero homeobox protein 1	-	-	GO:0006355;GO:0003677	biological_process;molecular_function	regulation of transcription, DNA-templated;DNA binding	-	-	-
ENSMUSG00000010453	0.452646	0.550629	0.69274	0.821641	-0.548962	0.000170654	Kansl3	ENSRNOG00000015417	A0A0G2K522	KAT8 regulatory NSL complex subunit 3	XP_006244871.1;XP_006244870.1;XP_017451931.1;XP_006244872.1;XP_008765249.1	-;KAT8 regulatory NSL complex subunit 3 isoform X1;-;-;-	316328	Kansl3	KAT8 regulatory NSL complex subunit 3	O	-	-	IPR029058;IPR026555	Alpha/Beta hydrolase fold;KAT8 regulatory NSL complex subunit 3/Testis-expressed sequence 30 protein	-	-	GO:0043981;GO:0005634;GO:0043984;GO:0005654;GO:0000123;GO:0043996;GO:0043995;GO:0005730;GO:0043982;GO:0046972;GO:0043231	biological_process;cellular_component;biological_process;cellular_component;cellular_component;molecular_function;molecular_function;cellular_component;biological_process;molecular_function;cellular_component	histone H4-K5 acetylation;nucleus;histone H4-K16 acetylation;nucleoplasm;histone acetyltransferase complex;histone acetyltransferase activity (H4-K8 specific);histone acetyltransferase activity (H4-K5 specific);nucleolus;histone H4-K8 acetylation;histone acetyltransferase activity (H4-K16 specific);intracellular membrane-bounded organelle	-	-	-
ENSMUSG00000010660	3.9188	3.77556	5.95345	4.74901	-0.429312	0.0349778	Plcd1	ENSMUSG00000010660	G5DDB7	Phosphoinositide phospholipase C	NP_001280577.1	1-phosphatidylinositol 4,5-bisphosphate phosphodiesterase delta-1 isoform 1	18799	Plcd1	phospholipase C, delta 1	O	PF00168;PF16457;PF00388;PF00387;PF09279	C2 domain;Pleckstrin homology domain;Phosphatidylinositol-specific phospholipase C, X domain;Phosphatidylinositol-specific phospholipase C, Y domain;Phosphoinositide-specific phospholipase C, efhand-like	IPR000008;IPR001849;IPR011992;IPR001711;IPR017946;IPR018247;IPR000909;IPR001192;IPR002048;IPR028391;IPR011993;IPR015359;IPR035892	C2 domain;Pleckstrin homology domain;EF-hand domain pair;Phospholipase C, phosphatidylinositol-specific, Y domain;PLC-like phosphodiesterase, TIM beta/alpha-barrel domain superfamily;EF-Hand 1, calcium-binding site;Phosphatidylinositol-specific phospholipase C, X domain;Phosphoinositide phospholipase C family;EF-hand domain;1-phosphatidylinositol 4,5-bisphosphate phosphodiesterase delta-1;PH-like…	ENOG410XPSW;KOG0169	-;Phosphoinositide-specific phospholipase C	GO:0005622;GO:0016042;GO:0004871;GO:0035556;GO:0004435;GO:0005509;GO:0008081;GO:0016787;GO:0007165;GO:0006629	cellular_component;biological_process;molecular_function;biological_process;molecular_function;molecular_function;molecular_function;molecular_function;biological_process;biological_process	intracellular;lipid catabolic process;signal transducer activity;intracellular signal transduction;phosphatidylinositol phospholipase C activity;calcium ion binding;phosphoric diester hydrolase activity;hydrolase activity;signal transduction;lipid metabolic process	-	-	-
ENSMUSG00000010830	1.40318	0.580727	5.68196	5.0106	-2.36103	1.56916e-06	Kdelr3	-	B1WC77	ER lumen protein-retaining receptor	NP_001121018.1	ER lumen protein-retaining receptor 3	315131	Kdelr3	KDEL endoplasmic reticulum protein retention receptor 3	O	PF00810	R lumen protein retaining receptor	IPR000133	ER lumen protein retaining receptor	COG5196;KOG3106	ER lumen protein retaining receptor;ER lumen protein retaining receptor	GO:0016020;GO:0005783;GO:0046923;GO:0016021;GO:0015031;GO:0006621;GO:0005789	cellular_component;cellular_component;molecular_function;cellular_component;biological_process;biological_process;cellular_component	membrane;endoplasmic reticulum;ER retention sequence binding;integral component of membrane;protein transport;protein retention in ER lumen;endoplasmic reticulum membrane	K10949	ko05110	Vibrio cholerae infection
ENSMUSG00000011305	0.203456	0.00383711	0.756646	0.604285	-2.69662	0.0523185	Plin5	-	A0A1U8CBT8	Perilipin	XP_005081489.1;XP_012976917.1	perilipin-5 isoform X1;-	101826126	Plin5	perilipin 5	-	-	-	IPR004279	Perilipin	-	-	-	-	-	-	-	-
ENSMUSG00000011751	0.107081	0.0118939	0.0187939	0.920233	-2.70343	0.0905849	Sptbn4	ENSMUSG00000011751	E9PX29	Spectrin beta chain	NP_115999.2	spectrin beta chain, non-erythrocytic 4 isoform sigma1	80297	Sptbn4	spectrin beta, non-erythrocytic 4	O	PF00435;PF00307;PF15410	Spectrin repeat;Calponin homology (CH) domain;Pleckstrin homology domain	IPR018159;IPR001589;IPR036872;IPR001849;IPR001605;IPR016343;IPR011993;IPR002017;IPR001715	Spectrin/alpha-actinin;Actinin-type actin-binding domain, conserved site;CH domain superfamily;Pleckstrin homology domain;Pleckstrin homology domain, spectrin-type;Spectrin, beta subunit;PH-like domain superfamily;Spectrin repeat;Calponin homology domain	COG5069;KOG0035	Ca2+-binding actin-bundling protein fimbrin/plastin (EF-Hand superfamily);Ca2+-binding actin-bundling protein (actinin), alpha chain (EF-Hand protein superfamily)	GO:0005737;GO:0005200;GO:0043025;GO:0043194;GO:0002028;GO:0019226;GO:0008091;GO:0030424;GO:0007628;GO:0040018;GO:0005515;GO:0010459;GO:0033268;GO:0043203;GO:0030534;GO:0045162;GO:0021952;GO:0005856;GO:0022414;GO:0016020;GO:0033270;GO:0005543;GO:0051693;GO:0033135;GO:0003779;GO:0016605;GO:0030506;GO:0007010;GO:0034613;GO:0009566;GO:0019902;GO:0014704;GO:0061337;GO:0007605;GO:0070852;GO:0016363;GO:…	cellular_component;molecular_function;cellular_component;cellular_component;biological_process;biological_process;cellular_component;cellular_component;biological_process;biological_process;molecular_function;biological_process;cellular_component;cellular_component;biological_process;biological_process;biological_process;cellular_component;biological_process;cellular_component;cellular_component;…	cytoplasm;structural constituent of cytoskeleton;neuronal cell body;axon initial segment;regulation of sodium ion transport;transmission of nerve impulse;spectrin;axon;adult walking behavior;positive regulation of multicellular organism growth;protein binding;negative regulation of heart rate;node of Ranvier;axon hillock;adult behavior;clustering of voltage-gated sodium channels;central nervous s…	-	-	-
ENSMUSG00000012126	0.075638	0.218842	0.427764	0.526207	-1.62724	0.00277952	Ubxn11	-	A0A1U8CIV8	UBX domain-containing protein 11	XP_012975604.1	-	101831684	Ubxn11	UBX domain protein 11	-	-	-	IPR029071;IPR001012;IPR012989;IPR036241	Ubiquitin-like domain superfamily;UBX domain;SEP domain;NSFL1 cofactor p47, SEP domain superfamily	-	-	-	-	-	-	-	-
ENSMUSG00000012211	0.219563	1.10585	1.70138	1.56582	-1.29213	0.0186811	Tex22	ENSRNOG00000028158	D3ZKV6	RCG27669	-	-	691636	Tex22	testis expressed 22	O	-	-	-	-	ENOG410JDVQ;ENOG4111CF8	-;-	GO:0001669;GO:0005737	cellular_component;cellular_component	acrosomal vesicle;cytoplasm	-	-	-
ENSMUSG00000013353	0.0114249	0.00896467	0.76043	0.522842	-1.56658	0.0101762	4931406B18Rik	ENSMUSG00000013353	A2RSL7	RIKEN cDNA 4931406B18 gene	NP_083013.2	uncharacterized protein LOC74054 precursor	74054	4931406B18Rik	RIKEN cDNA 4931406B18 gene	O	-	-	IPR007110;IPR013783;IPR036179	Immunoglobulin-like domain;Immunoglobulin-like fold;Immunoglobulin-like domain superfamily	ENOG410J914;ENOG41117XX	-;-	GO:0005575;GO:0003674;GO:0016020;GO:0008150;GO:0016021	cellular_component;molecular_function;cellular_component;biological_process;cellular_component	cellular_component;molecular_function;membrane;biological_process;integral component of membrane	-	-	-
ENSMUSG00000013495	1.27859	0.930196	1.99378	2.46579	-0.960866	0.00391549	Tmem175	-	Q8BM80	Uncharacterized protein	NP_082499.3;NP_001157003.1;NP_001157004.1;XP_006535294.1	endosomal/lysosomal potassium channel TMEM175 isoform 1;endosomal/lysosomal potassium channel TMEM175 isoform 2;-;-	72392	Tmem175	transmembrane protein 175	O	PF06736	Protein of unknown function (DUF1211)	IPR010617	Endosomal/lysomomal potassium channel TMEM175	ENOG410ZP3B;ENOG410IIWE	-;-	GO:0071805;GO:0005267;GO:0016020;GO:0016021	biological_process;molecular_function;cellular_component;cellular_component	potassium ion transmembrane transport;potassium channel activity;membrane;integral component of membrane	-	-	-
ENSMUSG00000014361	2.49966	1.92499	3.36535	2.85019	-0.47116	0.0916369	Mertk	-	A0A1U8BNU6	tyrosine-protein kinase Mer isoform X2	XP_012967845.1	tyrosine-protein kinase Mer isoform X1	101824336	Mertk	MER proto-oncogene, tyrosine kinase	-	-	-	IPR007110;IPR020635;IPR036179;IPR003599;IPR000719;IPR003961;IPR001245;IPR011009;IPR013151;IPR017441;IPR008266;IPR013783;IPR036116	Immunoglobulin-like domain;Tyrosine-protein kinase, catalytic domain;Immunoglobulin-like domain superfamily;Immunoglobulin subtype;Protein kinase domain;Fibronectin type III;Serine-threonine/tyrosine-protein kinase, catalytic domain;Protein kinase-like domain superfamily;Immunoglobulin;Protein kinase, ATP binding site;Tyrosine-protein kinase, active site;Immunoglobulin-like fold;Fibronectin type …	-	-	GO:0006468;GO:0018108;GO:0016301;GO:0005524;GO:0004713;GO:0016021;GO:0016020;GO:0016740;GO:0000166;GO:0004672;GO:0016310	biological_process;biological_process;molecular_function;molecular_function;molecular_function;cellular_component;cellular_component;molecular_function;molecular_function;molecular_function;biological_process	protein phosphorylation;peptidyl-tyrosine phosphorylation;kinase activity;ATP binding;protein tyrosine kinase activity;integral component of membrane;membrane;transferase activity;nucleotide binding;protein kinase activity;phosphorylation	-	-	-
ENSMUSG00000014470	0.373094	0.0662518	0.531436	0.761104	-1.58245	0.0155574	Rnf166	-	A2RS02	MCG14177, isoform CRA_b	NP_001028314.1	-	68718	Rnf166	ring finger protein 166	O	PF05605;PF13923	rought induced 19 protein (Di19), zinc-binding;Zinc finger, C3HC4 type (RING finger)	IPR001841;IPR034734;IPR017907;IPR008598;IPR013083	Zinc finger, RING-type;Zinc finger C2HC RNF-type;Zinc finger, RING-type, conserved site;Drought induced 19 protein type, zinc-binding domain;Zinc finger, RING/FYVE/PHD-type	ENOG4110WN4;ENOG410IIQT	-;-	-	-	-	-	-	-
ENSMUSG00000014503	0.479221	0.462344	1.07936	0.519237	-0.709526	0.0331186	Pkd2l2	-	Q3V056	Uncharacterized protein	NP_001156476.1	-	53871	Pkd2l2	polycystic kidney disease 2-like 2	O	PF08016	Polycystin cation channel	IPR013122;IPR003915	Polycystin cation channel, PKD1/PKD2;Polycystic kidney disease type 2 protein	KOG3599;ENOG410XTGE	Ca2+-modulated nonselective cation channel polycystin;-	GO:0016020;GO:0005509;GO:0016021	cellular_component;molecular_function;cellular_component	membrane;calcium ion binding;integral component of membrane	-	-	-
ENSMUSG00000014504	0.277195	0.258356	0.503587	0.455877	-0.795049	0.020431	Srp19	ENSMUSG00000014504	Q9D104	Signal recognition particle 19 kDa protein	NP_079803.2	signal recognition particle 19 kDa protein	66384	Srp19	signal recognition particle 19	O	PF01922	SRP19 protein	IPR036521;IPR002778	Signal recognition particle, subunit SRP19-like superfamily;Signal recognition particle, SRP19 subunit	COG1400;KOG3198	Signal recognition particle 19 kDa protein;Signal recognition particle, subunit Srp19	GO:0008312;GO:0048500;GO:0006614	molecular_function;cellular_component;biological_process	7S RNA binding;signal recognition particle;SRP-dependent cotranslational protein targeting to membrane	K03105	ko03060	Protein export
ENSMUSG00000014550	0.309742	0.318962	0.485975	0.560331	-0.683438	0.0500501	Rbsn	ENSRNOG00000011391	D3ZL11	Rabenosyn, RAB effector	XP_017448125.1;NP_001101345.1	-;rabenosyn-5	312562	Rbsn	rabenosyn, RAB effector	I	PF11464;PF16601;PF01363	Rabenosyn Rab binding domain;Rabosyn-5 repeating NPF sequence-motif;YVE zinc finger	IPR017455;IPR000306;IPR021565;IPR013087;IPR011011;IPR036531;IPR013083	Zinc finger, FYVE-related;FYVE zinc finger;Rabenosyn, Rab binding domain;Zinc finger C2H2-type;Zinc finger, FYVE/PHD-type;Rabenosyn, Rab binding domain superfamily;Zinc finger, RING/FYVE/PHD-type	ENOG410XP0U;KOG1842	-;FYVE finger-containing protein	GO:0003676;GO:0006896;GO:1903358;GO:0090160;GO:0006897;GO:0034058;GO:0010009;GO:0006895;GO:0046872;GO:0034498;GO:0070062;GO:0005829;GO:0017137;GO:0043231;GO:0000011	molecular_function;biological_process;biological_process;biological_process;biological_process;biological_process;cellular_component;biological_process;molecular_function;biological_process;cellular_component;cellular_component;molecular_function;cellular_component;biological_process	nucleic acid binding;Golgi to vacuole transport;regulation of Golgi organization;Golgi to lysosome transport;endocytosis;endosomal vesicle fusion;cytoplasmic side of endosome membrane;Golgi to endosome transport;metal ion binding;early endosome to Golgi transport;extracellular exosome;cytosol;Rab GTPase binding;intracellular membrane-bounded organelle;vacuole inheritance	K12481	ko04144	Endocytosis
ENSMUSG00000014599	2.06049	2.10998	3.2333	3.51515	-0.652307	0.00147698	Csf1	-	Q3U4F9	Macrophage colony-stimulating factor 1	-	-	12977	Csf1	colony stimulating factor 1 (macrophage)	O	PF05337	Macrophage colony stimulating factor-1 (CSF-1)	IPR009079;IPR008001	Four-helical cytokine-like, core;Macrophage colony stimulating factor-1	ENOG410Z5Q9;ENOG410II8R	-;-	GO:0010469;GO:0042803;GO:0005125;GO:0016020;GO:0002376;GO:0030316;GO:0045087;GO:0005615;GO:0006954;GO:0016021;GO:0008083	biological_process;molecular_function;molecular_function;cellular_component;biological_process;biological_process;biological_process;cellular_component;biological_process;cellular_component;molecular_function	regulation of signaling receptor activity;protein homodimerization activity;cytokine activity;membrane;immune system process;osteoclast differentiation;innate immune response;extracellular space;inflammatory response;integral component of membrane;growth factor activity	-	-	-
ENSMUSG00000014602	0.575844	0.284004	0.70197	0.740975	-0.75293	0.0607151	Kif1a	ENSMUSG00000014602	A0A087WQE8	Kinesin-like protein KIF1A	XP_006529221.1	kinesin-like protein KIF1A isoform X4	16560	Kif1a	kinesin family member 1A	O	PF00498;PF16183;PF00225;PF12423;PF00169;PF12473	HA domain;Kinesin-associated;Kinesin motor domain;Kinesin protein 1B;PH domain;Kinesin protein	IPR036961;IPR001849;IPR008984;IPR001752;IPR022164;IPR022140;IPR000253;IPR019821;IPR011993;IPR027640;IPR027417;IPR032405	Kinesin motor domain superfamily;Pleckstrin homology domain;SMAD/FHA domain superfamily;Kinesin motor domain;Kinesin-like;Kinesin-like KIF1-type;Forkhead-associated (FHA) domain;Kinesin motor domain, conserved site;PH-like domain superfamily;Kinesin-like protein;P-loop containing nucleoside triphosphate hydrolase;Kinesin-associated	KOG0245;COG5059	Kinesin-like protein;Kinesin-like protein	GO:0008017;GO:0005524;GO:0007018;GO:0000166;GO:0003774;GO:0003777	molecular_function;molecular_function;biological_process;molecular_function;molecular_function;molecular_function	microtubule binding;ATP binding;microtubule-based movement;nucleotide binding;motor activity;microtubule motor activity	-	-	-
ENSMUSG00000014606	1.61478	1.58608	2.45166	2.29588	-0.521217	0.072701	Slc25a11	-	Q5SX53	Solute carrier family 25	NP_077173.1	mitochondrial 2-oxoglutarate/malate carrier protein	67863	Slc25a11	solute carrier family 25 (mitochondrial carrier oxoglutarate carrier), member 11	O	PF00153	Mitochondrial carrier protein	IPR018108;IPR023395	Mitochondrial substrate/solute carrier;Mitochondrial carrier domain superfamily	ENOG410XQHU;KOG0759	-;Mitochondrial oxoglutarate/malate carrier proteins	GO:0005739;GO:0016020;GO:0016021;GO:0005743	cellular_component;cellular_component;cellular_component;cellular_component	mitochondrion;membrane;integral component of membrane;mitochondrial inner membrane	-	-	-
ENSMUSG00000014763	0.537378	0.867694	1.32242	1.4335	-0.93214	0.000740152	Fam120b	ENSRNOG00000058790	D4AE88	Family with sequence similarity 120B	XP_006231203.1;NP_001100936.2;XP_008756983.1	-;constitutive coactivator of peroxisome proliferator-activated receptor gamma;-	308218	Fam120b	family with sequence similarity 120B	O	-	-	IPR029060;IPR026784	PIN-like domain superfamily;Constitutive coactivator of PPAR-gamma	ENOG410IGHB;ENOG410ZBE9	-;-	GO:0045444;GO:0005634;GO:0035357	biological_process;cellular_component;biological_process	fat cell differentiation;nucleus;peroxisome proliferator activated receptor signaling pathway	-	-	-
ENSMUSG00000014778	0.219792	0.55718	0.487825	0.988398	-0.899331	0.0332418	Fhod1	-	A0A1U7QP81	FH1/FH2 domain-containing protein 1	XP_005076335.1	FH1/FH2 domain-containing protein 1 isoform X1	101825845	Fhod1	formin homology 2 domain containing 1	-	-	-	IPR014768;IPR015425;IPR016024;IPR011989;IPR027647	Rho GTPase-binding/formin homology 3 (GBD/FH3) domain;Formin, FH2 domain;Armadillo-type fold;Armadillo-like helical;FH1/FH2 domain-containing protein 1	-	-	GO:0051492	biological_process	regulation of stress fiber assembly	-	-	-
ENSMUSG00000014837	0.144632	0.274288	0.700978	0.545914	-1.5834	0.027867	4931428F04Rik	-	A0A1U8C4B1	uncharacterized protein KIAA0895-like homolog	XP_012973254.1;XP_012973255.1;XP_012973256.1	uncharacterized protein KIAA0895-like homolog;-;-	101823563	Kiaa0895l	KIAA0895 like	-	-	-	IPR012548	Protein of unknown function DUF1704	-	-	-	-	-	-	-	-
ENSMUSG00000015134	1.06461	1.19486	2.92373	1.84065	-1.03317	0.0591242	Aldh1a3	-	Q3UIA4	Aldehyde dehydrogenase	NP_444310.3	aldehyde dehydrogenase family 1 member A3	56847	Aldh1a3	aldehyde dehydrogenase family 1, subfamily A3	O	PF00171	Aldehyde dehydrogenase family	IPR029510;IPR016161;IPR016160;IPR016162;IPR012394;IPR016163;IPR015590	Aldehyde dehydrogenase, glutamic acid active site;Aldehyde/histidinol dehydrogenase;Aldehyde dehydrogenase, cysteine active site;Aldehyde dehydrogenase, N-terminal;Aldehyde dehydrogenase NAD(P)-dependent;Aldehyde dehydrogenase, C-terminal;Aldehyde dehydrogenase domain	COG1012;KOG2450	NAD-dependent aldehyde dehydrogenases;Aldehyde dehydrogenase	GO:0008152;GO:0005737;GO:0006081;GO:0042574;GO:0005886;GO:0042472;GO:0016620;GO:0055114;GO:0021768;GO:0060013;GO:0002138;GO:0060166;GO:0004030;GO:0060324;GO:0070403;GO:0070324;GO:0001758;GO:0016491;GO:0042803;GO:0007626;GO:0070384;GO:0031076;GO:0005829;GO:0043584;GO:0004029;GO:0042573;GO:0048048;GO:0002072;GO:0050885;GO:0043065;GO:0005634;GO:0051289	biological_process;cellular_component;biological_process;biological_process;cellular_component;biological_process;molecular_function;biological_process;biological_process;biological_process;biological_process;biological_process;molecular_function;biological_process;molecular_function;molecular_function;molecular_function;molecular_function;molecular_function;biological_process;biological_process;…	metabolic process;cytoplasm;cellular aldehyde metabolic process;retinal metabolic process;plasma membrane;inner ear morphogenesis;oxidoreductase activity, acting on the aldehyde or oxo group of donors, NAD or NADP as acceptor;oxidation-reduction process;nucleus accumbens development;righting reflex;retinoic acid biosynthetic process;olfactory pit development;aldehyde dehydrogenase [NAD(P)+] activ…	K00129;K00129;K00129;K00129;K00129;K00129;K00129;K00129	ko00350;ko05204;ko00980;ko00982;ko00010;ko00410;ko00360;ko00340	Tyrosine metabolism;Chemical carcinogenesis;Metabolism of xenobiotics by cytochrome P450;Drug metabolism - cytochrome P450;Glycolysis / Gluconeogenesis;beta-Alanine metabolism;Phenylalanine metabolism;Histidine metabolism
ENSMUSG00000015243	2.2803	2.61101	3.16652	3.19487	-0.333683	0.000139351	Abca1	ENSCGRG00000003565;ENSCGRG00001017941	G3GTZ6	ATP-binding cassette sub-family A member 1	XP_003495905.1	ATP-binding cassette sub-family A member 1 isoform X2	100761226	Abca1	ATP binding cassette subfamily A member 1	-	PF00005;PF12698	ABC transporter;ABC-2 family transporter protein	IPR003593;IPR003439;IPR017871;IPR020846;IPR026082;IPR027417	AAA+ ATPase domain;ABC transporter-like;ABC transporter, conserved site;Major facilitator superfamily domain;ABC transporter A;P-loop containing nucleoside triphosphate hydrolase	-	-	GO:0031267;GO:0055085;GO:0008509;GO:0098656;GO:0030139;GO:0042632;GO:0055091;GO:0005524;GO:0010875;GO:0071222;GO:0005886;GO:0016021;GO:0019905;GO:0045121;GO:0038027;GO:0007189;GO:0071300;GO:0017127;GO:0050702;GO:0032367;GO:0016887;GO:0009897;GO:0043691;GO:0032489;GO:0034188;GO:0008203;GO:0034380;GO:0007186;GO:0034185;GO:0045335;GO:0016020;GO:0034186;GO:0090554;GO:0042157;GO:0005887;GO:0048471;GO:…	molecular_function;biological_process;molecular_function;biological_process;cellular_component;biological_process;biological_process;molecular_function;biological_process;biological_process;cellular_component;cellular_component;molecular_function;cellular_component;biological_process;biological_process;biological_process;molecular_function;biological_process;biological_process;molecular_function;…	small GTPase binding;transmembrane transport;anion transmembrane transporter activity;anion transmembrane transport;endocytic vesicle;cholesterol homeostasis;phospholipid homeostasis;ATP binding;positive regulation of cholesterol efflux;cellular response to lipopolysaccharide;plasma membrane;integral component of membrane;syntaxin binding;membrane raft;apolipoprotein A-I-mediated signaling pathwa…	K05641;K05641	ko04975;ko02010	Fat digestion and absorption;ABC transporters
ENSMUSG00000015357	1.14385	0.985628	1.89054	1.38772	-0.585418	0.00366391	Clpx	-	A0A1U7QY85	ATP-dependent Clp protease ATP-binding subunit clpX-like, mitochondrial isoform X1	XP_005075598.1	ATP-dependent Clp protease ATP-binding subunit clpX-like, mitochondrial isoform X1	101826533	Clpx	caseinolytic mitochondrial matrix peptidase chaperone subunit X	-	-	-	IPR004487;IPR003593;IPR003959;IPR019489;IPR027417	Clp protease, ATP-binding subunit ClpX;AAA+ ATPase domain;ATPase, AAA-type, core;Clp ATPase, C-terminal;P-loop containing nucleoside triphosphate hydrolase	-	-	GO:0008233;GO:0006508;GO:0006457;GO:0005524;GO:0051082	molecular_function;biological_process;biological_process;molecular_function;molecular_function	peptidase activity;proteolysis;protein folding;ATP binding;unfolded protein binding	-	-	-
ENSMUSG00000015533	0.0219503	0.197993	1.35649	0.840913	-3.0907	0.0293218	Itga2	ENSRNOG00000058111	A0A0G2K470	Integrin subunit alpha 2	XP_001075558.1;XP_345157.5	integrin alpha-2;-	170921	Itga2	integrin subunit alpha 2	O	PF08441;PF00092;PF01839;PF00357	Integrin alpha;von Willebrand factor type A domain;-GAP repeat;Integrin alpha cytoplasmic region	IPR013519;IPR028994;IPR036465;IPR013517;IPR032695;IPR018184;IPR000413;IPR013649;IPR002035	Integrin alpha beta-propellor;Integrin alpha, N-terminal;von Willebrand factor A-like domain superfamily;FG-GAP repeat;Integrin domain superfamily;Integrin alpha chain, C-terminal cytoplasmic region, conserved site;Integrin alpha chain;Integrin alpha-2;von Willebrand factor, type A	-	-	GO:0010694;GO:0038064;GO:0071260;GO:0071392;GO:0045987;GO:0007155;GO:0045785;GO:0048041;GO:0043388;GO:0005886;GO:0033627;GO:0030879;GO:0016021;GO:0009986;GO:0098639;GO:0006929;GO:0050966;GO:0005178;GO:0043236;GO:0007229;GO:0006971;GO:0030424;GO:0045184;GO:0070365;GO:0048333;GO:0014850;GO:0014070;GO:0042995;GO:0071407;GO:0008305;GO:0005634;GO:0001540;GO:0008283;GO:0002687;GO:0050729;GO:0033343;GO:…	biological_process;molecular_function;biological_process;biological_process;biological_process;biological_process;biological_process;biological_process;biological_process;cellular_component;biological_process;biological_process;cellular_component;cellular_component;molecular_function;biological_process;biological_process;molecular_function;molecular_function;biological_process;biological_process;…	positive regulation of alkaline phosphatase activity;collagen receptor activity;cellular response to mechanical stimulus;cellular response to estradiol stimulus;positive regulation of smooth muscle contraction;cell adhesion;positive regulation of cell adhesion;focal adhesion assembly;positive regulation of DNA binding;plasma membrane;cell adhesion mediated by integrin;mammary gland development;in…	K06481;K06481;K06481;K06481;K06481;K06481;K06481;K06481;K06481;K06481;K06481;K06481;K06481	ko04512;ko04640;ko05222;ko04145;ko05205;ko04611;ko05200;ko05410;ko04510;ko05414;ko04151;ko05412;ko04810	ECM-receptor interaction;Hematopoietic cell lineage;Small cell lung cancer;Phagosome;Proteoglycans in cancer;Platelet activation;Pathways in cancer;Hypertrophic cardiomyopathy (HCM);Focal adhesion;Dilated cardiomyopathy;PI3K-Akt signaling pathway;Arrhythmogenic right ventricular cardiomyopathy (ARVC);Regulation of actin cytoskeleton
ENSMUSG00000015656	0.0254385	0.0292628	0.0936335	0.0966789	-1.75334	0	Hspa8	-	A1L3K5	LOC100037033 protein	NP_001091238.1	-	100037033	hspa1b.L	heat shock protein family A (Hsp70) member 1B L homeolog	I	PF00012	Hsp70 protein	IPR029047;IPR013126;IPR029048;IPR018181	Heat shock protein 70kD, peptide-binding domain superfamily;Heat shock protein 70 family;Heat shock protein 70kD, C-terminal domain superfamily;Heat shock protein 70, conserved site	-	-	GO:0005524;GO:0000166	molecular_function;molecular_function	ATP binding;nucleotide binding	K03283;K03283;K03283;K03283;K03283;K03283;K03283;K03283;K03283;K03283;K03283;K03283	ko05145;ko05162;ko05164;ko04213;ko04010;ko05169;ko04915;ko04144;ko05134;ko03040;ko04612;ko04141	Toxoplasmosis;Measles;Influenza A;Longevity regulating pathway - multiple species;MAPK signaling pathway;Epstein-Barr virus infection;Estrogen signaling pathway;Endocytosis;Legionellosis;Spliceosome;Antigen processing and presentation;Protein processing in endoplasmic reticulum
ENSMUSG00000015702	0.313551	0.226462	1.60662	1.4737	-2.46628	2.60489e-05	Anxa9	ENSRNOG00000021134	D3ZSA0	Annexin	XP_002726068.1;XP_001072193.3	annexin A9 isoform X2;-	689830	Anxa9	annexin A9	O	PF00191	Annexin	IPR018502;IPR009116;IPR018252;IPR001464;IPR037104	Annexin repeat;Annexin A9;Annexin repeat, conserved site;Annexin;Annexin superfamily	KOG0819;ENOG410XPUN	Annexin;-	GO:0015464;GO:0005544;GO:0098609;GO:0070062;GO:0005543;GO:0007165;GO:0009986;GO:0005829;GO:0001786;GO:0005509	molecular_function;molecular_function;biological_process;cellular_component;molecular_function;biological_process;cellular_component;cellular_component;molecular_function;molecular_function	acetylcholine receptor activity;calcium-dependent phospholipid binding;cell-cell adhesion;extracellular exosome;phospholipid binding;signal transduction;cell surface;cytosol;phosphatidylserine binding;calcium ion binding	-	-	-
ENSMUSG00000015850	0.0617807	0.0777809	0.48661	0.611475	-2.94929	6.71015e-05	Adamtsl4	ENSCGRG00000011933;ENSCGRG00001017255	G3H2W8	ADAMTS-like protein 4	XP_003498696.1;XP_016827384.1;XP_007629282.1;XP_007629275.1;XP_007624088.1;XP_007624087.1	ADAMTS-like protein 4 isoform X1;-;-;-;-;-	100763942	Adamtsl4	ADAMTS like 4	-	PF05986;PF08686;PF00090	ADAM-TS Spacer 1;PLAC (protease and lacunin) domain;Thrombospondin type 1 domain	IPR010294;IPR036383;IPR010909;IPR000884	ADAM-TS Spacer 1;Thrombospondin type-1 (TSP1) repeat superfamily;PLAC;Thrombospondin type-1 (TSP1) repeat	-	-	GO:0008233;GO:0006508;GO:0005578;GO:0030198;GO:0005615;GO:0002064;GO:0043065;GO:0002020;GO:0005614	molecular_function;biological_process;;biological_process;cellular_component;biological_process;biological_process;molecular_function;cellular_component	peptidase activity;proteolysis;;extracellular matrix organization;extracellular space;epithelial cell development;positive regulation of apoptotic process;protease binding;interstitial matrix	-	-	-
ENSMUSG00000015882	0.482585	0.493404	0.661172	0.757305	-0.496021	0.0192865	Lcorl	-	A0A1U8BLB4	ligand-dependent nuclear receptor corepressor-like protein isoform X1	XP_012967972.1	-	101825651	Lcorl	ligand dependent nuclear receptor corepressor like	-	-	-	IPR028104	Protein of unknown function DUF4553	-	-	-	-	-	-	-	-
ENSMUSG00000015947	0.0108303	0.00946139	0.0386318	1.27932	-0.73573	0.0947783	Fcgr1	-	Q8R142	Fcgr1 protein	-	-	14129	Fcgr1	Fc receptor, IgG, high affinity I	O	PF13895;PF00047	Immunoglobulin domain;Immunoglobulin domain	IPR007110;IPR036179;IPR003599;IPR013151;IPR003598;IPR013783	Immunoglobulin-like domain;Immunoglobulin-like domain superfamily;Immunoglobulin subtype;Immunoglobulin;Immunoglobulin subtype 2;Immunoglobulin-like fold	-	-	GO:0016020;GO:0016021	cellular_component;cellular_component	membrane;integral component of membrane	-	-	-
ENSMUSG00000016239	0.485917	0.497103	0.67205	0.625957	-0.355446	0.00681379	Lonrf3	ENSRNOG00000013092	D3ZER0	LON peptidase N-terminal domain and ring finger 3	NP_001178514.1	LON peptidase N-terminal domain and RING finger protein 3	298322	Lonrf3	LON peptidase N-terminal domain and ring finger 3	O	PF13923;PF02190;PF13445	Zinc finger, C3HC4 type (RING finger);ATP-dependent protease La (LON) substrate-binding domain;RING-type zinc-finger	IPR011990;IPR027370;IPR001841;IPR019734;IPR017907;IPR013026;IPR003111;IPR013083;IPR015947	Tetratricopeptide-like helical domain superfamily;RING-type zinc-finger, LisH dimerisation motif;Zinc finger, RING-type;Tetratricopeptide repeat;Zinc finger, RING-type, conserved site;Tetratricopeptide repeat-containing domain;Lon, substrate-binding domain;Zinc finger, RING/FYVE/PHD-type;PUA-like superfamily	KOG4159;COG2802;KOG1124	Predicted E3 ubiquitin ligase;Uncharacterized protein, similar to the N-terminal domain of Lon protease;FOG: TPR repeat	GO:0046872	molecular_function	metal ion binding	-	-	-
ENSMUSG00000016382	2.04943	1.96454	2.63678	2.77466	-0.385876	0.0574678	Pls3	ENSMUSG00000016382	B1AX58	Plastin-3	NP_001333449.1;XP_006527796.1;NP_001333448.1	-;-;plastin-3 isoform 2	102866	Pls3	plastin 3 (T-isoform)	O	PF13499;PF00307	-hand domain pair;Calponin homology (CH) domain	IPR001589;IPR036872;IPR011992;IPR018247;IPR002048;IPR001715	Actinin-type actin-binding domain, conserved site;CH domain superfamily;EF-hand domain pair;EF-Hand 1, calcium-binding site;EF-hand domain;Calponin homology domain	COG5069;KOG0046	Ca2+-binding actin-bundling protein fimbrin/plastin (EF-Hand superfamily);Ca2+-binding actin-bundling protein (fimbrin/plastin), EF-Hand protein superfamily	GO:0060348;GO:0005886;GO:0003779;GO:0005829;GO:0005509	biological_process;cellular_component;molecular_function;cellular_component;molecular_function	bone development;plasma membrane;actin binding;cytosol;calcium ion binding	-	-	-
ENSMUSG00000016481	2.4386	2.14169	4.04762	3.03166	-0.576689	0.0324638	Cr1l	ENSMUSG00000016481	A0A0A6YY75	Complement component receptor 1-like protein	XP_006497289.1	-	12946	Cr1l	complement component (3b/4b) receptor 1-like	O	PF00084	Sushi repeat (SCR repeat)	IPR035976;IPR000436	Sushi/SCR/CCP superfamily;Sushi/SCR/CCP domain	KOG4297;ENOG410XPJ1	C-type lectin;-	GO:0016020;GO:0016021	cellular_component;cellular_component	membrane;integral component of membrane	-	-	-
ENSMUSG00000016493	1.48352	0.55002	2.71291	3.68132	-1.67967	0.00801605	Cd46	-	B2RWQ6	Membrane cofactor protein	-	-	17221	Cd46	CD46 antigen, complement regulatory protein	O	PF00084	Sushi repeat (SCR repeat)	IPR035976;IPR000436;IPR017341	Sushi/SCR/CCP superfamily;Sushi/SCR/CCP domain;Membrane cofactor protein CD46	ENOG4111CPD;ENOG410IY7G	-;-	GO:0007338;GO:0002079;GO:0016020;GO:0016021;GO:0009986	biological_process;cellular_component;cellular_component;cellular_component;cellular_component	single fertilization;inner acrosomal membrane;membrane;integral component of membrane;cell surface	-	-	-
ENSMUSG00000016494	2.93454	4.35003	7.59725	7.31708	-1.01971	0.000112059	Cd34	-	Q543B6	CD34 antigen, isoform CRA_b	NP_598415.1	hematopoietic progenitor cell antigen CD34 isoform 2 precursor	12490	Cd34	CD34 antigen	O	PF06365	CD34/Podocalyxin family	IPR013836;IPR008083	CD34/Podocalyxin;CD34 antigen	ENOG410YPR6;ENOG410IPJJ	-;-	GO:0043199;GO:1900041;GO:0072254;GO:0005737;GO:0071425;GO:0030097;GO:0007155;GO:0045171;GO:0071971;GO:0030195;GO:0030246;GO:1900035;GO:0071944;GO:0005886;GO:0071657;GO:0016021;GO:0009986;GO:0042482;GO:0008134;GO:0045766;GO:0007165;GO:0010629;GO:0048870;GO:0061042;GO:1900168;GO:0036053;GO:0003094;GO:1901215;GO:0008283;GO:1900038;GO:0045019;GO:0060290;GO:0035759;GO:0005576;GO:0009897;GO:0050900;GO:…	molecular_function;biological_process;biological_process;cellular_component;biological_process;biological_process;biological_process;cellular_component;biological_process;biological_process;molecular_function;biological_process;cellular_component;cellular_component;biological_process;cellular_component;cellular_component;biological_process;molecular_function;biological_process;biological_process;…	sulfate binding;negative regulation of interleukin-2 secretion;metanephric glomerular mesangial cell differentiation;cytoplasm;hematopoietic stem cell proliferation;hemopoiesis;cell adhesion;intercellular bridge;extracellular exosome assembly;negative regulation of blood coagulation;carbohydrate binding;negative regulation of cellular response to heat;cell periphery;plasma membrane;positive regul…	K06474;K06474	ko04514;ko04640	Cell adhesion molecules (CAMs);Hematopoietic cell lineage
ENSMUSG00000016526	4.49426	1.56316	6.99524	6.66082	-1.20732	0.00204723	Dyrk3	ENSRNOG00000004870	F1LN50	Dual-specificity tyrosine-phosphorylation-regulated kinase 3	-	-	-	-	-	-	PF00069	Protein kinase domain	IPR008271;IPR011009;IPR000719;IPR017441	Serine/threonine-protein kinase, active site;Protein kinase-like domain superfamily;Protein kinase domain;Protein kinase, ATP binding site	ENOG410XPET;KOG0667	-;Dual-specificity tyrosine-phosphorylation regulated kinase	GO:0006468;GO:0005737;GO:0080135;GO:1903432;GO:0043066;GO:0010494;GO:0005654;GO:0005524;GO:0035617;GO:0004674;GO:0043518;GO:0043231;GO:0005829;GO:0000287;GO:0005634;GO:0030218;GO:0004672	biological_process;cellular_component;biological_process;biological_process;biological_process;cellular_component;cellular_component;molecular_function;biological_process;molecular_function;biological_process;cellular_component;cellular_component;molecular_function;cellular_component;biological_process;molecular_function	protein phosphorylation;cytoplasm;regulation of cellular response to stress;regulation of TORC1 signaling;negative regulation of apoptotic process;cytoplasmic stress granule;nucleoplasm;ATP binding;stress granule disassembly;protein serine/threonine kinase activity;negative regulation of DNA damage response, signal transduction by p53 class mediator;intracellular membrane-bounded organelle;cytoso…	-	-	-
ENSMUSG00000016619	0.554006	0.540744	0.801402	0.683642	-0.393027	0.0378884	Nup50	ENSRNOG00000013423	G3V7R1	Nuclear pore complex protein Nup50	-	-	25497	Nup50	nucleoporin 50	O	PF08911;PF00638	NUP50 (Nucleoporin 50 kDa);RanBP1 domain	IPR011993;IPR000156;IPR015007	PH-like domain superfamily;Ran binding domain;Nuclear pore complex, NUP2/50/61	KOG2724;ENOG410YPHB	Nuclear pore complex component NPAP60L/NUP50;-	GO:0005643;GO:0001841;GO:0046907	cellular_component;biological_process;biological_process	nuclear pore;neural tube formation;intracellular transport	-	-	-
ENSMUSG00000016626	0.578576	1.83243	3.42208	3.68123	-1.55238	0.00182967	Nlrp14	ENSRNOG00000023847	F1M918	NLR family, pyrin domain-containing 14	-	-	-	-	-	-	PF13516;PF05729	Leucine Rich repeat;NACHT domain	IPR027417;IPR007111;IPR032675;IPR001611	P-loop containing nucleoside triphosphate hydrolase;NACHT nucleoside triphosphatase;Leucine-rich repeat domain superfamily;Leucine-rich repeat	ENOG410ZBX3;KOG4308	-;LRR-containing protein	GO:0007283;GO:0005524;GO:0000166	biological_process;molecular_function;molecular_function	spermatogenesis;ATP binding;nucleotide binding	-	-	-
ENSMUSG00000016918	1.89374	1.79786	3.05667	3.01418	-0.673777	1.18333e-05	Sulf1	ENSMUSG00000016918	A0A0R4J2D2	Extracellular sulfatase Sulf-1	-	-	240725	Sulf1	sulfatase 1	O	PF00884;PF12548	Sulfatase;Sulfatase protein	IPR024607;IPR017849;IPR017850;IPR024609;IPR014615;IPR000917	Sulfatase, conserved site;Alkaline phosphatase-like, alpha/beta/alpha;Alkaline-phosphatase-like, core domain superfamily;Extracellular sulfatase, C-terminal;Extracellular sulfatase;Sulfatase, N-terminal	-	-	GO:0035860;GO:0051216;GO:0008484;GO:0008152;GO:0001822;GO:0030177;GO:0030336;GO:0005886;GO:0030201;GO:0009986;GO:0004065;GO:0045121;GO:0048010;GO:0010575;GO:0005615;GO:0003094;GO:0040037;GO:0040036;GO:0002063;GO:0060384;GO:0001937;GO:0008449;GO:0005783;GO:0060686;GO:0005509;GO:0014846;GO:0060348;GO:0005794;GO:0016525;GO:0032836;GO:0030513;GO:0003824;GO:0048706;GO:0046872	biological_process;biological_process;molecular_function;biological_process;biological_process;biological_process;biological_process;cellular_component;biological_process;cellular_component;molecular_function;cellular_component;biological_process;biological_process;cellular_component;biological_process;biological_process;biological_process;biological_process;biological_process;biological_process;…	glial cell-derived neurotrophic factor receptor signaling pathway;cartilage development;sulfuric ester hydrolase activity;metabolic process;kidney development;positive regulation of Wnt signaling pathway;negative regulation of cell migration;plasma membrane;heparan sulfate proteoglycan metabolic process;cell surface;arylsulfatase activity;membrane raft;vascular endothelial growth factor receptor …	-	-	-
ENSMUSG00000016982	0.276192	0.504163	1.74198	1.06798	-1.79202	3.48909e-06	Pom121l2	-	G3IB86	POM121-like protein 2	-	-	100767897	LOC100767897	POM121-like protein 2	-	PF15229	POM121 family	IPR026054	Nuclear pore complex protein	-	-	-	-	-	-	-	-
ENSMUSG00000017146	0.401567	0.55092	0.80291	0.672803	-0.580927	0.0113443	Brca1	-	Q6NV63	Breast cancer type 1 susceptibility protein homolog	NP_033894.3	breast cancer type 1 susceptibility protein homolog	12189	Brca1	breast cancer 1, early onset	O	PF12820;PF00097;PF00533	Serine-rich domain associated with BRCT;Zinc finger, C3HC4 type (RING finger);BRCA1 C Terminus (BRCT) domain	IPR011364;IPR018957;IPR001841;IPR036420;IPR031099;IPR017907;IPR001357;IPR025994;IPR013083	Breast cancer type 1 susceptibility protein (BRCA1);Zinc finger, C3HC4 RING-type;Zinc finger, RING-type;BRCT domain superfamily;BRCA1-associated;Zinc finger, RING-type, conserved site;BRCT domain;BRCA1, serine-rich domain;Zinc finger, RING/FYVE/PHD-type	ENOG410ITQ6;ENOG4111WR7	-;-	GO:0007049;GO:0008270;GO:0005694;GO:0085020;GO:0006974;GO:0003677;GO:0004842;GO:0006281;GO:0006310;GO:0051865;GO:0005634;GO:0031436;GO:0046872	biological_process;molecular_function;cellular_component;biological_process;biological_process;molecular_function;molecular_function;biological_process;biological_process;biological_process;cellular_component;cellular_component;molecular_function	cell cycle;zinc ion binding;chromosome;protein K6-linked ubiquitination;cellular response to DNA damage stimulus;DNA binding;ubiquitin-protein transferase activity;DNA repair;DNA recombination;protein autoubiquitination;nucleus;BRCA1-BARD1 complex;metal ion binding	K10605;K10605;K10605;K10605;K10605	ko04151;ko03460;ko04120;ko05206;ko01524	PI3K-Akt signaling pathway;Fanconi anemia pathway;Ubiquitin mediated proteolysis;MicroRNAs in cancer;Platinum drug resistance
ENSMUSG00000017288	1.26833	1.21873	2.12814	1.84844	-0.629717	0.00112211	Vps53	-	Q3TLZ3	Uncharacterized protein	-	-	68299	Vps53	VPS53 GARP complex subunit	O	PF04100	Vps53-like, N-terminal	IPR007234	Vps53-like, N-terminal	KOG2180;ENOG410XNMT	Late Golgi protein sorting complex, subunit Vps53;-	-	-	-	-	-	-
ENSMUSG00000017300	0.00212059	0.00285312	0.0021487	1.22709	-0.846597	0.028629	Tnnc2	ENSSTOG00000006513	I3M816	Troponin C2, fast skeletal type	XP_005325314.1	-	101972951	Tnnc2	troponin C2, fast skeletal type	-	PF13833;PF13499	-hand domain pair;-hand domain pair	IPR011992;IPR002048;IPR018247	EF-hand domain pair;EF-hand domain;EF-Hand 1, calcium-binding site	COG5126;KOG0027	Ca2+-binding protein (EF-Hand superfamily);Calmodulin and related proteins (EF-Hand superfamily)	GO:0005861;GO:0005509;GO:0003009;GO:0003779	cellular_component;molecular_function;biological_process;molecular_function	troponin complex;calcium ion binding;skeletal muscle contraction;actin binding	-	-	-
ENSMUSG00000017405	0.619058	0.771714	1.54963	1.48353	-1.09511	0.0121715	Nek8	ENSCGRG00000014345	G3IGI2	Serine/threonine-protein kinase Nek8	-	-	100762577	Nek8	NIMA related kinase 8	-	PF00415;PF00069	Regulator of chromosome condensation (RCC1) repeat;Protein kinase domain	IPR011009;IPR000719;IPR017441;IPR000408;IPR008271;IPR009091	Protein kinase-like domain superfamily;Protein kinase domain;Protein kinase, ATP binding site;Regulator of chromosome condensation, RCC1;Serine/threonine-protein kinase, active site;Regulator of chromosome condensation 1/beta-lactamase-inhibitor protein II	-	-	GO:0006468;GO:0097543;GO:0035330;GO:0009887;GO:0005524;GO:0007507;GO:0007368;GO:0016301;GO:0005929;GO:0097546;GO:0004672;GO:0016310	biological_process;cellular_component;biological_process;biological_process;molecular_function;biological_process;biological_process;molecular_function;cellular_component;cellular_component;molecular_function;biological_process	protein phosphorylation;ciliary inversin compartment;regulation of hippo signaling;animal organ morphogenesis;ATP binding;heart development;determination of left/right symmetry;kinase activity;cilium;ciliary base;protein kinase activity;phosphorylation	-	-	-
ENSMUSG00000017417	0.9844	1.20879	1.75078	6.06325	-1.82696	0.0177992	Plxdc1	ENSRNOG00000021536	D3ZEE4	ADP-ribosylation factor-like 12	NP_001100516.1	plexin domain-containing protein 1 precursor	303505	Plxdc1	plexin domain containing 1	O	-	-	IPR031153;IPR031152	Plexin domain-containing protein 1;Plexin domain-containing protein	ENOG410Y7ZQ;KOG3848	-;Extracellular protein TEM7, contains PSI domain (tumor endothelial marker in humans)	GO:0005737;GO:0003674;GO:0043235;GO:0016020;GO:0001525;GO:0043025;GO:0021510;GO:0005886;GO:0016021;GO:0030425	cellular_component;molecular_function;cellular_component;cellular_component;biological_process;cellular_component;biological_process;cellular_component;cellular_component;cellular_component	cytoplasm;molecular_function;receptor complex;membrane;angiogenesis;neuronal cell body;spinal cord development;plasma membrane;integral component of membrane;dendrite	-	-	-
ENSMUSG00000017548	0.158679	0.192332	0.306789	0.262432	-0.651117	0.0182714	Suz12	-	K9IUW7	Putative polycomb protein suz12	-	-	112308534	SUZ12	SUZ12 polycomb repressive complex 2 subunit	-	PF09733	VEFS-Box of polycomb protein	IPR019135	Polycomb protein, VEFS-Box	-	-	-	-	-	-	-	-
ENSMUSG00000017713	0.203443	0.234147	0.587014	1.78952	-2.32745	0.0314242	Tha1	ENSMUSG00000017713	Q6XPS7	L-threonine aldolase	NP_082195.2	threonine aldolase 1	71776	Tha1	threonine aldolase 1	O	PF01212	Beta-eliminating lyase	IPR023603;IPR015421;IPR001597;IPR015422;IPR015424	Threonine aldolase;Pyridoxal phosphate-dependent transferase, major domain;Aromatic amino acid beta-eliminating lyase/threonine aldolase;Pyridoxal phosphate-dependent transferase domain 1;Pyridoxal phosphate-dependent transferase	COG2008;KOG1368	Threonine aldolase;Threonine aldolase	GO:0016829;GO:0006520;GO:0006567;GO:0008732;GO:0005829;GO:0006545;GO:0003824	molecular_function;biological_process;biological_process;molecular_function;cellular_component;biological_process;molecular_function	lyase activity;cellular amino acid metabolic process;threonine catabolic process;L-allo-threonine aldolase activity;cytosol;glycine biosynthetic process;catalytic activity	K01620;K01620	ko01230;ko00260	Biosynthesis of amino acids;Glycine, serine and threonine metabolism
ENSMUSG00000017718	0.16707	0.176788	0.270824	0.59701	-1.30637	0.0793925	Afmid	ENSMUSG00000017718	B1AQL0	Kynurenine formamidase	-	-	-	-	-	-	PF00135;PF00326;PF07859	Carboxylesterase family;Prolyl oligopeptidase family;alpha/beta hydrolase fold	IPR013094;IPR029058;IPR027519	Alpha/beta hydrolase fold-3;Alpha/Beta hydrolase fold;Kynurenine formamidase, vertebrates/fungi-type	COG0657;KOG4627	Esterase/lipase;Kynurenine formamidase	GO:0019441;GO:0008152;GO:0016787;GO:0004061	biological_process;biological_process;molecular_function;molecular_function	tryptophan catabolic process to kynurenine;metabolic process;hydrolase activity;arylformamidase activity	-	-	-
ENSMUSG00000017754	8.6471	7.37596	11.4398	12.423	-0.532267	0.0117619	Pltp	-	Q3UFS5	Phospholipid transfer protein	NP_035255.1	phospholipid transfer protein precursor	18830	Pltp	phospholipid transfer protein	O	PF02886;PF01273	LBP / BPI / CETP family, C-terminal domain;LBP / BPI / CETP family, N-terminal domain	IPR001124;IPR032942;IPR017943;IPR030179;IPR017942;IPR017954;IPR030675	Lipid-binding serum glycoprotein, C-terminal;BPI/LBP/Plunc family;Bactericidal permeability-increasing protein, alpha/beta domain superfamily;Phospholipid transfer protein;Lipid-binding serum glycoprotein, N-terminal;Lipid-binding serum glycoprotein, conserved site;Lipid binding protein BPI/LBP	KOG4160;ENOG410Z88E	BPI/LBP/CETP family protein;-	GO:1901611;GO:0008429;GO:0035627;GO:0010875;GO:0034375;GO:1904121;GO:0006869;GO:0097001;GO:0005615;GO:0008289;GO:0030317;GO:0019992;GO:0031210;GO:0035620;GO:0005319;GO:0015914;GO:0034364;GO:0070300;GO:0006629;GO:0008525;GO:1990050;GO:0005548;GO:0010189	molecular_function;molecular_function;biological_process;biological_process;biological_process;molecular_function;biological_process;molecular_function;cellular_component;molecular_function;biological_process;molecular_function;molecular_function;molecular_function;molecular_function;biological_process;cellular_component;molecular_function;biological_process;molecular_function;molecular_function;…	phosphatidylglycerol binding;phosphatidylethanolamine binding;ceramide transport;positive regulation of cholesterol efflux;high-density lipoprotein particle remodeling;phosphatidylethanolamine transporter activity;lipid transport;ceramide binding;extracellular space;lipid binding;flagellated sperm motility;diacylglycerol binding;phosphatidylcholine binding;ceramide transporter activity;lipid tran…	K08761	ko03320	PPAR signaling pathway
ENSMUSG00000017969	2.11286	2.13228	4.9879	5.35789	-1.24188	0.00614539	Ptgis	ENSMUSG00000017969	Q8BXC0	Prostacyclin synthase	-	-	19223	Ptgis	prostaglandin I2 (prostacyclin) synthase	O	PF00067	Cytochrome P450	IPR001128;IPR036396;IPR024204;IPR027286;IPR002403	Cytochrome P450;Cytochrome P450 superfamily;Cytochrome P450, cholesterol 7-alpha-monooxygenase-type;Prostacyclin synthase;Cytochrome P450, E-class, group IV	KOG0684;COG2124	Cytochrome P450;Cytochrome P450	GO:0005737;GO:0006693;GO:0006631;GO:0055114;GO:0020037;GO:0005789;GO:0016705;GO:0016020;GO:0005783;GO:0046697;GO:0008116;GO:0006629;GO:0001516;GO:0005506;GO:0004497;GO:0006633;GO:0007566;GO:0005634;GO:0046872	cellular_component;biological_process;biological_process;biological_process;molecular_function;cellular_component;molecular_function;cellular_component;cellular_component;biological_process;molecular_function;biological_process;biological_process;molecular_function;molecular_function;biological_process;biological_process;cellular_component;molecular_function	cytoplasm;prostaglandin metabolic process;fatty acid metabolic process;oxidation-reduction process;heme binding;endoplasmic reticulum membrane;oxidoreductase activity, acting on paired donors, with incorporation or reduction of molecular oxygen;membrane;endoplasmic reticulum;decidualization;prostaglandin-I synthase activity;lipid metabolic process;prostaglandin biosynthetic process;iron ion bindi…	-	-	-
ENSMUSG00000018008	0.0532066	0.036056	1.28684	0.996524	-0.731065	0.0388755	Cyth4	-	Q3U0C0	Cytohesin 4	NP_082471.2	cytohesin-4	72318	Cyth4	cytohesin 4	O	PF00169;PF01369	PH domain;Sec7 domain	IPR000904;IPR035999;IPR001849;IPR023394;IPR011993	Sec7 domain;Sec7 domain superfamily;Pleckstrin homology domain;Sec7, C-terminal domain superfamily;PH-like domain superfamily	KOG0930;COG5307	Guanine nucleotide exchange factor Cytohesin, contains PH and Sec7 domains;SEC7 domain proteins	GO:0005086;GO:0005886;GO:0032012;GO:0065009	molecular_function;cellular_component;biological_process;biological_process	ARF guanyl-nucleotide exchange factor activity;plasma membrane;regulation of ARF protein signal transduction;regulation of molecular function	K18441;K18441	ko04072;ko04144	Phospholipase D signaling pathway;Endocytosis
ENSMUSG00000018160	0.446919	0.442242	0.589323	0.663542	-0.448309	0.0178552	Med1	-	G3H5X2	Mediator of RNA polymerase II transcription subunit 1	XP_003499629.1	mediator of RNA polymerase II transcription subunit 1 isoform X1	100758159	Med1	mediator complex subunit 1	-	PF10744	Mediator of RNA polymerase II transcription subunit 1	IPR019680	Mediator complex, subunit Med1	-	-	GO:0016592;GO:0006357;GO:0001104;GO:0006355;GO:0005634;GO:0006351	cellular_component;biological_process;molecular_function;biological_process;cellular_component;biological_process	mediator complex;regulation of transcription by RNA polymerase II;RNA polymerase II transcription cofactor activity;regulation of transcription, DNA-templated;nucleus;transcription, DNA-templated	K15144;K15144	ko04919;ko01522	Thyroid hormone signaling pathway;Endocrine resistance
ENSMUSG00000018401	1.46838	1.59179	2.80527	2.3393	-0.708401	0.000914018	Mtmr4	ENSRNOG00000007496	D3ZW40	Myotubularin-related protein 4	NP_001099297.4	myotubularin-related protein 4	287607	Mtmr4	myotubularin related protein 4	O	PF06602;PF01363	Myotubularin-like phosphatase domain;YVE zinc finger	IPR017455;IPR035997;IPR016130;IPR000306;IPR010569;IPR029021;IPR011011;IPR030590;IPR030564;IPR000387;IPR013083	Zinc finger, FYVE-related;MTMR4, PH-GRAM domain;Protein-tyrosine phosphatase, active site;FYVE zinc finger;Myotubularin-like phosphatase domain;Protein-tyrosine phosphatase-like;Zinc finger, FYVE/PHD-type;Myotubularin-related protein 4;Myotubularin family;Tyrosine specific protein phosphatases domain;Zinc finger, RING/FYVE/PHD-type	ENOG410INM5;ENOG410XPYG	-;-	GO:0016791;GO:0060304;GO:0016311;GO:0035335;GO:0005615;GO:0019903;GO:0004725;GO:0004722;GO:0046872;GO:0006470;GO:0007179;GO:0005768;GO:0014894	molecular_function;biological_process;biological_process;biological_process;cellular_component;molecular_function;molecular_function;molecular_function;molecular_function;biological_process;biological_process;cellular_component;biological_process	phosphatase activity;regulation of phosphatidylinositol dephosphorylation;dephosphorylation;peptidyl-tyrosine dephosphorylation;extracellular space;protein phosphatase binding;protein tyrosine phosphatase activity;protein serine/threonine phosphatase activity;metal ion binding;protein dephosphorylation;transforming growth factor beta receptor signaling pathway;endosome;response to denervation inv…	K18082;K18082	ko00562;ko04070	Inositol phosphate metabolism;Phosphatidylinositol signaling system
ENSMUSG00000018411	0.00584414	0.0066347	0.34857	0.21982	-1.53968	0.00632903	Mapt	ENSMUSG00000018411	A2A5Y6	Microtubule-associated protein	-	-	-	-	-	-	PF00418	Tau and MAP protein, tubulin-binding repeat	IPR001084;IPR002955	Microtubule associated protein, tubulin-binding repeat;Microtubule-associated protein Tau	KOG2418;ENOG4111J07	Microtubule-associated protein TAU;-	GO:0005737;GO:0008017;GO:0015631;GO:0005874;GO:0005856	cellular_component;molecular_function;molecular_function;cellular_component;cellular_component	cytoplasm;microtubule binding;tubulin binding;microtubule;cytoskeleton	-	-	-
ENSMUSG00000018412	0.423784	0.351878	0.431497	0.608929	-0.389557	0.0753933	Kansl1	ENSMUSG00000018412	A2A5Y4	KAT8 regulatory NSL complex subunit 1	XP_006534511.1;XP_011247608.1;XP_006534513.1;XP_006534512.1;XP_006534509.1;XP_006534508.1;XP_006534510.1;XP_011247609.1	-;-;-;-;-;KAT8 regulatory NSL complex subunit 1 isoform X1;-;-	76719	Kansl1	KAT8 regulatory NSL complex subunit 1	O	PF15275	PEHE domain	IPR026180;IPR029332	KAT8 regulatory NSL complex subunit 1;PEHE domain	-	-	GO:0000123	cellular_component	histone acetyltransferase complex	-	-	-
ENSMUSG00000018554	0.353194	0.354857	0.432736	0.569029	-0.445151	0.0527465	Ybx2	ENSMUSG00000018554	B2RUF0	Y box protein 2	NP_058571.2	Y-box-binding protein 2 isoform 1	53422	Ybx2	Y box protein 2	O	PF00313	'Cold-shock' DNA-binding domain	IPR002059;IPR011129;IPR012340;IPR019844	Cold-shock protein, DNA-binding;Cold shock domain;Nucleic acid-binding, OB-fold;Cold-shock conserved site	KOG3070;COG1278	Predicted RNA-binding protein containing PIN domain and invovled in translation or RNA processing;Cold shock proteins	GO:0005737;GO:0048599;GO:0003676;GO:0003677;GO:0001650;GO:0006355	cellular_component;biological_process;molecular_function;molecular_function;cellular_component;biological_process	cytoplasm;oocyte development;nucleic acid binding;DNA binding;fibrillar center;regulation of transcription, DNA-templated	-	-	-
ENSMUSG00000018574	2.0664	1.94569	2.79874	2.32803	-0.309113	0.0548086	Acadvl	ENSMUSG00000018574	B1AR28	Very long-chain-specific acyl-CoA dehydrogenase, mitochondrial	-	-	-	-	-	-	PF02771;PF02770;PF00441	Acyl-CoA dehydrogenase, N-terminal domain;Acyl-CoA dehydrogenase, middle domain;Acyl-CoA dehydrogenase, C-terminal domain	IPR006089;IPR009100;IPR036250;IPR006091;IPR037069;IPR013786;IPR009075	Acyl-CoA dehydrogenase, conserved site;Acyl-CoA dehydrogenase/oxidase, N-terminal and middle domain superfamily;Acyl-CoA dehydrogenase-like, C-terminal;Acyl-CoA oxidase/dehydrogenase, central domain;Acyl-CoA dehydrogenase/oxidase, N-terminal domain superfamily;Acyl-CoA dehydrogenase/oxidase, N-terminal;Acyl-CoA dehydrogenase/oxidase C-terminal	KOG0137;COG1960	Very-long-chain acyl-CoA dehydrogenase;Acyl-CoA dehydrogenases	GO:0008152;GO:0005730;GO:0003995;GO:0005634;GO:0055114;GO:0009062;GO:0001659;GO:0030855;GO:0016491;GO:0090181;GO:0046322;GO:0005829;GO:0031966;GO:0016627;GO:0009409;GO:0033539;GO:0042645;GO:0005739;GO:0045717;GO:0004466;GO:0050660	biological_process;cellular_component;molecular_function;cellular_component;biological_process;biological_process;biological_process;biological_process;molecular_function;biological_process;biological_process;cellular_component;cellular_component;molecular_function;biological_process;biological_process;cellular_component;cellular_component;biological_process;molecular_function;molecular_function	metabolic process;nucleolus;acyl-CoA dehydrogenase activity;nucleus;oxidation-reduction process;fatty acid catabolic process;temperature homeostasis;epithelial cell differentiation;oxidoreductase activity;regulation of cholesterol metabolic process;negative regulation of fatty acid oxidation;cytosol;mitochondrial membrane;oxidoreductase activity, acting on the CH-CH group of donors;response to co…	-	-	-
ENSMUSG00000018599	0.492249	0.933965	1.45339	1.62213	-1.03994	0.0269073	Mief2	ENSRNOG00000028208	D3ZS35	Mitochondrial elongation factor 2	-	-	-	-	-	-	PF03281	Mab-21 protein	IPR024810	Mab-21 domain	ENOG410XQTN;ENOG410IH9B	-;-	GO:0090141;GO:0090314;GO:0005575;GO:0003674;GO:0032464;GO:0008053;GO:0005741;GO:0005739;GO:0008150;GO:0007005	biological_process;biological_process;cellular_component;molecular_function;biological_process;biological_process;cellular_component;cellular_component;biological_process;biological_process	positive regulation of mitochondrial fission;positive regulation of protein targeting to membrane;cellular_component;molecular_function;positive regulation of protein homooligomerization;mitochondrial fusion;mitochondrial outer membrane;mitochondrion;biological_process;mitochondrion organization	-	-	-
ENSMUSG00000018672	1.5009	0.866173	6.27388	4.09958	-1.98425	0.0138305	Copz2	ENSRNOG00000009225	D4ADP9	Coatomer protein complex, subunit zeta 2	NP_001101764.1	coatomer subunit zeta-2	360611	Copz2	COPI coat complex subunit zeta 2	O	PF01217	Clathrin adaptor complex small chain	IPR022775;IPR011012	AP complex, mu/sigma subunit;Longin-like domain superfamily	KOG3343;COG5541	Vesicle coat complex COPI, zeta subunit;Vesicle coat complex COPI, zeta subunit	GO:0016020;GO:0015031;GO:0030126	cellular_component;biological_process;cellular_component	membrane;protein transport;COPI vesicle coat	-	-	-
ENSMUSG00000018800	1.94485	1.82579	2.53922	2.29415	-0.314055	0.0781746	Abca5	ENSRNOG00000004378	M0RA83	ATP-binding cassette sub-family A member 5	XP_006247622.1	ATP-binding cassette sub-family A member 5 isoform X1	286970	Abca5	ATP binding cassette subfamily A member 5	O	PF00005;PF12698	ABC transporter;ABC-2 family transporter protein	IPR003593;IPR003439;IPR017871;IPR030367;IPR026082;IPR027417	AAA+ ATPase domain;ABC transporter-like;ABC transporter, conserved site;ATP-binding cassette subfamily A member 5;ABC transporter A;P-loop containing nucleoside triphosphate hydrolase	COG1131;KOG0059	ABC-type multidrug transport system, ATPase component;Lipid exporter ABCA1 and related proteins, ABC superfamily	GO:0055085;GO:0042626;GO:0010745;GO:0005524;GO:0016020;GO:0034375;GO:0030301;GO:0016887;GO:0016021;GO:0033344;GO:0000166;GO:0005770;GO:0005764	biological_process;molecular_function;biological_process;molecular_function;cellular_component;biological_process;biological_process;molecular_function;cellular_component;biological_process;molecular_function;cellular_component;cellular_component	transmembrane transport;ATPase activity, coupled to transmembrane movement of substances;negative regulation of macrophage derived foam cell differentiation;ATP binding;membrane;high-density lipoprotein particle remodeling;cholesterol transport;ATPase activity;integral component of membrane;cholesterol efflux;nucleotide binding;late endosome;lysosome	-	-	-
ENSMUSG00000018819	0.183832	0.0851201	0.433426	0.333781	-1.50622	0.0719028	Lsp1	ENSMUSG00000018819	A2A6J7	Lymphocyte-specific protein 1	NP_001258438.1	lymphocyte-specific protein 1 isoform 4	16985	Lsp1	lymphocyte specific 1	O	PF02029	Caldesmon	IPR002211;IPR006018	Lymphocyte-specific protein;Caldesmon/lymphocyte specific protein	ENOG410XRW9;KOG3656	-;FOG: 7 transmembrane receptor	GO:0006935;GO:0004871;GO:0006952;GO:0007165	biological_process;molecular_function;biological_process;biological_process	chemotaxis;signal transducer activity;defense response;signal transduction	-	-	-
ENSMUSG00000018861	0.628918	0.485296	2.67684	3.20394	-2.36075	0	Fdxr	-	Q3UZ58	NADPH:adrenodoxin oxidoreductase, mitochondrial	-	-	14149	Fdxr	ferredoxin reductase	O	PF07992	Pyridine nucleotide-disulphide oxidoreductase	IPR021163;IPR036188;IPR023753	Ferredoxin-NADP+ reductase, adrenodoxin-type;FAD/NAD(P)-binding domain superfamily;FAD/NAD(P)-binding domain	COG0493;KOG1800	NADPH-dependent glutamate synthase beta chain and related oxidoreductases;Ferredoxin/adrenodoxin reductase	GO:0016491;GO:0055114;GO:0005759;GO:0005739;GO:0015039	molecular_function;biological_process;cellular_component;cellular_component;molecular_function	oxidoreductase activity;oxidation-reduction process;mitochondrial matrix;mitochondrion;NADPH-adrenodoxin reductase activity	-	-	-
ENSMUSG00000018900	0.629265	0.79351	1.89609	2.03986	-1.43346	0.00112262	Slc22a5	-	Q5SX17	MCG13781, isoform CRA_b	NP_035526.1	solute carrier family 22 member 5	20520	Slc22a5	solute carrier family 22 (organic cation transporter), member 5	O	PF00083	Sugar (and other) transporter	IPR004749;IPR020846;IPR036259;IPR005828;IPR005829	Organic cation transport protein/SVOP;Major facilitator superfamily domain;MFS transporter superfamily;Major facilitator, sugar transporter-like;Sugar transporter, conserved site	ENOG410IRIE;ENOG410XSRI	-;-	GO:0055085;GO:0015651;GO:0015879;GO:0005215;GO:0048608;GO:0007626;GO:0016020;GO:0015697;GO:0007512;GO:1902603;GO:0007005;GO:0015226;GO:0016021;GO:0031526;GO:0009437;GO:0022857	biological_process;molecular_function;biological_process;molecular_function;biological_process;biological_process;cellular_component;biological_process;biological_process;biological_process;biological_process;molecular_function;cellular_component;cellular_component;biological_process;molecular_function	transmembrane transport;quaternary ammonium group transmembrane transporter activity;carnitine transport;transporter activity;reproductive structure development;locomotory behavior;membrane;quaternary ammonium group transport;adult heart development;carnitine transmembrane transport;mitochondrion organization;carnitine transmembrane transporter activity;integral component of membrane;brush border…	K08202	ko05231	Choline metabolism in cancer
ENSMUSG00000018906	2.93892	2.61504	4.15596	5.06178	-0.692013	0.0599277	P4ha2	ENSMUSG00000018906	Q5SX75	Procollagen-proline, 2-oxoglutarate 4-dioxygenase	NP_035161.2	prolyl 4-hydroxylase subunit alpha-2 isoform 2 precursor	18452	P4ha2	procollagen-proline, 2-oxoglutarate 4-dioxygenase (proline 4-hydroxylase), alpha II polypeptide	O	PF08336;PF13640	Prolyl 4-Hydroxylase alpha-subunit, N-terminal region;2OG-Fe(II) oxygenase superfamily	IPR011990;IPR005123;IPR019734;IPR006620;IPR013026;IPR013547	Tetratricopeptide-like helical domain superfamily;Oxoglutarate/iron-dependent dioxygenase;Tetratricopeptide repeat;Prolyl 4-hydroxylase, alpha subunit;Tetratricopeptide repeat-containing domain;Prolyl 4-hydroxylase alpha-subunit, N-terminal	ENOG410XS5J;KOG1591	-;Prolyl 4-hydroxylase alpha subunit	GO:0005506;GO:0016491;GO:0005581;GO:0055114;GO:0016705;GO:0051213;GO:0005654;GO:0019511;GO:0005783;GO:0043231;GO:0004656;GO:0005829;GO:0016702;GO:0031418;GO:0046872	molecular_function;molecular_function;cellular_component;biological_process;molecular_function;molecular_function;cellular_component;biological_process;cellular_component;cellular_component;molecular_function;cellular_component;molecular_function;molecular_function;molecular_function	iron ion binding;oxidoreductase activity;collagen trimer;oxidation-reduction process;oxidoreductase activity, acting on paired donors, with incorporation or reduction of molecular oxygen;dioxygenase activity;nucleoplasm;peptidyl-proline hydroxylation;endoplasmic reticulum;intracellular membrane-bounded organelle;procollagen-proline 4-dioxygenase activity;cytosol;oxidoreductase activity, acting on…	K00472	ko00330	Arginine and proline metabolism
ENSMUSG00000018920	0.320124	0.543109	1.71107	0.697806	-1.36976	0.0302492	Cxcl16	-	A2CFE9	Chemokine	NP_075647.3	C-X-C motif chemokine 16 precursor	66102	Cxcl16	chemokine (C-X-C motif) ligand 16	O	-	-	IPR026296	CXC chemokine 16	-	-	GO:0034341;GO:0005044;GO:0030307;GO:0034097;GO:0008009;GO:0048247;GO:0016021;GO:0005615;GO:0005041;GO:0016020;GO:0006898;GO:0071222;GO:0030335;GO:0042379;GO:0010818;GO:0034612;GO:0006935	biological_process;molecular_function;biological_process;biological_process;molecular_function;biological_process;cellular_component;cellular_component;molecular_function;cellular_component;biological_process;biological_process;biological_process;molecular_function;biological_process;biological_process;biological_process	response to interferon-gamma;scavenger receptor activity;positive regulation of cell growth;response to cytokine;chemokine activity;lymphocyte chemotaxis;integral component of membrane;extracellular space;low-density lipoprotein particle receptor activity;membrane;receptor-mediated endocytosis;cellular response to lipopolysaccharide;positive regulation of cell migration;chemokine receptor binding…	K10035;K10035	ko04062;ko04060	Chemokine signaling pathway;Cytokine-cytokine receptor interaction
ENSMUSG00000019027	1.15522	1.41902	1.58569	1.70566	-0.312235	0.049596	Dnah1	ENSRNOG00000026914	D3ZRN8	Dynein heavy chain 1, axonemal	NP_001028827.2	dynein heavy chain 1, axonemal	171339	Dnah1	dynein, axonemal, heavy chain 1	O	PF03028;PF12774;PF12777;PF08393;PF07728;PF12781;PF12775;PF12780	ynein heavy chain and region D6 of dynein motor;Hydrolytic ATP binding site of dynein motor region D1;Microtubule-binding stalk of dynein motor;ynein heavy chain, N-terminal region 2;AAA domain (dynein-related subfamily);ATP-binding dynein motor region D5;P-loop containing dynein motor region D3;P-loop containing dynein motor region D4	IPR004273;IPR035706;IPR013602;IPR024743;IPR026983;IPR026975;IPR035699;IPR024317;IPR027417;IPR011704	Dynein heavy chain domain;Dynein heavy chain, ATP-binding dynein motor region D5;Dynein heavy chain, domain-2;Dynein heavy chain, coiled coil stalk;Dynein heavy chain;Dynein heavy chain 1, axonemal;Dynein heavy chain, hydrolytic ATP-binding dynein motor region D1;Dynein heavy chain, AAA module D4;P-loop containing nucleoside triphosphate hydrolase;ATPase, dynein-related, AAA domain	KOG3595;COG5245	Dyneins, heavy chain;Dynein, heavy chain	GO:0005858;GO:0005524;GO:0003341;GO:0007018;GO:0016887;GO:0030286;GO:0003777	cellular_component;molecular_function;biological_process;biological_process;molecular_function;cellular_component;molecular_function	axonemal dynein complex;ATP binding;cilium movement;microtubule-based movement;ATPase activity;dynein complex;microtubule motor activity	K10408	ko05016	Huntington's disease
ENSMUSG00000019080	1.33661	2.44012	4.73903	5.18868	-1.34993	0.0085584	Mfsd3	ENSMUSG00000019080	A0A0R4J004	Major facilitator superfamily domain containing 3	NP_081398.2	major facilitator superfamily domain-containing protein 3	69572	Mfsd3	major facilitator superfamily domain containing 3	O	-	-	IPR011701;IPR036259	Major facilitator superfamily;MFS transporter superfamily	-	-	GO:0055085;GO:0016020;GO:0016021	biological_process;cellular_component;cellular_component	transmembrane transport;membrane;integral component of membrane	-	-	-
ENSMUSG00000019087	10.6817	12.0872	21.907	20.2138	-0.840494	1.02735e-05	Atp6ap1	-	Q3TWN7	ATPase, H+ transporting, lysosomal accessory protein	NP_061264.1	V-type proton ATPase subunit S1 isoform 1 precursor	54411	Atp6ap1	ATPase, H+ transporting, lysosomal accessory protein 1	O	PF05827	Vacuolar ATP synthase subunit S1 (ATP6S1)	IPR008388	ATPase, V1 complex, subunit S1	KOG3868;ENOG410XTHY	Vacuolar H+-ATPase V0 sector, accessory subunit S1 (Ac45);-	GO:0070374;GO:0046933;GO:0046961;GO:0045851;GO:0016020;GO:0045921;GO:0006879;GO:0033180;GO:0045780;GO:2001206;GO:0015991;GO:0045669;GO:0016021;GO:0017137;GO:0005623;GO:0036295;GO:0051656	biological_process;molecular_function;molecular_function;biological_process;cellular_component;biological_process;biological_process;cellular_component;biological_process;biological_process;biological_process;biological_process;cellular_component;molecular_function;cellular_component;biological_process;biological_process	positive regulation of ERK1 and ERK2 cascade;proton-transporting ATP synthase activity, rotational mechanism;proton-transporting ATPase activity, rotational mechanism;pH reduction;membrane;positive regulation of exocytosis;cellular iron ion homeostasis;proton-transporting V-type ATPase, V1 domain;positive regulation of bone resorption;positive regulation of osteoclast development;ATP hydrolysis c…	K03662;K03662;K03662;K03662;K03662;K03662;K03662;K03662	ko05323;ko05110;ko05120;ko04145;ko00190;ko04142;ko05161;ko05152	Rheumatoid arthritis;Vibrio cholerae infection;Epithelial cell signaling in Helicobacter pylori infection;Phagosome;Oxidative phosphorylation;Lysosome;Hepatitis B;Tuberculosis
ENSMUSG00000019102	0.25996	1.92512	13.7619	16.8778	-3.09372	0.0283632	Aldh3a1	-	Q3UNF5	Aldehyde dehydrogenase	NP_001106196.1;NP_031462.2	-;aldehyde dehydrogenase, dimeric NADP-preferring isoform 1	11670	Aldh3a1	aldehyde dehydrogenase family 3, subfamily A1	O	PF00171	Aldehyde dehydrogenase family	IPR029510;IPR016161;IPR016160;IPR016162;IPR012394;IPR016163;IPR015590	Aldehyde dehydrogenase, glutamic acid active site;Aldehyde/histidinol dehydrogenase;Aldehyde dehydrogenase, cysteine active site;Aldehyde dehydrogenase, N-terminal;Aldehyde dehydrogenase NAD(P)-dependent;Aldehyde dehydrogenase, C-terminal;Aldehyde dehydrogenase domain	COG1012;KOG2456	NAD-dependent aldehyde dehydrogenases;Aldehyde dehydrogenase	GO:0008152;GO:0016491;GO:0055114;GO:0006081;GO:0004030;GO:0016620	biological_process;molecular_function;biological_process;biological_process;molecular_function;molecular_function	metabolic process;oxidoreductase activity;oxidation-reduction process;cellular aldehyde metabolic process;aldehyde dehydrogenase [NAD(P)+] activity;oxidoreductase activity, acting on the aldehyde or oxo group of donors, NAD or NADP as acceptor	K00129;K00129;K00129;K00129;K00129;K00129;K00129;K00129	ko00350;ko05204;ko00980;ko00982;ko00010;ko00410;ko00360;ko00340	Tyrosine metabolism;Chemical carcinogenesis;Metabolism of xenobiotics by cytochrome P450;Drug metabolism - cytochrome P450;Glycolysis / Gluconeogenesis;beta-Alanine metabolism;Phenylalanine metabolism;Histidine metabolism
ENSMUSG00000019189	0.867041	1.20356	1.71537	2.56016	-0.987583	0.00382686	Rnf145	-	A0A1U8BSN3	RING finger protein 145	XP_012970258.1;XP_012970257.1;XP_005071972.1	-;-;RING finger protein 145 isoform X2	101842611	Rnf145	ring finger protein 145	-	-	-	IPR025754;IPR001841;IPR013083;IPR011016	TRC8 N-terminal domain;Zinc finger, RING-type;Zinc finger, RING/FYVE/PHD-type;Zinc finger, RING-CH-type	-	-	GO:0008270;GO:0016020;GO:0046872;GO:0016021	molecular_function;cellular_component;molecular_function;cellular_component	zinc ion binding;membrane;metal ion binding;integral component of membrane	-	-	-
ENSMUSG00000019254	0.177095	0.278033	0.257917	0.373508	-0.426622	0.0802649	Ppp1r12c	ENSRNOG00000053828	A0A0G2K4R1	Protein phosphatase 1, regulatory subunit 12C	NP_001178875.2	protein phosphatase 1 regulatory subunit 12C	499076	Ppp1r12c	protein phosphatase 1, regulatory subunit 12C	O	PF15898;PF12796	cGMP-dependent protein kinase interacting domain;Ankyrin repeats (3 copies)	IPR036770;IPR017401;IPR031775;IPR020683;IPR031205;IPR002110	Ankyrin repeat-containing domain superfamily;Protein phosphatase 1 regulatory subunit 12A/B/C;cGMP-dependent protein kinase, interacting domain;Ankyrin repeat-containing domain;Protein phosphatase 1 regulatory subunit 12C;Ankyrin repeat	-	-	GO:0019901;GO:0050790;GO:0007165;GO:0019208	molecular_function;biological_process;biological_process;molecular_function	protein kinase binding;regulation of catalytic activity;signal transduction;phosphatase regulator activity	K17457;K17457;K17457;K17457;K17457	ko04810;ko04921;ko05205;ko04270;ko04510	Regulation of actin cytoskeleton;Oxytocin signaling pathway;Proteoglycans in cancer;Vascular smooth muscle contraction;Focal adhesion
ENSMUSG00000019326	3.79428	3.62411	6.45041	8.369	-0.947635	3.43021e-06	Aoc3	-	A0A1A6GNJ3	Amine oxidase	-	-	-	-	-	-	PF01179;PF02728;PF02727	Copper amine oxidase, enzyme domain;Copper amine oxidase, N3 domain;Copper amine oxidase, N2 domain	IPR015802;IPR016182;IPR000269;IPR015798;IPR036460;IPR015800	Copper amine oxidase, N3-terminal;Copper amine oxidase, N-terminal;Copper amine oxidase;Copper amine oxidase, catalytic domain;Copper amine oxidase, catalytic domain superfamily;Copper amine oxidase, N2-terminal	-	-	GO:0016491;GO:0055114;GO:0005507;GO:0048038;GO:0009308;GO:0008131;GO:0046872	molecular_function;biological_process;molecular_function;molecular_function;biological_process;molecular_function;molecular_function	oxidoreductase activity;oxidation-reduction process;copper ion binding;quinone binding;amine metabolic process;primary amine oxidase activity;metal ion binding	-	-	-
ENSMUSG00000019429	0.247511	1	1	67.07	-1.82288	0.0485208	Ffar3	-	Q08AU6	Ffar3 protein	NP_001028488.1	free fatty acid receptor 3	233080	Ffar3	free fatty acid receptor 3	O	PF00001	7 transmembrane receptor (rhodopsin family)	IPR017452;IPR000276;IPR013312	GPCR, rhodopsin-like, 7TM;G protein-coupled receptor, rhodopsin-like;G protein-coupled receptor 40-related receptor	ENOG4111Q82;ENOG410IITC	-;-	GO:0002385;GO:0016021;GO:0007165;GO:0090276;GO:0003062;GO:0071398;GO:0004930;GO:0046885;GO:0045776;GO:0032722;GO:0002720;GO:0007186;GO:0042593;GO:0016020;GO:0004871;GO:2001275;GO:0045760;GO:0007193;GO:0002879	biological_process;cellular_component;biological_process;biological_process;biological_process;biological_process;molecular_function;biological_process;biological_process;biological_process;biological_process;biological_process;biological_process;cellular_component;molecular_function;biological_process;biological_process;biological_process;biological_process	mucosal immune response;integral component of membrane;signal transduction;regulation of peptide hormone secretion;regulation of heart rate by chemical signal;cellular response to fatty acid;G-protein coupled receptor activity;regulation of hormone biosynthetic process;negative regulation of blood pressure;positive regulation of chemokine production;positive regulation of cytokine production invo…	-	-	-
ENSMUSG00000019539	3.11421	2.61888	6.6822	8.15375	-1.3266	5.00236e-09	Rcn3	ENSRNOG00000043007	A0A0G2K022	Reticulocalbin 3	-	-	-	-	-	-	PF13833;PF13202	-hand domain pair;hand	IPR011992;IPR002048;IPR018247	EF-hand domain pair;EF-hand domain;EF-Hand 1, calcium-binding site	-	-	GO:0005509	molecular_function	calcium ion binding	-	-	-
ENSMUSG00000019577	2.72493	2.2909	3.86818	3.72594	-0.566325	0.0260293	Pdk4	-	Q544J2	Pyruvate dehydrogenase kinase, isoenzyme 4	NP_038771.1	-	27273	Pdk4	pyruvate dehydrogenase kinase, isoenzyme 4	O	PF10436;PF02518	Mitochondrial branched-chain alpha-ketoacid dehydrogenase kinase;Histidine kinase-, DNA gyrase B-, and HSP90-like ATPase	IPR036890;IPR005467;IPR003594;IPR018955;IPR036784	Histidine kinase/HSP90-like ATPase superfamily;Histidine kinase domain;Histidine kinase/HSP90-like ATPase;Branched-chain alpha-ketoacid dehydrogenase kinase/Pyruvate dehydrogenase kinase, N-terminal;Alpha-ketoacid/pyruvate dehydrogenase kinase, N-terminal domain superfamily	KOG0787;COG0642	Dehydrogenase kinase;Signal transduction histidine kinase	GO:0009267;GO:0042304;GO:0005524;GO:0004672;GO:0071398;GO:0010510;GO:0072593;GO:0016301;GO:0005743;GO:2000811;GO:0042594;GO:0016310;GO:0046320;GO:0042593;GO:0010906;GO:0010565;GO:0008286;GO:0006468;GO:0005739;GO:0006885;GO:0045124	biological_process;biological_process;molecular_function;molecular_function;biological_process;biological_process;biological_process;molecular_function;cellular_component;biological_process;biological_process;biological_process;biological_process;biological_process;biological_process;biological_process;biological_process;biological_process;cellular_component;biological_process;biological_process	cellular response to starvation;regulation of fatty acid biosynthetic process;ATP binding;protein kinase activity;cellular response to fatty acid;regulation of acetyl-CoA biosynthetic process from pyruvate;reactive oxygen species metabolic process;kinase activity;mitochondrial inner membrane;negative regulation of anoikis;response to starvation;phosphorylation;regulation of fatty acid oxidation;g…	-	-	-
ENSMUSG00000019734	0.107838	0.20006	0.445288	0.467651	-1.538	0.0157371	Tmc4	ENSMUSG00000019734	F8VQ45	Transmembrane channel-like protein	NP_861541.2	transmembrane channel-like protein 4	353499	Tmc4	transmembrane channel-like gene family 4	O	PF07810	TMC domain	IPR012496	TMC	ENOG410Y7QP;ENOG410IIGT	-;-	GO:0016020;GO:0016021	cellular_component;cellular_component	membrane;integral component of membrane	-	-	-
ENSMUSG00000019737	0.0167812	0.524947	3.07294	4.92849	-3.72354	0.000528601	Syne4	ENSRNOG00000020830	A0A0G2JWQ6	Nesprin-4	XP_017443923.1;XP_006228929.1;XP_003748870.1	-;-;nesprin-4 isoform X1	292781;108348128	Syne4;LOC108348128	spectrin repeat containing nuclear envelope family member 4;nesprin-4	O;I	PF10541	Nuclear envelope localisation domain	IPR030268;IPR012315	Nesprin-4;KASH domain	-	-	GO:0005635;GO:0016020;GO:0034993;GO:0016021	cellular_component;cellular_component;cellular_component;cellular_component	nuclear envelope;membrane;meiotic nuclear membrane microtubule tethering complex;integral component of membrane	-	-	-
ENSMUSG00000019763	0.150718	0.172243	0.274916	0.372685	-0.957859	0.0913079	Rmnd1	ENSRNOG00000019501	E9PU34	RCG41110	XP_017444360.1;XP_006227896.1;XP_006227899.1	-;required for meiotic nuclear division protein 1 homolog isoform X1;-	292268	Rmnd1	required for meiotic nuclear division 1 homolog	O	PF02582	Uncharacterised ACR, YagE family COG1723	IPR003734	Domain of unknown function DUF155	KOG2861;COG1723	Uncharacterized conserved protein;Uncharacterized conserved protein	GO:0005739;GO:0070131	cellular_component;biological_process	mitochondrion;positive regulation of mitochondrial translation	-	-	-
ENSMUSG00000019767	1.02663	0.339713	1.80655	1.05355	-0.956949	0.0335661	Ccdc170	ENSMUSG00000019767	D3YXL0	Coiled-coil domain-containing 170	-	-	-	-	-	-	-	-	-	-	ENOG410YFHT;ENOG410IG1D	-;-	GO:0008150;GO:0005575;GO:0003674	biological_process;cellular_component;molecular_function	biological_process;cellular_component;molecular_function	-	-	-
ENSMUSG00000019813	0.271958	0.202796	0.766811	0.556459	-1.42231	0.00156409	Cep57l1	ENSMUSG00000019813	G5E828	Centrosomal protein CEP57L1	NP_083408.1	centrosomal protein CEP57L1 isoform 1	103268	Cep57l1	centrosomal protein 57-like 1	O	PF14073;PF06657	Centrosome localisation domain of Cep57;Centrosome microtubule-binding domain of Cep57	IPR024957;IPR025913	Cep57 centrosome microtubule-binding domain;Cep57 centrosome localisation domain	ENOG410IVGR;ENOG410XT4F	-;-	GO:0042802;GO:0043015;GO:0008017	molecular_function;molecular_function;molecular_function	identical protein binding;gamma-tubulin binding;microtubule binding	-	-	-
ENSMUSG00000019822	2.33179	2.73201	3.79593	4.33907	-0.630742	0.0288241	Smpd2	-	Q8C6H6	Uncharacterized protein	-	-	20598	Smpd2	sphingomyelin phosphodiesterase 2, neutral	O	PF03372	ndonuclease/Exonuclease/phosphatase family	IPR036691;IPR005135	Endonuclease/exonuclease/phosphatase superfamily;Endonuclease/exonuclease/phosphatase	KOG3873;ENOG410ZFPY	Sphingomyelinase family protein;-	GO:0016020;GO:0016021	cellular_component;cellular_component	membrane;integral component of membrane	-	-	-
ENSMUSG00000019834	0.736213	0.607888	0.965201	1.63286	-0.874473	0.0559784	Slc22a16	-	B2RRB7	MCG123504	NP_081848.1	solute carrier family 22 member 16	70840	Slc22a16	solute carrier family 22 (organic cation transporter), member 16	O	PF00083	Sugar (and other) transporter	IPR036259;IPR005828;IPR020846	MFS transporter superfamily;Major facilitator, sugar transporter-like;Major facilitator superfamily domain	KOG0255;COG0477	Synaptic vesicle transporter SVOP and related transporters (major facilitator superfamily);Permeases of the major facilitator superfamily	GO:0055085;GO:0016020;GO:0022857;GO:0016021	biological_process;cellular_component;molecular_function;cellular_component	transmembrane transport;membrane;transmembrane transporter activity;integral component of membrane	-	-	-
ENSMUSG00000019841	0.126336	0.203765	0.251758	0.234533	-0.52473	0.0143394	Rev3l	ENSRNOG00000000593	F1M8G6	REV3-like, DNA directed polymerase zeta catalytic subunit	NP_001077435.1	DNA polymerase zeta catalytic subunit	309812	Rev3l	REV3 like, DNA directed polymerase zeta catalytic subunit	O	PF00136;PF03104;PF15735;PF14260	NA polymerase family B;NA polymerase family B, exonuclease domain;omain of unknown function (DUF4683);C4-type zinc-finger of DNA polymerase delta	IPR006133;IPR017964;IPR030559;IPR023211;IPR006134;IPR036397;IPR012337;IPR025687;IPR006172;IPR032757	DNA-directed DNA polymerase, family B, exonuclease domain;DNA-directed DNA polymerase, family B, conserved site;DNA polymerase zeta catalytic subunit;DNA polymerase, palm domain superfamily;DNA-directed DNA polymerase, family B, multifunctional domain;Ribonuclease H superfamily;Ribonuclease H-like superfamily;C4-type zinc-finger of DNA polymerase delta;DNA-directed DNA polymerase, family B;Domain…	KOG0968;COG0417	DNA polymerase zeta, catalytic subunit;DNA polymerase elongation subunit (family B)	GO:0003676;GO:0003677;GO:0016035;GO:0006281;GO:0019985;GO:0003887;GO:0042276;GO:0005730;GO:0000166;GO:0005634	molecular_function;molecular_function;cellular_component;biological_process;biological_process;molecular_function;biological_process;cellular_component;molecular_function;cellular_component	nucleic acid binding;DNA binding;zeta DNA polymerase complex;DNA repair;translesion synthesis;DNA-directed DNA polymerase activity;error-prone translesion synthesis;nucleolus;nucleotide binding;nucleus	K02350;K02350	ko01524;ko03460	Platinum drug resistance;Fanconi anemia pathway
ENSMUSG00000019846	2.05538	1.73248	2.71722	3.42015	-0.653617	0.00386526	Lama4	ENSRNOG00000000599	F1LTF8	Laminin subunit alpha 4	-	-	-	-	-	-	PF02210;PF06008;PF00053;PF06009	Laminin G domain;Laminin Domain I;Laminin EGF domain;Laminin Domain II	IPR002049;IPR013320;IPR009254;IPR001791;IPR000742;IPR010307	Laminin EGF domain;Concanavalin A-like lectin/glucanase domain superfamily;Laminin alpha, domain I;Laminin G domain;EGF-like domain;Laminin domain II	ENOG410KCXD;ENOG410Z3D5	-;-	GO:0001568;GO:0050873;GO:0045995;GO:0030155;GO:0005605;GO:0005102;GO:0007155;GO:0005615;GO:0070062;GO:0005604;GO:0031012;GO:0030334	biological_process;biological_process;biological_process;biological_process;cellular_component;molecular_function;biological_process;cellular_component;cellular_component;cellular_component;cellular_component;biological_process	blood vessel development;brown fat cell differentiation;regulation of embryonic development;regulation of cell adhesion;basal lamina;signaling receptor binding;cell adhesion;extracellular space;extracellular exosome;basement membrane;extracellular matrix;regulation of cell migration	-	-	-
ENSMUSG00000019854	1.21108	0.877652	1.76529	1.64731	-0.66916	0.0191851	Reps1	ENSMUSG00000019854	E9Q632	RalBP1-associated Eps domain-containing protein 1	NP_001104535.1	ralBP1-associated Eps domain-containing protein 1 isoform 2	19707	Reps1	RalBP1 associated Eps domain containing protein	O	PF12763	Cytoskeletal-regulatory complex EF hand	IPR011992;IPR026814;IPR018247;IPR000261;IPR002048	EF-hand domain pair;RalBP1-associated Eps domain-containing protein 1;EF-Hand 1, calcium-binding site;EH domain;EF-hand domain	ENOG410IRAU;ENOG410ZSYS	-;-	GO:0006898;GO:0005509	biological_process;molecular_function	receptor-mediated endocytosis;calcium ion binding	-	-	-
ENSMUSG00000019899	1.83877	2.16373	3.45509	3.31523	-0.71366	1.11022e-15	Lama2	ENSRNOG00000011134	F1M614	Laminin subunit alpha 2	-	-	-	-	-	-	PF02210;PF00055;PF00054;PF00052;PF06008;PF00053;PF06009	Laminin G domain;Laminin N-terminal (Domain VI);Laminin G domain;Laminin B (Domain IV);Laminin Domain I;Laminin EGF domain;Laminin Domain II	IPR002049;IPR013320;IPR038684;IPR009254;IPR009030;IPR001791;IPR000034;IPR000742;IPR010307;IPR008211	Laminin EGF domain;Concanavalin A-like lectin/glucanase domain superfamily;Laminin, N-terminal domain superfamily;Laminin alpha, domain I;Growth factor receptor cysteine-rich domain superfamily;Laminin G domain;Laminin IV;EGF-like domain;Laminin domain II;Laminin, N-terminal	ENOG410XRDC;KOG1836	-;Extracellular matrix glycoprotein Laminin subunits alpha and gamma	GO:0043197;GO:0014037;GO:0032224;GO:0045995;GO:0003674;GO:0005605;GO:0005102;GO:0030155;GO:0007155;GO:0005615;GO:0070062;GO:0005604;GO:0042383;GO:0007411;GO:0031012;GO:0030334	cellular_component;biological_process;biological_process;biological_process;molecular_function;cellular_component;molecular_function;biological_process;biological_process;cellular_component;cellular_component;cellular_component;cellular_component;biological_process;cellular_component;biological_process	dendritic spine;Schwann cell differentiation;positive regulation of synaptic transmission, cholinergic;regulation of embryonic development;molecular_function;basal lamina;signaling receptor binding;regulation of cell adhesion;cell adhesion;extracellular space;extracellular exosome;basement membrane;sarcolemma;axon guidance;extracellular matrix;regulation of cell migration	-	-	-
ENSMUSG00000019916	2.85092	3.08046	3.896	4.10168	-0.386321	0.0018432	P4ha1	-	Q3TN84	Uncharacterized protein	-	-	18451	P4ha1	procollagen-proline, 2-oxoglutarate 4-dioxygenase (proline 4-hydroxylase), alpha 1 polypeptide	O	PF08336;PF13640	Prolyl 4-Hydroxylase alpha-subunit, N-terminal region;2OG-Fe(II) oxygenase superfamily	IPR011990;IPR005123;IPR019734;IPR006620;IPR013026;IPR013547	Tetratricopeptide-like helical domain superfamily;Oxoglutarate/iron-dependent dioxygenase;Tetratricopeptide repeat;Prolyl 4-hydroxylase, alpha subunit;Tetratricopeptide repeat-containing domain;Prolyl 4-hydroxylase alpha-subunit, N-terminal	ENOG410XS5J;KOG1591	-;Prolyl 4-hydroxylase alpha subunit	GO:0005506;GO:0016491;GO:0055114;GO:0016705;GO:0019511;GO:0005783;GO:0004656;GO:0016702;GO:0031418;GO:0046872	molecular_function;molecular_function;biological_process;molecular_function;biological_process;cellular_component;molecular_function;molecular_function;molecular_function;molecular_function	iron ion binding;oxidoreductase activity;oxidation-reduction process;oxidoreductase activity, acting on paired donors, with incorporation or reduction of molecular oxygen;peptidyl-proline hydroxylation;endoplasmic reticulum;procollagen-proline 4-dioxygenase activity;oxidoreductase activity, acting on single donors with incorporation of molecular oxygen, incorporation of two atoms of oxygen;L-asco…	-	-	-
ENSMUSG00000019927	1.05239	2.66536	7.17017	2.84959	-1.47582	0.0611361	Ube2d1	-	A0A218UXC3	Ubiquitin-conjugating enzyme E2 D1	-	-	110473239	UBE2D1	ubiquitin conjugating enzyme E2 D1	-	-	-	IPR016135;IPR023313;IPR000608	Ubiquitin-conjugating enzyme/RWD-like;Ubiquitin-conjugating enzyme, active site;Ubiquitin-conjugating enzyme E2	-	-	GO:0005524;GO:0000166	molecular_function;molecular_function	ATP binding;nucleotide binding	-	-	-
ENSMUSG00000019929	17.8724	18.74	31.1469	31.4235	-0.729726	0	Dcn	-	Q3UKR1	Decorin	NP_031859.1;NP_001177380.1	decorin preproprotein;-	13179	Dcn	decorin	O	PF13855;PF01462	Leucine rich repeat;Leucine rich repeat N-terminal domain	IPR003591;IPR028549;IPR016352;IPR000372;IPR001611;IPR032675	Leucine-rich repeat, typical subtype;Decorin;Small leucine-rich proteoglycan, class I, decorin/asporin/byglycan;Leucine-rich repeat N-terminal domain;Leucine-rich repeat;Leucine-rich repeat domain superfamily	KOG0619;COG4886	FOG: Leucine rich repeat;Leucine-rich repeat (LRR) protein	GO:0090141;GO:0005589;GO:0001822;GO:0047485;GO:0001890;GO:0014068;GO:0050840;GO:1900747;GO:0005578;GO:0016239;GO:0005615;GO:0045944;GO:0051901;GO:0010508;GO:0005576;GO:0031012;GO:0009612;GO:0007568;GO:0042060;GO:0005539;GO:0005518;GO:0007519;GO:0010596;GO:0016525;GO:0032496;GO:0019800	biological_process;cellular_component;biological_process;molecular_function;biological_process;biological_process;molecular_function;biological_process;;biological_process;cellular_component;biological_process;biological_process;biological_process;cellular_component;cellular_component;biological_process;biological_process;biological_process;molecular_function;molecular_function;biological_process…	positive regulation of mitochondrial fission;collagen type VI trimer;kidney development;protein N-terminus binding;placenta development;positive regulation of phosphatidylinositol 3-kinase signaling;extracellular matrix binding;negative regulation of vascular endothelial growth factor signaling pathway;;positive regulation of macroautophagy;extracellular space;positive regulation of transcription…	K04660;K04660	ko05205;ko04350	Proteoglycans in cancer;TGF-beta signaling pathway
ENSMUSG00000019935	0.00922378	0.00817059	0.673726	0.0126437	-0.635596	0.0566268	Slc17a8	ENSOGAG00000007870	H0WX86	Solute carrier family 17 member 8	XP_003783365.1	vesicular glutamate transporter 3 isoform X1	100957376	SLC17A8	solute carrier family 17 member 8	-	-	-	IPR011701;IPR036259;IPR020846	Major facilitator superfamily;MFS transporter superfamily;Major facilitator superfamily domain	ENOG410XPWC;KOG2532	-;Permease of the major facilitator superfamily	GO:0005313;GO:0055085;GO:0015813;GO:0016021;GO:0030672	molecular_function;biological_process;biological_process;cellular_component;cellular_component	L-glutamate transmembrane transporter activity;transmembrane transport;L-glutamate transmembrane transport;integral component of membrane;synaptic vesicle membrane	-	-	-
ENSMUSG00000019951	0.289327	0.290283	0.526813	0.388511	-0.609424	0.017733	Uhrf1bp1l	ENSRNOG00000050317	M0R8V0	UHRF1-binding protein 1-like	-	-	-	-	-	-	PF12624	N-terminal region of Chorein or VPS13	IPR026854;IPR026728	Vacuolar protein sorting-associated protein 13, N-terminal domain;UHRF1-binding protein 1-like	KOG2955;ENOG410XQGP	Uncharacterized conserved protein;-	-	-	-	-	-	-
ENSMUSG00000019971	0.160311	0.184528	0.305544	0.201566	-0.511021	0.00327472	Cep290	ENSMUSG00000019971	E9Q9M0	Centrosomal protein of 290 kDa	NP_666121.2	centrosomal protein of 290 kDa	216274	Cep290	centrosomal protein 290	O	PF16574	Coiled-coil region of centrosome protein CE290	IPR032321;IPR026201	Centrosomal protein of 290kDa, coiled-coil region;Centrosomal protein of 290kDa	ENOG410IIIW;ENOG410XRSC	-;-	GO:0005737;GO:0090316;GO:0005814;GO:0000930;GO:0005813;GO:0060271;GO:0034451;GO:0045893;GO:0036064;GO:0005829;GO:0042802;GO:0005634;GO:0070201;GO:0035869	cellular_component;biological_process;cellular_component;cellular_component;cellular_component;biological_process;cellular_component;biological_process;cellular_component;cellular_component;molecular_function;cellular_component;biological_process;cellular_component	cytoplasm;positive regulation of intracellular protein transport;centriole;gamma-tubulin complex;centrosome;cilium assembly;centriolar satellite;positive regulation of transcription, DNA-templated;ciliary basal body;cytosol;identical protein binding;nucleus;regulation of establishment of protein localization;ciliary transition zone	-	-	-
ENSMUSG00000019975	1.32029	1.80069	3.50296	2.14045	-0.793348	0.00407494	Ikbip	ENSMUSG00000019975	E9QMH7	Inhibitor of nuclear factor kappa-B kinase-interacting protein	NP_080442.2	inhibitor of nuclear factor kappa-B kinase-interacting protein isoform 1	67454	Ikbip	IKBKB interacting protein	O	-	-	IPR024152	Inhibitor of nuclear factor kappa-B kinase-interacting protein	ENOG410YFQ8;ENOG410IJN2	-;-	GO:0005783	cellular_component	endoplasmic reticulum	-	-	-
ENSMUSG00000019986	0.392177	0.356524	0.601939	0.555447	-0.580672	0.0143083	Ahi1	ENSMUSG00000019986	E9QP54	Jouberin	NP_080479.2	jouberin isoform 1	52906	Ahi1	Abelson helper integration site 1	O	PF00018;PF00400	SH3 domain;WD domain, G-beta repeat	IPR017986;IPR001452;IPR036322;IPR001680;IPR036028;IPR015943;IPR035832	WD40-repeat-containing domain;SH3 domain;WD40-repeat-containing domain superfamily;WD40 repeat;SH3-like domain superfamily;WD40/YVTN repeat-like-containing domain superfamily;Jouberin, SH3 domain	ENOG410XVKN;ENOG410IQ0Z	-;-	GO:0005813;GO:0005911;GO:0036064;GO:0005929;GO:0042802;GO:0005912	cellular_component;cellular_component;cellular_component;cellular_component;molecular_function;cellular_component	centrosome;cell-cell junction;ciliary basal body;cilium;identical protein binding;adherens junction	-	-	-
ENSMUSG00000019988	2.36418	2.2598	3.79142	3.592	-0.625682	0.0877027	Nedd1	ENSRNOG00000004011	D3ZAH3	Neural precursor cell-expressed, developmentally down-regulated 1	-	-	-	-	-	-	PF00400	WD domain, G-beta repeat	IPR017986;IPR036322;IPR001680;IPR019775;IPR015943	WD40-repeat-containing domain;WD40-repeat-containing domain superfamily;WD40 repeat;WD40 repeat, conserved site;WD40/YVTN repeat-like-containing domain superfamily	ENOG410ZQNY;KOG4378	-;Nuclear protein COP1	GO:0005737;GO:0005814;GO:0005813;GO:0045177;GO:0000242;GO:0000922;GO:0036064;GO:0071539	cellular_component;cellular_component;cellular_component;cellular_component;cellular_component;cellular_component;cellular_component;biological_process	cytoplasm;centriole;centrosome;apical part of cell;pericentriolar material;spindle pole;ciliary basal body;protein localization to centrosome	-	-	-
ENSMUSG00000020003	4.19505	2.85225	4.39023	5.93186	-0.495773	0.0791742	Pex7	-	A0A1U7Q3J2	peroxisomal biogenesis factor 7	XP_005065893.1	peroxisomal biogenesis factor 7 isoform X1	101833904	Pex7	peroxisomal biogenesis factor 7	-	-	-	IPR017986;IPR036322;IPR001680;IPR020472;IPR019775;IPR015943	WD40-repeat-containing domain;WD40-repeat-containing domain superfamily;WD40 repeat;G-protein beta WD-40 repeat;WD40 repeat, conserved site;WD40/YVTN repeat-like-containing domain superfamily	-	-	-	-	-	-	-	-
ENSMUSG00000020014	0.580312	0.590175	1.27669	1.00616	-0.910744	6.14918e-05	Cfap54	ENSMMUG00000019643	F7H866	Cilia and flagella associated protein 54	-	-	-	-	-	-	PF14858	omain of unknown function (DUF4486)	IPR027912	Cilia- and flagella-associated protein 54	ENOG410XTSJ;ENOG410IRGJ	-;-	GO:0060271;GO:0060294;GO:0007283	biological_process;biological_process;biological_process	cilium assembly;cilium movement involved in cell motility;spermatogenesis	-	-	-
ENSMUSG00000020034	5.42762	7.54645	9.00028	8.47749	-0.401303	0.0471787	Tcp11l2	-	A0A1U7QYN2	T-complex protein 11-like protein 2 isoform X1	XP_005083844.1	T-complex protein 11-like protein 2 isoform X1	101827708	Tcp11l2	t-complex 11 like 2	-	-	-	IPR008862	T-complex 11	-	-	-	-	-	-	-	-
ENSMUSG00000020053	0.794771	1.14542	1.91634	1.59475	-0.79325	0.0451751	Igf1	ENSMUSG00000020053	Q8CAR0	Insulin-like growth factor I	NP_001104744.1;NP_001104746.1	insulin-like growth factor I isoform 3 precursor;insulin-like growth factor I isoform 5 precursor	16000	Igf1	insulin-like growth factor 1	O	PF00049	Insulin/IGF/Relaxin family	IPR022352;IPR022341;IPR016179;IPR022353;IPR036438;IPR022350	Insulin family;Insulin-like growth factor I;Insulin-like;Insulin, conserved site;Insulin-like superfamily;Insulin-like growth factor	ENOG410IJ2T;ENOG4111MIV	-;-	GO:0010469;GO:0005615;GO:0005576;GO:0005179;GO:0008083	biological_process;cellular_component;cellular_component;molecular_function;molecular_function	regulation of signaling receptor activity;extracellular space;extracellular region;hormone activity;growth factor activity	-	-	-
ENSMUSG00000020061	0.55996	0.242332	2.74488	1.14164	-2.27496	0.0116571	Mybpc1	ENSMUSG00000020061	D3YU50	Myosin-binding protein C, slow-type	NP_001239301.1	myosin-binding protein C, slow-type isoform 1	109272	Mybpc1	myosin binding protein C, slow-type	O	PF07679;PF00041	Immunoglobulin I-set domain;ibronectin type III domain	IPR007110;IPR036179;IPR003599;IPR003961;IPR003598;IPR013783;IPR013098;IPR036116	Immunoglobulin-like domain;Immunoglobulin-like domain superfamily;Immunoglobulin subtype;Fibronectin type III;Immunoglobulin subtype 2;Immunoglobulin-like fold;Immunoglobulin I-set;Fibronectin type III superfamily	ENOG410IFCI;ENOG4110AYI	-;-	GO:0005859;GO:0051015;GO:0006936;GO:0006941;GO:0030018;GO:1903955;GO:0005200;GO:0031430;GO:0071688;GO:0045214;GO:0097493;GO:0051371;GO:0007015;GO:0005856;GO:0008307	cellular_component;molecular_function;biological_process;biological_process;cellular_component;biological_process;molecular_function;cellular_component;biological_process;biological_process;molecular_function;molecular_function;biological_process;cellular_component;molecular_function	muscle myosin complex;actin filament binding;muscle contraction;striated muscle contraction;Z disc;positive regulation of protein targeting to mitochondrion;structural constituent of cytoskeleton;M band;striated muscle myosin thick filament assembly;sarcomere organization;structural molecule activity conferring elasticity;muscle alpha-actinin binding;actin filament organization;cytoskeleton;struc…	-	-	-
ENSMUSG00000020102	0.0740852	0.0847414	0.172217	0.408997	-1.84665	0.0853414	Slc16a7	-	Q149G3	Slc16a7 protein	XP_006513474.1;XP_006513475.1;XP_006513472.1;XP_006513471.1;XP_006513473.1;XP_006513476.1;XP_006513469.1;NP_035521.1;XP_017169350.1	-;-;-;-;-;-;-;monocarboxylate transporter 2;-	20503	Slc16a7	solute carrier family 16 (monocarboxylic acid transporters), member 7	O	-	-	IPR011701;IPR027178;IPR020846;IPR036259;IPR004743	Major facilitator superfamily;Monocarboxylate transporter 2;Major facilitator superfamily domain;MFS transporter superfamily;Monocarboxylate transporter	ENOG410IMVS;ENOG4111F0K	-;-	GO:0008028;GO:0055085;GO:1901475;GO:0050833;GO:0016020;GO:0015718;GO:0016021;GO:0035873;GO:0005887;GO:0015129	molecular_function;biological_process;biological_process;molecular_function;cellular_component;biological_process;cellular_component;biological_process;cellular_component;molecular_function	monocarboxylic acid transmembrane transporter activity;transmembrane transport;pyruvate transmembrane transport;pyruvate transmembrane transporter activity;membrane;monocarboxylic acid transport;integral component of membrane;lactate transmembrane transport;integral component of plasma membrane;lactate transmembrane transporter activity	-	-	-
ENSMUSG00000020122	1.39301	2.44771	3.57371	3.64638	-0.896924	0.000457675	Egfr	-	Q9EP98	Receptor protein-tyrosine kinase	NP_997538.1	epidermal growth factor receptor isoform 1 precursor	13649	Egfr	epidermal growth factor receptor	O	PF01030;PF07714;PF14843;PF00757	Receptor L domain;Protein tyrosine kinase;rowth factor receptor domain IV;urin-like cysteine rich region	IPR006211;IPR020635;IPR036941;IPR001245;IPR000719;IPR009030;IPR011009;IPR017441;IPR006212;IPR008266;IPR016245;IPR032778;IPR000494	Furin-like cysteine-rich domain;Tyrosine-protein kinase, catalytic domain;Receptor L-domain superfamily;Serine-threonine/tyrosine-protein kinase, catalytic domain;Protein kinase domain;Growth factor receptor cysteine-rich domain superfamily;Protein kinase-like domain superfamily;Protein kinase, ATP binding site;Furin-like repeat;Tyrosine-protein kinase, active site;Tyrosine protein kinase, EGF/ER…	ENOG410XNSR;KOG1025	-;Epidermal growth factor receptor EGFR and related tyrosine kinases	GO:0006468;GO:0018108;GO:0005622;GO:0035556;GO:0004714;GO:0016301;GO:0016020;GO:0005524;GO:0023014;GO:0016021;GO:0016740;GO:0004713;GO:0007169;GO:0000166;GO:0004716;GO:0004672;GO:0016310	biological_process;biological_process;cellular_component;biological_process;molecular_function;molecular_function;cellular_component;molecular_function;biological_process;cellular_component;molecular_function;molecular_function;biological_process;molecular_function;molecular_function;molecular_function;biological_process	protein phosphorylation;peptidyl-tyrosine phosphorylation;intracellular;intracellular signal transduction;transmembrane receptor protein tyrosine kinase activity;kinase activity;membrane;ATP binding;signal transduction by protein phosphorylation;integral component of membrane;transferase activity;protein tyrosine kinase activity;transmembrane receptor protein tyrosine kinase signaling pathway;nuc…	K04361;K04361;K04361;K04361;K04361;K04361;K04361;K04361;K04361;K04361;K04361;K04361;K04361;K04361;K04361;K04361;K04361;K04361;K04361;K04361;K04361;K04361;K04361;K04361;K04361;K04361;K04361;K04361;K04361;K04361;K04361;K04361;K04361;K04361;K04361;K04361;K04361	ko04921;ko05213;ko04214;ko05205;ko04810;ko05219;ko05160;ko04012;ko05231;ko04151;ko05120;ko04912;ko04540;ko05218;ko04320;ko05206;ko05215;ko04013;ko05214;ko04066;ko04510;ko04144;ko04068;ko04520;ko05230;ko04015;ko01522;ko05212;ko05200;ko05223;ko04072;ko04014;ko04060;ko04915;ko01521;ko04020;ko04010	Oxytocin signaling pathway;Endometrial cancer;Apoptosis - fly;Proteoglycans in cancer;Regulation of actin cytoskeleton;Bladder cancer;Hepatitis C;ErbB signaling pathway;Choline metabolism in cancer;PI3K-Akt signaling pathway;Epithelial cell signaling in Helicobacter pylori infection;GnRH signaling pathway;Gap junction;Melanoma;Dorso-ventral axis formation;MicroRNAs in cancer;Prostate cancer;MAPK …
ENSMUSG00000020123	0.663387	0.541389	2.78838	4.08008	-2.49435	0.00384047	Avpr1a	-	Q3U1H9	Vasopressin V1a receptor	NP_058543.2	vasopressin V1a receptor	54140	Avpr1a	arginine vasopressin receptor 1A	O	PF08983;PF00001	omain of unknown function (DUF1856);7 transmembrane receptor (rhodopsin family)	IPR015076;IPR000276;IPR017452;IPR001224;IPR001817	Domain of unknown function DUF1856;G protein-coupled receptor, rhodopsin-like;GPCR, rhodopsin-like, 7TM;Vasopressin V1A receptor;Vasopressin receptor	ENOG410XRW9;KOG3656	-;FOG: 7 transmembrane receptor	GO:0031410;GO:0003084;GO:0005000;GO:0007621;GO:0002125;GO:0019722;GO:0005886;GO:0010033;GO:0016021;GO:0035176;GO:0007165;GO:0051970;GO:0001992;GO:0042711;GO:0031894;GO:0008284;GO:0030307;GO:0004930;GO:0032849;GO:0017046;GO:0007204;GO:0045907;GO:0031394;GO:0007625;GO:0007186;GO:0014049;GO:0035815;GO:0016020;GO:0010035;GO:0010460;GO:0045777;GO:0043084;GO:0042713;GO:0004871;GO:0051412;GO:0014902;GO:…	cellular_component;biological_process;molecular_function;biological_process;biological_process;biological_process;cellular_component;biological_process;cellular_component;biological_process;biological_process;biological_process;biological_process;biological_process;molecular_function;biological_process;biological_process;molecular_function;biological_process;molecular_function;biological_process;…	cytoplasmic vesicle;positive regulation of systemic arterial blood pressure;vasopressin receptor activity;negative regulation of female receptivity;maternal aggressive behavior;calcium-mediated signaling;plasma membrane;response to organic substance;integral component of membrane;social behavior;signal transduction;negative regulation of transmission of nerve impulse;regulation of systemic arteri…	K04226;K04226;K04226;K04226	ko04270;ko04080;ko04020;ko04072	Vascular smooth muscle contraction;Neuroactive ligand-receptor interaction;Calcium signaling pathway;Phospholipase D signaling pathway
ENSMUSG00000020124	0.499714	0.457123	0.836364	0.6338	-0.566352	0.00273279	Usp15	ENSRNOG00000023202	A0A0A0MY07	Ubiquitin carboxyl-terminal hydrolase 15	-	-	171329	Usp15	ubiquitin specific peptidase 15	O	PF00443;PF14836;PF14533;PF06337	Ubiquitin carboxyl-terminal hydrolase;Ubiquitin-like domain;Ubiquitin-specific protease C-terminal;USP domain	IPR001394;IPR013792;IPR006615;IPR018200;IPR035927;IPR029071;IPR028134;IPR028889;IPR029346;IPR028135	Peptidase C19, ubiquitin carboxyl-terminal hydrolase;RNA 3'-terminal phosphate cyclase/enolpyruvate transferase, alpha/beta;Peptidase C19, ubiquitin-specific peptidase, DUSP domain;Ubiquitin specific protease, conserved site;DUSP-like superfamily;Ubiquitin-like domain superfamily;Ubiquitin carboxyl-terminal hydrolase USP4;Ubiquitin specific protease domain;Ubiquitin carboxyl-terminal hydrolase, C…	KOG1870;COG5560	Ubiquitin C-terminal hydrolase;Ubiquitin C-terminal hydrolase	GO:0005737;GO:0060389;GO:0005160;GO:0030509;GO:0005829;GO:0061649;GO:0046332;GO:0004843;GO:0036459;GO:0035520;GO:0035616;GO:0007179;GO:0004197;GO:0006511;GO:0042802;GO:0003824;GO:0005634;GO:0016579	cellular_component;biological_process;molecular_function;biological_process;cellular_component;molecular_function;molecular_function;molecular_function;molecular_function;biological_process;biological_process;biological_process;molecular_function;biological_process;molecular_function;molecular_function;cellular_component;biological_process	cytoplasm;pathway-restricted SMAD protein phosphorylation;transforming growth factor beta receptor binding;BMP signaling pathway;cytosol;ubiquitin modification-dependent histone binding;SMAD binding;thiol-dependent ubiquitin-specific protease activity;thiol-dependent ubiquitinyl hydrolase activity;monoubiquitinated protein deubiquitination;histone H2B conserved C-terminal lysine deubiquitination;…	-	-	-
ENSMUSG00000020137	0.179547	0.00760387	0.171318	0.943195	-2.49187	0.0824821	Thap2	ENSRNOG00000003993	D3ZAX9	THAP domain-containing 2	XP_001080899.1;XP_002729832.2	THAP domain-containing protein 2 isoform X2;-	688019	Thap2	THAP domain containing 2	O	PF05485	THAP domain	IPR006612;IPR038441;IPR026521	THAP-type zinc finger;THAP-type zinc finger superfamily;THAP domain-containing protein 2	ENOG41122AW;ENOG410IKCR	-;-	GO:0003676;GO:0003677;GO:0005730	molecular_function;molecular_function;cellular_component	nucleic acid binding;DNA binding;nucleolus	-	-	-
ENSMUSG00000020143	0.226121	0.284137	1.42039	0.591359	-1.89579	0.0728564	Dock2	ENSCJAG00000011464	F6R1Z1	Dedicator of cytokinesis 2	XP_017825170.1	dedicator of cytokinesis protein 2	100397465	DOCK2	dedicator of cytokinesis 2	-	PF14429;PF06920;PF16172	C2 domain in Dock180 and Zizimin proteins;ock homology region 2;OCK N-terminus	IPR001452;IPR026791;IPR027357;IPR036028;IPR032376;IPR010703;IPR016024;IPR027007;IPR035892;IPR026799	SH3 domain;Dedicator of cytokinesis;DHR-2 domain;SH3-like domain superfamily;Dedicator of cytokinesis, N-terminal domain;Dedicator of cytokinesis, C-terminal;Armadillo-type fold;DHR-1 domain;C2 domain superfamily;Dedicator of cytokinesis protein 2	ENOG410XQH7;KOG1998	-;Signaling protein DOCK180	GO:0005622;GO:0046633;GO:0042608;GO:0030036;GO:0005085;GO:0045060;GO:0001766;GO:0006935;GO:0030676;GO:0045059;GO:0002277;GO:0016020;GO:0043547;GO:0007264;GO:0007010;GO:0001771;GO:0001768;GO:0065009;GO:0042098;GO:0050766;GO:0005096;GO:0042110;GO:0046631;GO:0044351	cellular_component;biological_process;molecular_function;biological_process;molecular_function;biological_process;biological_process;biological_process;molecular_function;biological_process;biological_process;cellular_component;biological_process;biological_process;biological_process;biological_process;biological_process;biological_process;biological_process;biological_process;molecular_function;…	intracellular;alpha-beta T cell proliferation;T cell receptor binding;actin cytoskeleton organization;guanyl-nucleotide exchange factor activity;negative thymic T cell selection;membrane raft polarization;chemotaxis;Rac guanyl-nucleotide exchange factor activity;positive thymic T cell selection;myeloid dendritic cell activation involved in immune response;membrane;positive regulation of GTPase ac…	K12367;K12367	ko04062;ko04666	Chemokine signaling pathway;Fc gamma R-mediated phagocytosis
ENSMUSG00000020176	2.21752	1.8213	3.32473	2.73307	-0.526337	0.0286595	Grb10	ENSRNOG00000004290	A0A0G2JYJ1	Growth factor receptor-bound protein 10	XP_008768569.1	growth factor receptor-bound protein 10 isoform X1	498416	Grb10	growth factor receptor bound protein 10	O	PF00169;PF08947;PF00788;PF00017	PH domain;BPS (Between PH and SH2);Ras association (RalGDS/AF-6) domain;SH2 domain	IPR000980;IPR001849;IPR011993;IPR036860;IPR035036;IPR000159;IPR029071;IPR035037;IPR015042	SH2 domain;Pleckstrin homology domain;PH-like domain superfamily;SH2 domain superfamily;Growth factor receptor-bound protein 10;Ras-associating (RA) domain;Ubiquitin-like domain superfamily;Grb10, SH2;BPS (Between PH and SH2) domain	-	-	GO:0005158;GO:0046627;GO:0046325;GO:0032991;GO:0007165;GO:0030949;GO:0042326;GO:0030178;GO:0048009;GO:0005070	molecular_function;biological_process;biological_process;cellular_component;biological_process;biological_process;biological_process;biological_process;biological_process;molecular_function	insulin receptor binding;negative regulation of insulin receptor signaling pathway;negative regulation of glucose import;protein-containing complex;signal transduction;positive regulation of vascular endothelial growth factor receptor signaling pathway;negative regulation of phosphorylation;negative regulation of Wnt signaling pathway;insulin-like growth factor receptor signaling pathway;SH3/SH2 …	-	-	-
ENSMUSG00000020186	1.26811	1.22191	2.66591	2.71251	-1.06643	0.000418495	Csrp2	ENSMUSG00000020186	A0A1W2P845	Cysteine and glycine-rich protein 2	-	-	13008	Csrp2	cysteine and glycine-rich protein 2	O	-	-	IPR001781	Zinc finger, LIM-type	-	-	GO:0046872	molecular_function	metal ion binding	-	-	-
ENSMUSG00000020220	0.509421	0.452852	0.846107	0.699394	-0.637513	2.44457e-05	Vps13d	ENSMUSG00000020220	B1ART2	Vacuolar protein sorting 13D	XP_006538867.1;NP_001263431.1	-;vacuolar protein sorting-associated protein 13D isoform 1	230895	Vps13d	vacuolar protein sorting 13D	O	PF00627;PF16908;PF06650;PF16909;PF16910;PF12624	UBA/TS-N domain;Vacuolar sorting-associated protein 13, N-terminal;SHR-binding domain of vacuolar-sorting associated protein 13;Vacuolar-sorting-associated 13 protein C-terminal;Repeating coiled region of VPS13;N-terminal region of Chorein or VPS13	IPR015940;IPR026854;IPR031645;IPR031642;IPR009543;IPR009060;IPR031646;IPR026847	Ubiquitin-associated domain;Vacuolar protein sorting-associated protein 13, N-terminal domain;Vacuolar protein sorting-associated protein 13, C-terminal;VPS13, repeated coiled region;Vacuolar protein sorting-associated protein 13, SHR-binding domain;UBA-like superfamily;Vacuolar protein sorting-associated protein 13, second N-terminal domain;Vacuolar protein sorting-associated protein 13	KOG1809;KOG1796;COG5043	Vacuolar protein sorting-associated protein;Vacuolar protein sorting-associated protein;Vacuolar protein sorting-associated protein	GO:0003674	molecular_function	molecular_function	-	-	-
ENSMUSG00000020246	0.793905	0.73333	1.29191	1.22879	-0.673767	0.0137593	Hcfc2	ENSMUSG00000020246	G5E837	Host cell factor 2	NP_001074687.1	host cell factor 2	67933	Hcfc2	host cell factor C2	O	PF13415;PF01344;PF13854	alactose oxidase, central domain;Kelch motif;Kelch motif	IPR015915;IPR006652;IPR003961;IPR013783;IPR037932;IPR036116	Kelch-type beta propeller;Kelch repeat type 1;Fibronectin type III;Immunoglobulin-like fold;Host cell factor 2;Fibronectin type III superfamily	KOG4152;ENOG410Y5AC	Host cell transcription factor HCFC1;-	GO:0005737;GO:0005634;GO:0005654;GO:0005886;GO:0005829;GO:0071339	cellular_component;cellular_component;cellular_component;cellular_component;cellular_component;cellular_component	cytoplasm;nucleus;nucleoplasm;plasma membrane;cytosol;MLL1 complex	K14966;K14966	ko04212;ko05168	Longevity regulating pathway - worm;Herpes simplex infection
ENSMUSG00000020289	0.975512	1.46201	2.46701	1.77365	-0.760893	0.0237306	Nprl3	ENSCGRG00000004765;ENSCGRG00001009894	G3IA43	UPF0171 protein C16orf35-like	XP_007609365.1;XP_003511892.1	-;nitrogen permease regulator 3-like protein isoform X2	100758606	Nprl3	NPR3 like, GATOR1 complex subunit	-	PF03666	Nitrogen Permease regulator of amino acid transport activity 3	IPR008979;IPR005365	Galactose-binding-like domain superfamily;Nitrogen permease regulator 3	-	-	GO:0005765;GO:0048738;GO:0034198;GO:0035909;GO:0005096;GO:0043547;GO:0060021;GO:0032007;GO:1990130;GO:0003281	cellular_component;biological_process;biological_process;biological_process;molecular_function;biological_process;biological_process;biological_process;cellular_component;biological_process	lysosomal membrane;cardiac muscle tissue development;cellular response to amino acid starvation;aorta morphogenesis;GTPase activator activity;positive regulation of GTPase activity;roof of mouth development;negative regulation of TOR signaling;GATOR1 complex;ventricular septum development	K20406	ko04150	mTOR signaling pathway
ENSMUSG00000020299	2.13235	2.63338	4.69622	3.7482	-0.785889	0.0185529	4930524B15Rik	ENSRNOG00000027852	D4AAX2	Similar to RIKEN cDNA 4930524B15	NP_001101740.1;XP_006246080.1	uncharacterized protein C5orf47 homolog;-	360506	RGD1311343	similar to RIKEN cDNA 4930524B15	O	PF15730	omain of unknown function (DUF4680)	IPR031464	Protein of unknown function DUF4680	ENOG410J0PH;ENOG4111AC6	-;-	-	-	-	-	-	-
ENSMUSG00000020328	1.38723	1.4158	2.99512	1.5867	-0.644822	0.0679237	Nudcd2	ENSECAG00000018846	F7B1E3	NudC domain containing 2	XP_001503401.1	-	100059496	NUDCD2	NudC domain containing 2	O	PF04969	CS domain	IPR007052;IPR037898;IPR037902;IPR008978	CS domain;NudC family;NudC domain-containing protein 2, p23 domain;HSP20-like chaperone	KOG2265;ENOG410XQVU	Nuclear distribution protein NUDC;-	GO:0005737;GO:0005622;GO:0006457;GO:0051082;GO:0032502	cellular_component;cellular_component;biological_process;molecular_function;biological_process	cytoplasm;intracellular;protein folding;unfolded protein binding;developmental process	-	-	-
ENSMUSG00000020330	0.534572	0.440539	0.879512	0.550303	-0.504864	0.0840073	Hmmr	-	Q8VDR2	Hmmr protein	-	-	15366	Hmmr	hyaluronan mediated motility receptor (RHAMM)	O	PF15908;PF15905	Hyaluronan mediated motility receptor C-terminal;Hyaluronan mediated motility receptor N-terminal	IPR026203;IPR031794;IPR031787	Intracellular hyaluronic acid binding protein;Hyaluronan-mediated motility receptor, C-terminal;Hyaluronan mediated motility receptor, N-terminal	-	-	GO:0005540	molecular_function	hyaluronic acid binding	-	-	-
ENSMUSG00000020333	0.326398	0.61509	1.39133	1.70006	-1.67489	4.24499e-09	Acsl6	ENSMUSG00000020333	Q8R1X1	Acyl-CoA synthetase long-chain family member 6	NP_001028769.1	long-chain-fatty-acid--CoA ligase 6 isoform 2	216739	Acsl6	acyl-CoA synthetase long-chain family member 6	O	PF00501	AMP-binding enzyme	IPR020845;IPR000873	AMP-binding, conserved site;AMP-dependent synthetase/ligase	COG1022;KOG1256	Long-chain acyl-CoA synthetases (AMP-forming);Long-chain acyl-CoA synthetases (AMP-forming)	GO:0008152;GO:0016020;GO:0003824;GO:0016021	biological_process;cellular_component;molecular_function;cellular_component	metabolic process;membrane;catalytic activity;integral component of membrane	-	-	-
ENSMUSG00000020334	0.00711979	0.653765	0.901617	1.46059	-1.83838	0.0767397	Slc22a4	-	A0A1A6HP21	Uncharacterized protein	-	-	-	-	-	-	PF00083	Sugar (and other) transporter	IPR005829;IPR036259;IPR005828;IPR020846	Sugar transporter, conserved site;MFS transporter superfamily;Major facilitator, sugar transporter-like;Major facilitator superfamily domain	-	-	GO:0055085;GO:0005215;GO:0016020;GO:0016021;GO:0022857	biological_process;molecular_function;cellular_component;cellular_component;molecular_function	transmembrane transport;transporter activity;membrane;integral component of membrane;transmembrane transporter activity	-	-	-
ENSMUSG00000020359	0.188973	0.172471	0.308875	0.251973	-0.592044	0.000353714	Phykpl	ENSRNOG00000047933;ENSRNOG00000048357	B0BNC4	5-phosphohydroxy-L-lysine phospho-lyase	NP_001121668.1	alanine--glyoxylate aminotransferase 2-like 2	100169747	Phykpl	5-phosphohydroxy-L-lysine phospho-lyase	O	PF00202	Aminotransferase class-III	IPR015422;IPR015424;IPR015421;IPR005814	Pyridoxal phosphate-dependent transferase domain 1;Pyridoxal phosphate-dependent transferase;Pyridoxal phosphate-dependent transferase, major domain;Aminotransferase class-III	KOG1403;COG0160	Predicted alanine-glyoxylate aminotransferase;4-aminobutyrate aminotransferase and related aminotransferases	GO:0008483;GO:0030170;GO:0003824;GO:0005739;GO:0042802;GO:0008453	molecular_function;molecular_function;molecular_function;cellular_component;molecular_function;molecular_function	transaminase activity;pyridoxal phosphate binding;catalytic activity;mitochondrion;identical protein binding;alanine-glyoxylate transaminase activity	K18202	ko00310	Lysine degradation
ENSMUSG00000020385	0.500759	0.530405	0.732772	0.77319	-0.502678	0.00121476	Clk4	-	Q4FJV9	CDC like kinase 4, isoform CRA_c	NP_031740.1	dual specificity protein kinase CLK4 isoform 1	12750	Clk4	CDC like kinase 4	O	PF00069	Protein kinase domain	IPR008271;IPR011009;IPR000719;IPR017441	Serine/threonine-protein kinase, active site;Protein kinase-like domain superfamily;Protein kinase domain;Protein kinase, ATP binding site	ENOG410XQF2;KOG0671	-;LAMMER dual specificity kinases	GO:0006468;GO:0005524;GO:0004674;GO:0043484;GO:0016310;GO:0016301;GO:0004672;GO:0000166	biological_process;molecular_function;molecular_function;biological_process;biological_process;molecular_function;molecular_function;molecular_function	protein phosphorylation;ATP binding;protein serine/threonine kinase activity;regulation of RNA splicing;phosphorylation;kinase activity;protein kinase activity;nucleotide binding	-	-	-
ENSMUSG00000020420	0.353515	0.267574	0.850662	1.32152	-1.79116	0.0327383	Zfp607a	ENSMUSG00000020420	Q3TQG9	MCG1051036	XP_011248942.1;NP_001019897.2;XP_006540273.1	-;zinc finger protein 607A;-	545938	Zfp607a	zinc finger protein 607A	O	PF00096;PF13912;PF01352	Zinc finger, C2H2 type;C2H2-type zinc finger;KRAB box	IPR036051;IPR001909;IPR036236;IPR013087	KRAB domain superfamily;Krueppel-associated box;Zinc finger C2H2 superfamily;Zinc finger C2H2-type	KOG1721;COG5048	FOG: Zn-finger;FOG: Zn-finger	GO:0003676;GO:0005622;GO:0005575;GO:0003700;GO:0006355;GO:0046872	molecular_function;cellular_component;cellular_component;molecular_function;biological_process;molecular_function	nucleic acid binding;intracellular;cellular_component;DNA binding transcription factor activity;regulation of transcription, DNA-templated;metal ion binding	-	-	-
ENSMUSG00000020453	1.4384	1.60484	1.98383	2.39511	-0.484435	0.0526217	Patz1	ENSMUSG00000020453	Q5NBY9	POZ	-	-	-	-	-	-	PF13894;PF13912;PF00096;PF16637;PF00651	C2H2-type zinc finger;C2H2-type zinc finger;Zinc finger, C2H2 type;Putative zinc-finger between two C2H2 zinc-fingers on Patz;BTB/POZ domain	IPR036236;IPR013087;IPR011333;IPR000210;IPR000637	Zinc finger C2H2 superfamily;Zinc finger C2H2-type;SKP1/BTB/POZ domain superfamily;BTB/POZ domain;HMG-I/HMG-Y, DNA-binding, conserved site	-	-	GO:0003676;GO:0003677;GO:0005654;GO:0007283;GO:0010468;GO:0005515;GO:0003682;GO:0010596;GO:0045893;GO:0030217;GO:0008584;GO:0006355;GO:0005634;GO:0045892	molecular_function;molecular_function;cellular_component;biological_process;biological_process;molecular_function;molecular_function;biological_process;biological_process;biological_process;biological_process;biological_process;cellular_component;biological_process	nucleic acid binding;DNA binding;nucleoplasm;spermatogenesis;regulation of gene expression;protein binding;chromatin binding;negative regulation of endothelial cell migration;positive regulation of transcription, DNA-templated;T cell differentiation;male gonad development;regulation of transcription, DNA-templated;nucleus;negative regulation of transcription, DNA-templated	-	-	-
ENSMUSG00000020459	0.610725	0.616911	0.969667	0.941201	-0.594572	0.0337758	Mtif2	ENSCGRG00000016517;ENSCGRG00001019217	G3HJS7	Translation initiation factor IF-2, mitochondrial	XP_007636800.1;XP_007642691.1;XP_007636801.1	-;translation initiation factor IF-2, mitochondrial isoform X2;-	100765344	Mtif2	mitochondrial translational initiation factor 2	-	PF00009;PF11987	longation factor Tu GTP binding domain;Translation-initiation factor 2	IPR009000;IPR000178;IPR036925;IPR015760;IPR023115;IPR000795;IPR005225;IPR027417	Translation protein, beta-barrel domain superfamily;Translation initiation factor aIF-2, bacterial-like;Translation initiation factor IF-2, domain 3 superfamily;Translation initiation factor IF- 2;Translation initiation factor IF- 2, domain 3;Transcription factor, GTP-binding domain;Small GTP-binding protein domain;P-loop containing nucleoside triphosphate hydrolase	-	-	GO:0005622;GO:0005525;GO:0005654;GO:0003743;GO:0005739;GO:0003924;GO:0006413	cellular_component;molecular_function;cellular_component;molecular_function;cellular_component;molecular_function;biological_process	intracellular;GTP binding;nucleoplasm;translation initiation factor activity;mitochondrion;GTPase activity;translational initiation	-	-	-
ENSMUSG00000020461	0.175403	0.594006	0.923763	0.733255	-1.08676	0.0799021	Clhc1	ENSMUSG00000020461	B7ZMV8	Clathrin heavy chain linker domain-containing protein 1	NP_001156993.1;XP_006514882.1	clathrin heavy chain linker domain-containing protein 1 isoform 2;-	73324	Clhc1	clathrin heavy chain linker domain containing 1	O	PF13838;PF15739	Clathrin-H-link;Translin-associated factor X-interacting N-terminus	IPR017212;IPR012331;IPR016024;IPR032755	Clathrin heavy chain linker domain-containing protein 1;Clathrin, heavy chain, linker;Armadillo-type fold;Translin-associated factor X-interacting protein 1, N-terminal	KOG0985;ENOG410XPH1	Vesicle coat protein clathrin, heavy chain;-	-	-	-	-	-	-
ENSMUSG00000020462	0.249906	0.319649	0.425226	0.32644	-0.358576	0.0463897	Cfap36	-	Q99JR9	Coiled-coil domain containing 104	-	-	216618	Cfap36	cilia and flagella associated protein 36	O	PF11527	The ARF-like 2 binding protein BART	IPR023379	ADP-ribosylation factor-like 2-binding protein, domain	KOG4511;ENOG41116YE	Uncharacterized conserved protein;-	-	-	-	-	-	-
ENSMUSG00000020467	17.2942	23.4915	27.6693	37.2431	-0.601944	0.0654516	Efemp1	ENSRNOG00000003553	Q6AXN2	EGF-containing fibulin-like extracellular matrix protein 1	NP_001012039.1;XP_008768679.1;XP_008768678.1	EGF-containing fibulin-like extracellular matrix protein 1 precursor;-;-	305604	Efemp1	EGF containing fibulin extracellular matrix protein 1	O	PF07645;PF12662	Calcium-binding EGF domain;Complement Clr-like EGF-like	IPR037287;IPR013032;IPR009030;IPR000152;IPR000742;IPR026823;IPR001881;IPR018097;IPR032973	Fibulin 3/4/5;EGF-like, conserved site;Growth factor receptor cysteine-rich domain superfamily;EGF-type aspartate/asparagine hydroxylation site;EGF-like domain;Complement Clr-like EGF domain;EGF-like calcium-binding domain;EGF-like calcium-binding, conserved site;EGF-containing fibulin-like extracellular matrix protein 1	ENOG410YCRW;ENOG410KD9V	-;-	GO:0018108;GO:0031012;GO:0005154;GO:0043010;GO:0005006;GO:0048048;GO:0007173;GO:0005615;GO:0006355;GO:0032331;GO:0005576;GO:0048050;GO:0005509	biological_process;cellular_component;molecular_function;biological_process;molecular_function;biological_process;biological_process;cellular_component;biological_process;biological_process;cellular_component;biological_process;molecular_function	peptidyl-tyrosine phosphorylation;extracellular matrix;epidermal growth factor receptor binding;camera-type eye development;epidermal growth factor-activated receptor activity;embryonic eye morphogenesis;epidermal growth factor receptor signaling pathway;extracellular space;regulation of transcription, DNA-templated;negative regulation of chondrocyte differentiation;extracellular region;post-embr…	-	-	-
ENSMUSG00000020473	1.19683	1.40616	1.96855	2.34111	-0.681843	9.93375e-05	Aebp1	ENSRNOG00000013720	A0A0H2UHL3	Adipocyte enhancer-binding protein 1	XP_006251378.1	adipocyte enhancer-binding protein 1 isoform X1	305494	Aebp1	AE binding protein 1	O	PF13620;PF00246;PF00754	Carboxypeptidase regulatory-like domain;Zinc carboxypeptidase;5/8 type C domain	IPR000834;IPR034243;IPR008979;IPR000421;IPR008969	Peptidase M14, carboxypeptidase A;AEBP1/CPX, carboxypeptidase domain;Galactose-binding-like domain superfamily;Coagulation factor 5/8 C-terminal domain;Carboxypeptidase-like, regulatory domain superfamily	-	-	GO:0008270;GO:0006508;GO:0005576;GO:0001227;GO:0004181;GO:0000122;GO:0005615;GO:0004180;GO:0003714;GO:0000977;GO:0006355;GO:0031012	molecular_function;biological_process;cellular_component;molecular_function;molecular_function;biological_process;cellular_component;molecular_function;molecular_function;molecular_function;biological_process;cellular_component	zinc ion binding;proteolysis;extracellular region;transcriptional repressor activity, RNA polymerase II transcription regulatory region sequence-specific DNA binding;metallocarboxypeptidase activity;negative regulation of transcription by RNA polymerase II;extracellular space;carboxypeptidase activity;transcription corepressor activity;RNA polymerase II regulatory region sequence-specific DNA bin…	-	-	-
ENSMUSG00000020486	0.158137	0.353066	0.508442	1.04752	-1.54903	0.00425572	Septin4	-	A0A061I3H9	Septin-4 isoform 1	-	-	-	-	-	-	PF00735;PF15548	Septin;omain of unknown function (DUF4655)	IPR030379;IPR030643;IPR016491;IPR027979;IPR027417	Septin-type guanine nucleotide-binding (G) domain;Septin 4;Septin;Protein of unknown function DUF4655;P-loop containing nucleoside triphosphate hydrolase	-	-	GO:0005525;GO:0000166	molecular_function;molecular_function	GTP binding;nucleotide binding	-	-	-
ENSMUSG00000020516	0.288907	0.2727	0.480356	0.408309	-0.616255	0.022288	Rps6kb1	-	Q3UXD8	Ribosomal protein S6 kinase	NP_001107806.1	ribosomal protein S6 kinase beta-1 isoform 1	72508	Rps6kb1	ribosomal protein S6 kinase, polypeptide 1	O	PF00433;PF00069	Protein kinase C terminal domain;Protein kinase domain	IPR016238;IPR011009;IPR000719;IPR017441;IPR017892;IPR008271;IPR000961	Ribosomal protein S6 kinase;Protein kinase-like domain superfamily;Protein kinase domain;Protein kinase, ATP binding site;Protein kinase, C-terminal;Serine/threonine-protein kinase, active site;AGC-kinase, C-terminal	ENOG410XNPH;KOG0598	-;Ribosomal protein S6 kinase and related proteins	GO:0006468;GO:0005524;GO:0016740;GO:0004674;GO:0016310;GO:0016301;GO:0007165;GO:0004672;GO:0000166	biological_process;molecular_function;molecular_function;molecular_function;biological_process;molecular_function;biological_process;molecular_function;molecular_function	protein phosphorylation;ATP binding;transferase activity;protein serine/threonine kinase activity;phosphorylation;kinase activity;signal transduction;protein kinase activity;nucleotide binding	K04688;K04688;K04688;K04688;K04688;K04688;K04688;K04688;K04688;K04688;K04688;K04688;K04688;K04688;K04688;K04688;K04688	ko04152;ko04150;ko01521;ko04212;ko04151;ko04213;ko01522;ko05205;ko04066;ko04666;ko04910;ko04211;ko05221;ko05231;ko04931;ko04012;ko04350	AMPK signaling pathway;mTOR signaling pathway;EGFR tyrosine kinase inhibitor resistance;Longevity regulating pathway - worm;PI3K-Akt signaling pathway;Longevity regulating pathway - multiple species;Endocrine resistance;Proteoglycans in cancer;HIF-1 signaling pathway;Fc gamma R-mediated phagocytosis;Insulin signaling pathway;Longevity regulating pathway;Acute myeloid leukemia;Choline metabolism i…
ENSMUSG00000020538	2.95063	2.88355	3.74558	5.0056	-0.527324	0.0141271	Srebf1	ENSMUSG00000020538	F6XZS9	Sterol regulatory element-binding protein 1	-	-	-	-	-	-	PF00010	Helix-loop-helix DNA-binding domain	IPR036638;IPR011598	Helix-loop-helix DNA-binding domain superfamily;Myc-type, basic helix-loop-helix (bHLH) domain	KOG2588;ENOG410XSVP	Predicted DNA-binding protein;-	GO:0009267;GO:0005737;GO:0045542;GO:0045444;GO:0050796;GO:0045893;GO:0016021;GO:0046676;GO:0031065;GO:0044212;GO:0003062;GO:0000122;GO:0000978;GO:0003682;GO:0045944;GO:0043565;GO:0042789;GO:0016020;GO:0019217;GO:0008610;GO:0000982;GO:0008286;GO:0009749;GO:0006355;GO:0046983;GO:0007623;GO:0003677;GO:0019901;GO:0010867;GO:0005634	biological_process;cellular_component;biological_process;biological_process;biological_process;biological_process;cellular_component;biological_process;biological_process;molecular_function;biological_process;biological_process;molecular_function;molecular_function;biological_process;molecular_function;biological_process;cellular_component;biological_process;biological_process;molecular_function;…	cellular response to starvation;cytoplasm;positive regulation of cholesterol biosynthetic process;fat cell differentiation;regulation of insulin secretion;positive regulation of transcription, DNA-templated;integral component of membrane;negative regulation of insulin secretion;positive regulation of histone deacetylation;transcription regulatory region DNA binding;regulation of heart rate by che…	-	-	-
ENSMUSG00000020546	0.517988	0.144553	1.06791	0.85121	-1.44815	0.00482017	Stxbp4	-	A0A1U7QC30	syntaxin-binding protein 4	XP_005075874.1	syntaxin-binding protein 4 isoform X1	101836457	Stxbp4	syntaxin binding protein 4	-	-	-	IPR036034;IPR011992;IPR001478;IPR001202;IPR036020	PDZ superfamily;EF-hand domain pair;PDZ domain;WW domain;WW domain superfamily	-	-	-	-	-	-	-	-
ENSMUSG00000020576	1.7467	1.5588	2.21571	2.53737	-0.476563	0.00106721	Nbas	ENSMUSG00000020576	E9Q411	Neuroblastoma-amplified sequence	NP_081982.1	neuroblastoma-amplified sequence	71169	Nbas	neuroblastoma amplified sequence	O	PF15492;PF08314	Neuroblastoma-amplified sequence, N terminal;Secretory pathway protein Sec39	IPR013244;IPR011044;IPR029145	Sec39 domain;Quinoprotein amine dehydrogenase, beta chain-like;Neuroblastoma-amplified sequence, N-terminal	ENOG410YJNG;KOG1797	-;Uncharacterized conserved protein (Neuroblastoma-amplified protein)	GO:0000149;GO:0070939;GO:0005783;GO:0006890;GO:0000956;GO:2000623	molecular_function;cellular_component;cellular_component;biological_process;biological_process;biological_process	SNARE binding;Dsl1/NZR complex;endoplasmic reticulum;retrograde vesicle-mediated transport, Golgi to ER;nuclear-transcribed mRNA catabolic process;negative regulation of nuclear-transcribed mRNA catabolic process, nonsense-mediated decay	-	-	-
ENSMUSG00000020580	0.056515	0.0766238	0.0988011	0.0858312	-0.428083	0.0722465	Rock2	ENSMUSG00000020580	A0A1Y7VMN0	Rho-associated protein kinase 2	-	-	-	-	-	-	-	-	IPR001849;IPR015008;IPR002219;IPR011009;IPR000719;IPR017441;IPR037311;IPR029878;IPR011993;IPR008271;IPR000961	Pleckstrin homology domain;Rho binding domain;Protein kinase C-like, phorbol ester/diacylglycerol-binding domain;Protein kinase-like domain superfamily;Protein kinase domain;Protein kinase, ATP binding site;Rho-associated protein kinase 2, HR1 domain;Rho-associated protein kinase 2;PH-like domain superfamily;Serine/threonine-protein kinase, active site;AGC-kinase, C-terminal	-	-	GO:0006468;GO:0005622;GO:0035556;GO:0010825;GO:0016301;GO:0006939;GO:0005524;GO:0007266;GO:0017048;GO:0004674;GO:0032956;GO:0016740;GO:0004672;GO:0000166;GO:0046872;GO:0016310	biological_process;cellular_component;biological_process;biological_process;molecular_function;biological_process;molecular_function;biological_process;molecular_function;molecular_function;biological_process;molecular_function;molecular_function;molecular_function;molecular_function;biological_process	protein phosphorylation;intracellular;intracellular signal transduction;positive regulation of centrosome duplication;kinase activity;smooth muscle contraction;ATP binding;Rho protein signal transduction;Rho GTPase binding;protein serine/threonine kinase activity;regulation of actin cytoskeleton organization;transferase activity;protein kinase activity;nucleotide binding;metal ion binding;phospho…	-	-	-
ENSMUSG00000020594	0.621919	0.706098	0.98631	0.993028	-0.535159	0.00719728	Pum2	ENSAMEG00000002823	G1L806	Pumilio RNA binding family member 2	XP_011217731.1;XP_019650529.1	pumilio homolog 2 isoform X1;-	100469309	PUM2	pumilio RNA binding family member 2	-	PF00806	Pumilio-family RNA binding repeat	IPR033133;IPR033712;IPR016024;IPR011989;IPR001313	Pumilio homology domain;Pumilio, RNA binding domain;Armadillo-type fold;Armadillo-like helical;Pumilio RNA-binding repeat	KOG1488;COG5099	Translational repressor Pumilio/PUF3 and related RNA-binding proteins (Puf superfamily);RNA-binding protein of the Puf family, translational repressor	GO:0003730;GO:0035196;GO:0031965;GO:0010494;GO:0051983;GO:2000637;GO:0043488;GO:1900246;GO:0034063;GO:0048471;GO:0005829;GO:0003723;GO:0010608;GO:0035198	molecular_function;biological_process;cellular_component;cellular_component;biological_process;biological_process;biological_process;biological_process;biological_process;cellular_component;cellular_component;molecular_function;biological_process;molecular_function	mRNA 3'-UTR binding;production of miRNAs involved in gene silencing by miRNA;nuclear membrane;cytoplasmic stress granule;regulation of chromosome segregation;positive regulation of gene silencing by miRNA;regulation of mRNA stability;positive regulation of RIG-I signaling pathway;stress granule assembly;perinuclear region of cytoplasm;cytosol;RNA binding;posttranscriptional regulation of gene exp…	-	-	-
ENSMUSG00000020623	0.041911	1.28339	5.95481	7.21524	-3.23917	0.00418677	Map2k6	-	Q543Z5	Uncharacterized protein	NP_036073.1	dual specificity mitogen-activated protein kinase kinase 6 isoform 1	26399	Map2k6	mitogen-activated protein kinase kinase 6	O	PF00069	Protein kinase domain	IPR008271;IPR011009;IPR000719;IPR017441	Serine/threonine-protein kinase, active site;Protein kinase-like domain superfamily;Protein kinase domain;Protein kinase, ATP binding site	ENOG410XT3F;KOG0984	-;Mitogen-activated protein kinase (MAPK) kinase MKK3/MKK6	GO:0072709;GO:0022602;GO:0005524;GO:0004674;GO:0051770;GO:0032308;GO:0004672;GO:0000166;GO:0000165;GO:0002931;GO:0000187;GO:0042493;GO:0005829;GO:0006915;GO:0006468;GO:0004708;GO:0019901;GO:0060048;GO:0001934;GO:0043065;GO:0005634	biological_process;biological_process;molecular_function;molecular_function;biological_process;biological_process;molecular_function;molecular_function;biological_process;biological_process;biological_process;biological_process;cellular_component;biological_process;biological_process;molecular_function;molecular_function;biological_process;biological_process;biological_process;cellular_component	cellular response to sorbitol;ovulation cycle process;ATP binding;protein serine/threonine kinase activity;positive regulation of nitric-oxide synthase biosynthetic process;positive regulation of prostaglandin secretion;protein kinase activity;nucleotide binding;MAPK cascade;response to ischemia;activation of MAPK activity;response to drug;cytosol;apoptotic process;protein phosphorylation;MAP kin…	K04433;K04433;K04433;K04433;K04433;K04433;K04433;K04433;K04433;K04433;K04433;K04433;K04433	ko04750;ko04380;ko05164;ko04010;ko04015;ko04212;ko04620;ko04912;ko05145;ko05169;ko04664;ko05014;ko04668	Inflammatory mediator regulation of TRP channels;Osteoclast differentiation;Influenza A;MAPK signaling pathway;Rap1 signaling pathway;Longevity regulating pathway - worm;Toll-like receptor signaling pathway;GnRH signaling pathway;Toxoplasmosis;Epstein-Barr virus infection;Fc epsilon RI signaling pathway;Amyotrophic lateral sclerosis (ALS);TNF signaling pathway
ENSMUSG00000020628	2.60105	3.16415	3.72188	4.01592	-0.389428	0.0789886	Trappc12	-	Q3UGE1	Uncharacterized protein	NP_001154882.1	-	217449	Trappc12	trafficking protein particle complex 12	O	PF14559	Tetratricopeptide repeat	IPR013026;IPR011990;IPR019734	Tetratricopeptide repeat-containing domain;Tetratricopeptide-like helical domain superfamily;Tetratricopeptide repeat	ENOG410XSX3;KOG2796	-;Uncharacterized conserved protein	-	-	-	-	-	-
ENSMUSG00000020639	0.603251	0.615284	1.44175	0.878932	-0.86458	0.013024	Pfn4	-	Q6JEK6	Profilin	XP_006515203.1;XP_006515202.1;NP_082652.1;XP_006515201.1	-;-;profilin-4;-	382562	Pfn4	profilin family, member 4	O	PF00235	Profilin	IPR005455;IPR036140	Profilin;Profilin superfamily	ENOG41126PD;KOG1755	-;Profilin	GO:0003779	molecular_function	actin binding	K05759;K05759;K05759;K05759;K05759	ko05132;ko04013;ko05131;ko04015;ko04810	Salmonella infection;MAPK signaling pathway - fly;Shigellosis;Rap1 signaling pathway;Regulation of actin cytoskeleton
ENSMUSG00000020650	0.565586	0.648872	1.15811	0.577006	-0.485595	0.0987289	Bcap29	-	Q542A1	Uncharacterized protein	NP_031556.1;NP_001157562.1	B-cell receptor-associated protein 29;-	12033	Bcap29	B cell receptor associated protein 29	O	PF05529	B-cell receptor-associated protein 31-like	IPR008417	B-cell receptor-associated protein 29/31	KOG1962;COG5374	B-cell receptor-associated protein and related proteins;Uncharacterized conserved protein	GO:0016021;GO:0016020;GO:0006886;GO:0005783	cellular_component;cellular_component;biological_process;cellular_component	integral component of membrane;membrane;intracellular protein transport;endoplasmic reticulum	-	-	-
ENSMUSG00000020651	0.118908	0.0657356	5.01899	5.01088	-0.753938	0.064749	Slc26a4	-	B2RU71	Pendrin	-	-	23985	Slc26a4	solute carrier family 26, member 4	O	PF01740;PF00916	STAS domain;Sulfate permease family	IPR018045;IPR001902;IPR011547;IPR030285;IPR002645;IPR036513	Sulphate anion transporter, conserved site;SLC26A/SulP transporter;SLC26A/SulP transporter domain;Pendrin;STAS domain;STAS domain superfamily	KOG0236;COG0659	Sulfate/bicarbonate/oxalate exchanger SAT-1 and related transporters (SLC26 family);Sulfate permease and related transporters (MFS superfamily)	GO:0055085;GO:0098656;GO:0015116;GO:0016020;GO:1902358;GO:0016021;GO:0008272;GO:0008271	biological_process;biological_process;molecular_function;cellular_component;biological_process;cellular_component;biological_process;molecular_function	transmembrane transport;anion transmembrane transport;sulfate transmembrane transporter activity;membrane;sulfate transmembrane transport;integral component of membrane;sulfate transport;secondary active sulfate transmembrane transporter activity	-	-	-
ENSMUSG00000020652	0.756371	0.534051	0.993419	1.61735	-0.998371	0.00774108	Cenpo	ENSRNOG00000050111	M0R9I1	Centromere protein O	XP_003750171.1;XP_001070398.2	-;centromere protein O isoform X5	684439	Cenpo	centromere protein O	O	PF09496	Cenp-O kinetochore centromere component	IPR018464	Centromere protein O	ENOG4111RC4;ENOG410IJSQ	-;-	GO:0034508;GO:0000776	biological_process;cellular_component	centromere complex assembly;kinetochore	-	-	-
ENSMUSG00000020677	0.820532	0.979406	1.50829	1.13833	-0.509238	0.061106	Ddx52	-	Q3TKX4	Uncharacterized protein	NP_084372.2	probable ATP-dependent RNA helicase DDX52	78394	Ddx52	DEAD (Asp-Glu-Ala-Asp) box polypeptide 52	O	PF00271;PF00270	Helicase conserved C-terminal domain;AD/DEAH box helicase	IPR011545;IPR014001;IPR027417;IPR014014;IPR001650	DEAD/DEAH box helicase domain;Helicase superfamily 1/2, ATP-binding domain;P-loop containing nucleoside triphosphate hydrolase;RNA helicase, DEAD-box type, Q motif;Helicase, C-terminal	ENOG410XQS8;KOG0344	-;ATP-dependent RNA helicase	GO:0003676;GO:0005524	molecular_function;molecular_function	nucleic acid binding;ATP binding	-	-	-
ENSMUSG00000020679	0.0475656	0.0364093	0.0757889	10.9329	-1.38629	0.0331947	Hnf1b	-	Q2M4H2	Transcription factor 2	-	-	21410	Hnf1b	HNF1 homeobox B	O	PF04812;PF00046;PF04814	Hepatocyte nuclear factor 1 (HNF-1), beta isoform C terminus;Homeobox domain;Hepatocyte nuclear factor 1 (HNF-1), N terminus	IPR001356;IPR023219;IPR010982;IPR009057;IPR006899;IPR006897	Homeobox domain;Hepatocyte nuclear factor 1, N-terminal domain superfamily;Lambda repressor-like, DNA-binding domain superfamily;Homeobox-like domain superfamily;Hepatocyte nuclear factor 1, N-terminal;Hepatocyte nuclear factor 1, beta isoform, C-terminal	ENOG410IFA0;ENOG410ZZZ0	-;-	GO:0005634;GO:0045893;GO:0003677	cellular_component;biological_process;molecular_function	nucleus;positive regulation of transcription, DNA-templated;DNA binding	-	-	-
ENSMUSG00000020687	0.537907	0.589841	1.2218	0.712817	-0.730485	0.00225975	Cdc27	ENSAMEG00000014631	G1M7Z1	Cell division cycle 27	XP_019663741.1	-	100476006	CDC27	cell division cycle 27	-	PF00515;PF13181;PF12895	Tetratricopeptide repeat;Tetratricopeptide repeat;Anaphase-promoting complex, cyclosome, subunit 3	IPR001440;IPR013026;IPR011990;IPR019734	Tetratricopeptide repeat 1;Tetratricopeptide repeat-containing domain;Tetratricopeptide-like helical domain superfamily;Tetratricopeptide repeat	COG0457;KOG1126	FOG: TPR repeat;DNA-binding cell division cycle control protein	-	-	-	-	-	-
ENSMUSG00000020694	0.141522	0.133214	0.176013	0.223123	-0.492449	0.037996	Tlk2	ENSMUSG00000020694	B1ASU9	Serine/threonine-protein kinase tousled-like 2	XP_006533375.1;XP_006533376.1;NP_001106176.1	-;-;serine/threonine-protein kinase tousled-like 2 isoform A	24086	Tlk2	tousled-like kinase 2 (Arabidopsis)	O	PF00069	Protein kinase domain	IPR027086;IPR011009;IPR000719;IPR017441;IPR008271	Serine/threonine-protein kinase TOUSLED-like 2;Protein kinase-like domain superfamily;Protein kinase domain;Protein kinase, ATP binding site;Serine/threonine-protein kinase, active site	KOG1151;ENOG410Y3FX	Tousled-like protein kinase;-	GO:0006468;GO:0006974;GO:0035556;GO:0001672;GO:0007059;GO:0018105;GO:0005524;GO:0005882;GO:0032435;GO:0004674;GO:0048471;GO:0005634;GO:0071480;GO:0004672	biological_process;biological_process;biological_process;biological_process;biological_process;biological_process;molecular_function;cellular_component;biological_process;molecular_function;cellular_component;cellular_component;biological_process;molecular_function	protein phosphorylation;cellular response to DNA damage stimulus;intracellular signal transduction;regulation of chromatin assembly or disassembly;chromosome segregation;peptidyl-serine phosphorylation;ATP binding;intermediate filament;negative regulation of proteasomal ubiquitin-dependent protein catabolic process;protein serine/threonine kinase activity;perinuclear region of cytoplasm;nucleus;c…	-	-	-
ENSMUSG00000020698	0.906903	0.565887	1.25086	1.46652	-0.823755	0.0155541	Cct6b	-	Q497N0	Chaperonin containing Tcp1, subunit 6b	NP_001278171.1;NP_033969.2	T-complex protein 1 subunit zeta-2 isoform 2;T-complex protein 1 subunit zeta-2 isoform 1	12467	Cct6b	chaperonin containing Tcp1, subunit 6b (zeta)	O	PF00118	TCP-1/cpn60 chaperonin family	IPR027410;IPR017998;IPR002423;IPR002194;IPR012722;IPR027413;IPR027409	TCP-1-like chaperonin intermediate domain superfamily;Chaperone tailless complex polypeptide 1 (TCP-1);Chaperonin Cpn60/TCP-1 family;Chaperonin TCP-1, conserved site;T-complex protein 1, zeta subunit;GroEL-like equatorial domain superfamily;GroEL-like apical domain superfamily	KOG0359;ENOG410XQ3Q	Chaperonin complex component, TCP-1 zeta subunit (CCT6);-	GO:0005737;GO:0006457;GO:0005524;GO:0051082;GO:0000166;GO:1901998;GO:0005829;GO:0005832	cellular_component;biological_process;molecular_function;molecular_function;molecular_function;biological_process;cellular_component;cellular_component	cytoplasm;protein folding;ATP binding;unfolded protein binding;nucleotide binding;toxin transport;cytosol;chaperonin-containing T-complex	-	-	-
ENSMUSG00000020716	0.251418	0.232971	0.407147	0.447988	-0.775665	4.46765e-05	Nf1	-	A0A250Y8L7	Neurofibromin	XP_020017535.1	neurofibromin	109685215	Nf1	neurofibromin 1	-	-	-	IPR001936;IPR036865;IPR008936;IPR023152;IPR016024;IPR011993;IPR001251	Ras GTPase-activating domain;CRAL-TRIO lipid binding domain superfamily;Rho GTPase activation protein;Ras GTPase-activating protein, conserved site;Armadillo-type fold;PH-like domain superfamily;CRAL-TRIO lipid binding domain	-	-	GO:0043087;GO:0007165	biological_process;biological_process	regulation of GTPase activity;signal transduction	K08052;K08052;K08052	ko01521;ko04014;ko04010	EGFR tyrosine kinase inhibitor resistance;Ras signaling pathway;MAPK signaling pathway
ENSMUSG00000020728	0.190399	0.149964	0.273075	0.289388	-0.684155	0.0363687	Cep112	ENSMUSG00000020728	J3JS86	Centrosomal protein of 112 kDa	XP_006534488.1	centrosomal protein of 112 kDa isoform X3	76380	Cep112	centrosomal protein 112	O	PF14846	omain of unknown function (DUF4485)	IPR027831	Domain of unknown function DUF4485	ENOG410ZK97;ENOG410IHFX	-;-	GO:0005813	cellular_component	centrosome	-	-	-
ENSMUSG00000020739	1.98277	1.60452	2.6251	2.6233	-0.508242	0.00361868	Nup85	-	A0A1U7QL89	nuclear pore complex protein Nup85	XP_005069985.1	nuclear pore complex protein Nup85	101844455	Nup85	nucleoporin 85	-	-	-	IPR011502	Nucleoporin Nup85-like	-	-	-	-	-	-	-	-
ENSMUSG00000020743	3.50027	4.22652	5.67224	5.0411	-0.419788	0.0144511	Mif4gd	ENSSTOG00000022390	I3MZS2	MIF4G domain containing	-	-	-	-	-	-	PF02854	MIF4G domain	IPR016024;IPR003890;IPR016021	Armadillo-type fold;MIF4G-like, type 3;MIF4G-like domain superfamily	ENOG410XQKW;KOG3942	-;MIF4G domain-containing protein	GO:0005829;GO:0003723;GO:0008022;GO:0005730	cellular_component;molecular_function;molecular_function;cellular_component	cytosol;RNA binding;protein C-terminus binding;nucleolus	-	-	-
ENSMUSG00000020799	0.464682	0.426897	1.31977	0.887921	-1.24315	1.081e-05	Tekt1	-	Q5NBU4	Tektin 1	NP_001268936.1;NP_035699.2;NP_001268935.1	-;tektin-1;-	21689	Tekt1	tektin 1	O	PF03148	Tektin family	IPR000435	Tektin	KOG2685;ENOG410XSCN	Cystoskeletal protein Tektin;-	-	-	-	-	-	-
ENSMUSG00000020844	1.44946	1.62537	2.16874	2.66386	-0.603752	0.0557315	Nxn	ENSMMUG00000011425	F6VRC1	Nucleoredoxin	XP_014973656.1	-	700336	NXN	nucleoredoxin	O	PF13848;PF13905	Thioredoxin-like domain;Thioredoxin-like	IPR012336;IPR036249;IPR013766	Thioredoxin-like fold;Thioredoxin-like superfamily;Thioredoxin domain	ENOG410ZIWC;KOG2501	-;Thioredoxin, nucleoredoxin and related proteins	GO:0005737;GO:0045454;GO:0072358;GO:0031397;GO:0098869;GO:0004791;GO:0005634;GO:0030178	cellular_component;biological_process;biological_process;biological_process;biological_process;molecular_function;cellular_component;biological_process	cytoplasm;cell redox homeostasis;cardiovascular system development;negative regulation of protein ubiquitination;cellular oxidant detoxification;thioredoxin-disulfide reductase activity;nucleus;negative regulation of Wnt signaling pathway	-	-	-
ENSMUSG00000020859	0.19344	0.163725	0.267991	0.248417	-0.487983	0.0011693	Spag9	-	B8X349	JNK-interacting leucine zipper protein long form	NP_001186133.1	C-Jun-amino-terminal kinase-interacting protein 4 isoform 6	70834	Spag9	sperm associated antigen 9	O	PF09744;PF16471	JNK_SAPK-associated protein-1;JNK-interacting protein leucine zipper II	IPR034743;IPR036322;IPR015943;IPR032486;IPR019143;IPR034744	RH1 domain;WD40-repeat-containing domain superfamily;WD40/YVTN repeat-like-containing domain superfamily;JNK-interacting protein, leucine zipper II;JNK/Rab-associated protein-1, N-terminal;RH2 domain	KOG2077;ENOG410XQ19	JNK/SAPK-associated protein-1;-	-	-	-	-	-	-
ENSMUSG00000020878	1.55325	1.73799	3.16592	2.95851	-0.853137	8.0534e-07	Lrrc46	ENSRNOG00000009902	G3V7B2	Leucine rich repeat containing 46, isoform CRA_a	XP_006247330.1	leucine-rich repeat-containing protein 46 isoform X1	287653	Lrrc46	leucine rich repeat containing 46	O	PF14580	Leucine-rich repeat	IPR001611;IPR032675	Leucine-rich repeat;Leucine-rich repeat domain superfamily	KOG0531;COG4886	Protein phosphatase 1, regulatory subunit, and related proteins;Leucine-rich repeat (LRR) protein	GO:0031647;GO:1903955	biological_process;biological_process	regulation of protein stability;positive regulation of protein targeting to mitochondrion	-	-	-
ENSMUSG00000020892	0.250156	0.448818	2.00766	0.30528	-1.64023	0.0391089	Aloxe3	-	Q14B96	Arachidonate lipoxygenase 3	NP_035916.2	hydroperoxide isomerase ALOXE3	23801	Aloxe3	arachidonate lipoxygenase 3	O	PF00305;PF01477	Lipoxygenase;PLAT/LH2 domain	IPR036392;IPR020833;IPR000907;IPR036226;IPR001024;IPR013819;IPR020834;IPR001885	PLAT/LH2 domain superfamily;Lipoxygenase, iron binding site;Lipoxygenase;Lipoxigenase, C-terminal domain superfamily;PLAT/LH2 domain;Lipoxygenase, C-terminal;Lipoxygenase, conserved site;Lipoxygenase, mammalian	ENOG410YN4N;ENOG410IF0U	-;-	GO:0005506;GO:0016491;GO:0055114;GO:0051213;GO:0016702;GO:0046872	molecular_function;molecular_function;biological_process;molecular_function;molecular_function;molecular_function	iron ion binding;oxidoreductase activity;oxidation-reduction process;dioxygenase activity;oxidoreductase activity, acting on single donors with incorporation of molecular oxygen, incorporation of two atoms of oxygen;metal ion binding	-	-	-
ENSMUSG00000020898	2.96345	2.83542	3.818	3.84171	-0.355712	0.0905707	Ctc1	ENSRNOG00000005357	D4A261	CST telomere replication complex component 1	NP_001100480.1	CST complex subunit CTC1	303238	Ctc1	CST telomere replication complex component 1	O	PF15489	CST, telomere maintenance, complex subunit CTC1	IPR029156	CST complex subunit CTC1	ENOG410IGVR;ENOG410Y8V3	-;-	GO:0071425;GO:0000723;GO:0010833;GO:0090399;GO:1990879;GO:0032211;GO:0006974;GO:0098505;GO:0003697;GO:0048539;GO:0010389;GO:0048146;GO:0042162;GO:0048538;GO:0007568;GO:0048536;GO:0045740;GO:0051276;GO:0035264;GO:0000784;GO:0005634	biological_process;biological_process;biological_process;biological_process;cellular_component;biological_process;biological_process;molecular_function;molecular_function;biological_process;biological_process;biological_process;molecular_function;biological_process;biological_process;biological_process;biological_process;biological_process;biological_process;cellular_component;cellular_component	hematopoietic stem cell proliferation;telomere maintenance;telomere maintenance via telomere lengthening;replicative senescence;CST complex;negative regulation of telomere maintenance via telomerase;cellular response to DNA damage stimulus;G-rich strand telomeric DNA binding;single-stranded DNA binding;bone marrow development;regulation of G2/M transition of mitotic cell cycle;positive regulation…	-	-	-
ENSMUSG00000020904	1.91632	1.65	1.96951	3.00283	-0.423317	0.0760711	Cfap52	-	Q147Z1	WD repeat domain 16	NP_082239.2	cilia- and flagella-associated protein 52	71860	Cfap52	cilia and flagella associated protein 52	O	PF00400	WD domain, G-beta repeat	IPR017986;IPR036322;IPR001680;IPR019775;IPR015943;IPR033015	WD40-repeat-containing domain;WD40-repeat-containing domain superfamily;WD40 repeat;WD40 repeat, conserved site;WD40/YVTN repeat-like-containing domain superfamily;Cilia- and flagella-associated protein 52	KOG0266;ENOG410XP3K	WD40 repeat-containing protein;-	-	-	-	-	-	-
ENSMUSG00000020918	0.871969	1.41668	2.0228	1.55991	-0.620124	0.0616819	Kat2a	ENSMUSG00000020918	Q6P3Z8	Histone acetyltransferase KAT2A	NP_001033099.1;NP_064388.2	histone acetyltransferase KAT2A isoform b;histone acetyltransferase KAT2A isoform a	14534	Kat2a	K(lysine) acetyltransferase 2A	O	PF00439;PF06466;PF00583	Bromodomain;PCAF (P300/CBP-associated factor) N-terminal domain;Acetyltransferase (GNAT) family	IPR037800;IPR016181;IPR016376;IPR018359;IPR000182;IPR009464;IPR036427;IPR001487	Histone acetyltransferase GCN5;Acyl-CoA N-acyltransferase;Histone acetyltransferase GCN5/PCAF;Bromodomain, conserved site;GNAT domain;PCAF, N-terminal;Bromodomain-like superfamily;Bromodomain	KOG1472;COG5076	Histone acetyltransferase SAGA/ADA, catalytic subunit PCAF/GCN5 and related proteins;Transcription factor involved in chromatin remodeling, contains bromodomain	GO:0008080;GO:0004402;GO:0016573;GO:0016740;GO:0006355;GO:0005634	molecular_function;molecular_function;biological_process;molecular_function;biological_process;cellular_component	N-acetyltransferase activity;histone acetyltransferase activity;histone acetylation;transferase activity;regulation of transcription, DNA-templated;nucleus	K06062;K06062;K06062;K06062	ko05166;ko04919;ko04330;ko05203	HTLV-I infection;Thyroid hormone signaling pathway;Notch signaling pathway;Viral carcinogenesis
ENSMUSG00000020930	1.84965	1.4682	4.83765	3.86137	-1.37876	0.0541755	Ccdc103	ENSRNOG00000002905	D3Z8H9	Coiled-coil domain-containing 103	XP_006247600.1;XP_006247602.1;NP_001102519.1	-;-;coiled-coil domain-containing protein 103	498006	Ccdc103	coiled-coil domain containing 103	O	PF13877;PF15867	Potential Monad-binding region of RPAP3;ynein attachment factor N-terminus	IPR025986;IPR031733	RNA-polymerase II-associated protein 3-like, C-terminal domain;Dynein attachment factor, N-terminal	ENOG4111QAN;ENOG410INY9	-;-	GO:0070286;GO:0042803;GO:0003341;GO:0036158;GO:0071907;GO:0036159;GO:0001947	biological_process;molecular_function;biological_process;biological_process;biological_process;biological_process;biological_process	axonemal dynein complex assembly;protein homodimerization activity;cilium movement;outer dynein arm assembly;determination of digestive tract left/right asymmetry;inner dynein arm assembly;heart looping	-	-	-
ENSMUSG00000020952	1.74537	1.65491	2.57473	2.02946	-0.394977	0.0395421	Scfd1	-	A0A061HZP2	Sec1 family domain-containing protein 1	-	-	-	-	-	-	PF00995	Sec1 family	IPR001619;IPR027482;IPR036045	Sec1-like protein;Sec1-like, domain 2;Sec1-like superfamily	-	-	GO:0016192;GO:0006904	biological_process;biological_process	vesicle-mediated transport;vesicle docking involved in exocytosis	-	-	-
ENSMUSG00000020982	0.442805	0.393332	0.635407	0.543727	-0.449398	0.00526105	Nemf	ENSCAFG00000014226	E2RCM8	Nuclear export mediator factor	XP_005623434.1	nuclear export mediator factor NEMF isoform X1	490678	NEMF	nuclear export mediator factor	O	PF11923;PF05670;PF05833	omain of unknown function (DUF3441);omain of unknown function (DUF814);ibronectin-binding protein A N-terminus (FbpA)	IPR021846;IPR008532	Domain of unknown function DUF3441;Domain of unknown function DUF814	COG1293;KOG2030	Predicted RNA-binding protein homologous to eukaryotic snRNP;Predicted RNA-binding protein	GO:0005622;GO:0051168	cellular_component;biological_process	intracellular;nuclear export	-	-	-
ENSMUSG00000021012	0.271201	0.305679	0.446173	0.415733	-0.53331	0.00669612	Zc3h14	ENSRNOG00000004083	D4A652	Zinc finger CCCH domain-containing protein 14	-	-	-	-	-	-	PF14608	RNA-binding, Nab2-type zinc finger	IPR000571	Zinc finger, CCCH-type	KOG3702;ENOG410YE77	Nuclear polyadenylated RNA binding protein;-	GO:1904115;GO:0030529;GO:0032839;GO:0005730;GO:0016607;GO:0005634;GO:0046872	cellular_component;;cellular_component;cellular_component;cellular_component;cellular_component;molecular_function	axon cytoplasm;;dendrite cytoplasm;nucleolus;nuclear speck;nucleus;metal ion binding	-	-	-
ENSMUSG00000021027	0.140306	0.150366	0.282593	0.212535	-0.722458	0.000875523	Ralgapa1	ENSG00000174373	A0A1B0GUI1	Ral GTPase-activating protein subunit alpha-1	NP_001333177.1;NP_001317004.1	-;ral GTPase-activating protein subunit alpha-1 isoform 5	253959	RALGAPA1	Ral GTPase activating protein catalytic subunit alpha 1	O	PF02145	Rap/ran-GAP	IPR035974;IPR000331;IPR016024;IPR027107	Rap/Ran-GAP superfamily;Rap GTPase activating protein domain;Armadillo-type fold;Tuberin/Ral GTPase-activating protein subunit alpha	-	-	GO:0005737;GO:0051056;GO:0005096;GO:0043547;GO:0006355;GO:0005634	cellular_component;biological_process;molecular_function;biological_process;biological_process;cellular_component	cytoplasm;regulation of small GTPase mediated signal transduction;GTPase activator activity;positive regulation of GTPase activity;regulation of transcription, DNA-templated;nucleus	-	-	-
ENSMUSG00000021028	2.89008	1.64999	5.9784	3.20679	-0.993034	0.00433135	Mbip	ENSRNOG00000008610	F1LRS1	MAP3K12-binding inhibitory protein 1	NP_001102182.2	MAP3K12-binding inhibitory protein 1	362740	Mbip	MAP3K12 binding inhibitory protein 1	O	-	-	IPR026062	MAP3K12-binding inhibitory protein 1	ENOG410Y0HB;ENOG410IFXK	-;-	GO:0005575;GO:0003674;GO:0030366;GO:0032324;GO:0043966;GO:0008150;GO:0005671;GO:0005730;GO:0005829;GO:0042802;GO:0005634	cellular_component;molecular_function;molecular_function;biological_process;biological_process;biological_process;cellular_component;cellular_component;cellular_component;molecular_function;cellular_component	cellular_component;molecular_function;molybdopterin synthase activity;molybdopterin cofactor biosynthetic process;histone H3 acetylation;biological_process;Ada2/Gcn5/Ada3 transcription activator complex;nucleolus;cytosol;identical protein binding;nucleus	-	-	-
ENSMUSG00000021040	1.50305	1.62038	3.05681	2.24256	-0.709077	0.00034245	Slirp	-	Q14AR0	RIKEN cDNA 1810035L17, isoform CRA_a	NP_081234.2	SRA stem-loop-interacting RNA-binding protein, mitochondrial	380773	Slirp	SRA stem-loop interacting RNA binding protein	O	PF00076	RNA recognition motif. (a.k.a. RRM, RBD, or RNP domain)	IPR034152;IPR000504;IPR012677;IPR035979	SLIRP, RNA recognition motif;RNA recognition motif domain;Nucleotide-binding alpha-beta plait domain superfamily;RNA-binding domain superfamily	COG0724;KOG0118	RNA-binding proteins (RRM domain);FOG: RRM domain	GO:0070584;GO:0003676;GO:0005737;GO:0007338;GO:0001669;GO:0000961;GO:0030529;GO:0007286;GO:0030317;GO:0005739;GO:0048471;GO:0003723;GO:0036126	biological_process;molecular_function;cellular_component;biological_process;cellular_component;biological_process;;biological_process;biological_process;cellular_component;cellular_component;molecular_function;cellular_component	mitochondrion morphogenesis;nucleic acid binding;cytoplasm;single fertilization;acrosomal vesicle;negative regulation of mitochondrial RNA catabolic process;;spermatid development;flagellated sperm motility;mitochondrion;perinuclear region of cytoplasm;RNA binding;sperm flagellum	-	-	-
ENSMUSG00000021065	0.745669	0.572729	0.986098	0.901088	-0.473165	0.024172	Fut8	ENSRNOG00000008451	D4IGX4	Alpha-	XP_008763048.1;XP_008763047.1	-;alpha-(1,6)-fucosyltransferase isoform X1	432392	Fut8	fucosyltransferase 8	O	PF14604	Variant SH3 domain	IPR001452;IPR036028;IPR027350;IPR035653;IPR015827	SH3 domain;SH3-like domain superfamily;Glycosyltransferase family 23 (GT23) domain;Alpha-(1,6)-fucosyltransferase, SH3 domain;Alpha-(1,6)-fucosyltransferase	ENOG410YHM8;KOG3705	-;Glycoprotein 6-alpha-L-fucosyltransferase	GO:0007229;GO:1900407;GO:0036071;GO:0007585;GO:0046921;GO:0016020;GO:0016021;GO:0046368;GO:0007179;GO:0033578;GO:0010468;GO:0006491;GO:0018279;GO:0008424;GO:0016477;GO:0005829;GO:0043112;GO:0032580	biological_process;biological_process;biological_process;biological_process;molecular_function;cellular_component;cellular_component;biological_process;biological_process;biological_process;biological_process;biological_process;biological_process;molecular_function;biological_process;cellular_component;biological_process;cellular_component	integrin-mediated signaling pathway;regulation of cellular response to oxidative stress;N-glycan fucosylation;respiratory gaseous exchange;alpha-(1->6)-fucosyltransferase activity;membrane;integral component of membrane;GDP-L-fucose metabolic process;transforming growth factor beta receptor signaling pathway;protein glycosylation in Golgi;regulation of gene expression;N-glycan processing;protein …	-	-	-
ENSMUSG00000021071	0.610132	0.0808055	1.15364	2.22711	-2.35551	0.0999577	Trim9	-	A0A1U8C4Y6	E3 ubiquitin-protein ligase TRIM9 isoform X1	XP_012970838.1	E3 ubiquitin-protein ligase TRIM9 isoform X2	101838131	Trim9	tripartite motif containing 9	-	-	-	IPR013320;IPR001841;IPR003877;IPR003961;IPR001870;IPR017903;IPR013783;IPR017907;IPR000315;IPR035029;IPR036116;IPR003649;IPR013083	Concanavalin A-like lectin/glucanase domain superfamily;Zinc finger, RING-type;SPRY domain;Fibronectin type III;B30.2/SPRY domain;COS domain;Immunoglobulin-like fold;Zinc finger, RING-type, conserved site;B-box-type zinc finger;E3 ubiquitin-protein ligase TRIM9;Fibronectin type III superfamily;B-box, C-terminal;Zinc finger, RING/FYVE/PHD-type	-	-	GO:0008270;GO:0005622;GO:0004842;GO:0035544;GO:0016874;GO:0046872;GO:0016567	molecular_function;cellular_component;molecular_function;biological_process;molecular_function;molecular_function;biological_process	zinc ion binding;intracellular;ubiquitin-protein transferase activity;negative regulation of SNARE complex assembly;ligase activity;metal ion binding;protein ubiquitination	-	-	-
ENSMUSG00000021076	4.56614	3.99807	6.09887	5.49654	-0.395138	0.0163508	Actr10	ENSRNOG00000007504	Q5M9F7	ARP10 actin-related protein 10 homolog	NP_001009602.1	actin-related protein 10	299121	Actr10	actin related protein 10	O	PF00022	Actin	IPR004000;IPR027127	Actin family;Actin-related protein 10	COG5277;KOG0676	Actin and related proteins;Actin and related proteins	GO:0005575;GO:0003674;GO:0008150;GO:0007018;GO:0005869	cellular_component;molecular_function;biological_process;biological_process;cellular_component	cellular_component;molecular_function;biological_process;microtubule-based movement;dynactin complex	-	-	-
ENSMUSG00000021127	2.73249	2.25853	4.18609	5.31587	-0.882409	9.59331e-10	Zfp36l1	-	Q543H2	Zinc finger protein 36, C3H type-like 1	NP_031590.1	mRNA decay activator protein ZFP36L1	12192	Zfp36l1	zinc finger protein 36, C3H type-like 1	O	PF00642;PF04553	Zinc finger C-x8-C-x5-C-x3-H type (and similar);Tis11B like protein, N terminus	IPR036855;IPR007635;IPR000571	Zinc finger, CCCH-type superfamily;Tis11B-like protein, N-terminal;Zinc finger, CCCH-type	COG5063;KOG1677	CCCH-type Zn-finger protein;CCCH-type Zn-finger protein	GO:0005737;GO:0051028;GO:0017091;GO:0097403;GO:0060710;GO:0035925;GO:0045647;GO:0007507;GO:0031440;GO:0071375;GO:0044344;GO:0071560;GO:1904582;GO:0071364;GO:0071385;GO:0001570;GO:0000165;GO:0045657;GO:0000932;GO:0003729;GO:0072091;GO:0030529;GO:1902172;GO:0021915;GO:0008283;GO:0048568;GO:0032869;GO:0014065;GO:1901991;GO:0070371;GO:0010468;GO:0006417;GO:0010837;GO:0061158;GO:0009611;GO:0043488;GO:…	cellular_component;biological_process;molecular_function;biological_process;biological_process;molecular_function;biological_process;biological_process;biological_process;biological_process;biological_process;biological_process;biological_process;biological_process;biological_process;biological_process;biological_process;biological_process;cellular_component;molecular_function;biological_process;…	cytoplasm;mRNA transport;AU-rich element binding;cellular response to raffinose;chorio-allantoic fusion;mRNA 3'-UTR AU-rich region binding;negative regulation of erythrocyte differentiation;heart development;regulation of mRNA 3'-end processing;cellular response to peptide hormone stimulus;cellular response to fibroblast growth factor stimulus;cellular response to transforming growth factor beta …	-	-	-
ENSMUSG00000021130	0.282596	0.350022	1.06115	0.882623	-1.56897	0.0123094	Galnt16	-	Q69ZR3	Polypeptide N-acetylgalactosaminyltransferase	-	-	108760	Galnt16	polypeptide N-acetylgalactosaminyltransferase 16	O	PF00652;PF00535	Ricin-type beta-trefoil lectin domain;lycosyl transferase family 2	IPR001173;IPR035992;IPR000772;IPR029044	Glycosyltransferase 2-like;Ricin B-like lectins;Ricin B, lectin domain;Nucleotide-diphospho-sugar transferases	KOG3738;ENOG410XPRX	Predicted polypeptide N-acetylgalactosaminyltransferase;-	GO:0016020;GO:0005794;GO:0016740;GO:0016757;GO:0030246;GO:0006486;GO:0000139;GO:0016021	cellular_component;cellular_component;molecular_function;molecular_function;molecular_function;biological_process;cellular_component;cellular_component	membrane;Golgi apparatus;transferase activity;transferase activity, transferring glycosyl groups;carbohydrate binding;protein glycosylation;Golgi membrane;integral component of membrane	-	-	-
ENSMUSG00000021140	0.320994	0.369685	0.551286	0.540952	-0.618148	0.00169456	Pcnx	ENSMUSG00000021140	A0A1Y7VKR5	Pecanex homolog	XP_006516154.1	pecanex-like protein 1 isoform X3	54604	Pcnx	pecanex homolog	O	-	-	IPR007735	Pecanex	-	-	GO:0016020;GO:0016021	cellular_component;cellular_component	membrane;integral component of membrane	-	-	-
ENSMUSG00000021192	0.392821	0.259433	0.376787	0.539502	-0.441526	0.094541	Golga5	ENSRNOG00000007699	G3V6Z7	Golgi autoantigen, golgin subfamily a, 5, isoform CRA_a	XP_006240523.1	golgin subfamily A member 5 isoform X1	299258	Golga5	golgin A5	O	PF09787	olgin subfamily A member 5	IPR019177	Golgin subfamily A member 5	ENOG410XR4F;KOG4677	-;Golgi integral membrane protein	GO:0005801;GO:0031985;GO:0048193;GO:0042803;GO:0016020;GO:0005794;GO:0007030;GO:0000139;GO:0016021;GO:0017137	cellular_component;cellular_component;biological_process;molecular_function;cellular_component;cellular_component;biological_process;cellular_component;cellular_component;molecular_function	cis-Golgi network;Golgi cisterna;Golgi vesicle transport;protein homodimerization activity;membrane;Golgi apparatus;Golgi organization;Golgi membrane;integral component of membrane;Rab GTPase binding	-	-	-
ENSMUSG00000021196	0.338649	0.682189	0.921119	0.620053	-0.542498	0.0380076	Pfkp	ENSMUSG00000021196	Q8C605	ATP-dependent 6-phosphofructokinase	NP_001278000.1	ATP-dependent 6-phosphofructokinase, platelet type isoform 2	56421	Pfkp	phosphofructokinase, platelet	O	PF00365	Phosphofructokinase	IPR009161;IPR015912;IPR000023;IPR022953;IPR035966	ATP-dependent 6-phosphofructokinase, eukaryotic-type;Phosphofructokinase, conserved site;Phosphofructokinase domain;ATP-dependent 6-phosphofructokinase;Phosphofructokinase superfamily	KOG2440;COG0205	Pyrophosphate-dependent phosphofructo-1-kinase;6-phosphofructokinase	GO:0005737;GO:0008152;GO:0061615;GO:0006096;GO:0016301;GO:0005524;GO:0016740;GO:0003872;GO:0006002;GO:0000166;GO:0003824;GO:0046872;GO:0016310	cellular_component;biological_process;biological_process;biological_process;molecular_function;molecular_function;molecular_function;molecular_function;biological_process;molecular_function;molecular_function;molecular_function;biological_process	cytoplasm;metabolic process;glycolytic process through fructose-6-phosphate;glycolytic process;kinase activity;ATP binding;transferase activity;6-phosphofructokinase activity;fructose 6-phosphate metabolic process;nucleotide binding;catalytic activity;metal ion binding;phosphorylation	K00850;K00850;K00850;K00850;K00850;K00850;K00850;K00850;K00850;K00850	ko00030;ko01230;ko04152;ko05230;ko00680;ko00010;ko03018;ko00051;ko01200;ko00052	Pentose phosphate pathway;Biosynthesis of amino acids;AMPK signaling pathway;Central carbon metabolism in cancer;Methane metabolism;Glycolysis / Gluconeogenesis;RNA degradation;Fructose and mannose metabolism;Carbon metabolism;Galactose metabolism
ENSMUSG00000021217	0.114285	0.231004	0.606779	0.53448	-1.67511	0.0468464	Tshz3	ENSMUSG00000021217	A0A0R4J017	Teashirt homolog 3	NP_758502.1	teashirt homolog 3	243931	Tshz3	teashirt zinc finger family member 3	O	PF13912	C2H2-type zinc finger	IPR027008;IPR026810;IPR001356;IPR013087	Teashirt family;Teashirt homologue 3;Homeobox domain;Zinc finger C2H2-type	-	-	GO:0003676;GO:0003677;GO:0005654;GO:0010468;GO:0003682;GO:0005634;GO:0045892	molecular_function;molecular_function;cellular_component;biological_process;molecular_function;cellular_component;biological_process	nucleic acid binding;DNA binding;nucleoplasm;regulation of gene expression;chromatin binding;nucleus;negative regulation of transcription, DNA-templated	K09236	ko04391	Hippo signaling pathway - fly
ENSMUSG00000021223	0.735409	0.911843	0.984123	1.6196	-0.614226	0.0919089	Papln	ENSMUSG00000021223	B7ZN28	Papilin	XP_006515568.1;NP_001192272.1;XP_011242307.1	-;papilin isoform 1 precursor;-	170721	Papln	papilin, proteoglycan-like sulfated glycoprotein	O	PF16626;PF13927;PF07679;PF08686;PF00014;PF05986;PF00047;PF00090	Linking region between Kunitz_BPTI and I-set on papilin;Immunoglobulin domain;Immunoglobulin I-set domain;PLAC (protease and lacunin) domain;Kunitz/Bovine pancreatic trypsin inhibitor domain;ADAM-TS Spacer 1;Immunoglobulin domain;Thrombospondin type 1 domain	IPR010294;IPR036880;IPR007110;IPR000884;IPR036179;IPR036383;IPR003599;IPR020901;IPR013151;IPR003598;IPR013783;IPR010909;IPR002223;IPR013098;IPR013106	ADAM-TS Spacer 1;Pancreatic trypsin inhibitor Kunitz domain superfamily;Immunoglobulin-like domain;Thrombospondin type-1 (TSP1) repeat;Immunoglobulin-like domain superfamily;Thrombospondin type-1 (TSP1) repeat superfamily;Immunoglobulin subtype;Proteinase inhibitor I2, Kunitz, conserved site;Immunoglobulin;Immunoglobulin subtype 2;Immunoglobulin-like fold;PLAC;Pancreatic trypsin inhibitor Kunitz …	KOG4597;ENOG410XQNP;KOG3510	Serine proteinase inhibitor (KU family) with thrombospondin repeats;-;FOG: Immunoglobulin C-2 Type/fibronectin type III domains	GO:0004867;GO:0010951;GO:0006508;GO:0008233	molecular_function;biological_process;biological_process;molecular_function	serine-type endopeptidase inhibitor activity;negative regulation of endopeptidase activity;proteolysis;peptidase activity	-	-	-
ENSMUSG00000021236	0.712849	0.812106	1.49188	2.70234	-1.38376	3.59522e-05	Entpd5	ENSMUSG00000021236	Q3TQC7	Ectonucleoside triphosphate diphosphohydrolase 5	NP_031673.2	ectonucleoside triphosphate diphosphohydrolase 5 isoform a	12499	Entpd5	ectonucleoside triphosphate diphosphohydrolase 5	O	PF01150	A1/CD39 (nucleoside phosphatase) family	IPR000407	Nucleoside phosphatase GDA1/CD39	KOG1385;COG5371	Nucleoside phosphatase;Golgi nucleoside diphosphatase	GO:0016020;GO:0016787;GO:0016021	cellular_component;molecular_function;cellular_component	membrane;hydrolase activity;integral component of membrane	-	-	-
ENSMUSG00000021265	0.00498349	0.00551003	0.533944	0.341655	-0.932232	0.0304115	Slc25a29	ENSCGRG00000000556	G3HIX3	Mitochondrial carnitine/acylcarnitine carrier protein CACL	-	-	100767571	Slc25a29	solute carrier family 25 member 29	-	PF00153	Mitochondrial carrier protein	IPR018108;IPR023395;IPR002067	Mitochondrial substrate/solute carrier;Mitochondrial carrier domain superfamily;Mitochondrial carrier protein	-	-	GO:0015227;GO:0055085;GO:1990575;GO:0006844;GO:0089709;GO:0016020;GO:0005292;GO:0015174;GO:0015822;GO:0005739;GO:0005289;GO:1902616;GO:0016021;GO:1903400;GO:1903401	molecular_function;biological_process;biological_process;biological_process;biological_process;cellular_component;molecular_function;molecular_function;biological_process;cellular_component;molecular_function;biological_process;cellular_component;biological_process;biological_process	acyl carnitine transmembrane transporter activity;transmembrane transport;mitochondrial L-ornithine transmembrane transport;acyl carnitine transport;L-histidine transmembrane transport;membrane;high-affinity lysine transmembrane transporter activity;basic amino acid transmembrane transporter activity;ornithine transport;mitochondrion;high-affinity arginine transmembrane transporter activity;acyl …	-	-	-
ENSMUSG00000021286	1.79525	3.24843	5.14002	5.81878	-1.14096	0.00507198	Zfyve21	ENSMUSG00000021286	A0A1Y7VJT0	Zinc finger FYVE domain-containing protein 21	-	-	-	-	-	-	-	-	IPR017455;IPR032031;IPR000306;IPR011011;IPR038632;IPR013083	Zinc finger, FYVE-related;Zinc finger FYVE domain-containing protein 21, C-terminal;FYVE zinc finger;Zinc finger, FYVE/PHD-type;Zinc finger FYVE 21, C-terminal domain superfamily;Zinc finger, RING/FYVE/PHD-type	-	-	GO:0046872	molecular_function	metal ion binding	-	-	-
ENSMUSG00000021327	0.567025	0.581819	1.03522	0.947187	-0.743611	0.023625	Zkscan3	ENSMUSG00000021327	A0A0R4J1L3	Zinc finger protein with KRAB and SCAN domains 3	XP_006516853.1;XP_006516852.1;NP_076174.3;NP_001139250.1	-;-;zinc finger protein with KRAB and SCAN domains 3;-	72739	Zkscan3	zinc finger with KRAB and SCAN domains 3	O	PF00096;PF02023;PF01352	Zinc finger, C2H2 type;SCAN domain;KRAB box	IPR003309;IPR038269;IPR036236;IPR001909;IPR013087;IPR036051	SCAN domain;SCAN domain superfamily;Zinc finger C2H2 superfamily;Krueppel-associated box;Zinc finger C2H2-type;KRAB domain superfamily	-	-	GO:0005622;GO:0003676;GO:0005634;GO:0003700;GO:0006355;GO:0006351;GO:0046872	cellular_component;molecular_function;cellular_component;molecular_function;biological_process;biological_process;molecular_function	intracellular;nucleic acid binding;nucleus;DNA binding transcription factor activity;regulation of transcription, DNA-templated;transcription, DNA-templated;metal ion binding	-	-	-
ENSMUSG00000021357	3.0657	3.04408	4.27536	3.90658	-0.37491	0.0350003	Exoc2	ENSRNOG00000060266	F1LMB9	Exocyst complex component 2	XP_006253957.1	exocyst complex component 2 isoform X3	171455	Exoc2	exocyst complex component 2	O	PF15469;PF01833	xocyst complex component Sec5;IPT/TIG domain	IPR014756;IPR013783;IPR029175;IPR002909	Immunoglobulin E-set;Immunoglobulin-like fold;Exocyst complex component EXOC2/Sec5;IPT domain	KOG2347;ENOG410XSY3	Sec5 subunit of exocyst complex;-	GO:0006893;GO:0000145	biological_process;cellular_component	Golgi to plasma membrane transport;exocyst	-	-	-
ENSMUSG00000021359	0.0546938	0.0631018	3.718	0.0642496	-0.347943	0.0817641	Tfap2a	ENSMUSG00000021359	A0A286YD43	Transcription factor AP-2, alpha, isoform CRA_e	XP_017170968.1	transcription factor AP-2-alpha isoform X1	21418	Tfap2a	transcription factor AP-2, alpha	O	-	-	IPR004979;IPR013854;IPR008121	Transcription factor AP-2;Transcription factor AP-2, C-terminal;Transcription factor AP-2 alpha, N-terminal	-	-	GO:0003700;GO:0006355;GO:0005634	molecular_function;biological_process;cellular_component	DNA binding transcription factor activity;regulation of transcription, DNA-templated;nucleus	-	-	-
ENSMUSG00000021363	0.66126	0.571767	0.865357	1.24645	-0.723457	0.0715408	Mak	ENSMUSG00000021363	A0A286YD80	Serine/threonine-protein kinase MAK	XP_006516935.1	serine/threonine-protein kinase MAK isoform X4	17152	Mak	male germ cell-associated kinase	O	-	-	IPR008271;IPR011009;IPR000719;IPR017441	Serine/threonine-protein kinase, active site;Protein kinase-like domain superfamily;Protein kinase domain;Protein kinase, ATP binding site	-	-	GO:0006468;GO:0005524;GO:0004672	biological_process;molecular_function;molecular_function	protein phosphorylation;ATP binding;protein kinase activity	-	-	-
ENSMUSG00000021388	0.871988	1.01486	2.3813	1.82706	-1.10123	0.0314098	Aspn	-	A6H6K1	Asporin	NP_001165952.1;NP_079987.2	-;asporin preproprotein	66695	Aspn	asporin	O	PF13855;PF01462	Leucine rich repeat;Leucine rich repeat N-terminal domain	IPR003591;IPR028548;IPR016352;IPR000372;IPR032675;IPR001611	Leucine-rich repeat, typical subtype;Asporin;Small leucine-rich proteoglycan, class I, decorin/asporin/byglycan;Leucine-rich repeat N-terminal domain;Leucine-rich repeat domain superfamily;Leucine-rich repeat	KOG0619;COG4886	FOG: Leucine rich repeat;Leucine-rich repeat (LRR) protein	GO:0055085;GO:0005518;GO:0005578;GO:0015288;GO:0030512;GO:0070171;GO:0046930;GO:0031012;GO:0030282;GO:0005509	biological_process;molecular_function;;molecular_function;biological_process;biological_process;cellular_component;cellular_component;biological_process;molecular_function	transmembrane transport;collagen binding;;porin activity;negative regulation of transforming growth factor beta receptor signaling pathway;negative regulation of tooth mineralization;pore complex;extracellular matrix;bone mineralization;calcium ion binding	-	-	-
ENSMUSG00000021390	3.86778	4.44887	11.3979	8.90102	-1.24984	2.79796e-05	Ogn	-	Q543C5	Osteoglycin	NP_032786.1	mimecan precursor	18295	Ogn	osteoglycin	O	PF13855	Leucine rich repeat	IPR003591;IPR001611;IPR032675;IPR027211	Leucine-rich repeat, typical subtype;Leucine-rich repeat;Leucine-rich repeat domain superfamily;Mimecan	KOG0619;COG4886	FOG: Leucine rich repeat;Leucine-rich repeat (LRR) protein	GO:0005576;GO:0031012;GO:0005615	cellular_component;cellular_component;cellular_component	extracellular region;extracellular matrix;extracellular space	-	-	-
ENSMUSG00000021413	0.229063	0.219143	0.360751	0.263663	-0.430584	0.00535171	Prpf4b	-	C7G3P2	MKIAA0536 protein	-	-	19134	Prpf4b	pre-mRNA processing factor 4B	O	PF00069	Protein kinase domain	IPR008271;IPR011009;IPR000719	Serine/threonine-protein kinase, active site;Protein kinase-like domain superfamily;Protein kinase domain	KOG0670;ENOG410XPAX	U4/U6-associated splicing factor PRP4;-	GO:0006468;GO:0005524;GO:0004672	biological_process;molecular_function;molecular_function	protein phosphorylation;ATP binding;protein kinase activity	-	-	-
ENSMUSG00000021456	0.0655478	0.086968	12.5476	10.9324	-1.15909	0.0316297	Fbp2	-	Q3TKP4	Fructose bisphosphatase 2	NP_032020.2	fructose-1,6-bisphosphatase isozyme 2	14120	Fbp2	fructose bisphosphatase 2	O	PF00316	ructose-1-6-bisphosphatase, N-terminal domain	IPR033391;IPR028343;IPR020548;IPR000146	Fructose-1-6-bisphosphatase class I, N-terminal;Fructose-1,6-bisphosphatase;Fructose-1,6-bisphosphatase, active site;Fructose-1,6-bisphosphatase class 1	COG0158;KOG1458	Fructose-1,6-bisphosphatase;Fructose-1,6-bisphosphatase	GO:0042578;GO:0006094;GO:0005654;GO:0016791;GO:0016311;GO:0005886;GO:0016787;GO:0042132;GO:0005975;GO:0042802	molecular_function;biological_process;cellular_component;molecular_function;biological_process;cellular_component;molecular_function;molecular_function;biological_process;molecular_function	phosphoric ester hydrolase activity;gluconeogenesis;nucleoplasm;phosphatase activity;dephosphorylation;plasma membrane;hydrolase activity;fructose 1,6-bisphosphate 1-phosphatase activity;carbohydrate metabolic process;identical protein binding	K03841;K03841;K03841;K03841;K03841;K03841;K03841;K03841	ko04152;ko00051;ko00680;ko01200;ko00710;ko00030;ko04910;ko00010	AMPK signaling pathway;Fructose and mannose metabolism;Methane metabolism;Carbon metabolism;Carbon fixation in photosynthetic organisms;Pentose phosphate pathway;Insulin signaling pathway;Glycolysis / Gluconeogenesis
ENSMUSG00000021470	0.0911545	0.128573	0.286625	0.267223	-1.30286	0.0216647	Ercc6l2	ENSRNOG00000019175	D3ZPU4	ERCC excision repair 6-like 2	-	-	-	-	-	-	PF00271;PF14773;PF00176	Helicase conserved C-terminal domain;Helicase-associated putative binding domain, C-terminal;SNF2 family N-terminal domain	IPR002464;IPR014001;IPR038718;IPR029256;IPR027417;IPR000330;IPR001650	DNA/RNA helicase, ATP-dependent, DEAH-box type, conserved site;Helicase superfamily 1/2, ATP-binding domain;SNF2-like, N-terminal domain superfamily;Helicase-associated putative binding domain;P-loop containing nucleoside triphosphate hydrolase;SNF2-related, N-terminal domain;Helicase, C-terminal	ENOG410XP4Z;KOG0387	-;Transcription-coupled repair protein CSB/RAD26 (contains SNF2 family DNA-dependent ATPase domain)	GO:0005737;GO:0036297;GO:0005524;GO:0005813;GO:0019901;GO:0005739;GO:0034614;GO:0005634	cellular_component;biological_process;molecular_function;cellular_component;molecular_function;cellular_component;biological_process;cellular_component	cytoplasm;interstrand cross-link repair;ATP binding;centrosome;protein kinase binding;mitochondrion;cellular response to reactive oxygen species;nucleus	-	-	-
ENSMUSG00000021488	0.147191	0.158364	0.225359	0.21421	-0.479714	0.0027183	Nsd1	ENSMUSG00000021488	E9QAE4	Histone-lysine N-methyltransferase	XP_006517204.1;XP_006517201.1;XP_006517198.1;XP_006517197.1;XP_006517203.1;NP_032765.3;XP_006517200.1;XP_006517205.1;XP_006517199.1	-;-;-;-;-;histone-lysine N-methyltransferase, H3 lysine-36 and H4 lysine-20 specific;-;-;-	18193	Nsd1	nuclear receptor-binding SET-domain protein 1	O	PF00856;PF00855	SET domain;PWWP domain	IPR000313;IPR019786;IPR001841;IPR019787;IPR011011;IPR006560;IPR001965;IPR001214;IPR003616;IPR013083	PWWP domain;Zinc finger, PHD-type, conserved site;Zinc finger, RING-type;Zinc finger, PHD-finger;Zinc finger, FYVE/PHD-type;AWS domain;Zinc finger, PHD-type;SET domain;Post-SET domain;Zinc finger, RING/FYVE/PHD-type	KOG1081;COG2940	Transcription factor NSD1 and related SET domain proteins;Proteins containing SET domain	GO:0008270;GO:0034968;GO:0046975;GO:0018024;GO:0010452;GO:0000978;GO:0016740;GO:0000414;GO:1903025;GO:0045893;GO:0033135;GO:0050681;GO:0008168;GO:0003712;GO:0005634;GO:0032259;GO:0046872	molecular_function;biological_process;molecular_function;molecular_function;biological_process;molecular_function;molecular_function;biological_process;biological_process;biological_process;biological_process;molecular_function;molecular_function;molecular_function;cellular_component;biological_process;molecular_function	zinc ion binding;histone lysine methylation;histone methyltransferase activity (H3-K36 specific);histone-lysine N-methyltransferase activity;histone H3-K36 methylation;RNA polymerase II proximal promoter sequence-specific DNA binding;transferase activity;regulation of histone H3-K36 methylation;regulation of RNA polymerase II regulatory region sequence-specific DNA binding;positive regulation of …	K15588	ko00310	Lysine degradation
ENSMUSG00000021496	5.08657	6.93003	20.9128	28.4814	-1.979	0.00882529	Pcbd2	ENSRNOG00000047796	M0RCX0	Pterin-4 alpha-carbinolamine dehydratase 2	-	-	-	-	-	-	PF01329	Pterin 4 alpha carbinolamine dehydratase	IPR036428;IPR001533	Pterin 4 alpha carbinolamine dehydratase superfamily;Pterin 4 alpha carbinolamine dehydratase	COG2154;KOG4073	Pterin-4a-carbinolamine dehydratase;Pterin carbinolamine dehydratase PCBD/dimerization cofactor of HNF1	GO:0006729;GO:0055114;GO:0005739;GO:0045893;GO:0004505;GO:0051291;GO:0008124;GO:0005634;GO:0051289	biological_process;biological_process;cellular_component;biological_process;molecular_function;biological_process;molecular_function;cellular_component;biological_process	tetrahydrobiopterin biosynthetic process;oxidation-reduction process;mitochondrion;positive regulation of transcription, DNA-templated;phenylalanine 4-monooxygenase activity;protein heterooligomerization;4-alpha-hydroxytetrahydrobiopterin dehydratase activity;nucleus;protein homotetramerization	-	-	-
ENSMUSG00000021506	0.0888844	0.131034	6.27451	7.51575	-0.696757	0.0729977	Pitx1	-	Q3UQH0	Homeobox protein	XP_006517221.1;XP_006517220.1;NP_035227.1	-;-;pituitary homeobox 1	18740	Pitx1	paired-like homeodomain transcription factor 1	O	PF00046;PF03826	Homeobox domain;OAR domain	IPR016233;IPR017970;IPR003654;IPR009057;IPR001356	Homeobox protein Pitx/unc30;Homeobox, conserved site;OAR domain;Homeobox-like domain superfamily;Homeobox domain	ENOG410ZZ6J;KOG0486	-;Transcription factor PTX1, contains HOX domain	GO:0005737;GO:0051216;GO:0003700;GO:0005730;GO:0001501;GO:0006366;GO:0000978;GO:0045944;GO:0043565;GO:0035137;GO:0001077;GO:0001190;GO:0005667;GO:0014707;GO:0006355;GO:0035116;GO:0003677;GO:0048625;GO:0007275;GO:0001085;GO:0021983;GO:0005634;GO:0045892	cellular_component;biological_process;molecular_function;cellular_component;biological_process;biological_process;molecular_function;biological_process;molecular_function;biological_process;molecular_function;molecular_function;cellular_component;biological_process;biological_process;biological_process;molecular_function;biological_process;biological_process;molecular_function;biological_process;…	cytoplasm;cartilage development;DNA binding transcription factor activity;nucleolus;skeletal system development;transcription by RNA polymerase II;RNA polymerase II proximal promoter sequence-specific DNA binding;positive regulation of transcription by RNA polymerase II;sequence-specific DNA binding;hindlimb morphogenesis;transcriptional activator activity, RNA polymerase II proximal promoter seq…	-	-	-
ENSMUSG00000021572	2.67259	3.48258	4.85717	4.9946	-0.649332	0.00153565	Cep72	ENSRNOG00000015465	D3ZVQ1	Centrosomal protein 72	XP_001056326.1;XP_217737.4	-;centrosomal protein of 72 kDa isoform X4	308064	Cep72	centrosomal protein 72	O	PF14580	Leucine-rich repeat	IPR003591;IPR032675;IPR003603;IPR001611	Leucine-rich repeat, typical subtype;Leucine-rich repeat domain superfamily;U2A'/phosphoprotein 32 family A, C-terminal;Leucine-rich repeat	ENOG410IH75;ENOG4111P3A	-;-	GO:0033566;GO:1904779;GO:0005813;GO:0007051;GO:0034451;GO:0042802;GO:0007099	biological_process;biological_process;cellular_component;biological_process;cellular_component;molecular_function;biological_process	gamma-tubulin complex localization;regulation of protein localization to centrosome;centrosome;spindle organization;centriolar satellite;identical protein binding;centriole replication	-	-	-
ENSMUSG00000021583	9.02012	8.4857	12.8395	11.5101	-0.429448	0.0065025	Erap1	ENSRNOG00000009997	Q4KMA8	Aminopeptidase	XP_006231766.1;XP_008758824.1	endoplasmic reticulum aminopeptidase 1 isoform X3;-	80897	Erap1	endoplasmic reticulum aminopeptidase 1	O	PF01433;PF11838	Peptidase family M1 domain;RAP1-like C-terminal domain	IPR001930;IPR014782;IPR033520;IPR024571;IPR034016	Peptidase M1, alanine aminopeptidase/leukotriene A4 hydrolase;Peptidase M1, membrane alanine aminopeptidase, N-terminal;Endoplasmic reticulum aninopeptidase 1;ERAP1-like C-terminal domain;Aminopeptidase N-type	KOG1046;COG0308	Puromycin-sensitive aminopeptidase and related aminopeptidases;Aminopeptidase N	GO:0006509;GO:0008270;GO:0008233;GO:0019885;GO:0006508;GO:0070006;GO:0005737;GO:0008237;GO:0004177;GO:0046872;GO:0008217;GO:0016787;GO:0005576;GO:0045766;GO:0005138;GO:0005789;GO:0008235	biological_process;molecular_function;molecular_function;biological_process;biological_process;molecular_function;cellular_component;molecular_function;molecular_function;molecular_function;biological_process;molecular_function;cellular_component;biological_process;molecular_function;cellular_component;molecular_function	membrane protein ectodomain proteolysis;zinc ion binding;peptidase activity;antigen processing and presentation of endogenous peptide antigen via MHC class I;proteolysis;metalloaminopeptidase activity;cytoplasm;metallopeptidase activity;aminopeptidase activity;metal ion binding;regulation of blood pressure;hydrolase activity;extracellular region;positive regulation of angiogenesis;interleukin-6 r…	-	-	-
ENSMUSG00000021594	1.6955	2.16566	9.50981	12.4029	-2.51129	2.54567e-05	Srd5a1	ENSMUSG00000021594	A0A0R4J136	3-oxo-5-alpha-steroid 4-dehydrogenase 1	NP_780492.2	3-oxo-5-alpha-steroid 4-dehydrogenase 1	78925	Srd5a1	steroid 5 alpha-reductase 1	O	PF02544	3-oxo-5-alpha-steroid 4-dehydrogenase	IPR016636;IPR001104	3-oxo-5-alpha-steroid 4-dehydrogenase;3-oxo-5-alpha-steroid 4-dehydrogenase, C-terminal	-	-	GO:0009267;GO:0005737;GO:0071392;GO:0001889;GO:0008202;GO:0043025;GO:0033574;GO:0032354;GO:0021987;GO:0016021;GO:0008584;GO:0043627;GO:0006694;GO:0032355;GO:0014850;GO:0014070;GO:0071407;GO:0042448;GO:0055114;GO:0001655;GO:0030539;GO:0060992;GO:0021510;GO:0016101;GO:0071872;GO:0032869;GO:0042747;GO:0021854;GO:0016020;GO:0071394;GO:0043209;GO:0070402;GO:0048471;GO:0042493;GO:0008209;GO:0016627;GO:…	biological_process;cellular_component;biological_process;biological_process;biological_process;cellular_component;biological_process;biological_process;biological_process;cellular_component;biological_process;biological_process;biological_process;biological_process;biological_process;biological_process;biological_process;biological_process;biological_process;biological_process;biological_process;…	cellular response to starvation;cytoplasm;cellular response to estradiol stimulus;liver development;steroid metabolic process;neuronal cell body;response to testosterone;response to follicle-stimulating hormone;cerebral cortex development;integral component of membrane;male gonad development;response to estrogen;steroid biosynthetic process;response to estradiol;response to muscle activity;respon…	K12343	ko00140	Steroid hormone biosynthesis
ENSMUSG00000021620	0.0172866	0.0389906	1.49826	0.668097	-0.331994	0.0587702	Acot12	-	A2RSC2	Acyl-CoA thioesterase 12	NP_083066.1	acyl-coenzyme A thioesterase 12	74156	Acot12	acyl-CoA thioesterase 12	O	PF03061;PF01852	Thioesterase superfamily;START domain	IPR033120;IPR023393;IPR002913;IPR006683;IPR029069	Hotdog acyl-CoA thioesterase (ACOT)-type domain;START-like domain superfamily;START domain;Thioesterase domain;HotDog domain superfamily	KOG2763;COG1607	Acyl-CoA thioesterase;Acyl-CoA hydrolase	GO:0003986;GO:0005524;GO:0006084;GO:0008289;GO:0016787	molecular_function;molecular_function;biological_process;molecular_function;molecular_function	acetyl-CoA hydrolase activity;ATP binding;acetyl-CoA metabolic process;lipid binding;hydrolase activity	K01067	ko00620	Pyruvate metabolism
ENSMUSG00000021629	1.6044	1.42653	2.63331	2.27861	-0.644643	0.0102329	Slc30a5	ENSRNOG00000018746	D3ZY54	Solute carrier family 30	NP_001099874.1	zinc transporter 5	294698	Slc30a5	solute carrier family 30 member 5	O	PF01545	Cation efflux family	IPR027469;IPR002524	Cation efflux transmembrane domain superfamily;Cation efflux protein	COG1230;KOG1484	Co/Zn/Cd efflux system component;Putative Zn2+ transporter MSC2 (cation diffusion facilitator superfamily)	GO:0006824;GO:0008324;GO:0055085;GO:0010043;GO:0006882;GO:0061088;GO:0005794;GO:0016020;GO:0006812;GO:0005385;GO:0071577;GO:0098655;GO:0005730;GO:0016021;GO:0030141;GO:0016324;GO:0005634;GO:0006829	biological_process;molecular_function;biological_process;biological_process;biological_process;biological_process;cellular_component;cellular_component;biological_process;molecular_function;biological_process;biological_process;cellular_component;cellular_component;cellular_component;cellular_component;cellular_component;biological_process	cobalt ion transport;cation transmembrane transporter activity;transmembrane transport;response to zinc ion;cellular zinc ion homeostasis;regulation of sequestering of zinc ion;Golgi apparatus;membrane;cation transport;zinc ion transmembrane transporter activity;zinc ion transmembrane transport;cation transmembrane transport;nucleolus;integral component of membrane;secretory granule;apical plasma…	-	-	-
ENSMUSG00000021638	1.07896	1.32592	2.3288	1.97736	-0.794138	7.67225e-08	Ocln	-	B2RS24	Occludin	XP_006517626.1;NP_032782.1;XP_011242936.1;XP_006517627.1;XP_006517629.1	-;occludin;-;-;-	18260	Ocln	occludin	O	PF01284;PF07303	Membrane-associating domain;Occludin homology domain	IPR010844;IPR008253;IPR002958;IPR031176	Occludin homology domain;Marvel domain;Occludin;ELL/occludin family	ENOG4110E0E;ENOG410IGK8	-;-	GO:0030054;GO:0031410;GO:0016327;GO:0045216;GO:0016020;GO:0016328;GO:0016021;GO:0071356;GO:0005911;GO:0005886;GO:0016324;GO:0070830;GO:0005923;GO:0030139;GO:0070673;GO:0019904	cellular_component;cellular_component;cellular_component;biological_process;cellular_component;cellular_component;cellular_component;biological_process;cellular_component;cellular_component;cellular_component;biological_process;cellular_component;cellular_component;biological_process;molecular_function	cell junction;cytoplasmic vesicle;apicolateral plasma membrane;cell-cell junction organization;membrane;lateral plasma membrane;integral component of membrane;cellular response to tumor necrosis factor;cell-cell junction;plasma membrane;apical plasma membrane;bicellular tight junction assembly;bicellular tight junction;endocytic vesicle;response to interleukin-18;protein domain specific binding	K06088;K06088;K06088;K06088;K06088	ko04530;ko05160;ko04514;ko04670;ko05130	Tight junction;Hepatitis C;Cell adhesion molecules (CAMs);Leukocyte transendothelial migration;Pathogenic Escherichia coli infection
ENSMUSG00000021661	0.978743	1.21383	2.48881	2.05101	-1.02202	0.012718	Ankra2	-	A0A1U8CRK0	ankyrin repeat family A protein 2 isoform X1	XP_012982082.1;XP_005065678.1	-;ankyrin repeat family A protein 2 isoform X1	101841145	Ankra2	ankyrin repeat family A member 2	-	-	-	IPR036770;IPR002110;IPR020683	Ankyrin repeat-containing domain superfamily;Ankyrin repeat;Ankyrin repeat-containing domain	-	-	-	-	-	-	-	-
ENSMUSG00000021668	0.757671	1.072	1.3464	1.50493	-0.609931	0.0294623	Polk	ENSMUSG00000021668	Q5Q9H7	DNA polymerase kappa	NP_001334531.1	DNA polymerase kappa isoform 2	27015	Polk	polymerase (DNA directed), kappa	O	PF11799;PF00817	impB/mucB/samB family C-terminal domain;impB/mucB/samB family	IPR036775;IPR017961;IPR001126;IPR022880;IPR006642	DNA polymerase, Y-family, little finger domain superfamily;DNA polymerase, Y-family, little finger domain;UmuC domain;DNA polymerase IV;Zinc finger, Rad18-type putative	KOG2094;COG0389	Predicted DNA damage inducible protein;Nucleotidyltransferase/DNA polymerase involved in DNA repair	GO:0006974;GO:0016604;GO:0003677;GO:0005654;GO:0003684;GO:0006281;GO:0003887;GO:0090734;GO:0006297;GO:0042276;GO:0034644;GO:0005634	biological_process;cellular_component;molecular_function;cellular_component;molecular_function;biological_process;molecular_function;cellular_component;biological_process;biological_process;biological_process;cellular_component	cellular response to DNA damage stimulus;nuclear body;DNA binding;nucleoplasm;damaged DNA binding;DNA repair;DNA-directed DNA polymerase activity;site of DNA damage;nucleotide-excision repair, DNA gap filling;error-prone translesion synthesis;cellular response to UV;nucleus	-	-	-
ENSMUSG00000021676	0.300674	0.409786	1.29476	0.57607	-1.32219	0.00562887	Iqgap2	-	B9EKK3	IQ motif containing GTPase activating protein 2	-	-	544963	Iqgap2	IQ motif containing GTPase activating protein 2	O	PF03836;PF00612;PF00616;PF00307	RasGAP C-terminus;IQ calmodulin-binding motif;TPase-activator protein for Ras-like GTPase;Calponin homology (CH) domain	IPR001936;IPR008936;IPR000048;IPR036872;IPR023152;IPR000593;IPR001202;IPR001715	Ras GTPase-activating domain;Rho GTPase activation protein;IQ motif, EF-hand binding site;CH domain superfamily;Ras GTPase-activating protein, conserved site;RasGAP protein, C-terminal;WW domain;Calponin homology domain	COG5261;KOG2128	Protein involved in regulation of cellular morphogenesis/cytokinesis;Ras GTPase-activating protein family - IQGAP	GO:0043087;GO:0007165	biological_process;biological_process	regulation of GTPase activity;signal transduction	-	-	-
ENSMUSG00000021699	0.39791	0.330006	0.903452	0.626333	-1.02143	0.0182897	Pde4d	ENSMUSG00000021699	E9PVU7	Phosphodiesterase	XP_006517706.1	cAMP-specific 3',5'-cyclic phosphodiesterase 4D isoform X1	238871	Pde4d	phosphodiesterase 4D, cAMP specific	O	PF00233	3'5'-cyclic nucleotide phosphodiesterase	IPR023088;IPR003607;IPR023174;IPR036971;IPR002073	3'5'-cyclic nucleotide phosphodiesterase;HD/PDEase domain;3'5'-cyclic nucleotide phosphodiesterase, conserved site;3'5'-cyclic nucleotide phosphodiesterase, catalytic domain superfamily;3'5'-cyclic nucleotide phosphodiesterase, catalytic domain	ENOG410XRI7;KOG3689	-;Cyclic nucleotide phosphodiesterase	GO:0008081;GO:0004114;GO:0016787;GO:0007165;GO:0046872	molecular_function;molecular_function;molecular_function;biological_process;molecular_function	phosphoric diester hydrolase activity;3',5'-cyclic-nucleotide phosphodiesterase activity;hydrolase activity;signal transduction;metal ion binding	-	-	-
ENSMUSG00000021701	4.22631	3.6361	5.20848	5.00631	-0.337098	0.0231711	Plk2	-	Q548A9	Serine/threonine-protein kinase PLK	NP_690017.2	serine/threonine-protein kinase PLK2	20620	Plk2	polo like kinase 2	O	PF00659;PF00069	POLO box duplicated region;Protein kinase domain	IPR036947;IPR033695;IPR000959;IPR011009;IPR000719;IPR017441;IPR033701;IPR008271	POLO box domain superfamily;Second polo-box domain;POLO box domain;Protein kinase-like domain superfamily;Protein kinase domain;Protein kinase, ATP binding site;First polo-box domain;Serine/threonine-protein kinase, active site	KOG0575;ENOG410XQBP	Polo-like serine/threonine protein kinase;-	GO:0005737;GO:0005622;GO:0000785;GO:0090050;GO:0005524;GO:0060292;GO:0048167;GO:0004674;GO:0032486;GO:2000773;GO:0004672;GO:0043066;GO:0043008;GO:0007052;GO:0060291;GO:0016301;GO:0010508;GO:0016310;GO:0005814;GO:0018105;GO:0005813;GO:0007265;GO:0045732;GO:0000278;GO:0071866;GO:0007613;GO:0046599;GO:0006468;GO:0016740;GO:0007093;GO:0032092;GO:0016525;GO:0000082;GO:0000166;GO:0061000;GO:0030425;GO:…	cellular_component;cellular_component;cellular_component;biological_process;molecular_function;biological_process;biological_process;molecular_function;biological_process;biological_process;molecular_function;biological_process;molecular_function;biological_process;biological_process;molecular_function;biological_process;biological_process;cellular_component;biological_process;cellular_component;…	cytoplasm;intracellular;chromatin;positive regulation of cell migration involved in sprouting angiogenesis;ATP binding;long term synaptic depression;regulation of synaptic plasticity;protein serine/threonine kinase activity;Rap protein signal transduction;negative regulation of cellular senescence;protein kinase activity;negative regulation of apoptotic process;ATP-dependent protein binding;mitot…	K08861	ko04068	FoxO signaling pathway
ENSMUSG00000021706	1.066	1.14365	1.85812	1.91041	-0.726097	4.28455e-05	Zfyve16	ENSRNOG00000013055	D4ADF6	Zinc finger FYVE-type-containing 16	NP_001178887.1;XP_006231846.1;XP_006231847.1;XP_006231845.1	zinc finger FYVE domain-containing protein 16;-;-;-	499508	Zfyve16	zinc finger FYVE-type containing 16	O	PF11979;PF01363	omain of unknown function (DUF3480);YVE zinc finger	IPR017455;IPR022557;IPR000306;IPR017165;IPR011011;IPR035438;IPR013083	Zinc finger, FYVE-related;Domain of unknown function DUF3480;FYVE zinc finger;Zinc finger FYVE domain-containing protein, endofin;Zinc finger, FYVE/PHD-type;Zinc finger FYVE domain containing protein, SARA/endofin;Zinc finger, RING/FYVE/PHD-type	ENOG410XSEQ;KOG1841	-;Smad anchor for receptor activation	GO:0005769;GO:0006622;GO:0005547;GO:0005545;GO:0005829;GO:0016197;GO:0043231;GO:0008565;GO:0046872	cellular_component;biological_process;molecular_function;molecular_function;cellular_component;biological_process;cellular_component;molecular_function;molecular_function	early endosome;protein targeting to lysosome;phosphatidylinositol-3,4,5-trisphosphate binding;1-phosphatidylinositol binding;cytosol;endosomal transport;intracellular membrane-bounded organelle;protein transporter activity;metal ion binding	K04679;K04679	ko04350;ko04144	TGF-beta signaling pathway;Endocytosis
ENSMUSG00000021763	0.0258279	0.384904	1.41785	1.63982	-3.00576	0.00995883	BC067074	ENSMUSG00000021763	F6RXI4	cDNA sequence BC067074	-	-	-	-	-	-	PF02210;PF16184	Laminin G domain;Cadherin-like	IPR013320;IPR001791	Concanavalin A-like lectin/glucanase domain superfamily;Laminin G domain	KOG3597;ENOG410XQ29	Proteoglycan;-	GO:0016020;GO:0003674;GO:0016021	cellular_component;molecular_function;cellular_component	membrane;molecular_function;integral component of membrane	-	-	-
ENSMUSG00000021794	0.74835	0.938093	1.25838	1.31696	-0.570493	0.00447692	Glud1	-	A0A1U7QZ08	glutamate dehydrogenase 1, mitochondrial	XP_005077690.1	glutamate dehydrogenase 1, mitochondrial	101825238	Glud1	glutamate dehydrogenase 1	-	-	-	IPR033524;IPR006095;IPR006096;IPR033922;IPR006097;IPR036291	Leu/Phe/Val dehydrogenases active site;Glutamate/phenylalanine/leucine/valine dehydrogenase;Glutamate/phenylalanine/leucine/valine dehydrogenase, C-terminal;NAD(P) binding domain of glutamate dehydrogenase;Glutamate/phenylalanine/leucine/valine dehydrogenase, dimerisation domain;NAD(P)-binding domain superfamily	-	-	GO:0006520;GO:0016491;GO:0016639;GO:0055114	biological_process;molecular_function;molecular_function;biological_process	cellular amino acid metabolic process;oxidoreductase activity;oxidoreductase activity, acting on the CH-NH2 group of donors, NAD or NADP as acceptor;oxidation-reduction process	-	-	-
ENSMUSG00000021806	3.56428	4.81657	6.3486	7.05697	-0.638277	0.000127091	Nid2	-	Q8CFA3	Nidogen-2	-	-	18074	Nid2	nidogen 2	O	PF06119;PF07645;PF07474;PF00086;PF00058	Nidogen-like;Calcium-binding EGF domain;2F domain;Thyroglobulin type-1 repeat;Low-density lipoprotein receptor repeat class B	IPR003886;IPR000716;IPR013032;IPR036857;IPR000033;IPR006605;IPR009030;IPR009017;IPR000152;IPR000742;IPR001881;IPR018097;IPR011042	NIDO domain;Thyroglobulin type-1;EGF-like, conserved site;Thyroglobulin type-1 superfamily;LDLR class B repeat;G2 nidogen/fibulin G2F;Growth factor receptor cysteine-rich domain superfamily;Green fluorescent protein;EGF-type aspartate/asparagine hydroxylation site;EGF-like domain;EGF-like calcium-binding domain;EGF-like calcium-binding, conserved site;Six-bladed beta-propeller, TolB-like	ENOG410IMYX;ENOG4111DVZ	-;-	GO:0007160;GO:0005509	biological_process;molecular_function	cell-matrix adhesion;calcium ion binding	-	-	-
ENSMUSG00000021822	9.80972	9.63528	15.6283	15.0318	-0.616875	0.0560236	Plau	-	Q0VBA8	Plasminogen activator, urokinase	XP_017171408.1;NP_032899.1	-;urokinase-type plasminogen activator precursor	18792	Plau	plasminogen activator, urokinase	O	PF00051;PF00089	Kringle domain;Trypsin	IPR013032;IPR034814;IPR009003;IPR013806;IPR001254;IPR000742;IPR033116;IPR000001;IPR018056;IPR038178;IPR001314	EGF-like, conserved site;Urokinase-type plasminogen activator;Peptidase S1, PA clan;Kringle-like fold;Serine proteases, trypsin domain;EGF-like domain;Serine proteases, trypsin family, serine active site;Kringle;Kringle, conserved site;Kringle superfamily;Peptidase S1A, chymotrypsin family	COG5640;ENOG410IGFI	Secreted trypsin-like serine protease;-	GO:0014910;GO:0042127;GO:0008236;GO:0014909;GO:0009986;GO:0042730;GO:0008233;GO:0010469;GO:0005615;GO:0016301;GO:0016310;GO:0004252;GO:0031639;GO:0033628;GO:0006508;GO:0016787;GO:0030335;GO:2000097;GO:0001666	biological_process;biological_process;molecular_function;biological_process;cellular_component;biological_process;molecular_function;biological_process;cellular_component;molecular_function;biological_process;molecular_function;biological_process;biological_process;biological_process;molecular_function;biological_process;biological_process;biological_process	regulation of smooth muscle cell migration;regulation of cell proliferation;serine-type peptidase activity;smooth muscle cell migration;cell surface;fibrinolysis;peptidase activity;regulation of signaling receptor activity;extracellular space;kinase activity;phosphorylation;serine-type endopeptidase activity;plasminogen activation;regulation of cell adhesion mediated by integrin;proteolysis;hydro…	K01348;K01348;K01348;K01348;K01348	ko05206;ko04064;ko05205;ko05202;ko04610	MicroRNAs in cancer;NF-kappa B signaling pathway;Proteoglycans in cancer;Transcriptional misregulation in cancer;Complement and coagulation cascades
ENSMUSG00000021879	0.585056	0.859093	1.28251	0.952163	-0.582908	0.00135943	Dnah12	ENSRNOG00000059865	A0A0G2K7D4	Dynein heavy chain 12, axonemal	XP_006252733.1	dynein heavy chain 12, axonemal isoform X1	252959	Dnah12	dynein, axonemal, heavy chain 12	O	PF03028;PF12774;PF12777;PF08393;PF07728;PF12781;PF12775;PF12780	ynein heavy chain and region D6 of dynein motor;Hydrolytic ATP binding site of dynein motor region D1;Microtubule-binding stalk of dynein motor;ynein heavy chain, N-terminal region 2;AAA domain (dynein-related subfamily);ATP-binding dynein motor region D5;P-loop containing dynein motor region D3;P-loop containing dynein motor region D4	IPR003593;IPR004273;IPR035706;IPR013602;IPR024743;IPR026983;IPR035699;IPR024317;IPR027417;IPR011704	AAA+ ATPase domain;Dynein heavy chain domain;Dynein heavy chain, ATP-binding dynein motor region D5;Dynein heavy chain, domain-2;Dynein heavy chain, coiled coil stalk;Dynein heavy chain;Dynein heavy chain, hydrolytic ATP-binding dynein motor region D1;Dynein heavy chain, AAA module D4;P-loop containing nucleoside triphosphate hydrolase;ATPase, dynein-related, AAA domain	-	-	GO:0005524;GO:0016887;GO:0007018;GO:0030286;GO:0003777	molecular_function;molecular_function;biological_process;cellular_component;molecular_function	ATP binding;ATPase activity;microtubule-based movement;dynein complex;microtubule motor activity	K10408	ko05016	Huntington's disease
ENSMUSG00000021972	0.244273	0.369298	0.473769	0.642604	-0.818993	0.00391074	Hmbox1	ENSMUSG00000021972	H3BKF8	Homeobox-containing protein 1	-	-	-	-	-	-	PF00046;PF04814	Homeobox domain;Hepatocyte nuclear factor 1 (HNF-1), N terminus	IPR010982;IPR001387;IPR009057;IPR006899;IPR001356	Lambda repressor-like, DNA-binding domain superfamily;Cro/C1-type helix-turn-helix domain;Homeobox-like domain superfamily;Hepatocyte nuclear factor 1, N-terminal;Homeobox domain	-	-	GO:0043565;GO:0005634;GO:0045893;GO:0003677	molecular_function;cellular_component;biological_process;molecular_function	sequence-specific DNA binding;nucleus;positive regulation of transcription, DNA-templated;DNA binding	-	-	-
ENSMUSG00000021987	0.377403	0.390933	0.569685	0.509555	-0.443106	0.0910489	Mtmr6	ENSMUSG00000021987	L8AZD2	Myotubularin-related protein 6	XP_017171460.1	myotubularin-related protein 6 isoform X1	219135	Mtmr6	myotubularin related protein 6	O	PF06602	Myotubularin-like phosphatase domain	IPR016130;IPR003595;IPR035998;IPR010569;IPR029021;IPR030581;IPR030564;IPR011993	Protein-tyrosine phosphatase, active site;Protein-tyrosine phosphatase, catalytic;MTMR6, PH-GRAM domain;Myotubularin-like phosphatase domain;Protein-tyrosine phosphatase-like;Myotubularin-related protein 6;Myotubularin family;PH-like domain superfamily	-	-	GO:0052866;GO:0046856;GO:0016311;GO:0035335;GO:0004725	molecular_function;biological_process;biological_process;biological_process;molecular_function	phosphatidylinositol phosphate phosphatase activity;phosphatidylinositol dephosphorylation;dephosphorylation;peptidyl-tyrosine dephosphorylation;protein tyrosine phosphatase activity	-	-	-
ENSMUSG00000021997	0.774271	0.674119	1.56541	1.11536	-0.847397	0.0489987	Lrrc63	ENSMUSG00000021997	G3X8V0	Leucine-rich repeat-containing protein 63	XP_006519609.1;NP_081857.1;XP_006519608.1	-;leucine-rich repeat-containing protein 63;-	70859	Lrrc63	leucine rich repeat containing 63	O	PF13855	Leucine rich repeat	IPR003591;IPR001611;IPR032675	Leucine-rich repeat, typical subtype;Leucine-rich repeat;Leucine-rich repeat domain superfamily	KOG0619;COG4886	FOG: Leucine rich repeat;Leucine-rich repeat (LRR) protein	-	-	-	-	-	-
ENSMUSG00000022008	0.978849	1.19607	1.83475	1.45665	-0.55245	0.0306763	Gpalpp1	ENSAMEG00000013001	G1M2Y2	GPALPP motifs containing 1	XP_011217689.1	GPALPP motifs-containing protein 1	100480475	GPALPP1	GPALPP motifs containing 1	-	PF12572	Protein of unknown function (DUF3752)	IPR022226	Protein of unknown function DUF3752	ENOG4111F1D;KOG4188	-;Uncharacterized conserved protein	-	-	-	-	-	-
ENSMUSG00000022013	1.28283	1.51017	2.44983	1.64777	-0.509968	0.0468745	Dnajc15	ENSRNOG00000009063	D3ZCM4	DnaJ	NP_001099520.1	dnaJ homolog subfamily C member 15	290370	Dnajc15	DnaJ heat shock protein family (Hsp40) member C15	O	-	-	IPR001623;IPR036869	DnaJ domain;Chaperone J-domain superfamily	KOG0723;COG2214	Molecular chaperone (DnaJ superfamily);DnaJ-class molecular chaperone	GO:0009267;GO:0019216;GO:0005739;GO:0031333;GO:1902957;GO:0005743	biological_process;biological_process;cellular_component;biological_process;biological_process;cellular_component	cellular response to starvation;regulation of lipid metabolic process;mitochondrion;negative regulation of protein complex assembly;negative regulation of mitochondrial electron transport, NADH to ubiquinone;mitochondrial inner membrane	-	-	-
ENSMUSG00000022022	0.687369	0.181411	1.59844	1.56644	-1.72061	0.0152925	Mtrf1	-	Q8BJY8	Uncharacterized protein	-	-	211253	Mtrf1	mitochondrial translational release factor 1	O	PF00472;PF03462	RF-1 domain;PCRF domain	IPR000352;IPR005139	Peptide chain release factor class I/class II;Peptide chain release factor	KOG2726;COG0216	Mitochondrial polypeptide chain release factor;Protein chain release factor A	GO:0003747;GO:0006415	molecular_function;biological_process	translation release factor activity;translational termination	-	-	-
ENSMUSG00000022052	0.349182	0.481148	0.697019	0.503937	-0.490734	0.0161122	Ppp2r2a	ENSSTOG00000023339	I3N000	Serine/threonine-protein phosphatase 2A 55 kDa regulatory subunit B	XP_005339946.1	-	101959966	Ppp2r2a	protein phosphatase 2 regulatory subunit Balpha	-	-	-	IPR018067;IPR036322;IPR001680;IPR015943;IPR000009	Protein phosphatase 2A regulatory subunit PR55, conserved site;WD40-repeat-containing domain superfamily;WD40 repeat;WD40/YVTN repeat-like-containing domain superfamily;Protein phosphatase 2A regulatory subunit PR55	KOG1354;COG5170	Serine/threonine protein phosphatase 2A, regulatory subunit;Serine/threonine protein phosphatase 2A, regulatory subunit	GO:0000159;GO:0043666;GO:0019888;GO:0004722;GO:0006470;GO:0043278	cellular_component;biological_process;molecular_function;molecular_function;biological_process;biological_process	protein phosphatase type 2A complex;regulation of phosphoprotein phosphatase activity;protein phosphatase regulator activity;protein serine/threonine phosphatase activity;protein dephosphorylation;response to morphine	-	-	-
ENSMUSG00000022064	0.225949	0.285906	0.455264	0.342221	-0.593503	0.00535069	Pibf1	ENSMUSG00000022064	E9Q6K3	Progesterone immunomodulatory-binding factor 1	NP_083596.2	progesterone-induced-blocking factor 1	52023	Pibf1	progesterone immunomodulatory binding factor 1	O	-	-	IPR026205	Progesterone-induced-blocking factor 1	ENOG410IFCG;ENOG410YQJ9	-;-	GO:0032733;GO:0032695;GO:0042531;GO:0031393;GO:0042976;GO:0090307;GO:0005136;GO:0007080;GO:0032815;GO:1905515;GO:0005813;GO:0005615;GO:0034451;GO:0005815;GO:0071539;GO:0042802;GO:0005634;GO:0042532	biological_process;biological_process;biological_process;biological_process;biological_process;biological_process;molecular_function;biological_process;biological_process;biological_process;cellular_component;cellular_component;cellular_component;cellular_component;biological_process;molecular_function;cellular_component;biological_process	positive regulation of interleukin-10 production;negative regulation of interleukin-12 production;positive regulation of tyrosine phosphorylation of STAT protein;negative regulation of prostaglandin biosynthetic process;activation of Janus kinase activity;mitotic spindle assembly;interleukin-4 receptor binding;mitotic metaphase plate congression;negative regulation of natural killer cell activati…	-	-	-
ENSMUSG00000022085	1.34424	0.712962	2.35667	3.12609	-1.38318	2.14254e-06	Pebp4	ENSMUSG00000022085	G3X8V3	Phosphatidylethanolamine-binding protein 4	NP_082836.2	phosphatidylethanolamine-binding protein 4 isoform a precursor	73523	Pebp4	phosphatidylethanolamine binding protein 4	O	PF01161	Phosphatidylethanolamine-binding protein	IPR008914;IPR001858;IPR035810;IPR036610	Phosphatidylethanolamine-binding protein;Phosphatidylethanolamine-binding, conserved site;Phosphatidylethanolamine-binding protein, eukaryotic;PEBP-like superfamily	COG1881;KOG3346	Phospholipid-binding protein;Phosphatidylethanolamine binding protein	-	-	-	-	-	-
ENSMUSG00000022106	1.96897	1.22056	3.11041	2.35659	-0.728355	0.0105099	Rcbtb2	-	G1EE51	RC/BTB2	-	-	-	-	-	-	PF00415;PF00651	Regulator of chromosome condensation (RCC1) repeat;BTB/POZ domain	-	-	-	-	-	-	-	-	-	-
ENSMUSG00000022125	0.718091	2.37793	2.0855	3.70015	-0.801491	0.0526205	Cln5	-	B2RUP8	Ceroid-lipofuscinosis, neuronal 5	NP_001028414.1	ceroid-lipofuscinosis neuronal protein 5 homolog precursor	211286	Cln5	ceroid-lipofuscinosis, neuronal 5	O	PF15014	Ceroid-lipofuscinosis neuronal protein 5	IPR026138	Ceroid-lipofuscinosis neuronal protein 5	ENOG4110RH0;ENOG410IJEH	-;-	GO:0007601;GO:0007040;GO:0005775;GO:0005764	biological_process;biological_process;cellular_component;cellular_component	visual perception;lysosome organization;vacuolar lumen;lysosome	K12390	ko04142	Lysosome
ENSMUSG00000022136	0.883127	0.860599	1.22251	1.13765	-0.394268	0.0465387	Dnajc3	-	Q3UFV9	DnaJ	NP_032955.2	dnaJ homolog subfamily C member 3 precursor	100037258	Dnajc3	DnaJ heat shock protein family (Hsp40) member C3	O	PF09976;PF13181;PF00226	Tetratricopeptide repeat-like domain;Tetratricopeptide repeat;naJ domain	IPR011990;IPR001623;IPR018704;IPR019734;IPR036869;IPR013026	Tetratricopeptide-like helical domain superfamily;DnaJ domain;Tetratricopeptide repeat-like domain;Tetratricopeptide repeat;Chaperone J-domain superfamily;Tetratricopeptide repeat-containing domain	COG0484;KOG0624	DnaJ-class molecular chaperone with C-terminal Zn finger domain;dsRNA-activated protein kinase inhibitor P58, contains TPR and DnaJ domains	GO:0005737;GO:0005790;GO:0043066;GO:0051087;GO:0005829;GO:0006469;GO:0004860;GO:1903912;GO:0019901;GO:0005783;GO:0051603;GO:0005788;GO:0070417;GO:0036494;GO:0031205;GO:0051787	cellular_component;cellular_component;biological_process;molecular_function;cellular_component;biological_process;molecular_function;biological_process;molecular_function;cellular_component;biological_process;cellular_component;biological_process;biological_process;cellular_component;molecular_function	cytoplasm;smooth endoplasmic reticulum;negative regulation of apoptotic process;chaperone binding;cytosol;negative regulation of protein kinase activity;protein kinase inhibitor activity;negative regulation of endoplasmic reticulum stress-induced eIF2 alpha phosphorylation;protein kinase binding;endoplasmic reticulum;proteolysis involved in cellular protein catabolic process;endoplasmic reticulum…	K09523;K09523	ko05164;ko04141	Influenza A;Protein processing in endoplasmic reticulum
ENSMUSG00000022155	0.00129272	0.0602616	0.189704	0.14262	-2.53974	0.00687422	Mroh2b	-	A0A1U7RG64	maestro heat-like repeat-containing protein family member 2B	XP_005086566.1	maestro heat-like repeat-containing protein family member 2B	101828338	Mroh2b	maestro heat like repeat family member 2B	-	-	-	IPR016024	Armadillo-type fold	-	-	-	-	-	-	-	-
ENSMUSG00000022180	5.05534	4.52811	10.5639	10.0613	-1.06026	2.38645e-09	Slc7a8	-	G3HRE6	Large neutral amino acids transporter small subunit 2	XP_003506177.1	large neutral amino acids transporter small subunit 2 isoform X1	100770731	Slc7a8	solute carrier family 7 member 8	-	PF13520	Amino acid permease	IPR004760;IPR002293	L-type amino acid transporter;Amino acid/polyamine transporter I	-	-	GO:0055085;GO:0016020;GO:0016021;GO:0006865;GO:0022857	biological_process;cellular_component;cellular_component;biological_process;molecular_function	transmembrane transport;membrane;integral component of membrane;amino acid transport;transmembrane transporter activity	K13781	ko04974	Protein digestion and absorption
ENSMUSG00000022203	0.715302	1.33267	2.95242	2.88611	-1.44476	0.0269653	Efs	-	Q8K0F6	Embryonal Fyn-associated substrate	-	-	13644	Efs	embryonal Fyn-associated substrate	O	PF12026;PF14604	omain of unknown function (DUF3513);Variant SH3 domain	IPR001452;IPR035747;IPR036028;IPR021901;IPR037362	SH3 domain;Embryonal Fyn-associated substrate, SH3 domain;SH3-like domain superfamily;CAS family, C-terminal;CAS family	ENOG410IEDN;ENOG410YE49	-;-	-	-	-	-	-	-
ENSMUSG00000022206	0.263068	0.372509	0.876373	1.20824	-1.72068	0.0214374	Npr3	ENSMUSG00000022206	Q7TMG7	Natriuretic peptide receptor 3	NP_001034270.1	atrial natriuretic peptide receptor 3 isoform b precursor	18162	Npr3	natriuretic peptide receptor 3	O	PF01094	Receptor family ligand binding region	IPR001170;IPR001828;IPR028082	Adenylyl cyclase class-4/guanylyl cyclase;Receptor, ligand binding region;Periplasmic binding protein-like I	COG2114;KOG1023	Adenylate cyclase, family 3 (some proteins contain HAMP domain);Natriuretic peptide receptor, guanylate cyclase	GO:0016020;GO:0016021	cellular_component;cellular_component	membrane;integral component of membrane	-	-	-
ENSMUSG00000022220	0.00330901	0.385002	0.343008	0.821779	-1.60245	0.0623542	Adcy4	-	Q3UR61	Uncharacterized protein	-	-	104110	Adcy4	adenylate cyclase 4	O	PF00211;PF06327;PF16214	Adenylate and Guanylate cyclase catalytic domain;omain of Unknown Function (DUF1053);Adenylyl cyclase N-terminal extracellular and transmembrane region	IPR001054;IPR018297;IPR030672;IPR032628;IPR029787;IPR009398	Adenylyl cyclase class-3/4/guanylyl cyclase;Adenylyl cyclase class-4/guanylyl cyclase, conserved site;Adenylate cyclase;Adenylate cyclase, N-terminal;Nucleotide cyclase;Adenylate cyclase, conserved domain	COG2114;KOG3619	Adenylate cyclase, family 3 (some proteins contain HAMP domain);Adenylate/guanylate cyclase	GO:0016829;GO:0005622;GO:0006171;GO:0009190;GO:0035556;GO:0005524;GO:0016021;GO:0004016;GO:0016020;GO:0005886;GO:0000166;GO:0016849;GO:0046872	molecular_function;cellular_component;biological_process;biological_process;biological_process;molecular_function;cellular_component;molecular_function;cellular_component;cellular_component;molecular_function;molecular_function;molecular_function	lyase activity;intracellular;cAMP biosynthetic process;cyclic nucleotide biosynthetic process;intracellular signal transduction;ATP binding;integral component of membrane;adenylate cyclase activity;membrane;plasma membrane;nucleotide binding;phosphorus-oxygen lyase activity;metal ion binding	-	-	-
ENSMUSG00000022223	1.9141	2.475	4.63504	3.61877	-0.861006	0.00654932	Sdr39u1	-	A0A1U7R4F2	epimerase family protein SDR39U1	XP_005085682.1	epimerase family protein SDR39U1	101842569	Sdr39u1	short chain dehydrogenase/reductase family 39U member 1	-	-	-	IPR010099;IPR001509;IPR013549;IPR036291	Epimerase family protein SDR39U1;NAD-dependent epimerase/dehydratase;Domain of unknown function DUF1731;NAD(P)-binding domain superfamily	-	-	GO:0050662;GO:0003824	molecular_function;molecular_function	coenzyme binding;catalytic activity	-	-	-
ENSMUSG00000022246	0.380834	0.360898	0.555932	0.417863	-0.344483	0.0193585	Rai14	-	A0A1U7QS40	ankycorbin isoform X1	XP_005078063.1	ankycorbin isoform X1	101839752	Rai14	retinoic acid induced 14	-	-	-	IPR036770;IPR002110;IPR020683	Ankyrin repeat-containing domain superfamily;Ankyrin repeat;Ankyrin repeat-containing domain	-	-	-	-	-	-	-	-
ENSMUSG00000022265	0.346814	0.00202004	0.506131	1.62507	-2.69219	0.000299651	Ank	-	Q3UG85	Progressive ankylosis	NP_065065.3	progressive ankylosis protein	11732	Ank	progressive ankylosis	O	PF07260	Progressive ankylosis protein (ANKH)	IPR009887	Progressive ankylosis	ENOG410IH1E;ENOG410ZCHM	-;-	GO:0035435;GO:0030505;GO:0016021;GO:0030504;GO:0016020;GO:0005315;GO:0005886;GO:0005887;GO:0015114;GO:0030500	biological_process;biological_process;cellular_component;molecular_function;cellular_component;molecular_function;cellular_component;cellular_component;molecular_function;biological_process	phosphate ion transmembrane transport;inorganic diphosphate transport;integral component of membrane;inorganic diphosphate transmembrane transporter activity;membrane;inorganic phosphate transmembrane transporter activity;plasma membrane;integral component of plasma membrane;phosphate ion transmembrane transporter activity;regulation of bone mineralization	-	-	-
ENSMUSG00000022269	0.0784529	0.0831906	0.397292	0.383791	-2.22792	0.00402466	Marchf11	ENSRNOG00000024461	F1LSY5	E3 ubiquitin-protein ligase MARCH11	NP_001095298.1	E3 ubiquitin-protein ligase MARCH11	499558	Marchf11	membrane associated ring-CH-type finger 11	O	PF12906	RING-variant domain	IPR013083;IPR033275;IPR011016	Zinc finger, RING/FYVE/PHD-type;E3 ubiquitin-protein ligase MARCH-like;Zinc finger, RING-CH-type	COG5183;KOG1609	Protein involved in mRNA turnover and stability;Protein involved in mRNA turnover and stability	GO:0008270;GO:0016020;GO:0046872;GO:0016021	molecular_function;cellular_component;molecular_function;cellular_component	zinc ion binding;membrane;metal ion binding;integral component of membrane	-	-	-
ENSMUSG00000022280	0.896772	0.960592	1.27065	1.2248	-0.381533	0.00543477	Rnf19a	ENSRNOG00000009658	D3ZXM0	Ring finger protein	NP_001124032.1	E3 ubiquitin-protein ligase RNF19A	362900	Rnf19a	ring finger protein 19A, RBR E3 ubiquitin protein ligase	O	PF01485	IBR domain, a half RING-finger domain	IPR031127;IPR001841;IPR013083;IPR002867	E3 ubiquitin ligase RBR family;Zinc finger, RING-type;Zinc finger, RING/FYVE/PHD-type;IBR domain	ENOG410XP9Y;KOG1815	-;Predicted E3 ubiquitin ligase	GO:0005737;GO:0000209;GO:0004842;GO:0016020;GO:0005813;GO:0061630;GO:0016740;GO:0016567;GO:0016021;GO:0000151;GO:0031624;GO:0046872;GO:0032436	cellular_component;biological_process;molecular_function;cellular_component;cellular_component;molecular_function;molecular_function;biological_process;cellular_component;cellular_component;molecular_function;molecular_function;biological_process	cytoplasm;protein polyubiquitination;ubiquitin-protein transferase activity;membrane;centrosome;ubiquitin protein ligase activity;transferase activity;protein ubiquitination;integral component of membrane;ubiquitin ligase complex;ubiquitin conjugating enzyme binding;metal ion binding;positive regulation of proteasomal ubiquitin-dependent protein catabolic process	-	-	-
ENSMUSG00000022307	0.211759	0.275153	0.380556	0.363919	-0.563494	0.0245288	Oxr1	ENSRNOG00000056487	A0A0G2K7Y2	Oxidation resistance protein 1	XP_017450107.1;XP_017450108.1;NP_001184836.1	-;-;oxidation resistance protein 1 isoform 1	117520	Oxr1	oxidation resistance 1	O	PF01476;PF07534	LysM domain;TLD	IPR006571;IPR018392;IPR036779	TLDc domain;LysM domain;LysM domain superfamily	-	-	GO:0016491;GO:0007628;GO:0055114;GO:0043524;GO:0071447;GO:0005654;GO:1903204;GO:0005739;GO:0051402;GO:0005730;GO:1900408;GO:0043231;GO:1902083	molecular_function;biological_process;biological_process;biological_process;biological_process;cellular_component;biological_process;cellular_component;biological_process;cellular_component;biological_process;cellular_component;biological_process	oxidoreductase activity;adult walking behavior;oxidation-reduction process;negative regulation of neuron apoptotic process;cellular response to hydroperoxide;nucleoplasm;negative regulation of oxidative stress-induced neuron death;mitochondrion;neuron apoptotic process;nucleolus;negative regulation of cellular response to oxidative stress;intracellular membrane-bounded organelle;negative regulati…	-	-	-
ENSMUSG00000022324	1.08995	1.83856	4.43587	2.68683	-1.27549	0.0032304	Matn2	ENSMUSG00000022324	A0A0A0MQM7	Matrilin-2	-	-	-	-	-	-	PF10393;PF07645;PF00092;PF14670	Trimeric coiled-coil oligomerisation domain of matrilin;Calcium-binding EGF domain;von Willebrand factor type A domain;Coagulation Factor Xa inhibitory site	IPR019466;IPR036465;IPR013032;IPR009030;IPR030747;IPR000152;IPR000742;IPR036337;IPR001881;IPR002035	Matrilin, coiled-coil trimerisation domain;von Willebrand factor A-like domain superfamily;EGF-like, conserved site;Growth factor receptor cysteine-rich domain superfamily;Matrilin-2;EGF-type aspartate/asparagine hydroxylation site;EGF-like domain;Matrilin, coiled-coil domain superfamily;EGF-like calcium-binding domain;von Willebrand factor, type A	ENOG410IR7H;ENOG410XSTY	-;-	GO:0005578;GO:0005615;GO:0031175;GO:0008347;GO:0005604;GO:0048678;GO:0001764;GO:0007411;GO:0031104;GO:0031012;GO:0005509	;cellular_component;biological_process;biological_process;cellular_component;biological_process;biological_process;biological_process;biological_process;cellular_component;molecular_function	;extracellular space;neuron projection development;glial cell migration;basement membrane;response to axon injury;neuron migration;axon guidance;dendrite regeneration;extracellular matrix;calcium ion binding	-	-	-
ENSMUSG00000022330	0.39294	1.32138	3.26785	3.49182	-1.9652	1.21072e-06	Osr2	ENSMPUG00000015246	M3YUX7	Uncharacterized protein	-	-	-	-	-	-	PF00096;PF13912	Zinc finger, C2H2 type;C2H2-type zinc finger	IPR036236;IPR013087	Zinc finger C2H2 superfamily;Zinc finger C2H2-type	KOG1721;COG5048	FOG: Zn-finger;FOG: Zn-finger	GO:0009792;GO:0035115;GO:0072498;GO:0042476;GO:0001823;GO:0045893;GO:0042474;GO:0030154;GO:0060322;GO:0060349;GO:0003676;GO:0008284;GO:0036023;GO:0006366;GO:0033687;GO:0000122;GO:0001227;GO:0045944;GO:0043565;GO:0001656;GO:0001228;GO:0060021;GO:0010628;GO:0050679;GO:0035116;GO:0060272;GO:0042733;GO:0030501;GO:0061029;GO:0000977;GO:0002062;GO:0005634;GO:0048704	biological_process;biological_process;biological_process;biological_process;biological_process;biological_process;biological_process;biological_process;biological_process;biological_process;molecular_function;biological_process;biological_process;biological_process;biological_process;biological_process;molecular_function;biological_process;molecular_function;biological_process;molecular_function;…	embryo development ending in birth or egg hatching;embryonic forelimb morphogenesis;embryonic skeletal joint development;odontogenesis;mesonephros development;positive regulation of transcription, DNA-templated;middle ear morphogenesis;cell differentiation;head development;bone morphogenesis;nucleic acid binding;positive regulation of cell proliferation;embryonic skeletal limb joint morphogenesis…	-	-	-
ENSMUSG00000022340	0.0420819	1.47464	0.823054	5.01068	-2.10863	0.0486883	Sybu	ENSRNOG00000004200	F1LUC0	Similar to RIKEN cDNA 5730410E15 gene	XP_006241678.1;XP_006226125.1	-;syntabulin isoform X2	500865	Sybu	syntabulin	O	PF15290	olgi-localised syntaxin-1-binding clamp	IPR026198;IPR028197	Syntabulin;Syntaphilin/Syntabulin	ENOG410IGP3;ENOG410XQEB	-;-	GO:0060074;GO:0035774;GO:1990048;GO:0019894;GO:0008017;GO:0017075;GO:1904115;GO:0019896;GO:0031982;GO:0061178;GO:0097433;GO:0043231;GO:0005874;GO:0060025	biological_process;biological_process;biological_process;molecular_function;molecular_function;molecular_function;cellular_component;biological_process;cellular_component;biological_process;cellular_component;cellular_component;cellular_component;biological_process	synapse maturation;positive regulation of insulin secretion involved in cellular response to glucose stimulus;anterograde neuronal dense core vesicle transport;kinesin binding;microtubule binding;syntaxin-1 binding;axon cytoplasm;axonal transport of mitochondrion;vesicle;regulation of insulin secretion involved in cellular response to glucose stimulus;dense body;intracellular membrane-bounded org…	-	-	-
ENSMUSG00000022346	12.689	11.441	16.1748	16.3189	-0.386053	0.0161873	Myc	ENSMUSG00000022346	F8WID3	Myc proto-oncogene protein	-	-	-	-	-	-	PF01056;PF02344;PF00010	Myc amino-terminal region;Myc leucine zipper domain;Helix-loop-helix DNA-binding domain	IPR036638;IPR003327;IPR011598;IPR012682;IPR002418	Helix-loop-helix DNA-binding domain superfamily;Leucine zipper, Myc;Myc-type, basic helix-loop-helix (bHLH) domain;Transcription regulator Myc, N-terminal;Transcription regulator Myc	ENOG41124Q3;ENOG410IFSM	-;-	GO:0003700;GO:0044330;GO:0003690;GO:0071364;GO:0008284;GO:0071407;GO:0006848;GO:1904385;GO:0006351;GO:0007007;GO:0021854;GO:0044752;GO:0006352;GO:0046983;GO:0003677;GO:1904586;GO:0009812;GO:0002082;GO:0001701;GO:0045023;GO:0032355;GO:1903862;GO:0006366;GO:0097421;GO:0060548;GO:0045944;GO:0043565;GO:0019087;GO:1990646;GO:0046982;GO:0046325;GO:0071409;GO:1903841;GO:0014911;GO:0046722;GO:0048661;GO:…	molecular_function;biological_process;molecular_function;biological_process;biological_process;biological_process;biological_process;biological_process;biological_process;biological_process;biological_process;biological_process;biological_process;molecular_function;molecular_function;biological_process;biological_process;biological_process;biological_process;biological_process;biological_process;…	DNA binding transcription factor activity;canonical Wnt signaling pathway involved in positive regulation of wound healing;double-stranded DNA binding;cellular response to epidermal growth factor stimulus;positive regulation of cell proliferation;cellular response to organic cyclic compound;pyruvate transport;cellular response to angiotensin;transcription, DNA-templated;inner mitochondrial membra…	-	-	-
ENSMUSG00000022358	0.555592	0.621967	0.757183	0.947571	-0.484519	0.0803048	Fbxo32	-	A0A1S3GG68	F-box only protein 32 isoform X1	XP_012887705.1	F-box only protein 32 isoform X1	105997730	Fbxo32	F-box protein 32	-	-	-	IPR036047	F-box-like domain superfamily	-	-	-	-	-	-	-	-
ENSMUSG00000022371	1.89562	2.55722	4.80871	3.97452	-0.96493	0.00504955	Col14a1	ENSMUSG00000022371	K3W4R4	Collagen alpha-1	-	-	-	-	-	-	PF00041;PF00092;PF01391	ibronectin type III domain;von Willebrand factor type A domain;Collagen triple helix repeat (20 copies)	IPR013320;IPR036465;IPR003961;IPR001791;IPR013783;IPR008160;IPR036116;IPR002035	Concanavalin A-like lectin/glucanase domain superfamily;von Willebrand factor A-like domain superfamily;Fibronectin type III;Laminin G domain;Immunoglobulin-like fold;Collagen triple helix repeat;Fibronectin type III superfamily;von Willebrand factor, type A	ENOG410Y01G;KOG3544	-;Collagens (type IV and type XIII), and related proteins	-	-	-	-	-	-
ENSMUSG00000022383	1.27161	1.21578	3.31455	3.43589	-1.39165	0.0713362	Ppara	-	Q542P9	Peroxisome proliferator activated receptor alpha, isoform CRA_a	NP_001106889.1;NP_035274.2;XP_006520682.1;XP_011243821.1;XP_011243819.1;XP_006520684.1;XP_006520683.1;XP_011243818.1;XP_006520686.1;XP_006520685.1	-;peroxisome proliferator-activated receptor alpha;-;-;-;-;-;-;-;-	19013	Ppara	peroxisome proliferator activated receptor alpha	O	PF00105;PF00104	Zinc finger, C4 type (two domains);Ligand-binding domain of nuclear hormone receptor	IPR003076;IPR003074;IPR000536;IPR001723;IPR001628;IPR013088;IPR035500	Peroxisome proliferator-activated receptor alpha;Peroxisome proliferator-activated receptor;Nuclear hormone receptor, ligand-binding domain;Nuclear hormone receptor;Zinc finger, nuclear hormone receptor-type;Zinc finger, NHR/GATA-type;Nuclear hormone receptor-like domain superfamily	KOG3575;ENOG410XRZC	FOG: Hormone receptors;-	GO:0097371;GO:0051525;GO:0035095;GO:0003700;GO:0072369;GO:0001223;GO:0007507;GO:0045893;GO:0006631;GO:0008134;GO:0019904;GO:0005634;GO:0006366;GO:0000122;GO:0005654;GO:0010871;GO:1902894;GO:0000978;GO:0045944;GO:0008289;GO:0043565;GO:0003707;GO:1901215;GO:0045776;GO:0031624;GO:0006351;GO:0050728;GO:0010891;GO:0001103;GO:0001077;GO:0008270;GO:0008144;GO:0032868;GO:0010887;GO:2000678;GO:0042157;GO:…	molecular_function;molecular_function;biological_process;molecular_function;biological_process;molecular_function;biological_process;biological_process;biological_process;molecular_function;molecular_function;cellular_component;biological_process;biological_process;cellular_component;biological_process;biological_process;molecular_function;biological_process;molecular_function;molecular_function;…	MDM2/MDM4 family protein binding;NFAT protein binding;behavioral response to nicotine;DNA binding transcription factor activity;regulation of lipid transport by positive regulation of transcription from RNA polymerase II promoter;transcription coactivator binding;heart development;positive regulation of transcription, DNA-templated;fatty acid metabolic process;transcription factor binding;protein…	K07294;K07294;K07294;K07294;K07294;K07294;K07294	ko04024;ko04920;ko05160;ko04932;ko04922;ko04931;ko03320	cAMP signaling pathway;Adipocytokine signaling pathway;Hepatitis C;Non-alcoholic fatty liver disease (NAFLD);Glucagon signaling pathway;Insulin resistance;PPAR signaling pathway
ENSMUSG00000022386	0.094796	0.686125	1.48627	1.2712	-1.86687	0.00203792	Trmu	ENSRNOG00000016465	D3ZLU4	Mitochondrial tRNA-specific 2-thiouridylase 1	NP_001129348.1	mitochondrial tRNA-specific 2-thiouridylase 1	362976	Trmu	tRNA 5-methylaminomethyl-2-thiouridylate methyltransferase	O	PF03054	tRNA methyl transferase	IPR014729;IPR004506;IPR023382	Rossmann-like alpha/beta/alpha sandwich fold;tRNA-specific 2-thiouridylase;Adenine nucleotide alpha hydrolase-like domains	-	-	GO:0008033;GO:0016783;GO:0016740;GO:0008168;GO:0032259	biological_process;molecular_function;molecular_function;molecular_function;biological_process	tRNA processing;sulfurtransferase activity;transferase activity;methyltransferase activity;methylation	-	-	-
ENSMUSG00000022408	0.535464	0.0105472	0.627329	2.27756	-2.74874	0.0512528	Fam83f	ENSMUSG00000022408	A0A0R4J033	Expressed sequence AW544981	NP_666098.2	protein FAM83F	213956	Fam83f	family with sequence similarity 83, member F	O	PF07894	Protein of unknown function (DUF1669)	IPR012461	FAM83	-	-	-	-	-	-	-	-
ENSMUSG00000022441	0.863749	0.757362	1.11259	2.04004	-0.946544	0.0211375	Efcab6	ENSRNOG00000011094	F1LZH7	EF-hand calcium-binding domain 6	-	-	-	-	-	-	PF13833;PF08976;PF13202	-hand domain pair;-hand domain;hand	IPR018247;IPR011992;IPR002048;IPR015070	EF-Hand 1, calcium-binding site;EF-hand domain pair;EF-hand domain;DJBP, EF-hand domain	COG5126;KOG0027	Ca2+-binding protein (EF-Hand superfamily);Calmodulin and related proteins (EF-Hand superfamily)	GO:0005654;GO:0005509	cellular_component;molecular_function	nucleoplasm;calcium ion binding	-	-	-
ENSMUSG00000022462	9.38118	10.4866	15.6059	14.5884	-0.557452	4.32756e-09	Slc38a2	-	A0A091D883	Sodium-coupled neutral amino acid transporter 2	XP_010636660.1	sodium-coupled neutral amino acid transporter 2 isoform X1	104872184	Slc38a2	solute carrier family 38 member 2	-	PF01490	Transmembrane amino acid transporter protein	IPR013057	Amino acid transporter, transmembrane domain	-	-	GO:0016020;GO:0016021	cellular_component;cellular_component	membrane;integral component of membrane	-	-	-
ENSMUSG00000022505	0.213902	0.184983	1.08793	1.47052	-2.63294	7.67576e-06	Emp2	-	Q548I4	Epithelial membrane protein 2	NP_031955.2	epithelial membrane protein 2	13731	Emp2	epithelial membrane protein 2	O	PF00822	PMP-22/EMP/MP20/Claudin family	IPR004032;IPR003933;IPR004031	PMP-22/EMP/MP20;Epithelial membrane protein 2;PMP-22/EMP/MP20/Claudin superfamily	ENOG4111QXD;ENOG410IH06	-;-	GO:0005737;GO:0045022;GO:0045765;GO:0031410;GO:0007155;GO:0032147;GO:0072659;GO:0001913;GO:0010594;GO:0005886;GO:0016021;GO:0009986;GO:0032060;GO:0005178;GO:0008284;GO:0001954;GO:0045121;GO:0070252;GO:0019900;GO:0016477;GO:2001046;GO:2001212;GO:0043549;GO:0007160;GO:0016020;GO:0008219;GO:0001952;GO:0045177;GO:0005829;GO:0001765;GO:0043534;GO:0005794;GO:0034394;GO:0019901;GO:0016324;GO:0003093;GO:…	cellular_component;biological_process;biological_process;cellular_component;biological_process;biological_process;biological_process;biological_process;biological_process;cellular_component;cellular_component;cellular_component;biological_process;molecular_function;biological_process;biological_process;cellular_component;biological_process;molecular_function;biological_process;biological_process;…	cytoplasm;early endosome to late endosome transport;regulation of angiogenesis;cytoplasmic vesicle;cell adhesion;activation of protein kinase activity;protein localization to plasma membrane;T cell mediated cytotoxicity;regulation of endothelial cell migration;plasma membrane;integral component of membrane;cell surface;bleb assembly;integrin binding;positive regulation of cell proliferation;posit…	-	-	-
ENSMUSG00000022538	0.719652	0.896117	1.23807	1.11728	-0.486244	0.0375189	Lsg1	ENSCGRG00000014617;ENSCGRG00001019846	G3GSI7	Large subunit GTPase 1-like	XP_007630968.1;XP_003495431.1	-;large subunit GTPase 1 homolog	100773753	Lsg1	large 60S subunit nuclear export GTPase 1	-	PF01926	50S ribosome-binding GTPase	IPR030378;IPR027417;IPR006073	Circularly permuted (CP)-type guanine nucleotide-binding (G) domain;P-loop containing nucleoside triphosphate hydrolase;GTP binding domain	-	-	GO:0016604;GO:0005525;GO:0015030;GO:0005783;GO:0051168;GO:0005829;GO:0003924;GO:0005634	cellular_component;molecular_function;cellular_component;cellular_component;biological_process;cellular_component;molecular_function;cellular_component	nuclear body;GTP binding;Cajal body;endoplasmic reticulum;nuclear export;cytosol;GTPase activity;nucleus	K14539	ko03008	Ribosome biogenesis in eukaryotes
ENSMUSG00000022546	0.00339386	0.00368885	0.193043	0.222713	-0.548965	0.0613021	Gpt	-	Q566C3	Alanine aminotransferase 1	NP_877957.1	alanine aminotransferase 1	76282	Gpt	glutamic pyruvic transaminase, soluble	O	PF00155	Aminotransferase class I and II	IPR015421;IPR015424;IPR004839;IPR015422	Pyridoxal phosphate-dependent transferase, major domain;Pyridoxal phosphate-dependent transferase;Aminotransferase, class I/classII;Pyridoxal phosphate-dependent transferase domain 1	COG0436;KOG0258	Aspartate/tyrosine/aromatic aminotransferase;Alanine aminotransferase	GO:0008483;GO:0030170;GO:0005615;GO:0016740;GO:0009058;GO:0003824	molecular_function;molecular_function;cellular_component;molecular_function;biological_process;molecular_function	transaminase activity;pyridoxal phosphate binding;extracellular space;transferase activity;biosynthetic process;catalytic activity	K00814;K00814;K00814;K00814;K00814;K00814	ko01210;ko00710;ko01230;ko00250;ko01200;ko00220	2-Oxocarboxylic acid metabolism;Carbon fixation in photosynthetic organisms;Biosynthesis of amino acids;Alanine, aspartate and glutamate metabolism;Carbon metabolism;Arginine biosynthesis
ENSMUSG00000022555	0.967769	0.993782	1.7602	1.31452	-0.599627	0.0350023	Dgat1	-	Q54AA6	O-acyltransferase	NP_034176.1	diacylglycerol O-acyltransferase 1	13350	Dgat1	diacylglycerol O-acyltransferase 1	O	PF03062	MBOAT, membrane-bound O-acyltransferase family	IPR027251;IPR004299;IPR014371	Diacylglycerol O-acyltransferase 1;Membrane bound O-acyl transferase, MBOAT;Sterol O-acyltransferase, ACAT/DAG/ARE types	COG5056;KOG0380	Acyl-CoA cholesterol acyltransferase;Sterol O-acyltransferase/Diacylglycerol O-acyltransferase	GO:0055089;GO:0019915;GO:0046339;GO:0016746;GO:0003846;GO:0034379;GO:0004144;GO:0016020;GO:0008374;GO:0035336;GO:0016740;GO:0005783;GO:0016021;GO:0019432;GO:0043231;GO:0005789	biological_process;biological_process;biological_process;molecular_function;molecular_function;biological_process;molecular_function;cellular_component;molecular_function;biological_process;molecular_function;cellular_component;cellular_component;biological_process;cellular_component;cellular_component	fatty acid homeostasis;lipid storage;diacylglycerol metabolic process;transferase activity, transferring acyl groups;2-acylglycerol O-acyltransferase activity;very-low-density lipoprotein particle assembly;diacylglycerol O-acyltransferase activity;membrane;O-acyltransferase activity;long-chain fatty-acyl-CoA metabolic process;transferase activity;endoplasmic reticulum;integral component of membra…	K11155;K11155;K11155	ko00830;ko04975;ko00561	Retinol metabolism;Fat digestion and absorption;Glycerolipid metabolism
ENSMUSG00000022560	0.511492	2.17926	2.34354	4.20108	-1.27262	0.027307	Slc52a2	-	A0A1A6GLP3	Uncharacterized protein	-	-	-	-	-	-	PF06237	Protein of unknown function (DUF1011)	IPR009357	Solute carrier family 52, riboflavin transporter	-	-	GO:0032218;GO:0005887;GO:0016020;GO:0032217;GO:0016021	biological_process;cellular_component;cellular_component;molecular_function;cellular_component	riboflavin transport;integral component of plasma membrane;membrane;riboflavin transmembrane transporter activity;integral component of membrane	-	-	-
ENSMUSG00000022580	0.295331	0.600005	1.22144	1.40376	-1.43145	0.0142901	Rhpn1	ENSMUSG00000022580	E9Q7Q7	Rhophilin-1	NP_001156937.1	rhophilin-1 isoform 1	14787	Rhpn1	rhophilin, Rho GTPase binding protein 1	O	PF03097;PF00595;PF02185	BRO1-like domain;PDZ domain (Also known as DHR or GLGF);Hr1 repeat	IPR036274;IPR038499;IPR036034;IPR004328;IPR001478;IPR011072	HR1 repeat superfamily;BRO1 domain superfamily;PDZ superfamily;BRO1 domain;PDZ domain;HR1 rho-binding domain	KOG2220;ENOG410XQX6	Predicted signal transduction protein;-	GO:0007165	biological_process	signal transduction	-	-	-
ENSMUSG00000022595	0.0139834	0.0669971	14.3402	15.032	-1.98949	0.0235554	Lypd2	ENSCGRG00000006617;ENSCGRG00001013365	G3I918	Ly6/PLAUR domain-containing protein 2	XP_007607704.1;XP_003511565.1	-;ly6/PLAUR domain-containing protein 2	100767315	Lypd2	LY6/PLAUR domain containing 2	-	PF00087	Snake toxin and toxin-like protein	IPR018363;IPR035076;IPR016054	CD59 antigen, conserved site;Snake toxin/toxin-like;Ly-6 antigen/uPA receptor-like	-	-	-	-	-	-	-	-
ENSMUSG00000022602	0.920638	0.713453	1.29876	2.20146	-1.03736	9.76691e-05	Arc	-	A0A1A6GG61	Uncharacterized protein	-	-	-	-	-	-	-	-	IPR023263	Activity-regulated cytoskeleton-associated protein	-	-	-	-	-	-	-	-
ENSMUSG00000022617	0.8098	1.27094	1.79747	1.64214	-0.716766	0.0621368	Chkb	-	Q54AG5	Choline kinase beta, isoform CRA_b	NP_031718.1	choline/ethanolamine kinase	12651	Chkb	choline kinase beta	O	PF01633	Choline/ethanolamine kinase	IPR011009;IPR026712	Protein kinase-like domain superfamily;Choline/Ethanolamine kinase	KOG2686;COG0510	Choline kinase;Predicted choline kinase involved in LPS biosynthesis	GO:0004103;GO:0046474;GO:0006657;GO:0016301;GO:0016310	molecular_function;biological_process;biological_process;molecular_function;biological_process	choline kinase activity;glycerophospholipid biosynthetic process;CDP-choline pathway;kinase activity;phosphorylation	K14156;K14156	ko00564;ko05231	Glycerophospholipid metabolism;Choline metabolism in cancer
ENSMUSG00000022620	1.02585	1.1911	1.87278	2.63505	-0.959605	0.0353362	Arsa	ENSRNOG00000012953	Q32KK2	Arylsulfatase A	XP_017450375.1;NP_001030105.2	-;arylsulfatase A precursor	315222	Arsa	arylsulfatase A	O	PF14707;PF00884	C-terminal region of aryl-sulfatase;Sulfatase	IPR000917;IPR024607;IPR017849;IPR017850	Sulfatase, N-terminal;Sulfatase, conserved site;Alkaline phosphatase-like, alpha/beta/alpha;Alkaline-phosphatase-like, core domain superfamily	KOG3867;COG3119	Sulfatase;Arylsulfatase A and related enzymes	GO:0008152;GO:0005737;GO:0008484;GO:0031232;GO:0007339;GO:0005886;GO:0043627;GO:0016021;GO:0009268;GO:0004065;GO:0004098;GO:0005615;GO:0006914;GO:0007584;GO:0051597;GO:0005764;GO:0005509;GO:0005768;GO:0001669;GO:0070062;GO:0016787;GO:0007417;GO:0003824;GO:0045471	biological_process;cellular_component;molecular_function;cellular_component;biological_process;cellular_component;biological_process;cellular_component;biological_process;molecular_function;molecular_function;cellular_component;biological_process;biological_process;biological_process;cellular_component;molecular_function;cellular_component;cellular_component;cellular_component;molecular_function;…	metabolic process;cytoplasm;sulfuric ester hydrolase activity;extrinsic component of external side of plasma membrane;binding of sperm to zona pellucida;plasma membrane;response to estrogen;integral component of membrane;response to pH;arylsulfatase activity;cerebroside-sulfatase activity;extracellular space;autophagy;response to nutrient;response to methylmercury;lysosome;calcium ion binding;end…	K01134;K01134	ko04142;ko00600	Lysosome;Sphingolipid metabolism
ENSMUSG00000022622	0.891074	0.563416	1.30455	1.41643	-0.87231	0.0330152	Acr	-	Q3ZB06	Acr protein	-	-	11434	Acr	acrosin prepropeptide	O	PF00089	Trypsin	IPR009003;IPR018114;IPR033116;IPR001254;IPR012267;IPR001314	Peptidase S1, PA clan;Serine proteases, trypsin family, histidine active site;Serine proteases, trypsin family, serine active site;Serine proteases, trypsin domain;Peptidase S1A, acrosin;Peptidase S1A, chymotrypsin family	KOG3627;COG5640	Trypsin;Secreted trypsin-like serine protease	GO:0008233;GO:0006508;GO:0008236;GO:0004252;GO:0001669;GO:0016787	molecular_function;biological_process;molecular_function;molecular_function;cellular_component;molecular_function	peptidase activity;proteolysis;serine-type peptidase activity;serine-type endopeptidase activity;acrosomal vesicle;hydrolase activity	-	-	-
ENSMUSG00000022656	0.104693	0.280338	0.404102	0.617589	-1.36073	0.00538156	Nectin3	ENSNLEG00000004049	G1QVD8	Nectin cell adhesion molecule 3	-	-	100579224	NECTIN3	nectin cell adhesion molecule 3	-	PF08205;PF07686	CD80-like C2-set immunoglobulin domain;Immunoglobulin V-set domain	IPR007110;IPR036179;IPR003599;IPR033319;IPR013162;IPR013783;IPR013106	Immunoglobulin-like domain;Immunoglobulin-like domain superfamily;Immunoglobulin subtype;Nectin-3;CD80-like, immunoglobulin C2-set;Immunoglobulin-like fold;Immunoglobulin V-set domain	ENOG410ZRVN;ENOG410IGR7	-;-	GO:0042803;GO:0046982;GO:0050839;GO:0007155;GO:0016020;GO:0007286;GO:0005911;GO:0016021	molecular_function;molecular_function;molecular_function;biological_process;cellular_component;biological_process;cellular_component;cellular_component	protein homodimerization activity;protein heterodimerization activity;cell adhesion molecule binding;cell adhesion;membrane;spermatid development;cell-cell junction;integral component of membrane	K06592;K06592	ko04514;ko04520	Cell adhesion molecules (CAMs);Adherens junction
ENSMUSG00000022663	0.455703	0.321952	0.598349	0.684529	-0.67563	0.0116938	Atg3	-	A0A1U7QIR7	Autophagy-related protein 3	XP_005074816.1	ubiquitin-like-conjugating enzyme ATG3	101840815	Atg3	autophagy related 3	-	-	-	IPR007135;IPR007134;IPR019461	Autophagy-related protein 3;Autophagy-related protein 3, N-terminal;Autophagy-related protein 3, C-terminal	-	-	GO:0005737;GO:0015031;GO:0006914	cellular_component;biological_process;biological_process	cytoplasm;protein transport;autophagy	-	-	-
ENSMUSG00000022664	1.15021	1.11772	2.69719	1.41003	-0.779941	0.0728311	Slc35a5	-	A0A1A6H5I9	Uncharacterized protein	-	-	-	-	-	-	PF04142	Nucleotide-sugar transporter	IPR007271	Nucleotide-sugar transporter	-	-	GO:0015165;GO:0016020;GO:0090481;GO:0000139;GO:0016021	molecular_function;cellular_component;biological_process;cellular_component;cellular_component	pyrimidine nucleotide-sugar transmembrane transporter activity;membrane;pyrimidine nucleotide-sugar transmembrane transport;Golgi membrane;integral component of membrane	-	-	-
ENSMUSG00000022672	1.27778	1.28059	2.03776	1.32779	-0.333944	0.0945656	Prkdc	ENSRNOG00000025028	D3ZTN0	Protein kinase, DNA-activated, catalytic polypeptide	XP_003751148.1;XP_003752582.1	-;DNA-dependent protein kinase catalytic subunit isoform X1	360748	Prkdc	protein kinase, DNA-activated, catalytic subunit	O	PF02259;PF08163;PF00454;PF02260	AT domain;NUC194 domain;Phosphatidylinositol 3- and 4-kinase;ATC domain	IPR036940;IPR037706;IPR003151;IPR011009;IPR000403;IPR003152;IPR016024;IPR018936;IPR012582;IPR014009	Phosphatidylinositol 3-/4-kinase, catalytic domain superfamily;DNA-dependent protein kinase catalytic subunit, catalytic domain;PIK-related kinase, FAT;Protein kinase-like domain superfamily;Phosphatidylinositol 3-/4-kinase, catalytic domain;FATC domain;Armadillo-type fold;Phosphatidylinositol 3/4-kinase, conserved site;NUC194;PIK-related kinase	COG5032;KOG0891	Phosphatidylinositol kinase and protein kinases of the PI-3 kinase family;DNA-dependent protein kinase	GO:0031648;GO:0010332;GO:0002360;GO:0000723;GO:0003674;GO:0002328;GO:0032993;GO:0005524;GO:0019899;GO:0003690;GO:0004674;GO:0033151;GO:0007507;GO:0007420;GO:0008630;GO:0030098;GO:0070419;GO:0005730;GO:0008134;GO:0004672;GO:2000773;GO:0019904;GO:0043066;GO:0033152;GO:0005654;GO:0002684;GO:0005958;GO:0002218;GO:0045944;GO:0008283;GO:0033153;GO:0032991;GO:0001933;GO:0016301;GO:2001229;GO:0006303;GO:…	biological_process;biological_process;biological_process;biological_process;molecular_function;biological_process;cellular_component;molecular_function;molecular_function;molecular_function;molecular_function;biological_process;biological_process;biological_process;biological_process;biological_process;cellular_component;cellular_component;molecular_function;molecular_function;biological_process;…	protein destabilization;response to gamma radiation;T cell lineage commitment;telomere maintenance;molecular_function;pro-B cell differentiation;protein-DNA complex;ATP binding;enzyme binding;double-stranded DNA binding;protein serine/threonine kinase activity;V(D)J recombination;heart development;brain development;intrinsic apoptotic signaling pathway in response to DNA damage;lymphocyte differe…	K06642;K06642	ko04110;ko03450	Cell cycle;Non-homologous end-joining
ENSMUSG00000022687	3.35375	2.45001	3.57949	5.13281	-0.534466	0.0487146	Boc	ENSMUSG00000022687	D3Z763	Brother of CDO	NP_766094.1	brother of CDO precursor	117606	Boc	biregional cell adhesion molecule-related/down-regulated by oncogenes (Cdon) binding protein	O	PF00041;PF13927;PF07679;PF16625;PF00047	ibronectin type III domain;Immunoglobulin domain;Immunoglobulin I-set domain;Unstructured linking region I-set and fnIII on Brother of CDO;Immunoglobulin domain	IPR007110;IPR036179;IPR003599;IPR003961;IPR013151;IPR003598;IPR013783;IPR013098;IPR036116;IPR032982	Immunoglobulin-like domain;Immunoglobulin-like domain superfamily;Immunoglobulin subtype;Fibronectin type III;Immunoglobulin;Immunoglobulin subtype 2;Immunoglobulin-like fold;Immunoglobulin I-set;Fibronectin type III superfamily;Brother of CDO	ENOG410XSVT;ENOG410IHIH	-;-	GO:0005654;GO:0044295;GO:0016020;GO:0005887;GO:0016021;GO:0007411;GO:0007224;GO:0045663	cellular_component;cellular_component;cellular_component;cellular_component;cellular_component;biological_process;biological_process;biological_process	nucleoplasm;axonal growth cone;membrane;integral component of plasma membrane;integral component of membrane;axon guidance;smoothened signaling pathway;positive regulation of myoblast differentiation	K20020;K20020	ko04360;ko04340	Axon guidance;Hedgehog signaling pathway
ENSMUSG00000022710	0.346037	0.396648	0.511881	0.468632	-0.355787	0.0214908	Usp7	ENSMUSG00000022710	E9PXY8	Ubiquitin carboxyl-terminal hydrolase 7	XP_006522201.1	ubiquitin carboxyl-terminal hydrolase 7 isoform X1	252870	Usp7	ubiquitin specific peptidase 7	O	PF00443;PF12436;PF00917;PF14533	Ubiquitin carboxyl-terminal hydrolase;ICP0-binding domain of Ubiquitin-specific protease 7;MATH domain;Ubiquitin-specific protease C-terminal	IPR001394;IPR002083;IPR018200;IPR008974;IPR024729;IPR028889;IPR029346	Peptidase C19, ubiquitin carboxyl-terminal hydrolase;MATH/TRAF domain;Ubiquitin specific protease, conserved site;TRAF-like;Ubiquitin carboxyl-terminal hydrolase 7, ICP0-binding domain;Ubiquitin specific protease domain;Ubiquitin carboxyl-terminal hydrolase, C-terminal	COG5077;KOG1863	Ubiquitin carboxyl-terminal hydrolase;Ubiquitin carboxyl-terminal hydrolase	GO:0032088;GO:0032435;GO:0004843;GO:0010216;GO:0004197;GO:0008134;GO:0050821;GO:0006283;GO:0032991;GO:0006511;GO:0031625;GO:0051090;GO:0036459;GO:1901537;GO:0005829;GO:0035520;GO:0071108;GO:0016579;GO:0002039;GO:1990380;GO:0008022;GO:0005634	biological_process;biological_process;molecular_function;biological_process;molecular_function;molecular_function;biological_process;biological_process;cellular_component;biological_process;molecular_function;biological_process;molecular_function;biological_process;cellular_component;biological_process;biological_process;biological_process;molecular_function;molecular_function;molecular_function;…	negative regulation of NF-kappaB transcription factor activity;negative regulation of proteasomal ubiquitin-dependent protein catabolic process;thiol-dependent ubiquitin-specific protease activity;maintenance of DNA methylation;cysteine-type endopeptidase activity;transcription factor binding;protein stabilization;transcription-coupled nucleotide-excision repair;protein-containing complex;ubiquit…	-	-	-
ENSMUSG00000022723	0.441543	0.402866	0.896812	0.724956	-0.89762	3.17724e-12	Crybg3	-	A0A061I9Q2	Ricin B lectin containing protein	-	-	-	-	-	-	PF00652;PF00030	Ricin-type beta-trefoil lectin domain;Beta/Gamma crystallin	IPR035992;IPR000772;IPR011024;IPR001064	Ricin B-like lectins;Ricin B, lectin domain;Gamma-crystallin-like;Beta/gamma crystallin	-	-	GO:0030246	molecular_function	carbohydrate binding	-	-	-
ENSMUSG00000022724	0.986854	0.716377	1.54663	1.84117	-0.94443	0.00120951	Riox2	-	A0A1A6GI35	Uncharacterized protein	-	-	-	-	-	-	PF08007	Cupin superfamily protein	IPR003347	JmjC domain	-	-	-	-	-	-	-	-
ENSMUSG00000022754	3.05177	3.84998	22.4993	9.69789	-1.90533	0.057559	Tmem45a	ENSMUSG00000022754	Q8BFU6	Transmembrane protein 45A	NP_062605.2	transmembrane protein 45A	56277	Tmem45a	transmembrane protein 45a	O	PF04819	amily of unknown function (DUF716)	IPR006904	Protein of unknown function DUF716 (TMEM45)	ENOG410IG9I;ENOG410ZTA1	-;-	GO:0016020;GO:0016021	cellular_component;cellular_component	membrane;integral component of membrane	-	-	-
ENSMUSG00000022772	0.261001	0.305616	0.971278	0.500845	-1.35096	7.10774e-05	Senp5	ENSRNOG00000024794;ENSRNOG00000048136	D4A2S8	Sentrin-specific protease 5	XP_006248537.1;XP_221369.2	-;sentrin-specific protease 5 isoform X2	303874;103689978	Senp5;LOC103689978	SUMO specific peptidase 5;sentrin-specific protease 5	O;I	PF02902	Ulp1 protease family, C-terminal catalytic domain	IPR003653;IPR033465	Ulp1 protease family, C-terminal catalytic domain;SENP5 peptidase	KOG0778;COG5160	Protease, Ulp1 family;Protease, Ulp1 family	GO:0007049;GO:0006508;GO:0070139;GO:0004175;GO:0016929;GO:0008234;GO:0016926;GO:0005730;GO:0005634	biological_process;biological_process;molecular_function;molecular_function;molecular_function;molecular_function;biological_process;cellular_component;cellular_component	cell cycle;proteolysis;SUMO-specific endopeptidase activity;endopeptidase activity;SUMO-specific protease activity;cysteine-type peptidase activity;protein desumoylation;nucleolus;nucleus	-	-	-
ENSMUSG00000022780	0.0117713	0.0210933	1.93056	0.0180531	-0.700281	0.0673097	Meltf	-	Q544J8	Antigen p97	NP_038928.1	melanotransferrin precursor	30060	Meltf	melanotransferrin	O	PF00405	Transferrin	IPR016357;IPR018195;IPR001156	Transferrin;Transferrin family, iron binding site;Transferrin-like domain	ENOG410XQ36;ENOG410IEAI	-;-	GO:0005506;GO:0046658;GO:0010756;GO:0005615;GO:0090091;GO:0097286;GO:0009986;GO:0005576;GO:1900025	molecular_function;cellular_component;biological_process;cellular_component;biological_process;biological_process;cellular_component;cellular_component;biological_process	iron ion binding;anchored component of plasma membrane;positive regulation of plasminogen activation;extracellular space;positive regulation of extracellular matrix disassembly;iron ion import;cell surface;extracellular region;negative regulation of substrate adhesion-dependent cell spreading	-	-	-
ENSMUSG00000022783	0.577305	0.634051	1.3294	1.50378	-1.18518	3.14891e-07	Spag6l	-	Q497N2	Sperm associated antigen 6	NP_056588.1	sperm-associated antigen 6	50525	Spag6l	sperm associated antigen 6-like	O	PF02985;PF00514	HEAT repeat;Armadillo/beta-catenin-like repeat	IPR016024;IPR011989;IPR000357;IPR000225	Armadillo-type fold;Armadillo-like helical;HEAT repeat;Armadillo	COG5064;KOG0166	Karyopherin (importin) alpha;Karyopherin (importin) alpha	GO:0097228;GO:1990716;GO:0021591;GO:0030317;GO:0007288	cellular_component;cellular_component;biological_process;biological_process;biological_process	sperm principal piece;axonemal central apparatus;ventricular system development;flagellated sperm motility;sperm axoneme assembly	-	-	-
ENSMUSG00000022788	0.435388	0.43631	0.816079	0.773995	-0.820293	0.0629617	Fgd4	ENSMUSG00000022788	F8WGX0	FYVE, RhoGEF and PH domain-containing protein 4	-	-	-	-	-	-	PF00621;PF00169;PF01363	RhoGEF domain;PH domain;YVE zinc finger	IPR017455;IPR001849;IPR000306;IPR035899;IPR000219;IPR037742;IPR011993;IPR013083;IPR035941	Zinc finger, FYVE-related;Pleckstrin homology domain;FYVE zinc finger;Dbl homology (DH) domain superfamily;Dbl homology (DH) domain;FGD4, N-terminal PH domain;PH-like domain superfamily;Zinc finger, RING/FYVE/PHD-type;FGD1-4, C-terminal PH domain	ENOG410XRXV;KOG4424	-;Predicted Rho/Rac guanine nucleotide exchange factor/faciogenital dysplasia protein 3	GO:0065009;GO:0005089;GO:0005085;GO:0035023;GO:0030032;GO:0030027;GO:0030175;GO:0030035;GO:0046872	biological_process;molecular_function;molecular_function;biological_process;biological_process;cellular_component;cellular_component;biological_process;molecular_function	regulation of molecular function;Rho guanyl-nucleotide exchange factor activity;guanyl-nucleotide exchange factor activity;regulation of Rho protein signal transduction;lamellipodium assembly;lamellipodium;filopodium;microspike assembly;metal ion binding	-	-	-
ENSMUSG00000022800	0.938989	0.933214	1.41028	1.24055	-0.455319	4.71162e-05	Fyttd1	ENSSSCG00000027139	I3LCE2	Forty-two-three domain containing 1	XP_003358820.1	UAP56-interacting factor isoform X2	100622532	FYTTD1	forty-two-three domain containing 1	O	PF07078	orty-two-three protein	IPR009782	UAP56-interacting factor	ENOG4111TUX;ENOG410II12	-;-	GO:0016607;GO:0003729;GO:0006406;GO:0005654	cellular_component;molecular_function;biological_process;cellular_component	nuclear speck;mRNA binding;mRNA export from nucleus;nucleoplasm	-	-	-
ENSMUSG00000022801	0.913837	0.877398	1.36035	1.33033	-0.542266	0.00804058	Lrch3	ENSMUSG00000022801	E9QAU9	Leucine-rich repeat and calponin homology domain-containing protein 3	NP_001297603.1;XP_006522587.1	leucine-rich repeat and calponin homology domain-containing protein 3 isoform 4;-	70144	Lrch3	leucine-rich repeats and calponin homology (CH) domain containing 3	O	PF13855;PF00307	Leucine rich repeat;Calponin homology (CH) domain	IPR003591;IPR036872;IPR032675;IPR001611;IPR001715	Leucine-rich repeat, typical subtype;CH domain superfamily;Leucine-rich repeat domain superfamily;Leucine-rich repeat;Calponin homology domain	COG4886;KOG0532	Leucine-rich repeat (LRR) protein;Leucine-rich repeat (LRR) protein, contains calponin homology domain	GO:0005829;GO:0016020;GO:0016021	cellular_component;cellular_component;cellular_component	cytosol;membrane;integral component of membrane	-	-	-
ENSMUSG00000022807	1.00246	1.20332	1.68998	1.71523	-0.58173	0.000504228	Osbpl11	ENSMUSG00000022807	G5E8A0	Oxysterol-binding protein	NP_789810.2	oxysterol-binding protein-related protein 11	106326	Osbpl11	oxysterol binding protein-like 11	O	PF00169;PF01237	PH domain;Oxysterol-binding protein	IPR001849;IPR037239;IPR000648;IPR018494;IPR011993	Pleckstrin homology domain;Oxysterol-binding protein superfamily;Oxysterol-binding protein;Oxysterol-binding protein, conserved site;PH-like domain superfamily	KOG2210;ENOG410XRW6	Oxysterol-binding protein;-	GO:0005654;GO:0045444;GO:0010890;GO:0005794;GO:0006869	cellular_component;biological_process;biological_process;cellular_component;biological_process	nucleoplasm;fat cell differentiation;positive regulation of sequestering of triglyceride;Golgi apparatus;lipid transport	-	-	-
ENSMUSG00000022822	0.877853	0.857533	1.27589	1.27178	-0.509707	0.0102504	Abcc5	ENSRNOG00000029178	A0A0G2K6R4	Multidrug resistance-associated protein 5	-	-	-	-	-	-	PF00664;PF00005	ABC transporter transmembrane region;ABC transporter	IPR003593;IPR003439;IPR017871;IPR030238;IPR036640;IPR027417;IPR011527	AAA+ ATPase domain;ABC transporter-like;ABC transporter, conserved site;Multidrug resistance-associated protein 5;ABC transporter type 1, transmembrane domain superfamily;P-loop containing nucleoside triphosphate hydrolase;ABC transporter type 1, transmembrane domain	-	-	GO:0055085;GO:0042626;GO:0008514;GO:0005524;GO:0015711;GO:0016021;GO:0016020;GO:0016887;GO:0000166	biological_process;molecular_function;molecular_function;molecular_function;biological_process;cellular_component;cellular_component;molecular_function;molecular_function	transmembrane transport;ATPase activity, coupled to transmembrane movement of substances;organic anion transmembrane transporter activity;ATP binding;organic anion transport;integral component of membrane;membrane;ATPase activity;nucleotide binding	-	-	-
ENSMUSG00000022849	0.689409	0.669031	1.22029	0.99514	-0.659833	0.0375762	Hspbap1	-	G3GSQ3	HSPB1-associated protein 1	-	-	100767418	Hspbap1	HSPB1 associated protein 1	-	PF13621	Cupin-like domain	IPR003347;IPR013296	JmjC domain;HSPB1-associated protein 1	-	-	-	-	-	-	-	-
ENSMUSG00000022855	0.264458	0.242856	0.410295	0.269577	-0.375814	0.0593793	Senp2	-	L5JMY8	Sentrin-specific protease 2	-	-	102881618	SENP2	SUMO specific peptidase 2	-	PF02902	Ulp1 protease family, C-terminal catalytic domain	IPR003653	Ulp1 protease family, C-terminal catalytic domain	-	-	GO:0008233;GO:0006508;GO:0008234	molecular_function;biological_process;molecular_function	peptidase activity;proteolysis;cysteine-type peptidase activity	-	-	-
ENSMUSG00000022883	1.04946	1.0292	1.5846	1.73379	-0.63307	0.0373138	Robo1	ENSMUSG00000022883	G5E843	Roundabout homolog 1	NP_062286.2	roundabout homolog 1 precursor	19876	Robo1	roundabout guidance receptor 1	O	PF13927;PF07679;PF00041	Immunoglobulin domain;Immunoglobulin I-set domain;ibronectin type III domain	IPR007110;IPR036179;IPR013106;IPR003599;IPR003961;IPR003598;IPR013783;IPR013098;IPR032986;IPR036116	Immunoglobulin-like domain;Immunoglobulin-like domain superfamily;Immunoglobulin V-set domain;Immunoglobulin subtype;Fibronectin type III;Immunoglobulin subtype 2;Immunoglobulin-like fold;Immunoglobulin I-set;Roundabout homologue 1;Fibronectin type III superfamily	KOG4222;ENOG410XPQS	Axon guidance receptor Dscam;-	GO:0005737;GO:0035025;GO:0030336;GO:0007507;GO:0005886;GO:0007411;GO:0009986;GO:0042802;GO:0002042;GO:0035385;GO:0050772;GO:1900748;GO:0030275;GO:0050925;GO:0033600;GO:0070100;GO:0021836;GO:0043406;GO:0007156;GO:0006919	cellular_component;biological_process;biological_process;biological_process;cellular_component;biological_process;cellular_component;molecular_function;biological_process;biological_process;biological_process;biological_process;molecular_function;biological_process;biological_process;biological_process;biological_process;biological_process;biological_process;biological_process	cytoplasm;positive regulation of Rho protein signal transduction;negative regulation of cell migration;heart development;plasma membrane;axon guidance;cell surface;identical protein binding;cell migration involved in sprouting angiogenesis;Roundabout signaling pathway;positive regulation of axonogenesis;positive regulation of vascular endothelial growth factor signaling pathway;LRR domain binding…	K06753	ko04360	Axon guidance
ENSMUSG00000022893	2.10827	2.30645	3.3512	3.55795	-0.599314	1.26828e-08	Adamts1	-	Q3U0I4	Uncharacterized protein	-	-	11504	Adamts1	a disintegrin-like and metallopeptidase (reprolysin type) with thrombospondin type 1 motif, 1	O	PF01421;PF05986;PF00090;PF01562	Reprolysin (M12B) family zinc metalloprotease;ADAM-TS Spacer 1;Thrombospondin type 1 domain;Reprolysin family propeptide	IPR010294;IPR001590;IPR024079;IPR000884;IPR036383;IPR002870;IPR013274;IPR006586	ADAM-TS Spacer 1;Peptidase M12B, ADAM/reprolysin;Metallopeptidase, catalytic domain superfamily;Thrombospondin type-1 (TSP1) repeat;Thrombospondin type-1 (TSP1) repeat superfamily;Peptidase M12B, propeptide;Peptidase M12B, ADAM-TS1;ADAM, cysteine-rich	KOG3538;ENOG410XPKZ	Disintegrin metalloproteinases with thrombospondin repeats;-	GO:0008270;GO:0006508;GO:0005578;GO:0008237;GO:0004222;GO:0046872	molecular_function;biological_process;;molecular_function;molecular_function;molecular_function	zinc ion binding;proteolysis;;metallopeptidase activity;metalloendopeptidase activity;metal ion binding	-	-	-
ENSMUSG00000022894	0.957064	0.723446	1.43642	1.60895	-0.811531	0.000633962	Adamts5	-	Q6TY19	ADAMTS5	NP_942056.1	A disintegrin and metalloproteinase with thrombospondin motifs 5 precursor	304135	Adamts5	ADAM metallopeptidase with thrombospondin type 1 motif, 5	O	PF01421;PF05986;PF00090;PF01562	Reprolysin (M12B) family zinc metalloprotease;ADAM-TS Spacer 1;Thrombospondin type 1 domain;Reprolysin family propeptide	IPR013276;IPR010294;IPR001590;IPR000884;IPR024079;IPR036383;IPR002870;IPR006586	Peptidase M12B, ADAM-TS5;ADAM-TS Spacer 1;Peptidase M12B, ADAM/reprolysin;Thrombospondin type-1 (TSP1) repeat;Metallopeptidase, catalytic domain superfamily;Thrombospondin type-1 (TSP1) repeat superfamily;Peptidase M12B, propeptide;ADAM, cysteine-rich	ENOG410IND8;ENOG410ZQPN	-;-	GO:0008270;GO:0006508;GO:0005575;GO:0003674;GO:0005578;GO:0008237;GO:0050840;GO:0005615;GO:0004222;GO:0042742;GO:0044691;GO:0046872;GO:0008201	molecular_function;biological_process;cellular_component;molecular_function;;molecular_function;molecular_function;cellular_component;molecular_function;biological_process;biological_process;molecular_function;molecular_function	zinc ion binding;proteolysis;cellular_component;molecular_function;;metallopeptidase activity;extracellular matrix binding;extracellular space;metalloendopeptidase activity;defense response to bacterium;tooth eruption;metal ion binding;heparin binding	-	-	-
ENSMUSG00000022912	3.19326	4.46295	6.88331	5.98671	-0.723495	0.000568483	Pros1	-	Q3TR66	Protein S	NP_035303.1	vitamin K-dependent protein S preproprotein	19128	Pros1	protein S (alpha)	O	PF00008;PF00054;PF07645;PF14670;PF00594	-like domain;Laminin G domain;Calcium-binding EGF domain;Coagulation Factor Xa inhibitory site;Vitamin K-dependent carboxylation/gamma-carboxyglutamic (GLA) domain	IPR033189;IPR013320;IPR013032;IPR009030;IPR001791;IPR000152;IPR000742;IPR035972;IPR001881;IPR018097;IPR000294;IPR017857	Vitamin K-dependent protein S;Concanavalin A-like lectin/glucanase domain superfamily;EGF-like, conserved site;Growth factor receptor cysteine-rich domain superfamily;Laminin G domain;EGF-type aspartate/asparagine hydroxylation site;EGF-like domain;Gamma-carboxyglutamic acid-rich (GLA) domain superfamily;EGF-like calcium-binding domain;EGF-like calcium-binding, conserved site;Gamma-carboxyglutami…	ENOG410IGF6;ENOG410ZTGU	-;-	GO:0005576;GO:0005509;GO:0005615;GO:0030195	cellular_component;molecular_function;cellular_component;biological_process	extracellular region;calcium ion binding;extracellular space;negative regulation of blood coagulation	K03908	ko04610	Complement and coagulation cascades
ENSMUSG00000022962	3.65726	4.02847	5.15191	4.74592	-0.320157	0.0106304	Gart	-	Q3UJP8	Trifunctional purine biosynthetic protein adenosine-3	-	-	14450	Gart	phosphoribosylglycinamide formyltransferase	O	PF00586;PF02769;PF02843;PF02844;PF01071;PF00551	AIR synthase related protein, N-terminal domain;AIR synthase related protein, C-terminal domain;Phosphoribosylglycinamide synthetase, C domain;Phosphoribosylglycinamide synthetase, N domain;Phosphoribosylglycinamide synthetase, ATP-grasp (A) domain;ormyl transferase	IPR037123;IPR011761;IPR011054;IPR016188;IPR010918;IPR036676;IPR020560;IPR013815;IPR002376;IPR000115;IPR016185;IPR020562;IPR004607;IPR036921;IPR004733;IPR001555;IPR020561;IPR036477;IPR020559	Phosphoribosylglycinamide synthetase, C-domain superfamily;ATP-grasp fold;Rudiment single hybrid motif;PurM-like, N-terminal domain;PurM-like, C-terminal domain;PurM-like, C-terminal domain superfamily;Phosphoribosylglycinamide synthetase, C-domain;ATP-grasp fold, subdomain 1;Formyl transferase, N-terminal;Phosphoribosylglycinamide synthetase;Pre-ATP-grasp domain superfamily;Phosphoribosylglycina…	COG0150;COG0151;COG0299;KOG3076;KOG0237	Phosphoribosylaminoimidazole (AIR) synthetase;Phosphoribosylamine-glycine ligase;Folate-dependent phosphoribosylglycinamide formyltransferase PurN;5'-phosphoribosylglycinamide formyltransferase;Glycinamide ribonucleotide synthetase (GARS)/Aminoimidazole ribonucleotide synthetase (AIRS)	GO:0008152;GO:0005737;GO:0016742;GO:0004637;GO:0005524;GO:0016874;GO:0009058;GO:0004644;GO:0006164;GO:0000166;GO:0004641;GO:0003824;GO:0009113;GO:0046872;GO:0006189	biological_process;cellular_component;molecular_function;molecular_function;molecular_function;molecular_function;biological_process;molecular_function;biological_process;molecular_function;molecular_function;molecular_function;biological_process;molecular_function;biological_process	metabolic process;cytoplasm;hydroxymethyl-, formyl- and related transferase activity;phosphoribosylamine-glycine ligase activity;ATP binding;ligase activity;biosynthetic process;phosphoribosylglycinamide formyltransferase activity;purine nucleotide biosynthetic process;nucleotide binding;phosphoribosylformylglycinamidine cyclo-ligase activity;catalytic activity;purine nucleobase biosynthetic proc…	-	-	-
ENSMUSG00000023019	0.668295	1.06796	2.08935	2.60805	-1.39399	0.000196208	Gpd1	-	G3HX67	Glycerol-3-phosphate dehydrogenase [NAD	-	-	100772179	Gpd1	glycerol-3-phosphate dehydrogenase 1	-	PF07479;PF14880;PF01210	NAD-dependent glycerol-3-phosphate dehydrogenase C-terminus;Cytochrome oxidase c assembly;NAD-dependent glycerol-3-phosphate dehydrogenase N-terminus	IPR006109;IPR029208;IPR011128;IPR006168;IPR017751;IPR013328;IPR008927;IPR036291	Glycerol-3-phosphate dehydrogenase, NAD-dependent, C-terminal;Cytochrome c oxidase assembly protein COX14;Glycerol-3-phosphate dehydrogenase, NAD-dependent, N-terminal;Glycerol-3-phosphate dehydrogenase, NAD-dependent;Glycerol-3-phosphate dehydrogenase, NAD-dependent, eukaryotic;6-phosphogluconate dehydrogenase, domain 2;6-phosphogluconate dehydrogenase-like, C-terminal domain superfamily;NAD(P)-…	-	-	GO:0051287;GO:0016491;GO:0055114;GO:0042803;GO:0005975;GO:0004367;GO:0009331;GO:0016616;GO:0046168;GO:0006072	molecular_function;molecular_function;biological_process;molecular_function;biological_process;molecular_function;cellular_component;molecular_function;biological_process;biological_process	NAD binding;oxidoreductase activity;oxidation-reduction process;protein homodimerization activity;carbohydrate metabolic process;glycerol-3-phosphate dehydrogenase [NAD+] activity;glycerol-3-phosphate dehydrogenase complex;oxidoreductase activity, acting on the CH-OH group of donors, NAD or NADP as acceptor;glycerol-3-phosphate catabolic process;glycerol-3-phosphate metabolic process	-	-	-
ENSMUSG00000023021	3.39508	4.51464	5.86448	5.88402	-0.525514	0.000574136	Cers5	ENSRNOG00000052990	B2RYI9	Ceramide synthase 5	XP_006257436.1	ceramide synthase 5 isoform X1	366984	Cers5	ceramide synthase 5	O	PF00046;PF03798	Homeobox domain;TLC domain	IPR006634;IPR009057;IPR016439;IPR001356	TRAM/LAG1/CLN8 homology domain;Homeobox-like domain superfamily;Sphingosine N-acyltransferase Lag1/Lac1-like;Homeobox domain	-	-	GO:0003677;GO:0046513;GO:0016020;GO:0050291;GO:0005783;GO:0030148;GO:0016021;GO:0005634	molecular_function;biological_process;cellular_component;molecular_function;cellular_component;biological_process;cellular_component;cellular_component	DNA binding;ceramide biosynthetic process;membrane;sphingosine N-acyltransferase activity;endoplasmic reticulum;sphingolipid biosynthetic process;integral component of membrane;nucleus	-	-	-
ENSMUSG00000023030	6.03074	5.61115	6.56888	8.48819	-0.316685	0.0660188	Slc11a2	ENSRNOG00000019550	A0A0G2JTX4	Natural resistance-associated macrophage protein 2	XP_006242374.1;XP_006242373.1	-;natural resistance-associated macrophage protein 2 isoform X3	25715	Slc11a2	solute carrier family 11 member 2	O	PF01566	Natural resistance-associated macrophage protein	IPR001046	NRAMP family	-	-	GO:0016020;GO:0030001;GO:0046873;GO:0016021	cellular_component;biological_process;molecular_function;cellular_component	membrane;metal ion transport;metal ion transmembrane transporter activity;integral component of membrane	-	-	-
ENSMUSG00000023087	2.61669	2.46352	3.57143	3.8604	-0.50179	0.00912493	Noct	-	B2RTJ8	CCR4 carbon catabolite repression 4-like	NP_033964.1	nocturnin	12457	Noct	nocturnin	O	PF03372	ndonuclease/Exonuclease/phosphatase family	IPR034965;IPR036691;IPR005135	Nocturnin, deadenylase domain;Endonuclease/exonuclease/phosphatase superfamily;Endonuclease/exonuclease/phosphatase	COG5239;KOG0620	mRNA deadenylase, exonuclease subunit and related nucleases;Glucose-repressible alcohol dehydrogenase transcriptional effector CCR4 and related proteins	GO:0005737;GO:0004535;GO:0033962;GO:0045995;GO:0000290;GO:0010629;GO:0000932;GO:0003729;GO:0045668;GO:0042752;GO:0009991;GO:0048471;GO:0007623;GO:0048255;GO:0032922;GO:0032496;GO:0045600;GO:0005634;GO:0090503	cellular_component;molecular_function;biological_process;biological_process;biological_process;biological_process;cellular_component;molecular_function;biological_process;biological_process;biological_process;cellular_component;biological_process;biological_process;biological_process;biological_process;biological_process;cellular_component;biological_process	cytoplasm;poly(A)-specific ribonuclease activity;cytoplasmic mRNA processing body assembly;regulation of embryonic development;deadenylation-dependent decapping of nuclear-transcribed mRNA;negative regulation of gene expression;P-body;mRNA binding;negative regulation of osteoblast differentiation;regulation of circadian rhythm;response to extracellular stimulus;perinuclear region of cytoplasm;cir…	-	-	-
ENSMUSG00000023143	1.2111	4.07644	7.62391	5.65107	-1.25076	0.00116779	Nagpa	-	Q3TWM3	Uncharacterized protein	-	-	27426	Nagpa	N-acetylglucosamine-1-phosphodiester alpha-N-acetylglucosaminidase	O	PF09992	Phosphodiester glycosidase	IPR013032;IPR018711	EGF-like, conserved site;Phosphodiester glycosidase	ENOG410IF19;ENOG410ZT6Y	-;-	GO:0016020;GO:0016021	cellular_component;cellular_component	membrane;integral component of membrane	-	-	-
ENSMUSG00000023150	0.416818	0.41726	0.630781	0.569747	-0.479878	0.000537202	Ivns1abp	-	A0A1U7QCZ8	influenza virus NS1A-binding protein isoform X1	XP_005071323.1	influenza virus NS1A-binding protein isoform X1	101824345	Ivns1abp	influenza virus NS1A binding protein	-	-	-	IPR015915;IPR011705;IPR006652;IPR017096;IPR029849;IPR011333;IPR000210	Kelch-type beta propeller;BTB/Kelch-associated;Kelch repeat type 1;BTB-kelch protein;Influenza virus NS1A-binding protein;SKP1/BTB/POZ domain superfamily;BTB/POZ domain	-	-	GO:0015629	cellular_component	actin cytoskeleton	-	-	-
ENSMUSG00000023186	2.79591	2.28908	3.80406	3.79501	-0.542532	0.00888651	Vwa5a	ENSRNOG00000046414;ENSRNOG00000000195	A0A0H2UH90	von Willebrand factor A domain-containing protein 5A	XP_017447768.1;XP_017451093.1	von Willebrand factor A domain-containing protein 5A isoform X3;-	301097;108348048	Vwa5a;LOC108348048	von Willebrand factor A domain containing 5A;von Willebrand factor A domain-containing protein 5A	I;-	PF08487;PF13768	Vault protein inter-alpha-trypsin domain;von Willebrand factor type A domain	IPR036465;IPR013694;IPR002035	von Willebrand factor A-like domain superfamily;VIT domain;von Willebrand factor, type A	-	-	-	-	-	-	-	-
ENSMUSG00000023235	0.143691	0.103128	0.516355	0.191952	-1.43516	0.0293355	Ccl25	ENSMUSG00000023235	D3YWJ1	C-C motif chemokine 25	XP_006508799.1	C-C motif chemokine 25 isoform X2	20300	Ccl25	chemokine (C-C motif) ligand 25	O	PF00048	Small cytokines (intecrine/chemokine), interleukin-8 like	IPR034133;IPR036048;IPR001811	Chemokine CC, DCCL motif-cointaining domain;Chemokine interleukin-8-like superfamily;Chemokine interleukin-8-like domain	ENOG410Z7F2;ENOG410J09B	-;-	GO:0006955;GO:0060326;GO:0008009;GO:0016020;GO:0016021;GO:0005576	biological_process;biological_process;molecular_function;cellular_component;cellular_component;cellular_component	immune response;cell chemotaxis;chemokine activity;membrane;integral component of membrane;extracellular region	-	-	-
ENSMUSG00000023249	0.344875	0.368612	1.4938	2.35798	-2.39064	0.00193633	Parp3	ENSMUSG00000023249	Q3ULW8	Poly [ADP-ribose] polymerase	NP_001298079.1;XP_006511781.1;XP_006511782.1	poly;-;-	235587	Parp3	poly (ADP-ribose) polymerase family, member 3	O	PF02877;PF05406;PF00644	Poly(ADP-ribose) polymerase, regulatory domain;WGR domain;Poly(ADP-ribose) polymerase catalytic domain	IPR036930;IPR031275;IPR012317;IPR036616;IPR004102;IPR008893	WGR domain superfamily;Poly [ADP-ribose] polymerase 3;Poly(ADP-ribose) polymerase, catalytic domain;Poly(ADP-ribose) polymerase, regulatory domain superfamily;Poly(ADP-ribose) polymerase, regulatory domain;WGR domain	ENOG410XP18;KOG1037	-;NAD+ ADP-ribosyltransferase Parp, required for poly-ADP ribosylation of nuclear proteins	GO:0051103;GO:0005737;GO:0060236;GO:0000723;GO:0006471;GO:1990166;GO:0035861;GO:0016740;GO:0016757;GO:0006302;GO:0051106;GO:0003910;GO:0006273;GO:0003950	biological_process;cellular_component;biological_process;biological_process;biological_process;biological_process;cellular_component;molecular_function;molecular_function;biological_process;biological_process;molecular_function;biological_process;molecular_function	DNA ligation involved in DNA repair;cytoplasm;regulation of mitotic spindle organization;telomere maintenance;protein ADP-ribosylation;protein localization to site of double-strand break;site of double-strand break;transferase activity;transferase activity, transferring glycosyl groups;double-strand break repair;positive regulation of DNA ligation;DNA ligase (ATP) activity;lagging strand elongati…	K10798;K10798;K10798;K10798	ko03410;ko04212;ko04214;ko04210	Base excision repair;Longevity regulating pathway - worm;Apoptosis - fly;Apoptosis
ENSMUSG00000023348	2.15068	1.49862	2.58263	2.82554	-0.538019	0.0612892	Trip6	-	B2RS30	Thyroid hormone receptor interactor 6	NP_035769.1	thyroid receptor-interacting protein 6	22051	Trip6	thyroid hormone receptor interactor 6	O	PF00412	LIM domain	IPR001781	Zinc finger, LIM-type	KOG1701;ENOG410Y3GP	Focal adhesion adaptor protein Paxillin and related LIM proteins;-	GO:0008588;GO:0005886;GO:0045323;GO:0030335;GO:0019900;GO:0005829;GO:0005149;GO:0005925;GO:0046872	-;cellular_component;cellular_component;biological_process;molecular_function;cellular_component;molecular_function;cellular_component;molecular_function	-;plasma membrane;interleukin-1 receptor complex;positive regulation of cell migration;kinase binding;cytosol;interleukin-1 receptor binding;focal adhesion;metal ion binding	K12792	ko04621	NOD-like receptor signaling pathway
[truncated: 1,414 more rows]
