# Supplementary material for: METTL16 is Required for Meiotic Sex Chromosome Inactivation and DSB Formation and Recombination during Male Meiosis
Source: Adv Sci (Weinh). 2024 Nov 28;12(3):2406332. doi: 10.1002/advs.202406332 (PMC11744674; doi:10.1002/advs.202406332)
Supplement: Supplementary file 2 — Supporting Information [file ADVS-12-2406332-s002.zip › Table S8.xlsx]

## Sheet: Sheet1
Supplementary Table 8. Primer sequences and sgRNA sequence used in this study.
Target	Sequence (5’ to 3’)	Application
Ddx4-­cre	F: CACGTGCAGCCGTTTAAGCCGCGT	Genotyping
	R: TTCCCATTCTAAACAACACCCTGAA
Ddx4ERT2-cre	F: ATA CCG GAG ATC ATG CAA GC	Genotyping
	R: GGC CAG GCT GTT CTT CTT AG
Mettl16-­loxp	F: TTAACAGCTGAGAAAAGTGCCAG	Genotyping
	R: CAGCCTATGAGAAGCAGTGTAGT
Mettl16-delete	F: TTAACAGCTGAGAAAAGTGCCAG	Genotyping
	R: GCAACAACAACATAGCCAGGCA
Mettl16	F: GCCTGCGAGATGGCTCTAAG	RT-qPCR
	R: GGATAGATGCAGGATGCCCC
Wt1	F: GGACAGAAGGGCAGAGCAACC	RT-qPCR
	R: TCCAGATACACGCCGCACATC
Plzf	F: ACCGTCTGTGGATCTGAACTGTATC	RT-qPCR
	R: GGAAGGAAGGAAGGAAGGAAGGAAG
Ckit	F: CTCTGCGTCCTGTTGGTCCTG	RT-qPCR
	R: ACTCTGATTGTGCTGGATGGATGG
Sycp3	F: GGATAATTGAAGATGTTGGAGGTGAAG	RT-qPCR
	R: GGCAAGAAGAGCTTTGTTGATGTC
Acrv1	F: TGTCAGGAGAGCACTTGTCAGAAC	RT-qPCR
	R: CTTCGGAGGGCTGGTCACTTG
Ace2	F: CCAACACTTGAGCCACCTTACC	RT-qPCR
	R: GGATGATGATGCCAACCACTACC
Cybb	F: CTGCCTCCACACCTCCTCTTC	RT-qPCR
	R: GTTGCCTCATCCAGCCTTGATATG
Timp1	F: GGCATCTGGCATCCTCTTGTTG	RT-qPCR
	R: AAGGTGGTCTCGTTGATTTCTGG
Ddx3x	F: GTGCCAGAGACTACCGACAGAG	RT-qPCR
	R: AGCCACCTCCACCAAATCCTC
Gm21865	F: GGACTTTGATGATGAGGACGATGAC	RT-qPCR
	R: AAACGCTGGGCTCTTTACTTCTG
Gm21477	F: GGACTTTGATGATGAGGACGATGAC	RT-qPCR
	R: TGCTTCTGCTTGAGGCGATATATTC
Gm21118	F: ACGGGTGGAAGGAAGGTAATGAG	RT-qPCR
	R: AGAAGGGTTTGTTGGCAGTTGAC
Zfy1	F: GCACATACGAGTTCACACAGGAG	RT-qPCR
	R: AGGAGACAGATGCCACACTTCAG
Zfy2	F: GCACATACGAGTTCACACAGGAG	RT-qPCR
	R: AGGAGACAGATGCCACACTTCAG
Ubr2	F: TGTCCACCAGAGGCCAAAAG	RT-qPCR
	R: CGGCTGCTCTCCTGTTAGAG
Ubr2	F: TGCTGATGGTGTCAAGCTTG	MeRIP-qPCR
	R: ATCCCAGTCTCAGGAACCAT
Lamin A	F: CTTCGCACCGCTCTCATCAAC	RT-qPCR
	R: TCTTCTCCATCCTCGTCGTCATC
Mat2a	F: GCTGAACTACGCCGCAATGG	RT-qPCR
	R: TCGTGTGGACTCTGATGGGAAG
Hormad1	F: AAGTGGATGCTTGGATGCTATGATG	RT-qPCR
	R: TTGTCTGAGGATCTCCTGGATTGG
Mei4	F: GCTCTCAGGTGCTGTGGCTTG	RT-qPCR
	R: ATTCTCTGCTGCTTCTGTCTGCTG
Exo1	F: GACGGATTCTGTGCTGGCTATGG	RT-qPCR
	R: TTGGCTTAAACCCTGTGTGAGTGG
Mnd1	F: GTGGATGACGGTATGGTTGACTGC	RT-qPCR
	R: CATGCTTCTGGCTTCCCTCTGAC
Tex15	F: GATGACCCTCTTGTGCCTGATGC	RT-qPCR
	R: TCTGGAGAGCTGGTGCCTGTAC
Cul4a	F: GCGGCTGCCTGACAACTACAC	RT-qPCR
	R: CTGATGGATGTGCTGCTCTGGATG
Spata22	F: CTGCTGAAGGAGGCGAGGTTTAG	RT-qPCR
	R: TGCTGTACTTCGGGCTGAACTTTC
Rad54l	F: TCAGACCTGGCTCAGTGGAACC	RT-qPCR
	R: GAACGCTGGTGGAAGACGAAGG
sgRNA-M16	F: CACCGTGCCAACCAATTGGAAGCCA	Transfection
	R: AAACTGGCTTCCAATTGGTTGGCAC
