# Supplementary material for: METTL16 is Required for Meiotic Sex Chromosome Inactivation and DSB Formation and Recombination during Male Meiosis
Source: Adv Sci (Weinh). 2024 Nov 28;12(3):2406332. doi: 10.1002/advs.202406332 (PMC11744674; doi:10.1002/advs.202406332)
Supplement: Supplementary file 2 — Supporting Information [file ADVS-12-2406332-s002.zip › Table S9.xlsx]

## Sheet: Sheet1
Supplementary Table 9. Antibodies used in this study.
Antibody	Host	Company	Dilution	Cat #
SYCP3	Mouse	Santa Cruz	IF: 1:100	sc-74569
			WB: 1:800
CKIT	Goat	RD	WB: 1:1000	AF1356
ACRV1	Rabbit	Proteintech	WB: 1:4000	14040-1-AP
SYCP3	Rabbit	Abcam	IF: 1:300	ab15093
γH2AX	Rabbit	Abcam	IF: 1:5000	ab11174
			WB: 1:8000
METTL16	Rabbit	Abcam	IF: 1:150	ab186012
			WB: 1:1000
TRA98	Rat	Abcam	IF: 1:300	ab82527
WT1	Rabbit	Abcam	IF: 1:600	ab89901
DDX4	Rabbit	Abcam	IF: 1:800	ab13840
PLZF	Mouse	Santa Cruz	IF: 1:100	SC-28391
H1T	Rabbit	Proteintech	IF: 1:150	18188-1-AP
RNA POL II	Rabbit	Abcam	IF: 1:200	ab5095
RNA POL II	Rabbit	Abcam	IF: 1:100	ab193467
RNA POL II	Rat	Abcam	IF: 1:100	ab252855
BRCA1	Rabbit	Gift from Dr. Linyv Lu, Zhejiang University, China	IF: 1:100	-
BRCA1	Mouse	Santa Cruz	WB: 1: 800	sc-6954
H3K9AC	Rabbit	Abclonal	IF: 1:100	A7255
ATR	Rabbit	Proteintech	IF: 1:100	19787-1-AP
			WB: 1: 800
TOPBP1	Rabbit	Proteintech	IF: 1:100	23340-1-AP
			WB: 1: 600
MacroH2A1	Rabbit	Proteintech	IF: 1:100	26875-1-AP
HORMAD1	Rabbit	Proteintech	IF: 1:100	13917-1-AP
			WB: 1:1000
RAD50	Rabbit	Abcam	IF: 1:100	ab124682
			WB: 1:1000
NBS1	Rabbit	Proteintech	IF: 1:100	55025-1-AP
			WB: 1:1000
MRE11	Rabbit	Novus	IF: 1:100	NB100-142SS
			WB: 1:1000
SYCP1	Rabbit	Abcam	IF: 1:300	ab15090
ATRIP	Rabbit	Proteintech	IF: 1:100	11327-1-AP
			WB: 1:1000
p-ATR	Rabbit	Cell Signaling Technology	IF: 1:100	2853
SUMO-1	Rabbit	Proteintech	IF: 1:100	67559-1-Ig
MDC1	Rabbit	Abclonal	WB: 1:500	A12714
MDC1	Rabbit	Gift from Dr. Mengcheng Luo, Wuhan University, China	IF: 1:100	-
USP7	Rabbit	Bethyl	IF: 1:100	A300-033A-T
SETDB1	Rabbit	Proteintech	IF: 1:100	11231-1-AP
H3K27me3	Rabbit	Abclonal	IF: 1:100	A2363
H3K4me3	Rabbit	Abclonal	IF: 1:100	A2357
H3K9me3	Rabbit	Abclonal	IF: 1:100	A2360
H3K9me2	Rabbit	Abclonal	IF: 1:100	A2359
H3K9me1	Rabbit	Proteintech	IF: 1:100	39250
H2AK119ub	Rabbit	Abcam	IF: 1:100	ab240993
CHD4	Rabbit	Proteintech	IF: 1:100	14173-1-AP
EWSR1	Rabbit	Proteintech	WB: 1:3000	55191-1-AP
FUS	Rabbit	Proteintech	WB: 1:3000	11570-1-AP
LAMIN B1	Rabbit	Proteintech	WB: 1:2000	66095-1-Ig
RPA2	Rabbit	Abclonal	IF: 1:100	A2189
DMC1	Rabbit	Proteintech	IF: 1:100	13714-1-AP
SPATA22	Rabbit	Proteintech	IF: 1:100	16989-1-AP
			WB: 1:1000
RAD51	Rabbit	Abcam	IF: 1:100	ab176458
MLH1	Mouse	BD Pharmingen	IF: 1:50	550838
SCML2	Mouse	Abcam	WB: 1:200	ab51506
SYCE1	Rabbit	Proteintech	IF: 1:100	11063-1-AP
			WB: 1:1000
SYCE3	Rabbit	Proteintech	IF: 1:100	24867-1-AP
eIF4A3	Mouse	Proteintech	WB: 1:5000	67740-1-Ig
eIF4G3	Rabbit	Proteintech	WB: 1:3000	11281-1-AP
GAPDH	Mouse	Proteintech	WB: 1:8000	60004-1-Ig
METTL3	Rabbit	Proteintech	WB: 1:2000	15073-1-AP
METTL14	Rabbit	Abclonal	WB: 1:500	A8530
UBR2	Rabbit	Proteintech	WB: 1:600	18853-1-AP
eIF3B	Mouse	Santa Cruz	WB: 1:300	sc137214
MAT2A	Rabbit	Proteintech	WB: 1:1000	55309-1-AP
RPL6	Rabbit	Proteintech	WB: 1:1000	15387-1-AP
RPL19	Rabbit	Proteintech	WB: 1:1000	14701-1-AP
RPL13	Rabbit	Proteintech	WB: 1:1000	11271-1-AP
MEI4	Rabbit	Proteintech	WB: 1:2000	29892-1-AP
EXO1	Rabbit	Proteintech	WB: 1:5000	16253-1-AP
MND1	Rabbit	Proteintech	WB: 1:400	11636-1-AP
TEX15	Rabbit	Proteintech	WB: 1:200	24585-1-AP
CUL4A	Rabbit	Proteintech	WB: 1:1000	10693-1-AP
RAD54L	Rabbit	Proteintech	WB: 1:800	20495-1-AP
Goat anti-rabbit IgG-DyLight 488		Abbkine	IF: 1:500	A23220
Goat anti-mouse IgG-DyLight 488		Abbkine	IF: 1:500	A23210
Goat anti-rabbit IgG-DyLight 594		Abbkine	IF: 1:500	A23420
Goat anti-mouse IgG-DyLight 594		Abbkine	IF: 1:500	A23410
FlexAble CoraLite® Plus 647 Antibody Labeling Kit for Mouse IgG1		Proteintech	IF: 1:500	KFA023
HRP, Goat Anti-Rabbit IgG		Abbkine	WB: 1: 8000	A21020
HRP, Goat Anti-Mouse IgG		Abbkine	WB: 1: 8000	A21010
HRP, Rabbit Anti-Goat IgG		Proteintech	WB: 1:1000	SA00001-4
IPKine™ HRP, Goat Anti-Rabbit IgG HCS		Abbkine	WB: 1: 2000	A25222
IPKine™ HRP, Goat Anti-Mouse IgG HCS		Abbkine	WB: 1: 2000	A25112
IPKine™ HRP, Mouse Anti-Rabbit IgG LCS		Abbkine	WB: 1: 2000	A25022
IPKine™ HRP, Goat Anti-Mouse IgG LCS		Abbkine	WB: 1: 2000	A25012
